# Supplementary material for: Worldwide diversity and ecology of mangrove fungi: a systematic review of ITS metabarcoding studies and a quantitative, integrative analysis of raw sequence data
Source: World J Microbiol Biotechnol. 2026 Jun 13;42(7):352. doi: 10.1007/s11274-026-05065-y (PMC13264588; doi:10.1007/s11274-026-05065-y)
Supplement: Supplementary file 3 — (XLSX 1.12 MB) [file 11274_2026_5065_MOESM3_ESM.xlsx]

## Sheet: Pubmed
ID DOCUMENT	pubmed_id	doi	title	authors	abstract	language	cited_by	publication_date	publication_type	document_type	journal_name	affiliation	country	url	date_create	date_update
1	37020239	10.1186/s40168-023-01501-5	Vertically stratified methane, nitrogen and sulphur cycling and coupling mechanisms in mangrove sediment microbiomes	Qian L, Yu X, Gu H, Liu F, Fan Y, Wang C, He Q, Tian Y, Peng Y, Shu L, Wang S, Huang Z, Yan Q, He J, Liu G, Tu Q, He Z	BACKGROUND: Mangrove ecosystems are considered as hot spots of biogeochemical cycling, yet the diversity, function and coupling mechanism of microbially driven biogeochemical cycling along the sediment depth of mangrove wetlands remain elusive. Here we investigated the vertical profile of methane (CH(4)), nitrogen (N) and sulphur (S) cycling genes/pathways and their potential coupling mechanisms …	English	53	20231201	Journal	Article	Microbiome	Sun Yat-Sen University|China	England	https://doi.org/10.1186/s40168-023-01501-5	2023-05-04 20:03:54	2025-05-14 17:47:44
3	36925001	10.1016/j.chemosphere.2023.138412	The effects of long-term hexabromocyclododecanes contamination on microbial communities in the microcosms	Yu F.			7	20230601	Journal	Article	Chemosphere	Shantou University|China		https://doi.org/10.1016/j.chemosphere.2023.138412	2023-05-04 20:03:54	2025-05-14 17:47:44
4	36857890	10.1016/j.jenvman.2023.117580	Deep sequencing reveals comprehensive insight into the prevalence, mobility, and hosts of antibiotic resistance genes in mangrove ecosystems	Liu Z, Wan X, Zhang C, Cai M, Pan Y, Li M	Mangrove receives aquaculture wastewater and urban sewage, and thus is a potential reservoir for antibiotic resistance genes (ARGs). However, there is a dearth of a comprehensive profile of ARGs in mangrove ecosystems. We used metagenomic techniques to uncover the occurrence, host range, and potential mobility of ARGs in six mangrove ecosystems in southeastern China. Based on deep sequencing data…	English	5	20230601	Journal	Article	Journal of Environmental Management	Guangxi Normal University|China, Shenzhen University|China	England	https://doi.org/10.1016/j.jenvman.2023.117580	2023-05-04 20:03:54	2025-05-14 17:47:44
5	36796520	10.1016/j.chemosphere.2023.138157	A novel autotrophic denitrification and nitrification integrated constructed wetland process for marine aquaculture wastewater treatment	Zhao L, Fu G, Pang W, Li X, Pan C, Hu Z	We undertook a lab-scale evaluation of a novel autotrophic denitrification and nitrification integrated constructed wetland (ADNI-CW) for improved carbon (C), nitrogen (N), and sulfur (S) cycling to treat mariculture wastewater. The process involved an up-flow autotrophic denitrification constructed wetland unit (AD-CW) for sulfate reduction and autotrophic denitrification, and an autotrophic nit…	English	20	20230401	Journal	Article	Chemosphere	Shenzhen University|China	England	https://doi.org/10.1016/j.chemosphere.2023.138157	2023-05-04 20:03:54	2025-05-14 17:47:44
6	36586685	10.1016/j.scitotenv.2022.161233	Distribution of the new functional marker gene (pahE) of aerobic polycyclic aromatic hydrocarbon (PAHs) degrading bacteria in different ecosystems	Liang C, Ye Q, Huang Y, Zhang Z, Wang C, Wang Y, Wang H	Understanding the degradation potentials in PAHs-contaminated sites is significant for formulating effective bioremediation strategies. pahE encoding PAHs hydratase-aldolase has been proven as a better new functional marker gene of aerobic PAHs-degrading bacteria to assess the biodegradation potential of indigenous PAHs-degrading bacterial population. However, the distribution of pahE and its rel…	English	12	20230320	Journal	Article	Science of the Total Environment	Tsinghua University|China	Netherlands	https://doi.org/10.1016/j.scitotenv.2022.161233	2023-05-04 20:03:54	2025-05-14 17:47:44
7	36680718	10.1007/s11356-023-25195-2	Bacterial diversity in the aquatic system in India based on metagenome analysis—a critical review	Vijayan J, Nathan VK, Ammini P, Ammanamveetil AMH	Microbial analysis has become one of the most critical areas in aquatic ecology and a crucial component for assessing the contribution of microbes in food web dynamics and biogeochemical processes. Initial research was focused on estimating the abundance and distribution of the microbes using microscopy and culture-based analysis, which are undoubtedly complex tasks. Over the past few decades, mi…	English	14	20230301	Journal	Review	Environmental Science and Pollution Research	Cochin University of Science and Technology|India	Germany	https://doi.org/10.1007/s11356-023-25195-2	2023-05-04 20:03:54	2025-05-14 17:47:44
8	36639538	10.1038/s41396-023-01360-w	Potential for mercury methylation by Asgard archaea in mangrove sediments	Zhang CJ, Liu YR, Cha G, Liu Y, Zhou XQ, Lu Z, Pan J, Cai M, Li M	Methylmercury (MeHg) is a potent neurotoxin that bioaccumulates along food chains. The conversion of MeHg from mercury (Hg) is mediated by a variety of anaerobic microorganisms carrying hgcAB genes. Mangrove sediments are potential hotspots of microbial Hg methylation; however, the microorganisms responsible for Hg methylation are poorly understood. Here, we conducted metagenomic and metatranscri…	English	18	20230301	Journal	Article	ISME Journal	Shenzhen University|China	England	https://doi.org/10.1038/s41396-023-01360-w	2023-05-04 20:03:54	2025-05-14 17:47:44
9	36526186	10.1016/j.scitotenv.2022.160930	Coupling effects of nitrate reduction and sulfur oxidation in a subtropical marine mangrove ecosystem with Spartina alterniflora invasion	Nie S, Mo S, Gao T, Yan B, Shen P, Kashif M, Zhang Z, Li J, Jiang C	The mangrove ecosystem has a high nitrate reduction capacity, which significantly alleviates severe nitrogen pollution. However, current research on nitrate reduction mechanisms in the mangrove ecosystem is limited. Furthermore, Spartina alterniflora invasion has disrupted the balance of the mangrove ecosystem and the effect of S. alterniflora on nitrate reduction has not yet been fully elucidate…	English	69	20230301	Journal	Article	Science of the Total Environment	Guangxi University|China, University of Chinese Academy of Sciences|China, Research Center for Eco-Environmental Sciences Chinese Academy of Sciences|China	Netherlands	https://doi.org/10.1016/j.scitotenv.2022.160930	2023-05-04 20:03:54	2025-05-14 17:47:44
10	35157108	10.1007/s00248-022-01979-w	Integration of Microbial Transformation Mechanism of Polyphosphate Accumulation and Sulfur Cycle in Subtropical Marine Mangrove Ecosystems with Spartina alterniflora Invasion	Mo S, He S, Sang Y, Li J, Kashif M, Zhang Z, Su G, Jiang C	Excessive phosphorus can lead to eutrophication in marine and coastal ecosystems. Sulfur metabolism-associated microorganisms stimulate biological phosphorous removal. However, the integrating co-biotransformation mechanism of phosphorus and sulfur in subtropical marine mangrove ecosystems with Spartina alterniflora invasion is poorly understood. In this study, an ecological model of the coupling…	English	12	20230201	Journal	Article	Microbial Ecology	Guangxi University|China	United States	https://doi.org/10.1007/s00248-022-01979-w	2023-05-04 20:03:54	2025-05-14 17:47:44
11	36599128	10.1021/acs.est.2c06546	Stable Isotopic and Metagenomic Analyses Reveal Microbial-Mediated Effects of Microplastics on Sulfur Cycling in Coastal Sediments	Wang H, Yang Q, Li D, Wu J, Yang S, Deng Y, Luo C, Jia W, Zhong Y, Peng P	Microplastics are readily accumulated in coastal sediments, where active sulfur (S) cycling takes place. However, the effects of microplastics on S cycling in coastal sediments and their underlying mechanisms remain poorly understood. In this study, the transformation patterns of different S species in mangrove sediments amended with different microplastics and their associated microbial communit…	English	57	20230117	Journal	Article	Environmental Science and Technology	Guangzhou Institute of Geochemistry|China, University of Chinese Academy of Sciences|China, Chinese Academy of Sciences|China, Guangdong Provincial Key Laboratory of Environmental Protection and Resources Utilization|China	United States	https://doi.org/10.1021/acs.est.2c06546	2023-05-04 20:03:54	2025-05-14 17:47:44
12	36655050	10.7717/peerj.14288	Change and stasis of distinct sediment microbiomes across Port Everglades Inlet (PEI) and the adjacent coral reefs	Krausfeldt LE, Lopez JV, Bilodeau CM, Won Lee H, Casali SL	Deep water ports are human built coastal structures that by definition welcome ship traffic and disturbance. Evidence is accumulating that enhanced port activities such as dredging or deepening have negatively affected nearby natural habitats. Port Everglades Inlet (PEI) is a large active South Florida cargo port for over two million people and lies adjacent to coral reefs, dwindling mangroves, a…	English	3	20230113	Journal	Article	PeerJ	Nova Southeastern University|United States	United States	https://doi.org/10.7717/peerj.14288	2023-05-04 20:03:54	2025-05-14 17:47:44
13	36126709	10.1016/j.scitotenv.2022.158863	Mangrove microbial community recovery and their role in early stages of forest recolonization within shrimp ponds	Loiola M, Silva AET, Krull M, Barbosa FA, Galvao EH, Patire VF, Cruz ICS, Barros F, Hatje V, Meirelles PM	Shrimp farming is blooming worldwide, posing a severe threat to mangroves and its multiple goods and ecosystem services. Several studies reported the impacts of aquaculture on mangrove biotic communities, including microbiomes. However, little is known about how mangrove soil microbiomes would change in response to mangrove forest recolonization. Using genome-resolved metagenomics, we compared th…	English	10	20230110	Journal	Article	Science of the Total Environment	Universidade Federal da Bahia|Brazil	Netherlands	https://doi.org/10.1016/j.scitotenv.2022.158863	2023-05-04 20:03:54	2025-05-14 17:47:44
14	36541777	10.1128/spectrum.04110-22	Isolation and Genomics of Futiania mangrovii gen. nov., sp. nov., a Rare and Metabolically Versatile Member in the Class Alphaproteobacteria	Liu L, Huang WC, Pan J, Li J, Huang Y, Zou D, Du H, Liu Y, Li M	Mangrove microorganisms are a major part of the coastal ecosystem and are directly associated with nutrient cycling. Despite their ecological significance, the collection of culturable mangrove microbes is limited due to difficulties in isolation and cultivation. Here, we report the isolation and genome sequence of strain FT118(T), the first cultured representative of a previously uncultivated or…	English	5	20230101	Journal	Article	Microbiology Spectrum	Shenzhen University|China	United States	https://doi.org/10.1128/spectrum.04110-22	2023-05-04 20:03:54	2025-05-14 17:47:44
15	36538090	10.1007/s00284-022-03066-2	Diversity of Myxobacteria Isolated from Indonesian Mangroves and Their Potential for New Antimicrobial Sources	Octaviana S.			5	20230101	Journal	Article	Current Microbiology	Helmholtz Centre for Infection Research (HZI)|Germany, Research Center for Applied Microbiology BRIN|Indonesia		https://doi.org/10.1007/s00284-022-03066-2	2023-05-04 20:03:54	2025-05-14 17:47:44
17	36510268	10.1186/s40168-022-01421-w	Microbial active functional modules derived from network analysis and metabolic interactions decipher the complex microbiome assembly in mangrove sediments	Du H.			17	20221201	Journal	Article	Microbiome	Shenzhen University|China		https://doi.org/10.1186/s40168-022-01421-w	2023-05-04 20:03:54	2025-05-14 17:47:44
20	35870580	10.1016/j.scitotenv.2022.157496	Temperature drives the assembly of Bacillus community in mangrove ecosystem	Liu GH, Liu DQ, Wang P, Chen QQ, Che JM, Wang JP, Li WJ, Zhou SG	Mangroves are located at the interface of terrestrial and marine environments, and experience fluctuating conditions, creating a need to better explore the relative role of the bacterial community. Bacillus has been reported to be the dominant group in the mangrove ecosystem and plays a key role in maintaining the biodiversity and function of the mangrove ecosystem. However, studies on bacterial …	English	9	20221110	Journal	Article	Science of the Total Environment	Fujian Academy of Agricultural Sciences|China	Netherlands	https://doi.org/10.1016/j.scitotenv.2022.157496	2023-05-04 20:03:54	2025-05-14 17:47:44
21	36363713	10.3390/microorganisms10112121	Pathways for Understanding Blue Carbon Microbiomes with Amplicon Sequencing	Hurtado-McCormick V, Trevathan-Tackett SM, Bowen JL, Connolly RM, Duarte CM, Macreadie PI	The capacity of Blue Carbon Ecosystems to act as carbon sinks is strongly influenced by the metabolism of soil-associated microbes, which ultimately determine how much carbon is accumulated or returned to the atmosphere. The rapid evolution of sequencing technologies has facilitated the generation of tremendous amounts of data on what taxa comprise belowground microbial assemblages, largely avail…	English	5	20221101	Journal	Article	Microorganisms	Deakin University, School of Life and Environmental Sciences|Australia	Switzerland	https://doi.org/10.3390/microorganisms10112121	2023-05-04 20:03:54	2025-05-14 17:47:44
22	36354996	10.3390/md20110673	Computational Metabolomics Tools Reveal Subarmigerides, Unprecedented Linear Peptides from the Marine Sponge Holobiont Callyspongia subarmigera	Castaldi A, Teta R, Esposito G, Beniddir MA, De Voogd NJ, Duperron S, Costantino V, Bourguet-Kondracki ML	A detailed examination of a unique molecular family, restricted to the Callyspongia genus, in a molecular network obtained from an in-house Haplosclerida marine sponge collection (including Haliclona, Callyspongia, Xestospongia, and Petrosia species) led to the discovery of subarmigerides, a series of rare linear peptides from Callyspongia subarmigera, a genus mainly known for polyacetylenes and …	English	3	20221101	Journal	Article	Marine Drugs	Museum National d'Histoire Naturelle|France	Switzerland	https://doi.org/10.3390/md20110673	2023-05-04 20:03:54	2025-05-14 17:47:44
23	36219973	10.1016/j.marpolbul.2022.114204	Metagenomic and genomic characterization of heavy metal tolerance and resistance genes in the rhizosphere microbiome of Avicennia germinans in a semi-arid mangrove forest in the tropics	Munoz-Garcia A, Arbeli Z, Boyaca-Vasquez V, Vanegas J	Mangroves are often exposed to heavy metals that accumulate in the food chain, generate toxicity to mangrove plants and affect microbial diversity. This study determined the abundance of genes associated with resistance and tolerance to heavy metals in the rhizosphere microbiome of Avicennia germinans from a semi-arid mangrove of La Guajira-Colombia by metagenomics and genomics approach. Twenty-e…	English	16	20221101	Journal	Article	Marine Pollution Bulletin	Universidad Antonio Nariño|Colombia, Pontificia Universidad Javeriana|Colombia	England	https://doi.org/10.1016/j.marpolbul.2022.114204	2023-05-04 20:03:54	2025-05-14 17:47:44
24	35780989	10.1016/j.chemosphere.2022.135550	Role of extracellular polymeric substances in metal sequestration during mangrove restoration	Cheng H.			21	20221101	Journal	Article	Chemosphere	Southern Marine Science and Engineering Guangdong Laboratory|China, South China Seas Institute of Oceanography Chinese Academy of Sciences|China, Chinese Academy of Sciences|China		https://doi.org/10.1016/j.chemosphere.2022.135550	2023-05-04 20:03:54	2025-05-14 17:47:44
25	35709619	10.1016/j.jhazmat.2022.129305	Shifts of the new functional marker gene (pahE) of polycyclic aromatic hydrocarbons (PAHs) degrading bacterial population and its relationship with PAHs biodegradation	Liang C, Ye Q, Huang Y, Wang Y, Zhang Z, Wang H	Identification of polycyclic aromatic hydrocarbons (PAHs) degrading bacterial populations and understanding their responses to PAHs are crucial for the designing of appropriate bioremediation strategies. In this study, the responses of PAHs-degrading bacterial populations to different PAHs were studied in terms of the compositions and abundance variations of their new functional marker gene (pahE…	English	24	20220905	Journal	Article	Journal of Hazardous Materials	Tsinghua University|China	Netherlands	https://doi.org/10.1016/j.jhazmat.2022.129305	2023-05-04 20:03:54	2025-05-14 17:47:44
26	35898864	10.1016/j.dib.2022.108468	First insights into the rhizospheric bacterial abundance data of Ceriops tagal (Perr.) C.B.Rob. from Indian Sundarbans	Dhar GA, Ganguli S, Mallick B	This article reports the analyses of the rhizospheric microbiome of the terrestrial mangrove Ceriops tagal (Perr.) C.B.Rob. from the Indian Sundarbans. Samples were collected using standard protocols and 16S rRNA gene V3-V4 region amplicon sequencing was performed to identify the bacterial communities prevalent in the rhizosphere. A total of 1,74,324 quality checked reads were assembled into cont…	English	1	20220801	Journal	Data Paper	Data in Brief	Lady Brabourne College|India	Netherlands	https://doi.org/10.1016/j.dib.2022.108468	2023-05-04 20:03:54	2025-05-14 17:47:44
28	35604174	10.1128/spectrum.00682-21	Effects of Spartina alterniflora Invasion on Nitrogen Fixation and Phosphorus Solubilization in a Subtropical Marine Mangrove Ecosystem	Zhang Z, Nie S, Sang Y, Mo S, Li J, Kashif M, Su G, Yan B, Jiang C	Nitrogen fixation (NF) and phosphorus solubilization (PS) play a key role in maintaining the stability of mangrove ecosystems. In China, the invasion of Spartina alterniflora has brought a serious threat to the mangrove ecosystem. However, systematic research on NF and PS in mangrove sediments has not been conducted, and limited studies have focused on the response of NF and PS to S. alterniflora…	English	17	20220601	Journal	Article	Microbiology Spectrum	Guangxi Academy of Agricultural Sciences|China, Guangxi University|China	United States	https://doi.org/10.1128/spectrum.00682-21	2023-05-04 20:03:54	2025-05-14 17:47:44
30	34668130	10.1007/s11427-021-1996-x	Genomic and transcriptomic dissection of Theionarchaea in marine ecosystem	Cai M, Duan C, Zhang X, Pan J, Liu Y, Zhang C, Li M	Theionarchaea is a recently described archaeal class within the Euryarchaeota. While it is widely distributed in sediment ecosystems, little is known about its metabolic potential and ecological features. Here, we used metagenomics and metatranscriptomics to characterize 12 theionarchaeal metagenome-assembled genomes, which were further divided into two subgroups, from coastal mangrove sediments …	English	6	20220601	Journal	Article	Science China Life Sciences	Shenzhen University|China	China	https://doi.org/10.1007/s11427-021-1996-x	2023-05-04 20:03:54	2025-05-14 17:47:44
31	35573175	10.7717/peerj.13169	Metagenomic insights into surface water microbial communities of a South Asian mangrove ecosystem	Ghosh A, Saha R, Bhadury P	Estuaries are one of the most productive ecosystems and their productivity is maintained by resident microbial communities. Recent alterations driven by climate change have further escalated these stressors leading to the propagation of traits such as antibiotic resistance and heavy metal resistance in microbial communities. Surface water samples from eleven stations along the Thakuran and Matla …	English	9	20220509	Journal	Article	PeerJ	Indian Institute of Science Education and Research Kolkata|India	United States	https://doi.org/10.7717/peerj.13169	2023-05-04 20:03:54	2025-05-14 17:47:44
32	35538375	10.1007/s00253-022-11949-4	The importance of conditionally rare taxa for the assembly and interaction of fungal communities in mangrove sediments	Zuo Y, Zeng R, Tian C, Wang J, Qu W	The fungal communities provide the nutrients and drive the cycles of elements in nature, and the rare fungal taxa are proved to be crucial for these communities in many environments. However, the ecological functions of rare taxa for the fungal communities in mangrove ecosystems are poorly assessed until now. This work aims to reveal the importance of rare taxa for the assembly of fungal communit…	English	11	20220501	Journal	Article	Applied Microbiology and Biotechnology	Zhejiang Ocean University|China	Germany	https://doi.org/10.1007/s00253-022-11949-4	2023-05-04 20:03:54	2025-05-14 17:47:44
33	35514334	10.3389/fphys.2022.851957	Full-Length Transcriptome Sequencing Reveals Tissue-Specific Gene Expression Profile of Mangrove Clam Geloina erosa	Liao X, Liu Y, Han T, Yang M, Liu W, Wang Y, He C, Lu Z	Mollusca is the second largest animal phylum and represents one of the most evolutionarily successful animal groups. Geloina erosa, a species of Corbiculidae, plays an important role in mangrove ecology. It is highly adaptable and can withstand environmental pollution and microbial infections. However, there is no reference genome or full-length transcriptome available for G. erosa. This impedes …	English	8	20220420	Journal	Article	Frontiers in Physiology	Guangxi Mangrove Research Center|China	Switzerland	https://doi.org/10.3389/fphys.2022.851957	2023-05-04 20:03:54	2025-05-14 17:47:44
34	35244718	10.1093/mmy/myac019	In depth search of the Sequence Read Archive database reveals global distribution of the emerging pathogenic fungus Scedosporium aurantiacum	Irinyi L.			2	20220401	Journal	Article	Medical Mycology	The University of Sydney|Australia, Faculty of Medicine and Health|Australia, The Westmead Institute for Medical Research|Australia		https://doi.org/10.1093/mmy/myac019	2023-05-04 20:03:54	2023-11-03 08:00:53
35	35150323	10.1007/s00284-022-02774-z	Effects of Environmental and Spatial Variables on Bacteria in Zhanjiang Mangrove Sediments	Zhu D.H.			22	20220401	Journal	Article	Current Microbiology	Guangdong Ocean University|China		https://doi.org/10.1007/s00284-022-02774-z	2023-05-04 20:03:54	2025-05-14 17:47:44
36	35401599	10.3389/fpls.2022.872356	Deciphering Genomes: Genetic Signatures of Plant-Associated Micromonospora	Riesco R, Ortuzar M, Fernandez-Abalos JM, Trujillo ME	Understanding plant-microbe interactions with the possibility to modulate the plant's microbiome is essential to design new strategies for a more productive and sustainable agriculture and to maintain natural ecosystems. Therefore, a key question is how to design bacterial consortia that will yield the desired host phenotype. This work was designed to identify the potential genomic features invol…	English	6	20220325	Journal	Article	Frontiers in Plant Science	Universidad de Salamanca|Spain	Switzerland	https://doi.org/10.3389/fpls.2022.872356	2023-05-04 20:03:54	2025-05-14 17:47:44
37	34826491	10.1016/j.scitotenv.2021.151889	Mangrove microbiome reveals importance of sulfur metabolism in tropical coastal waters	Nobrega MS, Silva BS, Tschoeke DA, Appolinario LR, Calegario G, Venas TM, Macedo L, Asp N, Cherene B, Marques JSJ, Seidel M, Dittmar T, Santos IR, de Rezende CE, Thompson CC, Thompson FL	Mangroves under macro-tidal regimes are global carbon sequestration hotspots but the microbial drivers of biogeochemical cycles remain poorly understood. Here, we investigate the drivers of mangrove microbial community composition across a porewater-creek-estuary-ocean continuum. Observations were performed on the Amazon region in one of the largest mangrove systems worldwide with effective seque…	English	23	20220320	Journal	Article	Science of the Total Environment	Universidade Federal do Rio de Janeiro|Brazil	Netherlands	https://doi.org/10.1016/j.scitotenv.2021.151889	2023-05-04 20:03:54	2025-05-14 17:47:44
40	35180540	10.1016/j.marpolbul.2022.113406	Adaptive changes of sediment microbial communities associated with cleanup of oil spills in Nigerian mangrove forests	Iturbe-Espinoza P.			16	20220301	Journal	Article	Marine Pollution Bulletin	Vrije Universiteit Amsterdam|Netherlands		https://doi.org/10.1016/j.marpolbul.2022.113406	2023-05-04 20:03:54	2025-05-14 17:47:44
41	34699819	10.1016/j.scitotenv.2021.151175	Omics-based ecosurveillance uncovers the influence of estuarine macrophytes on sediment microbial function and metabolic redundancy in a tropical ecosystem	Shah RM, Stephenson S, Crosswell J, Gorman D, Hillyer KE, Palombo EA, Jones OAH, Cook S, Bodrossy L, van de Kamp J, Walsh TK, Bissett A, Steven ADL, Beale DJ	Vertical zonation within estuarine ecosystems can strongly influence microbial diversity and function by regulating competition, predation, and environmental stability. The degree to which microbial communities exhibit horizontal patterns through an estuary has received comparatively less attention. Here, we take a multi-omics ecosurveillance approach to study environmental gradients created by t…	English	16	20220225	Journal	Article	Science of the Total Environment	Swinburne University of Technology|Australia, CSIRO Land and Water|Australia	Netherlands	https://doi.org/10.1016/j.scitotenv.2021.151175	2023-05-04 20:03:54	2025-05-14 17:47:44
42	34481398	10.1016/j.jhazmat.2021.127046	Mangrove's rhizospheric engineering with bacterial inoculation improve degradation of diesel contamination	Khan A.L.			11	20220205	Journal	Article	Journal of Hazardous Materials	University of Nizwa|Oman, University of Houston|United States		https://doi.org/10.1016/j.jhazmat.2021.127046	2023-05-04 20:03:54	2025-05-14 17:47:44
43	35019668	10.1128/msphere.00936-21	Ecological Role of Bacteria Involved in the Biogeochemical Cycles of Mangroves Based on Functional Genes Detected through GeoChip 5.0	Meng S.			54	20220201	Journal	Article	mSphere	Shantou University|China		https://doi.org/10.1128/msphere.00936-21	2023-05-04 20:03:54	2025-05-14 17:47:44
44	34985338	10.1128/spectrum.00903-21	Contrasting Effects of Local Environmental and Biogeographic Factors on the Composition and Structure of Bacterial Communities in Arid Monospecific Mangrove Soils	Thomson T, Fusi M, Bennett-Smith MF, Prinz N, Aylagas E, Carvalho S, Lovelock CE, Jones BH, Ellis JI	Mangrove forests are important biotic sinks of atmospheric CO(2) and play an integral role in nutrient-cycling and decontamination of coastal waters, thereby mitigating climatic and anthropogenic stressors. These services are primarily regulated by the activity of the soil microbiome. To understand how environmental changes may affect this vital part of the ecosystem, it is key to understand the …	English	18	20220201	Journal	Article	Microbiology Spectrum	King Abdullah University of Science and Technology|Saudi Arabia, The University of Waikato|New Zealand	United States	https://doi.org/10.1128/spectrum.00903-21	2023-05-04 20:03:54	2025-05-14 17:47:44
45	35208670	10.3390/microorganisms10020215	Water Column Microbial Communities Vary along Salinity Gradients in the Florida Coastal Everglades Wetlands	Laas P, Ugarelli K, Travieso R, Stumpf S, Gaiser EE, Kominoski JS, Stingl U	Planktonic microbial communities mediate many vital biogeochemical processes in wetland ecosystems, yet compared to other aquatic ecosystems, like oceans, lakes, rivers or estuaries, they remain relatively underexplored. Our study site, the Florida Everglades (USA)-a vast iconic wetland consisting of a slow-moving system of shallow rivers connecting freshwater marshes with coastal mangrove forest…	English	8	20220201	Journal	Article	Microorganisms	Tartu Ülikooli Tehnoloogiainstituut|Estonia, Tallinna Tehnikaülikool|Estonia, University of Florida Institute of Food and Agricultural Sciences|United States	Switzerland	https://doi.org/10.3390/microorganisms10020215	2023-05-04 20:03:54	2025-05-14 17:47:44
46	34844054	10.1016/j.jenvman.2021.114151	Elucidation of dominant energy metabolic pathways of methane, sulphur and nitrogen in respect to mangrove-degradation for climate change mitigation	Padhy SR, Bhattacharyya P, Dash PK, Nayak SK, Parida SP, Baig MJ, Mohapatra T	Mangroves play a key role in ecosystem balancing and climate change mitigation. It acts as a source and sink of methane (CH(4)), a major greenhouse gas responsible for climate change. Energy metabolic pathways of methane production (methanogenesis) and oxidation (methanotrophy) are directly driven by sulphur (S) and nitrogen (N) metabolism and salinity in coastal wetlands. To investigate, how man…	English	21	20220201	Journal	Article	Journal of Environmental Management	ICAR - National Rice Research Institute, Cuttack|India, Maharaja Sriram Chandra Bhanja Deo University|India	England	https://doi.org/10.1016/j.jenvman.2021.114151	2023-05-04 20:03:54	2025-05-14 17:47:44
47	35046913	10.3389/fmicb.2021.784325	Heterotrophic Bacterioplankton Growth and Physiological Properties in Red Sea Tropical Shallow Ecosystems With Different Dissolved Organic Matter Sources	Silva L, Calleja ML, Huete-Stauffer TM, Ivetic S, Ansari MI, Viegas M, Moran XAG	Despite the key role of heterotrophic bacterioplankton in the biogeochemistry of tropical coastal waters, their dynamics have been poorly investigated in relation to the different dissolved organic matter (DOM) pools usually available. In this study we conducted four seasonal incubations of unfiltered and predator-free seawater (Community and Filtered treatment, respectively) at three Red Sea coa…	English	4	20220103	Journal	Article	Frontiers in Microbiology	King Abdullah University of Science and Technology|Saudi Arabia	Switzerland	https://doi.org/10.3389/fmicb.2021.784325	2023-05-04 20:03:54	2025-05-14 17:47:44
48	36441249	10.1007/s00248-022-02147-w	Red Mangrove Propagule Bacterial Communities Vary With Geographic, But Not Genetic Distance	Scherer BP, Mast A	Bacterial communities associated with plant propagules remain understudied, despite the opportunities that propagules represent as dispersal vectors for bacteria to new sites. These communities may be the product of a combination of environmental influence and inheritance from parent to offspring. The relative role of these mechanisms could have significant implications for our understanding of p…	English	1	20220101	Journal	Article	Microbial Ecology	Florida State University|United States	United States	https://doi.org/10.1007/s00248-022-02147-w	2023-05-04 20:03:55	2025-05-14 17:47:44
51	34464803	10.1016/j.scitotenv.2021.149848	Metatranscriptomics reveals different features of methanogenic archaea among global vegetated coastal ecosystems	Cai M, Yin X, Tang X, Zhang C, Zheng Q, Li M	Vegetated coastal ecosystems (VCEs; i.e., mangroves, saltmarshes, and seagrasses) represent important sources of natural methane emission. Despite recent advances in the understanding of novel taxa and pathways associated with methanogenesis in these ecosystems, the key methanogenic players and the contribution of different substrates to methane formation remain elusive. Here, we systematically i…	English	17	20220101	Journal	Article	Science of the Total Environment	Shenzhen Bay Laboratory|China, Shenzhen University|China	Netherlands	https://doi.org/10.1016/j.scitotenv.2021.149848	2023-05-04 20:03:55	2025-05-14 17:47:44
52	34363579	10.1007/s11356-021-15550-6	Exploring changes in bacterioplankton community structure in response to tannic acid, a major component of mangrove litterfall of Sundarbans mangrove ecosystem: a laboratory mesocosm approach	Ghosh A, Bhadury P	Tannic acid is a secondary compound produced by vascular plants and is a major component of mangrove litterfall. Tannic acid is water soluble, leaches out from mangrove litterfall and contributes to DOC and DON pools in adjacent estuaries. About 50% of the litterfall may be degraded and channelized into the marine microbial loop. The influence of tannic acid on bacterioplankton community structur…	English	10	20220101	Journal	Article	Environmental Science and Pollution Research	Indian Institute of Science Education and Research Kolkata|India	Germany	https://doi.org/10.1007/s11356-021-15550-6	2023-05-04 20:03:55	2025-05-14 17:47:44
53	34266351	10.1080/07388551.2021.1940087	Marine and terrestrial endophytic fungi: a mine of bioactive xanthone compounds, recent progress, limitations, and novel applications	Khattab A.R.			17	20220101	Journal	Review	Critical Reviews in Biotechnology	College of Pharmacy|Egypt		https://doi.org/10.1080/07388551.2021.1940087	2023-05-04 20:03:55	2025-05-14 17:47:44
54	34950118	10.3389/fmicb.2021.764974	Characteristics of Microbial Community and Function With the Succession of Mangroves	Mai Z, Ye M, Wang Y, Foong SY, Wang L, Sun F, Cheng H	In this study, 16S high-throughput and metagenomic sequencing analyses were employed to explore the changes in microbial community and function with the succession of mangroves (Sonneratia alba, Rhizophora apiculata, and Bruguiera parviflora) along the Merbok river estuary in Malaysia. The sediments of the three mangroves harbored their own unique dominant microbial taxa, whereas R. apiculata exh…	English	30	20211207	Journal	Article	Frontiers in Microbiology	Southern Marine Science and Engineering Guangdong Laboratory|China, South China Seas Institute of Oceanography Chinese Academy of Sciences|China	Switzerland	https://doi.org/10.3389/fmicb.2021.764974	2023-05-04 20:03:55	2025-05-14 17:47:44
56	34972143	10.1371/journal.pone.0261654	Mangrove crab intestine and habitat sediment microbiomes cooperatively work on carbon and nitrogen cycling	Tongununui P, Kuriya Y, Murata M, Sawada H, Araki M, Nomura M, Morioka K, Ichie T, Ikejima K, Adachi K	Mangrove ecosystems, where litter and organic components are degraded and converted into detrital materials, support rich coastal fisheries resources. Sesarmid (Grapsidae) crabs, which feed on mangrove litter, play a crucial role in material flow in carbon-rich and nitrogen-limited mangrove ecosystems; however, the process of assimilation and conversion into detritus has not been well studied. In…	English	15	20211201	Journal	Article	PLoS ONE	Rajamangala University of Technology Srivijaya|Thailand	United States	https://doi.org/10.1371/journal.pone.0261654	2023-05-04 20:03:55	2025-05-14 17:47:44
58	34885912	10.3390/molecules26237332	A meta-omics analysis unveils the shift in microbial community structures and metabolomics profiles in mangrove sediments treated with a selective actinobacterial isolation procedure	Marfil-Santana MD, Martinez-Cardenas A, Ruiz-Hernandez A, Vidal-Torres M, Marquez-Velazquez NA, Figueroa M, Prieto-Davo A	Mangrove sediment ecosystems in the coastal areas of the Yucatan peninsula are unique environments, influenced by their karstic origin and connection with the world's largest underground river. The microbial communities residing in these sediments are influenced by the presence of mangrove roots and the trading chemistry for communication between sediment bacteria and plant roots can be targeted …	English	10	20211201	Journal	Article	Molecules	UNAM - Campus Sisal|Mexico	Switzerland	https://doi.org/10.3390/molecules26237332	2023-05-04 20:03:55	2025-05-14 17:47:44
59	34940687	10.3390/md19120688	Metabolomics tools assisting classic screening methods in discovering new antibiotics from mangrove actinomycetia in leizhou peninsula	Lu QP, Huang YM, Liu SW, Wu G, Yang Q, Liu LF, Zhang HT, Qi Y, Wang T, Jiang ZK, Li JJ, Cai H, Liu XJ, Luo H, Sun CH	Mangrove actinomycetia are considered one of the promising sources for discovering novel biologically active compounds. Traditional bioactivity- and/or taxonomy-based methods are inefficient and usually result in the re-discovery of known metabolites. Thus, improving selection efficiency among strain candidates is of interest especially in the early stage of the antibiotic discovery program. In t…	English	14	20211201	Journal	Article	Marine Drugs	Institute of Medicinal Biotechnology, Chinese Academy of Medical Sciences &amp; Peking Union Medical College|China	Switzerland	https://doi.org/10.3390/md19120688	2023-05-04 20:03:55	2025-05-14 17:47:44
60	34702367	10.1186/s40168-021-01164-0	Depth-dependent variability of biological nitrogen fixation and diazotrophic communities in mangrove sediments	Luo Z, Zhong Q, Han X, Hu R, Liu X, Xu W, Wu Y, Huang W, Zhou Z, Zhuang W, Yan Q, He Z, Wang C	BACKGROUND: Nitrogen-fixing prokaryotes (diazotrophs) contribute substantially to nitrogen input in mangrove sediments, and their structure and nitrogen fixation rate (NFR) are significantly controlled by environmental conditions. Despite the well-known studies on diazotrophs in surficial sediments, the diversity, structure, and ecological functions of diazotrophic communities along environmental…	English	44	20211201	Journal	Article	Microbiome	Sun Yat-Sen University|China	England	https://doi.org/10.1186/s40168-021-01164-0	2023-05-04 20:03:55	2025-05-14 17:47:44
61	34385112	10.1016/j.jenvman.2021.113492	Insights into the response of mangrove sediment microbiomes to heavy metal pollution: Ecological risk assessment and metagenomics perspectives	Puthusseri RM, Nair HP, Johny TK, Bhat SG	Rapid urbanisation and ensuing anthropogenic pollution lead to an escalated occurrence of heavy metals and metal-resistant bacteria in the soil ecosystem. Mangrove ecosystems are particularly vulnerable to heavy metal bioaccumulation and often act as metal sinks of the coastal areas. As a consequence, the microbial population in mangrove sediments develop multifarious metal tolerance mechanisms t…	English	43	20211115	Journal	Article	Journal of Environmental Management	Cochin University of Science and Technology|India	England	https://doi.org/10.1016/j.jenvman.2021.113492	2023-05-04 20:03:55	2025-05-14 17:47:44
63	34465064	10.1016/j.scitotenv.2021.148486	Metagenomic analysis of microbial communities continuously exposed to Bisphenol A in mangrove rhizosphere and non-rhizosphere soils	Tong T, Li R, Chai M, Wang Q, Yang Y, Xie S	Bisphenol A (BPA) is widely distributed in littoral zones and may cause adverse impacts on mangrove ecosystem. Biodegradation and phytoremediation are two primary processes for BPA dissipation in mangrove soils. However, the rhizosphere effects of different mangrove species on BPA elimination are still unresolved. In this study, three typical mangrove seedlings, namely Avicennia marina, Bruguiera…	English	25	20211020	Journal	Article	Science of the Total Environment	Peking University|China	Netherlands	https://doi.org/10.1016/j.scitotenv.2021.148486	2023-05-04 20:03:55	2025-05-14 17:47:44
64	34675891	10.3389/fmicb.2021.698385	Genetic Elucidation of Quorum Sensing and Cobamide Biosynthesis in Divergent Bacterial-Fungal Associations Across the Soil-Mangrove Root Interface	Zhou Z, Hu R, Ni Y, Zhuang W, Luo Z, Huang W, Yan Q, He Z, Zhong Q, Wang C	Plant roots in soil host a repertoire of bacteria and fungi, whose ecological interactions could improve their functions and plant performance. However, the potential microbial interactions and underlying mechanisms remain largely unknown across the soil-mangrove root interface. We herein analyzed microbial intra- and inter-domain network topologies, keystone taxa, and interaction-related genes a…	English	2	20211005	Journal	Article	Frontiers in Microbiology	Sun Yat-Sen University|China	Switzerland	https://doi.org/10.3389/fmicb.2021.698385	2023-05-04 20:03:55	2025-05-14 17:47:44
66	34338934	10.1007/s10482-021-01631-6	Schumannella soli sp. nov., a novel actinomycete isolated from mangrove soil by in situ cultivation	Li F, Lu Q, Liao S, Tuo L, Liu S, Yang Q, Shen A, Sun C	A novel actinobacterial strain, designated 10F1D-1(T), was isolated from soil sample collected from Futian mangrove nature reserve, China using of the in situ cultivation technique. Preliminary analysis based on the 16S rRNA gene sequence revealed that strain 10F1D-1(T) was the member of genus Schumannella with sharing highest sequence similarity (99.7%) to Schumannella luteola DSM 23141(T). Phyl…	English	3	20211001	Journal	Article	Antonie van Leeuwenhoek, International Journal of General and Molecular Microbiology	Institute of Medicinal Biotechnology, Chinese Academy of Medical Sciences &amp; Peking Union Medical College|China, Beijing Children's Hospital, Capital Medical University|China	Netherlands	https://doi.org/10.1007/s10482-021-01631-6	2023-05-04 20:03:55	2023-06-03 08:00:26
67	34304060	10.1016/j.marpolbul.2021.112740	Genes associated with antibiotic tolerance and synthesis of antimicrobial compounds in a mangrove with contrasting salinities	Sepulveda-Correa A, Daza-Giraldo LV, Polania J, Arenas NE, Munoz-Garcia A, Sandoval-Figueredo AV, Vanegas J	Salinity and wastewater pollution in mangrove ecosystems can affect microorganisms and the abundance of genes involved in response to these stressors. This research aimed to identify genes associated with resistance and biosynthesis of antimicrobial compounds in mangrove soils subjected to contrasting salinities and wastewater pollution. Samples of rhizospheric soil were taken from a mangrove at …	English	12	20211001	Journal	Article	Marine Pollution Bulletin	Universidad Nacional de Colombia Medellin|Colombia	England	https://doi.org/10.1016/j.marpolbul.2021.112740	2023-05-04 20:03:55	2025-05-14 17:47:44
68	34229124	10.1016/j.bbrc.2021.06.086	Characterization of a novel isoflavone glycoside-hydrolyzing β-glucosidase from mangrove soil metagenomic library	Mai Z, Wang L, Zeng Q	For the beneficial pharmacological properties of isoflavonoids and their related glycoconjugates, there is increasingly interest in their enzymatic conversion. In this study, a novel beta-glucosidase gene isolated from metagenomic library of mangrove sediment was cloned and overexpressed in Escherichia coli BL21(DE3). The purified recombination beta-glucosidase, designated as r-Bgl66, showed high…	English	10	20210910	Journal	Article	Biochemical and Biophysical Research Communications	South China Seas Institute of Oceanography Chinese Academy of Sciences|China	United States	https://doi.org/10.1016/j.bbrc.2021.06.086	2023-05-04 20:03:55	2025-05-14 17:47:44
70	34512595	10.3389/fmicb.2021.715991	Brazilian Semi-Arid Mangroves-Associated Microbiome as Pools of Richness and Complexity in a Changing World	Tavares TCL, Bezerra WM, Normando LRO, Rosado AS, Melo VMM	Mangrove microbiomes play an essential role in the fate of mangroves in our changing planet, but the factors regulating the biogeographical distribution of mangrove microbial communities remain essentially vague. This paper contributes to our understanding of mangrove microbiomes distributed along three biogeographical provinces and ecoregions, covering the exuberant mangroves of Amazonia ecoregi…	English	17	20210826	Journal	Article	Frontiers in Microbiology	Universidade Federal do Ceará|Brazil	Switzerland	https://doi.org/10.3389/fmicb.2021.715991	2023-05-04 20:03:55	2025-05-14 17:47:44
71	33838377	10.1016/j.scitotenv.2021.146819	Ecosystem type drives tea litter decomposition and associated prokaryotic microbiome communities in freshwater and coastal wetlands at a continental scale	Trevathan-Tackett SM, Kepfer-Rojas S, Engelen AH, York PH, Ola A, Li J, Kelleway JJ, Jinks KI, Jackson EL, Adame MF, Pendall E, Lovelock CE, Connolly RM, Watson A, Visby I, Trethowan A, Taylor B, Roberts TNB, Petch J, Farrington L, Djukic I, Macreadie PI	Wetland ecosystems are critical to the regulation of the global carbon cycle, and there is a high demand for data to improve carbon sequestration and emission models and predictions. Decomposition of plant litter is an important component of ecosystem carbon cycling, yet a lack of knowledge on decay rates in wetlands is an impediment to predicting carbon preservation. Here, we aim to fill this kn…	English	21	20210815	Journal	Article	Science of the Total Environment	Deakin University, School of Life and Environmental Sciences|Australia	Netherlands	https://doi.org/10.1016/j.scitotenv.2021.146819	2023-05-04 20:03:55	2025-05-14 17:47:44
72	33784529	10.1016/j.scitotenv.2021.146713	A unique bacterial and archaeal diversity make mangrove a green production system compared to rice in wetland ecology: A metagenomic approach	Padhy SR, Bhattacharyya P, Nayak SK, Dash PK, Mohapatra T	Mangrove provides significant ecosystem services, however, 40% of tropical mangrove was lost in last century due to climate change induced sea-level rise and anthropogenic activities. Sundarban-India, the largest contiguous mangrove of the world lost 10.5% of its green during 1930-2013 which primarily converted to rice-based systems. Presently degraded mangrove and adjacent rice ecology in Sundar…	English	41	20210810	Journal	Article	Science of the Total Environment	ICAR - National Rice Research Institute, Cuttack|India, Maharaja Sriram Chandra Bhanja Deo University|India	Netherlands	https://doi.org/10.1016/j.scitotenv.2021.146713	2023-05-04 20:03:55	2025-05-14 17:47:44
73	34190611	10.1128/AEM.00928-21	High-Level Diversity of Basal Fungal Lineages and the Control of Fungal Community Assembly by Stochastic Processes in Mangrove Sediments	Zhang ZF, Pan YP, Liu Y, Li M	Fungi are key components of microbial communities in mangrove wetlands, with important roles in the transformation of nutrients and energy. However, existing studies typically focus on cultivable fungi and seldom on the structure and driving factors of entire fungal communities. The compositions, community assembly, and interaction patterns of mangrove fungal communities on a large scale remain e…	English	35	20210801	Journal	Article	Applied and Environmental Microbiology	Shenzhen University|China	United States	https://doi.org/10.1128/AEM.00928-21	2023-05-04 20:03:55	2025-05-14 17:47:44
74	34116762	10.1016/j.enzmictec.2021.109820	Microbial enrichment and meta-omics analysis identify CAZymes from mangrove sediments with unique properties	Paixao DAA, Tomazetto G, Sodre VR, Goncalves TA, Uchima CA, Buchli F, Alvarez TM, Persinoti GF, da Silva MJ, Bragatto J, Liberato MV, Franco Cairo JPL, Leme AFP, Squina FM	Although lignocellulose is the most abundant and renewable natural resource for biofuel production, its use remains under exploration because of its highly recalcitrant structure. Its deconstruction into sugar monomers is mainly driven by carbohydrate-active enzymes (CAZymes). To develop highly efficient and fast strategies to discover biomass-degrading enzymes for biorefinery applications, an en…	English	13	20210801	Journal	Article	Enzyme and Microbial Technology	Centro Nacional de Pesquisa em Energia e Materiais|Brazil	United States	https://doi.org/10.1016/j.enzmictec.2021.109820	2023-05-04 20:03:55	2025-05-14 17:47:44
75	33932153	10.1007/s00203-021-02339-x	Complete genome sequence of Streptomyces sp. HSG2 from rhizosphere soil of mangrove in Qingmei Gang, Sanya	Pei S, Niu S, Xie F, Zhang S, Wang W, Zhang G	Streptomyces sp. HSG2 was isolated from rhizosphere soil of a mangrove forest sample at Qingmei Gang, Sanya. The complete genome sequence of the strain HSG2 was obtained using PacBio Sequel HGAP.4 and comprised of 5,282,528 base pairs with a 71.9 mol% G + C content, 4504 protein-coding genes, and 71 RNAs. An in-silico analysis confirmed that genes associated with polysaccharide hydrolyzation, hyd…	English	2	20210801	Journal	Article	Archives of Microbiology	Ministry of Land and Resources P.R.C.|China	Germany	https://doi.org/10.1007/s00203-021-02339-x	2023-05-04 20:03:55	2025-05-14 17:47:44
76	33757276	10.1016/j.chemosphere.2020.128664	Bisphenol A biodegradation differs between mudflat and mangrove forest sediments	Tong T, Li R, Chen J, Ke Y, Xie S	Bisphenol A (BPA) is one of the widely detected endocrine disrupting chemicals in coastal sediment. Biodegradation is a vital pathway of BPA elimination in sediment. However, the impact of vegetation on BPA degradation in coastal sediment is still unclear. In this study, the differences of BPA biodegradation and the functional microbial community and metabolic pathway were explored between mangro…	English	18	20210501	Journal	Article	Chemosphere	Peking University|China	England	https://doi.org/10.1016/j.chemosphere.2020.128664	2023-05-04 20:03:55	2025-05-14 17:47:44
77	33421848	10.1016/j.jhazmat.2020.124985	Prevalence of antibiotic resistance genes and bacterial pathogens along the soil–mangrove root continuum	Wang C, Hu R, Strong PJ, Zhuang W, Huang W, Luo Z, Yan Q, He Z, Shu L	Plants roots are colonised by soil bacteria that are known to be the reservoir of antibiotic resistance genes (ARGs). ARGs can transfer between these microorganisms and pathogens, but to what extent these ARGs and pathogens disseminate from soil into plant is poorly understood. Here, we examined a high-resolution resistome profile along the soil-root continuum of mangrove saplings using amplicon …	English	41	20210415	Journal	Article	Journal of Hazardous Materials	Sun Yat-Sen University|China	Netherlands	https://doi.org/10.1016/j.jhazmat.2020.124985	2023-05-04 20:03:55	2025-05-14 17:47:44
80	33723688	10.1007/s00442-021-04887-x	Correction to: Plant species- and stage-specific differences in microbial decay of mangrove leaf litter: the older the better? (Oecologia, (2021), 195, 4, (843-858), 10.1007/s00442-021-04865-3)	Pradisty N.A.			0	20210401	Journal	Erratum	Oecologia	Universität Bremen|Germany, Ministry of Marine Affairs and Fisheries|Indonesia		https://doi.org/10.1007/s00442-021-04887-x	2023-05-04 20:03:55	0000-00-00 00:00:00
81	33549995	10.1016/j.marpolbul.2021.112024	Effects of a nutrient enrichment pulse on blue carbon ecosystems	Palacios MM, Trevathan-Tackett SM, Malerba ME, Macreadie PI	Coastal ecosystems are under increasing pressure from land-derived eutrophication in most developed coastlines worldwide. Here, we tested for 277 days the effects of a nutrient pulse on blue carbon retention and cycling within an Australian temperate coastal system. After 56 days of exposure, saltmarsh and mangrove plots subject to a high-nutrient treatment (~20 g N m(-2) yr(-1) and ~2 g P m(-2) …	English	19	20210401	Journal	Article	Marine Pollution Bulletin	Deakin University|Australia	England	https://doi.org/10.1016/j.marpolbul.2021.112024	2023-05-04 20:03:55	2025-05-14 17:47:44
82	33243518	10.1016/j.scitotenv.2020.143455	Drivers of bacterial diversity along a natural transect from freshwater to saline subtropical wetlands	Chuvochina M, Adame MF, Guyot A, Lovelock C, Lockington D, Gamboa-Cutz JN, Dennis PG	Tropical coastal wetlands provide a range of ecosystem services that are closely associated with microbially-driven biogeochemical processes. Knowledge of the main players and their drivers in those processes can have huge implications on the carbon and nutrient fluxes in wetland soils, and thus on the ecosystems services we derive from them. Here, we collected surface (0-5 cm) and subsurface (20…	English	8	20210310	Journal	Article	Science of the Total Environment	The University of Queensland|Australia, Flinders University|Australia	Netherlands	https://doi.org/10.1016/j.scitotenv.2020.143455	2023-05-04 20:03:55	2025-05-14 17:47:44
83	33755699	10.1371/journal.pone.0248485	16S rRNA gene amplicon-based metagenomic analysis of bacterial communities in the rhizospheres of selected mangrove species from Mida Creek and Gazi Bay, Kenya	Muwawa EM, Obieze CC, Makonde HM, Jefwa JM, Kahindi JHP, Khasa DP	Prokaryotic communities play key roles in biogeochemical transformation and cycling of nutrients in the productive mangrove ecosystem. In this study, the vertical distribution of rhizosphere bacteria was evaluated by profiling the bacterial diversity and community structure in the rhizospheres of four mangrove species (Sonneratia alba, Rhizophora mucronata, Ceriops tagal and Avicennia marina) fro…	English	39	20210301	Journal	Article	PLoS ONE	Pwani University|Kenya, Université Laval|Canada	United States	https://doi.org/10.1371/journal.pone.0248485	2023-05-04 20:03:55	2025-05-14 17:47:44
84	33537885	10.1007/s00284-021-02345-8	Effect of Amplicon Sequencing Depth in Environmental Microbiome Research	Ramakodi MP	Amplicon sequencing approach is commonly employed in microbiome studies and sequencing depth is considered as a major factor influencing the outcome of data analyses. As of now, the effect of amplicon sequencing depth in environmental microbiome analyses is not explicitly illustrated. In this study, microbiome data of nine aquatic samples from Sundarbans mangrove region, obtained from SRA, were a…	English	22	20210301	Journal	Article	Current Microbiology	National Environmental Engineering Research Institute India|India	United States	https://doi.org/10.1007/s00284-021-02345-8	2023-05-04 20:03:55	2025-05-14 17:47:44
85	33643371	10.3389/fgene.2020.602608	Amazonia Seasons Have an Influence in the Composition of Bacterial Gut Microbiota of Mangrove Oysters (Crassostrea gasar)	Conceicao MVR, Costa SS, Schaan AP, Ribeiro-Dos-Santos AKC, Silva A, das Gracas DA, Schneider MPC, Barauna RA	The mangrove oysters (Crassostrea gasar) are molluscs native to the Amazonia region and their exploration and farming has increased considerably in recent years. These animals are farmed on beds built in the rivers of the Amazonia estuaries and, therefore, the composition of their microbiome should be directly influenced by environmental conditions. Our work aimed to evaluate the changes in bacte…	English	12	20210212	Journal	Article	Frontiers in Genetics	Universidade Federal do Pará|Brazil, Biological Engineering Laboratory|Brazil	Switzerland	https://doi.org/10.3389/fgene.2020.602608	2023-05-04 20:03:55	2025-05-14 17:47:44
90	31450988	10.1080/14786419.2019.1656629	New metabolites produced by endophyte Clonostachys rosea B5 − 2	Supratman U, Suzuki T, Nakamura T, Yokoyama Y, Harneti D, Maharani R, Salam S, Abdullah FF, Koseki T, Shiono Y	The endophytic fungus, Clonostachys rosea B5-2 was isolated from mangrove plants and subjected to the one strain many compounds (OSMAC) methodology. By this approach, it was found that modification of the culture media enhanced the production of secondary metabolites by C. rosea B5-2. The apple juice supplemented solid rice media led to significant changes in the secondary metabolism of the fungu…	English	29	20210101	Journal	Article	Natural Product Research	Universitas Padjadjaran|Indonesia	England	https://doi.org/10.1080/14786419.2019.1656629	2023-05-04 20:03:55	2025-05-14 17:47:44
91	33184266	10.1038/s41522-020-00164-6	Diversity, function and assembly of mangrove root-associated microbial communities at a continuous fine-scale	Zhuang W, Yu X, Hu R, Luo Z, Liu X, Zheng X, Xiao F, Peng Y, He Q, Tian Y, Yang T, Wang S, Shu L, Yan Q, Wang C, He Z	Mangrove roots harbor a repertoire of microbial taxa that contribute to important ecological functions in mangrove ecosystems. However, the diversity, function, and assembly of mangrove root-associated microbial communities along a continuous fine-scale niche remain elusive. Here, we applied amplicon and metagenome sequencing to investigate the bacterial and fungal communities among four compartm…	English	119	20201201	Journal	Article	npj Biofilms and Microbiomes	Sun Yat-Sen University|China	United States	https://doi.org/10.1038/s41522-020-00164-6	2023-05-04 20:03:55	2025-05-14 17:47:44
92	32811860	10.1038/s41598-020-70834-0	N<inf>2</inf> fixation dominates nitrogen cycling in a mangrove fiddler crab holobiont	Zilius M, Bonaglia S, Broman E, Chiozzini VG, Samuiloviene A, Nascimento FJA, Cardini U, Bartoli M	Mangrove forests are among the most productive and diverse ecosystems on the planet, despite limited nitrogen (N) availability. Under such conditions, animal-microbe associations (holobionts) are often key to ecosystem functioning. Here, we investigated the role of fiddler crabs and their carapace-associated microbial biofilm as hotspots of microbial N transformations and sources of N within the …	English	35	20201201	Journal	Article	Scientific Reports	Klaipėdos Universitetas|Lithuania, University of Ferrara|Italy	England	https://doi.org/10.1038/s41598-020-70834-0	2023-05-04 20:03:55	2025-05-14 17:47:44
93	32679495	10.1016/j.scitotenv.2020.140699	16s rRNA metagenomic analysis reveals predominance of Crtl and CruF genes in Arabian Sea coast of India	Moopantakath J, Imchen M, Siddhardha B, Kumavath R	Microbial communities perform crucial biogeochemical cycles in distinct ecosystems. Halophilic microbial communities are enriched in the saline areas. Hence, haloarchaea have been primarily studied in salterns and marine biosystems with the aim to harness haloarcheal carotenoids biosynthesis. In this study, sediment from several distinct biosystems (mangrove, seashore, estuary, river, lake, salt …	English	8	20201115	Journal	Article	Science of the Total Environment	Central University of Kerala|India	Netherlands	https://doi.org/10.1016/j.scitotenv.2020.140699	2023-05-04 20:03:55	2025-05-14 17:47:44
94	33109752	10.1128/mSystems.00851-19	Deciphering the microbial taxonomy and functionality of two diverse mangrove ecosystems and their potential abilities to produce bioactive compounds	Liao S, Wang Y, Liu H, Fan G, Sahu SK, Jin T, Chen J, Zhang P, Gram L, Strube ML, Shi Q, Lee SMY, Liu X	Mangroves, as important and special ecosystems, create unique ecological environments for examining the microbial gene capacity and potential for producing bioactive compounds. However, little is known about the biogeochemical implications of microbiomes in mangrove ecosystems, especially the variations between pristine and anthropogenic mangroves. To elucidate this, we investigated the microbial…	English	42	20201027	Journal	Article	mSystems	Key Laboratory of Agricultural Genomics|China, University of Chinese Academy of Sciences|China	United States	https://doi.org/10.1128/mSystems.00851-19	2023-05-04 20:03:55	2025-05-14 17:47:44
96	32845305	10.1093/femsec/fiaa173	Shotgun metagenomics reveals a heterogeneous prokaryotic community and a wide array of antibiotic resistance genes in mangrove sediment	Imchen M, Kumavath R	Saline tolerant mangrove forests partake in vital biogeochemical cycles. However, they are endangered due to deforestation as a result of urbanization. In this study, we have carried out a metagenomic snapshot of the mangrove ecosystem from five countries to assess its taxonomic, functional and antibiotic resistome structure. Chao1 alpha diversity varied significantly (P < 0.001) between the coun…	English	22	20201001	Journal	Article	FEMS Microbiology Ecology	Central University of Kerala|India	England	https://doi.org/10.1093/femsec/fiaa173	2023-05-04 20:03:55	2025-05-14 17:47:44
97	32974121	10.1186/s43008-020-00042-y	Distinct fungal communities associated with different organs of the mangrove Sonneratia alba in the Malay Peninsula	Lee NLY, Huang D, Quek ZBR, Lee JN, Wainwright BJ	Mangrove forests are key tropical marine ecosystems that are rich in fungi, but our understanding of fungal communities associated with mangrove trees and their various organs remains limited because much of the diversity lies within the microbiome. In this study, we investigated the fungal communities associated with the mangrove tree Sonneratia alba throughout Peninsular Malaysia and Singapore.…	English	18	20200915	Journal	Article	IMA Fungus	National University of Singapore|Singapore	England	https://doi.org/10.1186/s43008-020-00042-y	2023-05-04 20:03:55	2025-05-14 17:47:44
100	32552798	10.1186/s40168-020-00876-z	Genomic and transcriptomic insights into methanogenesis potential of novel methanogens from mangrove sediments	Zhang CJ, Pan J, Liu Y, Duan CH, Li M	BACKGROUND: Methanogens are crucial to global methane budget and carbon cycling. Methanogens from the phylum Euryarchaeota are currently classified into one class and seven orders, including two novel methanogen taxa, Methanofastidiosa and Methanomassiliicoccales. The relative importance of the novel methanogens to methane production in the natural environment is poorly understood. RESULTS: Here,…	English	79	20200617	Journal	Article	Microbiome	Shenzhen University|China	England	https://doi.org/10.1186/s40168-020-00876-z	2023-05-04 20:03:55	2025-05-14 17:47:44
101	32179356	10.1016/j.scitotenv.2020.137807	Revealing structure and assembly for rhizophyte-endophyte diazotrophic community in mangrove ecosystem after introduced Sonneratia apetala and Laguncularia racemosa	Liu X, Yang C, Yu X, Yu H, Zhuang W, Gu H, Xu K, Zheng X, Wang C, Xiao F, Wu B, He Z, Yan Q	Biological nitrogen fixation (BNF) mediated by diazotrophic communities is a major source of bioavailable nitrogen in mangrove wetlands, which plays important roles in maintaining the health and stability of mangrove ecosystems. Recent large-scale mangrove afforestation activities have drawn great attention due to introduced mangrove species and their potential impacts on bio-functionalities of l…	English	43	20200615	Journal	Article	Science of the Total Environment	Sun Yat-Sen University|China	Netherlands	https://doi.org/10.1016/j.scitotenv.2020.137807	2023-05-04 20:03:55	2025-05-14 17:47:44
102	32203775	10.1016/j.ecoenv.2020.110481	Molecular and culture-based surveys of metabolically active hydrocarbon-degrading archaeal communities in Sundarban mangrove sediments	Mukherji S, Ghosh A, Bhattacharyya C, Mallick I, Bhattacharyya A, Mitra S, Ghosh A	Archaea remain important players in global biogeochemical cycles worldwide, including in the highly productive mangrove estuarine ecosystems. In the present study, we have explored the diversity, distribution, and function of the metabolically active fraction of the resident archaeal community of the Sundarban mangrove ecosystem, using both culture-independent and culture-dependent approaches. To…	English	18	20200601	Journal	Article	Ecotoxicology and Environmental Safety	Bose Institute|India	Netherlands	https://doi.org/10.1016/j.ecoenv.2020.110481	2023-05-04 20:03:55	2025-05-14 17:47:44
103	32457874	10.3389/fchem.2020.00369	Fungi as a Potential Source of Pigments: Harnessing Filamentous Fungi	Kalra R, Conlan XA, Goel M	The growing concern over the harmful effects of synthetic colorants on both the consumer and the environment has raised a strong interest in natural coloring alternatives. As a result the worldwide demand for colorants of natural origin is rapidly increasing in the food, cosmetic and textile sectors. Natural colorants have the capacity to be used for a variety of industrial applications, for inst…	English	151	20200508	Journal	Review	Frontiers in Chemistry	The Energy and Resources Institute|India	Switzerland	https://doi.org/10.3389/fchem.2020.00369	2023-05-04 20:03:55	2025-05-14 17:47:44
104	32399808	10.1007/s11033-020-05484-6	A novel bacterial carboxylesterase identified in a metagenome derived-clone from Brazilian mangrove sediments	Araujo FJ, Hissa DC, Silva GO, Antunes ASLM, Nogueira VLR, Goncalves LRB, Melo VMM	A functional screening of 1152 clones from a plasmid library constructed with DNA extracted from Brazilian mangrove sediments revealed 3 positive clones for ester-hydrolyzing enzymes, or about one lipolytic gene per 1.2 Mb DNA, which corroborates the idea that oil-contaminated mangroves are a good source of novel microbial lipases/esterases. The partial sequence of the clone LipG7 (1179 bp) showe…	English	15	20200501	Journal	Article	Molecular Biology Reports	Universidade Federal do Ceará|Brazil	Netherlands	https://doi.org/10.1007/s11033-020-05484-6	2023-05-04 20:03:55	2025-05-14 17:47:44
105	32234071	10.1186/s40168-020-00820-1	Genomic and transcriptomic evidence of light-sensing, porphyrin biosynthesis, Calvin-Benson-Bassham cycle, and urea production in Bathyarchaeota	Pan J, Zhou Z, Beja O, Cai M, Yang Y, Liu Y, Gu JD, Li M	BACKGROUND: Bathyarchaeota, a newly proposed archaeal phylum, is considered as an important driver of the global carbon cycle. However, due to the great diversity of them, there is limited genomic information that accurately encompasses the metabolic potential of the entire archaeal phylum. RESULTS: In the current study, nine metagenome-assembled genomes of Bathyarchaeota from four subgroups were…	English	41	20200331	Journal	Article	Microbiome	Shenzhen University|China	England	https://doi.org/10.1186/s40168-020-00820-1	2023-05-04 20:03:55	2025-05-14 17:47:44
106	31926231	10.1016/j.ijbiomac.2020.01.078	Biotechnological potential of mangrove sediments: Identification and functional attributes of thermostable and salinity-tolerant β-glucanase	Goncalves ACDS, Rezende RP, Marques ELS, Soares MR, Dias JCT, Romano CC, Costa MS, Dotivo NC, de Moura SR, de Oliveira IS, Pirovani CP	Microorganisms native to mangroves are expected to contain enzymes capable of hydrolyzing different carbon sources. However, most of these microorganisms aren't cultivable; hence, alternative techniques as metagenomics are tools for studying and obtaining some of the natural genomes, genes and enzymes of biotechnological interest. The beta-glucanase was produced using a metagenomic clone of mangr…	English	5	20200315	Journal	Article	International Journal of Biological Macromolecules	Universidade Estadual de Santa Cruz|Brazil	Netherlands	https://doi.org/10.1016/j.ijbiomac.2020.01.078	2023-05-04 20:03:55	2025-05-14 17:47:44
108	31944405	10.1096/fj.201901237R	Ikarugamycin inhibits pancreatic cancer cell glycolysis by targeting hexokinase 2	Jiang S.H.			35	20200301	Journal	Article	FASEB Journal	Shanghai Center for Systems Biomedicine|China, Shanghai Jiao Tong University School of Medicine|China		https://doi.org/10.1096/fj.201901237R	2023-05-04 20:03:55	2025-05-14 17:47:44
109	31741310	10.1007/s42770-019-00162-7	Mangrove soil as a source for novel xylanase and amylase as determined by cultivation-dependent and cultivation-independent methods	Alves KJ, da Silva MCP, Cotta SR, Ottoni JR, van Elsas JD, de Oliveira VM, Andreote FD	Xylanase and alpha-amylase enzymes participate in the degradation of organic matter, acting in hemicellulose and starch mineralization, respectively, and are in high demand for industrial use. Mangroves represent a promising source for bioprospecting enzymes due to their unique characteristics, such as fluctuations in oxic/anoxic conditions and salinity. In this context, the present work aimed to…	English	21	20200301	Journal	Article	Brazilian Journal of Microbiology	Universidade de São Paulo|Brazil	Brazil	https://doi.org/10.1007/s42770-019-00162-7	2023-05-04 20:03:55	2025-05-14 17:47:44
111	31761556	10.1016/j.ecoenv.2019.109974	Exploring the genetic potential of a fosmid metagenomic library from an oil-impacted mangrove sediment for metabolism of aromatic compounds	Sousa STP, Cabral L, Lacerda-Junior GV, Noronha MF, Ottoni JR, Sartoratto A, Oliveira VM	Aromatic hydrocarbons (AH) are widely distributed in nature, and many of them have been reported as relevant environmental pollutants and valuable carbon sources for different microorganisms. In this work, high-throughput sequencing of a metagenomic fosmid library was carried out to evaluate the functional and taxonomic diversity of genes involved in aromatic compounds degradation in oil-impacted…	English	22	20200201	Journal	Article	Ecotoxicology and Environmental Safety	Universidade Estadual de Campinas|Brazil	Netherlands	https://doi.org/10.1016/j.ecoenv.2019.109974	2023-05-04 20:03:55	2025-05-14 17:47:44
112	31973711	10.1186/s12866-020-1701-6	Marine bacterial communities in the upper gulf of Thailand assessed by Illumina next-generation sequencing platform	Nimnoi P, Pongsilp N	BACKGROUND: The total bacterial community plays an important role in aquatic ecosystems. In this study, bacterial communities and diversity along the shores of the Upper Gulf of Thailand were first characterized. The association between bacterial communities and types of land use was also evaluated. RESULTS: The bacterial communities and diversity of seawater in the Upper Gulf of Thailand, with r…	English	40	20200123	Journal	Article	BMC Microbiology	Kasetsart University, Kamphaeng Saen Campus|Thailand	England	https://doi.org/10.1186/s12866-020-1701-6	2023-05-04 20:03:55	2025-05-14 17:47:44
115	32149339	10.1093/FEMSEC/FIAA038	Host identity is more important in structuring bacterial epiphytes than endophytes in a tropical mangrove forest	Yao H, Sun X, He C, Li XC, Guo LD	Interactions between plants and microbes are involved in biodiversity maintenance, community stability and ecosystem functioning. However, differences in the community and network structures between phyllosphere epiphytic and endophytic bacteria have rarely been investigated. Here, we examined phyllosphere epiphytic and endophytic bacterial communities of six mangrove species using Illumina MiSeq…	English	30	20200101	Journal	Article	FEMS Microbiology Ecology	University of Chinese Academy of Sciences|China, Institute of Microbiology Chinese Academy of Sciences|China	England	https://doi.org/10.1093/FEMSEC/FIAA038	2023-05-04 20:03:55	2025-05-14 17:47:44
116	32097429	10.1371/journal.pone.0221543	Insights on aquatic microbiome of the Indian Sundarbans mangrove areas	Dhal PK, Kopprio GA, Gardes A	BACKGROUND: Anthropogenic perturbations have strong impact on water quality and ecological health of mangrove areas of Indian Sundarbans. Diversity in microbial community composition is important causes for maintaining the health of the mangrove ecosystem. However, microbial communities of estuarine water in Indian Sundarbans mangrove areas and environmental determinants that contribute to those …	English	32	20200101	Journal	Article	PLoS ONE	Jadavpur University|India	United States	https://doi.org/10.1371/journal.pone.0221543	2023-05-04 20:03:55	2025-05-14 17:47:44
117	31401251	10.1016/j.jhazmat.2019.120863	The distinct response of phenanthrene enriched bacterial consortia to different PAHs and their degradation potential: a mangrove sediment microcosm study	Ahmad M, Yang Q, Zhang Y, Ling J, Sajjad W, Qi S, Zhou W, Zhang Y, Lin X, Zhang Y, Dong J	Understanding the microbial community succession to polycyclic aromatic hydrocarbons (PAHs) and identification of important degrading microbial groups are crucial for the designing of appropriate bioremediation strategies. In the present study, two distinct phenanthrene enriched bacterial consortia were treated against high molecular weight (Pyrene, Benzo (a) pyrene and Benzo (a) fluoranthene) an…	English	76	20191215	Journal	Article	Journal of Hazardous Materials	University of Chinese Academy of Sciences|China, South China Seas Institute of Oceanography Chinese Academy of Sciences|China	Netherlands	https://doi.org/10.1016/j.jhazmat.2019.120863	2023-05-04 20:03:55	2025-05-14 17:47:44
118	31400683	10.1016/j.scitotenv.2019.133609	Metataxonomic and metagenomic analysis of mangrove microbiomes reveals community patterns driven by salinity and pH gradients in Paranaguá Bay, Brazil	Ceccon DM, Faoro H, Lana PDC, Souza EM, Pedrosa FO	While environmental drivers regulate the structure of mangrove microbial communities, their exact nature and the extent of their influence require further elucidation. By means of 16S rRNA gene-based sequencing, we determined the microbial taxonomic profiles of mangroves in the subtropical Paranagua Bay, Brazil, considering as potential drivers: salinity, as represented by two sectors in the extr…	English	38	20191201	Journal	Article	Science of the Total Environment	Universidade Federal do Parana|Brazil	Netherlands	https://doi.org/10.1016/j.scitotenv.2019.133609	2023-05-04 20:03:55	2025-05-14 17:47:44
119	31563776	10.1016/j.envpol.2019.113293	Potential bacterial bioindicators of urban pollution in mangroves	Torres GG, Figueroa-Galvis I, Munoz-Garcia A, Polania J, Vanegas J	Despite their ecological and socioeconomic importance, mangroves are among the most threatened tropical environments in the world. In the past two decades, the world's mangrove degradation and loss were estimated to lie between an 35% and >80%. However, appropriate bioindicators for assessing the impact of external factors, and for differentiating polluted from unpolluted areas are still scarce. …	English	33	20191201	Journal	Article	Environmental Pollution	Universidad Nacional de Colombia|Colombia, Christian-Albrechts-Universität zu Kiel|Germany	England	https://doi.org/10.1016/j.envpol.2019.113293	2023-05-04 20:03:55	2025-05-14 17:47:44
120	31253826	10.1038/s41598-019-45804-w	High-throughput sequencing and analysis of microbial communities in the mangrove swamps along the coast of Beibu Gulf in Guangxi, China	Gong B, Cao H, Peng C, Perculija V, Tong G, Fang H, Wei X, Ouyang S	Mangrove swamp is one of the world's richest and most productive marine ecosystems. This ecosystem also has a great ecological importance, but is highly susceptible to anthropogenic disturbances. The balance of mangrove ecosystem depends largely on the microbial communities in mangrove sediments. Thus, understanding how the mangrove microbial communities respond to spatial differences is essentia…	English	64	20191201	Journal	Article	Scientific Reports	Ministry of Education China|China, Beibu Gulf University|China	England	https://doi.org/10.1038/s41598-019-45804-w	2023-05-04 20:03:55	2025-05-14 17:47:44
121	31182804	10.1038/s41598-019-44788-x	Microbial community structure of soils in Bamenwan mangrove wetland	Liu M, Huang H, Bao S, Tong Y	Microbial community diversity and composition are important for the maintenance of mangrove ecosystem. Bacterial and archaeal community composition of the Bamenwan Mangrove Wetland soil in Hainan, China, was determined using pyrosequencing technique. Bacterial community composition presented differences among the five soil samples. Rhizobiales with higher abundance were observed in inner mangrove…	English	63	20191201	Journal	Article	Scientific Reports	Hainan Tropical Ocean University|China	England	https://doi.org/10.1038/s41598-019-44788-x	2023-05-04 20:03:55	2025-05-14 17:47:44
122	30952929	10.1038/s41598-019-42260-4	Comparative metagenomics study reveals pollution induced changes of microbial genes in mangrove sediments	Li Y, Zheng L, Zhang Y, Liu H, Jing H	Mangrove forests are widespread along the subtropical and tropical coasts. They provide a habitat for a wide variety of plants, animals and microorganisms, and act as a buffer zone between the ocean and land. Along with other coastal environments, mangrove ecosystems are under increasing pressure from human activities, such as excessive input of nutrients and toxic pollutants. Despite efforts to …	English	63	20191201	Journal	Article	Scientific Reports	Hong Kong University of Science and Technology|Hong Kong	England	https://doi.org/10.1038/s41598-019-42260-4	2023-05-04 20:03:55	2025-05-14 17:47:44
123	30842580	10.1038/s41598-019-40315-0	Fiddler crab bioturbation determines consistent changes in bacterial communities across contrasting environmental conditions	Booth JM, Fusi M, Marasco R, Mbobo T, Daffonchio D	Ecosystem functions are regulated by compositional and functional traits of bacterial communities, shaped by stochastic and deterministic processes. Biogeographical studies have revealed microbial community taxonomy in a given ecosystem to change alongside varying environmental characteristics. Considering that stable functional traits are essential for community stability, we hypothesize that co…	English	67	20191201	Journal	Article	Scientific Reports	King Abdullah University of Science and Technology|Saudi Arabia	England	https://doi.org/10.1038/s41598-019-40315-0	2023-05-04 20:03:55	2025-05-14 17:47:45
124	31822601	10.1128/mSystems.00638-19	Marine metabolomics: A method for nontargeted measurement of metabolites in seawater by gas chromatography–mass spectrometry	Sogin EM, Puskas E, Dubilier N, Liebeke M	Microbial communities exchange molecules with their environment, which plays a major role in regulating global biogeochemical cycles and climate. While extracellular metabolites are commonly measured in terrestrial and limnic ecosystems, the presence of salt in marine habitats limits the nontargeted analyses of the ocean exometabolome using mass spectrometry (MS). Current methods require salt rem…	English	51	20191101	Journal	Article	mSystems	Max Planck In­sti­tute for Mar­ine Mi­cro­bi­o­logy|Germany	United States	https://doi.org/10.1128/mSystems.00638-19	2023-05-04 20:03:55	2025-05-14 17:47:45
125	31623170	10.3390/antiox8100489	Untargeted metabolomic profiling, multivariate analysis and biological evaluation of the true mangrove (Rhizophora mucronata lam.)	Sadeer NB, Rocchetti G, Senizza B, Montesano D, Zengin G, Uysal A, Jeewon R, Lucini L, Mahomoodally MF	Currently, there is a renewed interest towards the development of plant-based pharmacophores. In this work, 16 extracts prepared from the leaves, twigs, roots and fruits of a hydro-halophyte, Rhizophora mucronata Lam. (Family: Rhizophoraceae), were studied for possible antioxidant activity and the phenolic profiles established. Thereafter, enzymatic inhibitory activities (alpha-amylase, alpha-glu…	English	32	20191001	Journal	Article	Antioxidants	University of Mauritius|Mauritius	Switzerland	https://doi.org/10.3390/antiox8100489	2023-05-04 20:03:55	2025-05-14 17:47:45
126	31473927	10.1007/s42770-019-00138-7	Intraspecific variation on epiphytic bacterial community from Laguncularia racemosa phylloplane	Moitinho MA, Chiaramonte JB, Souza DT, Solano JH, Bononi L, Melo IS, Taketani RG	Mangroves are dynamic and unique ecosystems that provide important ecological services to coastal areas. The phylloplane is one of the greatest microbial habitats, and most of its microorganisms are uncultivated under common laboratory conditions. Bacterial community structure of Laguncularia racemosa phylloplane, a well-adapted mangrove species with salt exudation at foliar levels, was accessed …	English	3	20191001	Journal	Article	Brazilian Journal of Microbiology	Empresa Brasileira de Pesquisa Agropecuária - Embrapa|Brazil, Universidade de São Paulo|Brazil	Brazil	https://doi.org/10.1007/s42770-019-00138-7	2023-05-04 20:03:55	2025-05-14 17:47:45
127	31051396	10.1016/j.ecoenv.2019.04.044	The metagenomic landscape of xenobiotics biodegradation in mangrove sediments	Cabral L, Noronha MF, de Sousa STP, Lacerda-Junior GV, Richter L, Fostier AH, Andreote FD, Hess M, Oliveira VM	Metagenomics is a powerful approach to study microorganisms present in any given environment and their potential to maintain and improve ecosystem health without the need of cultivating these microorganisms in the laboratory. In this study, we combined a cultivation-independent metagenomics approach with functional assays to identify the detoxification potential of microbial genes evaluating thei…	English	23	20190915	Journal	Article	Ecotoxicology and Environmental Safety	Universidade Estadual de Campinas|Brazil	Netherlands	https://doi.org/10.1016/j.ecoenv.2019.04.044	2023-05-04 20:03:55	2025-05-14 17:47:45
128	30284602	10.1007/s00248-018-1261-6	Mangrove Sediment Microbiome: Adaptive Microbial Assemblages and Their Routed Biogeochemical Processes in Yunxiao Mangrove National Nature Reserve, China	Lin X, Hetharua B, Lin L, Xu H, Zheng T, He Z, Tian Y	Microorganisms play important roles in mangrove ecosystems. However, we know little about the ecological implications of mangrove microbiomes for high productivity and the efficient circulation of elements in mangrove ecosystems. Here, we focused on mangrove sediments located at the Yunxiao National Mangrove Reserve in southeast China, uncovering the mangrove microbiome using the 16S rRNA gene an…	English	97	20190715	Journal	Article	Microbial Ecology	Xiamen University|China	United States	https://doi.org/10.1007/s00248-018-1261-6	2023-05-04 20:03:55	2025-05-14 17:47:45
129	31331112	10.3390/ijms20143549	Promoting beneficial and inhibiting undesirable biofilm formation with mangrove extracts	Glasenapp Y, Catto C, Villa F, Saracchi M, Cappitelli F, Papenbrock J	The extracts of two mangrove species, Bruguiera cylindrica and Laguncularia racemosa, have been analyzed at sub-lethal concentrations for their potential to modulate biofilm cycles (i.e., adhesion, maturation, and detachment) on a bacterium, yeast, and filamentous fungus. Methanolic leaf extracts were also characterized, and MS/MS analysis has been used to identify the major compounds. In this st…	English	14	20190702	Journal	Article	International Journal of Molecular Sciences	Gottfried Wilhelm Leibniz Universität Hannover|Germany	Switzerland	https://doi.org/10.3390/ijms20143549	2023-05-04 20:03:55	2025-05-14 17:47:45
130	31073898	10.1007/s12275-019-8679-5	Carbohydrate metabolism genes dominant in a subtropical marine mangrove ecosystem revealed by metagenomics analysis	Zhao H, Yan B, Mo S, Nie S, Li Q, Ou Q, Wu B, Jiang G, Tang J, Li N, Jiang C	Mangrove sediment microorganisms play a vital role in the energy transformation and element cycling in marine wetland ecosystems. Using metagenomics analysis strategy, we compared the taxonomic structure and gene profile of the mangrove and non-mangrove sediment samples at the subtropical estuary in Beibu Gulf, South China Sea. Proteobacteria, Bacteroidetes, and Firmicutes were the most abundant …	English	22	20190701	Journal	Article	Journal of Microbiology	Guangxi University|China	Korea (South)	https://doi.org/10.1007/s12275-019-8679-5	2023-05-04 20:03:55	2025-05-14 17:47:45
131	31185914	10.1186/s12864-019-5875-y	Revegetation on abandoned salt ponds relieves the seasonal fluctuation of soil microbiomes	Tran HT, Wang HC, Hsu TW, Sarkar R, Huang CL, Chiang TY	BACKGROUND: Salt pond restoration aims to recover the environmental damages that accumulated over the long history of salt production. Of the restoration strategies, phytoremediation that utilizes salt-tolerant plants and soil microorganisms to reduce the salt concentrations is believed to be environmentally-friendly. However, little is known about the change of bacterial community during salt po…	English	12	20190611	Journal	Article	BMC Genomics	Vinh University|Viet Nam, National Cheng Kung University|Taiwan	England	https://doi.org/10.1186/s12864-019-5875-y	2023-05-04 20:03:55	2025-05-14 17:47:45
132	30933772	10.1016/j.envpol.2019.03.056	Influence of salinity on the degradation of xenobiotic compounds in rhizospheric mangrove soil	Munoz-Garcia A, Mestanza O, Isaza JP, Figueroa-Galvis I, Vanegas J	Mangroves are highly productive tropical ecosystems influenced by seasonal and daily salinity changes, often exposed to sewage contamination, oil spills and heavy metals, among others. There is limited knowledge of the influence of salinity on the ability of microorganisms to degrade xenobiotic compounds. The aim of this study were to determine the salinity influence on the degradation of xenobio…	English	20	20190601	Journal	Article	Environmental Pollution	Universidad Antonio Nariño|Colombia	England	https://doi.org/10.1016/j.envpol.2019.03.056	2023-05-04 20:03:55	2025-05-14 17:47:45
133	30303297	10.1002/mbo3.741	Exploring biogeographic patterns of bacterioplankton communities across global estuaries	Ghosh A, Bhadury P	Estuaries provide an ideal niche to study structure and function of bacterioplankton communities owing to the presence of a multitude of environmental stressors. Bacterioplankton community structures from nine global estuaries were compared to understand their broad-scale biogeographic patterns. Bacterioplankton community structure from four estuaries of Sundarbans, namely Mooriganga, Thakuran, M…	English	35	20190501	Journal	Article	MicrobiologyOpen	Indian Institute of Science Education and Research Kolkata|India	England	https://doi.org/10.1002/mbo3.741	2023-05-04 20:03:55	2025-05-14 17:47:45
134	30975205	10.1186/s40168-019-0675-9	Diversities and potential biogeochemical impacts of mangrove soil viruses	Jin M, Guo X, Zhang R, Qu W, Gao B, Zeng R	BACKGROUND: Mangroves are ecologically and economically important forests of the tropics. As one of the most carbon-rich biomes, mangroves account for 11% of the total input of terrestrial carbon into oceans. Although viruses are considered to significantly influence local and global biogeochemical cycles, little information is available regarding the community structure, genetic diversity and ec…	English	148	20190411	Journal	Article	Microbiome	Ministry of Land and Resources P.R.C.|China	England	https://doi.org/10.1186/s40168-019-0675-9	2023-05-04 20:03:55	2025-05-14 17:47:45
135	30967154	10.1186/s40168-019-0671-0	Phyllosphere epiphytic and endophytic fungal community and network structures differ in a tropical mangrove ecosystem	Yao H, Sun X, He C, Maitra P, Li XC, Guo LD	BACKGROUND: Revealing the relationship between plants and fungi is very important in understanding biodiversity maintenance, community stability, and ecosystem functioning. However, differences in the community and network structures of phyllosphere epiphytic and endophytic fungi are currently poorly documented. In this study, we examined epiphytic and endophytic fungal communities associated wit…	English	196	20190409	Journal	Article	Microbiome	University of Chinese Academy of Sciences|China, Institute of Microbiology Chinese Academy of Sciences|China	England	https://doi.org/10.1186/s40168-019-0671-0	2023-05-04 20:03:55	2025-05-14 17:47:45
136	30955771	10.1016/j.marpolbul.2019.03.001	Exploring bacterial functionality in mangrove sediments and its capability to overcome anthropogenic activity	Cotta SR, Cadete LL, van Elsas JD, Andreote FD, Dias ACF	Mangrove forests are highly productive yet vulnerable ecosystems that act as important carbon sinks ("blue carbon"). The objective of this work was to analyze the impact of anthropogenic activities on microbiome structure and functioning. The metagenomic analysis revealed that the taxonomic compositions were grossly similar across all mangrove microbiomes. Remarkably, these microbiomes, along the…	English	28	20190401	Journal	Article	Marine Pollution Bulletin	Universidade de São Paulo|Brazil	England	https://doi.org/10.1016/j.marpolbul.2019.03.001	2023-05-04 20:03:55	2025-05-14 17:47:45
137	30514872	10.1038/s41396-018-0321-8	Genomic and transcriptomic insights into the ecology and metabolism of benthic archaeal cosmopolitan, Thermoprofundales (MBG-D archaea)	Zhou Z, Liu Y, Lloyd KG, Pan J, Yang Y, Gu JD, Li M	Marine Benthic Group D (MBG-D) archaea, discovered by 16S rRNA gene survey decades ago, are ecologically important, yet understudied and uncultured sedimentary archaea. In this study, a comprehensive meta-analysis based on the 16S rRNA genes of MBG-D archaea showed that MBG-D archaea are one of the most frequently found archaeal lineages in global sediment with widespread distribution and high ab…	English	90	20190401	Journal	Article	ISME Journal	The University of Hong Kong|Hong Kong, Shenzhen University|China	England	https://doi.org/10.1038/s41396-018-0321-8	2023-05-04 20:03:55	2025-05-14 17:47:45
138	30661109	10.1007/s00253-018-09613-x	Distribution of bacterial polycyclic aromatic hydrocarbon (PAH) ring-hydroxylating dioxygenases genes in oilfield soils and mangrove sediments explored by gene-targeted metagenomics	Liang C, Huang Y, Wang Y, Ye Q, Zhang Z, Wang H	PAH ring-hydroxylating dioxygenases (PAH-RHDalpha) gene, a useful biomarker for PAH-degrading bacteria, has been widely used to examine PAH-degrading bacterial community in different contaminated sites. However, the distribution of PAH-RHDalpha genes in oilfield soils and mangrove sediments and their relationship with environmental factors still remain largely unclear. In this study, gene-targete…	English	46	20190301	Journal	Article	Applied Microbiology and Biotechnology	Tsinghua University|China	Germany	https://doi.org/10.1007/s00253-018-09613-x	2023-05-04 20:03:55	2025-05-14 17:47:45
142	30984118	10.3389/fmicb.2019.00463	Bioactive products from plant-endophytic Gram-positive bacteria	Ek-Ramos MJ, Gomez-Flores R, Orozco-Flores AA, Rodriguez-Padilla C, Gonzalez-Ochoa G, Tamez-Guerra P	Endophytes constitute plant-colonizing microorganisms in a mutualistic symbiosis relationship. They are found in most ecosystems reducing plant crops' biotic and abiotic stressors by stimulating immune responses, excluding plant pathogens by niche competition, and participating in antioxidant activities and phenylpropanoid metabolism, whose activation produces plant defense, structural support, a…	English	163	20190101	Journal	Review	Frontiers in Microbiology	Universidad Autónoma de Nuevo León|Mexico	Switzerland	https://doi.org/10.3389/fmicb.2019.00463	2023-05-04 20:03:55	2025-05-14 17:47:45
143	30390452	10.1016/j.envpol.2018.09.143	Nitrate supply and sulfate-reducing suppression facilitate the removal of pentachlorophenol in a flooded mangrove soil	Cheng J, Xue L, Zhu M, Feng J, Shen-Tu J, Xu J, Brookes PC, Tang C, He Y	An anaerobic incubation was launched with varying nitrate (1, 5, 10 and 20 mM exogenous NaNO(3)) and molybdate (20 mM Na(2)MoO(4), a sulfate-reducing inhibitor) additions to investigate the characteristics of PCP dechlorination, as well as the reduction of natural co-occurring electron acceptors, including NO(3)(-), Fe(III) and SO(4)(2-), and the responses of microbial community structures under …	English	38	20190101	Journal	Article	Environmental Pollution	College of Environmental and Resource Sciences|China, Zhejiang Provincial Key Laboratory of Agricultural Resources and Environment|China	England	https://doi.org/10.1016/j.envpol.2018.09.143	2023-05-04 20:03:55	2025-05-14 17:47:45
144	30404044	10.1016/j.jgar.2018.10.024	Genomic analysis of MCR-1 and CTX-M-8 co-producing Escherichia coli ST58 isolated from a polluted mangrove ecosystem in Brazil	Sacramento AG, Fernandes MR, Sellera FP, Munoz ME, Vivas R, Dolabella SS, Lincopan N	OBJECTIVES: Genomic surveillance studies monitoring the dissemination of multidrug-resistant Enterobacteriaceae in polluted aquatic ecosystems are urgently required. The aim of this study was to report the draft genome sequence of an MCR-1 and CTX-M-8 co-producing Escherichia coli isolated from a polluted mangrove ecosystem in Northeast Brazil. METHODS: Total genomic DNA was sequenced on an Illum…	English	31	20181201	Journal	Note	Journal of Global Antimicrobial Resistance	Universidade de São Paulo|Brazil, Universidade Federal de Sergipe|Brazil	Netherlands	https://doi.org/10.1016/j.jgar.2018.10.024	2023-05-04 20:03:55	2025-05-14 17:47:45
145	30258074	10.1038/s41598-018-32529-5	Community Structure, Dynamics and Interactions of Bacteria, Archaea and Fungi in Subtropical Coastal Wetland Sediments	Cheung MK, Wong CK, Chu KH, Kwan HS	Bacteria, archaea and fungi play crucial roles in wetland biogeochemical processes. However, little is known about their community structure, dynamics and interactions in subtropical coastal wetlands. Here, we examined communities of the three kingdoms in mangrove and mudflat sediments of a subtropical coastal wetland using Ion Torrent amplicon sequencing and co-occurrence network analysis. Bacte…	English	91	20181201	Journal	Article	Scientific Reports	Chinese University of Hong Kong|Hong Kong	England	https://doi.org/10.1038/s41598-018-32529-5	2023-05-04 20:03:55	2025-05-14 17:47:45
146	30046123	10.1038/s41598-018-29521-4	Comparative mangrove metagenome reveals global prevalence of heavy metals and antibiotic resistome across different ecosystems	Imchen M, Kumavath R, Barh D, Vaz A, Goes-Neto A, Tiwari S, Ghosh P, Wattam AR, Azevedo V	The mangrove ecosystem harbors a complex microbial community that plays crucial role in biogeochemical cycles. In this study, we analyzed mangrove sediments from India using de novo whole metagenome next generation sequencing (NGS) and compared their taxonomic and functional community structures to mangrove metagenomics samples from Brazil and Saudi Arabia. The most abundant phyla in the mangrove…	English	68	20181201	Journal	Article	Scientific Reports	Central University of Kerala|India	England	https://doi.org/10.1038/s41598-018-29521-4	2023-05-04 20:03:55	2025-05-14 17:47:45
147	30189561	10.1016/j.scitotenv.2018.06.305	Anaerobic degradation of sulfamethoxazole in mangrove sediments	Yang C.			57	20181201	Journal	Article	Science of the Total Environment	Soochow University, Taipei|Taiwan		https://doi.org/10.1016/j.scitotenv.2018.06.305	2023-05-04 20:03:55	2025-05-14 17:47:45
148	29302053	10.1038/s41598-017-18550-0	Correction: Searching for signatures across microbial communities: Metagenomic analysis of soil samples from mangrove and other ecosystems (Scientific Reports (2017) DOI: 10.1038/s41598-017-09254-6)	Imchen M, Kumavath R, Barh D, Azevedo V, Ghosh P, Viana M, Wattam AR	A correction to this article has been published and is linked from the HTML version of this paper. The error has been fixed in the paper.	English	0	20181201	Journal	Erratum	Scientific Reports		England	https://doi.org/10.1038/s41598-017-18550-0	2023-05-04 20:03:55	0000-00-00 00:00:00
149	30427852	10.1371/journal.pone.0200437	The gill-associated microbiome is the main source of wood plant polysaccharide hydrolases and secondary metabolite gene clusters in the mangrove shipworm Neoteredo reynei	Brito TL, Campos AB, Bastiaan von Meijenfeldt FA, Daniel JP, Ribeiro GB, Silva GGZ, Wilke DV, de Moraes DT, Dutilh BE, Meirelles PM, Trindade-Silva AE	Teredinidae are a family of highly adapted wood-feeding and wood-boring bivalves, commonly known as shipworms, whose evolution is linked to the acquisition of cellulolytic gammaproteobacterial symbionts harbored in bacteriocytes within the gills. In the present work we applied metagenomics to characterize microbiomes of the gills and digestive tract of Neoteredo reynei, a mangrove-adapted shipwor…	English	19	20181101	Journal	Article	PLoS ONE	Universidade Federal do Ceará|Brazil	United States	https://doi.org/10.1371/journal.pone.0200437	2023-05-04 20:03:55	2025-05-14 17:47:45
150	29687224	10.1007/s00248-018-1190-4	Bacterial Succession Decreases Network Complexity During Plant Material Decomposition in Mangroves	Moitinho MA, Bononi L, Souza DT, Melo IS, Taketani RG	In this study, 16S rRNA gene amplicon sequencing was used to assess bacterial diversity and dynamics throughout different stages of leaves decomposition of three plant species (Rhizophora mangle, Laguncularia racemosa, and Avicennia schaueriana) in three distinct mangroves of Sao Paulo state, Brazil. The experiments were conducted in microcosms. Phylogenetic diversity (Faiths' PD) index showed di…	English	22	20181101	Journal	Article	Microbial Ecology	Empresa Brasileira de Pesquisa Agropecuária - Embrapa|Brazil, Universidade de São Paulo|Brazil	United States	https://doi.org/10.1007/s00248-018-1190-4	2023-05-04 20:03:55	2025-05-14 17:47:45
152	30306005	10.1007/s13205-018-1441-6	Taxonomic diversity of bacteria from mangrove sediments of Goa: metagenomic and functional analysis	Haldar S, Nazareth SW	The present study compared the taxonomic diversity and evaluated the functional attributes of the bacterial species from Mandovi and Zuari mangrove sediments, Goa, using paired-end amplicon sequencing of 16S rDNA and culture-based analyses, respectively. 16S rDNA sequencing revealed Proteobacteria, Firmicutes, and Actinobacteria as the dominant phyla in both the sediments. However, the abundance …	English	42	20181001	Journal	Article	3 Biotech	Goa University|India	Germany	https://doi.org/10.1007/s13205-018-1441-6	2023-05-04 20:03:55	2025-05-14 17:47:45
153	29637394	10.1007/s10482-018-1076-y	Gallaecimonas mangrovi sp. nov., a novel bacterium isolated from mangrove sediment	Zhang WY, Yuan Y, Su DQ, He XP, Han SB, Epstein SS, He S, Wu M	A Gram-stain negative, rod-shaped, non-motile, strictly aerobic bacterium HK-28(T) was isolated from a mangrove sediment sample in Haikou city, Hainan Province, China. Strain HK-28(T) was able to grow at 10-45 degrees C (optimum 25-30 degrees C), pH 5.0-8.5 (optimum 6.0-7.0) and 0.5-12.0% (w/v) NaCl (optimum 1.0-3.0%, w/v). The major cellular fatty acids were C(16:0), Summed Feature 8 (C(18:1) om…	English	8	20181001	Journal	Article	Antonie van Leeuwenhoek, International Journal of General and Molecular Microbiology	Ningbo University|China	Netherlands	https://doi.org/10.1007/s10482-018-1076-y	2023-05-04 20:03:55	2023-07-06 08:00:26
154	29807296	10.1016/j.ecoenv.2018.04.050	Microbial functional responses to long-term anthropogenic impact in mangrove soils	Cabral L, Pereira de Sousa ST, Junior GVL, Hawley E, Andreote FD, Hess M, de Oliveira VM	Mangroves are coastal ecosystems of transition between terrestrial and marine environments, that have been particularly contaminated in the last decades. Organic compounds are part of these contaminants, which have increased in the environment due to industrial activities and accidental oil spills. These contaminants are toxic to higher organisms, but microorganisms can metabolize most of these c…	English	28	20180930	Journal	Article	Ecotoxicology and Environmental Safety	Universidade Estadual de Campinas|Brazil	Netherlands	https://doi.org/10.1016/j.ecoenv.2018.04.050	2023-05-04 20:03:55	2025-05-14 17:47:45
155	30258430	10.3389/fmicb.2018.02187	Metagenomics-based discovery of Malachite green-degradation gene families and enzymes from mangrove sediment	Qu W, Liu T, Wang D, Hong G, Zhao J	Malachite green (MG) is an organic contaminant and the effluents with MG negatively influence the health and balance of the coastal and marine ecosystem. The diverse and abundant microbial communities inhabiting in mangroves participate actively in various ecological processes. Metagenomic sequencing from mangrove sediments was applied to excavate the resources MG-degradation genes (MDGs) and to …	English	21	20180911	Journal	Article	Frontiers in Microbiology	Xiamen University|China	Switzerland	https://doi.org/10.3389/fmicb.2018.02187	2023-05-04 20:03:55	2025-05-14 17:47:45
157	29579663	10.1016/j.scitotenv.2018.03.158	Composition and functional diversity of microbial community across a mangrove-inhabited mudflat as revealed by 16S rDNA gene sequences	Zhang X.			146	20180815	Journal	Article	Science of the Total Environment	Jinan University|China		https://doi.org/10.1016/j.scitotenv.2018.03.158	2023-05-04 20:03:55	2025-05-14 17:47:45
158	30177916	10.3389/fmicb.2018.01864	Metagenomics investigation of agarlytic genes and genomes in mangrove sediments in China: A potential repertory for carbohydrate-active enzymes	Qu W, Lin D, Zhang Z, Di W, Gao B, Zeng R	Monosaccharides and oligosaccharides produced by agarose degradation exhibit potential in the fields of bioenergy, medicine, and cosmetics. Mangrove sediments (MGSs) provide a special environment to enrich enzymes for agarose degradation. However, representative investigations of the agarlytic genes in MGSs have been rarely reported. In this study, agarlytic genes in MGSs were researched in detai…	English	17	20180814	Journal	Article	Frontiers in Microbiology	Xiamen University|China	Switzerland	https://doi.org/10.3389/fmicb.2018.01864	2023-05-04 20:03:55	2025-05-14 17:47:45
159	30041354	10.1016/j.marpolbul.2018.06.015	Potential microbial consortium involved in the biodegradation of diesel, hexadecane and phenanthrene in mangrove sediment explored by metagenomics analysis	Tiralerdpanich P, Sonthiphand P, Luepromchai E, Pinyakong O, Pokethitiyook P	Hydrocarbon contamination is a serious problem that degrades the quality of mangrove ecosystems, and bioremediation using autochthonous bacteria is a promising technology to recover an impacted environment. This research investigates the biodegradation rates of diesel, hexadecane and phenanthrene, by conducting a microcosm study and survey of the autochthonous microbial community in contaminated …	English	51	20180801	Journal	Article	Marine Pollution Bulletin	Chulalongkorn University|Thailand	England	https://doi.org/10.1016/j.marpolbul.2018.06.015	2023-05-04 20:03:55	2025-05-14 17:47:45
160	29721825	10.1007/s12275-018-7414-y	Cure of tuberculosis using nanotechnology: An overview	Kerry RG, Gouda S, Sil B, Das G, Shin HS, Ghodake G, Patra JK	Mycobacterium tuberculosis is the causative agent of tuberculosis (TB), a major health issue of the present era. The bacterium inhabits the host macrophage and other immune cells where it modulates the lysosome trafficking protein, hinders the formation of phagolysosome, and blocks the TNF receptor-dependent apoptosis of host macrophage/monocytes. Other limitations such as resistance to and low b…	English	13	20180501	Journal	Review	Journal of Microbiology	AMIT College|India	Korea (South)	https://doi.org/10.1007/s12275-018-7414-y	2023-05-04 20:03:55	2025-05-14 17:47:45
161	29063148	10.1007/s00248-017-1091-y	Tide as Steering Factor in Structuring Archaeal and Bacterial Ammonia-Oxidizing Communities in Mangrove Forest Soils Dominated by Avicennia germinans and Rhizophora mangle	Marcos MS, Barboza AD, Keijzer RM, Laanbroek HJ	Mangrove species are adapted to grow at specific zones in a tidal gradient. Here we tested the hypothesis that the archaeal and bacterial ammonia-oxidizing microbial communities differ in soils dominated by the mangrove species Avicennia germinans and Rhizophora mangle. Two of the sampling locations were tidal locations, while the other location was impounded. Differences in the community composi…	English	20	20180501	Journal	Article	Microbial Ecology	Netherlands Institute of Ecology (NIOO) - KNAW|Netherlands, Consejo Nacional de Investigaciones Científicas y Técnicas|Argentina	United States	https://doi.org/10.1007/s00248-017-1091-y	2023-05-04 20:03:55	2025-05-14 17:47:45
162	29611003	10.1007/s11274-018-2442-7	Metatranscriptomics analysis of mangroves habitats around Mauritius	Rampadarath S, Bandhoa K, Puchooa D, Jeewon R, Bal S	Mangroves are unique but endangered coastal ecosystems that play a vital role in the tropical and subtropical environments. Mauritius has two species of mangroves, Bruguiera gymnorrhiza (L.) Lam. and Rhizophora mucronata Lam., growing along its coast. The mangrove rhizosphere harbours a diverse microbial community and the use of RNA-sequencing can reveal both the taxonomic composition and active …	English	20	20180401	Journal	Article	World Journal of Microbiology and Biotechnology	University of Mauritius|Mauritius	Germany	https://doi.org/10.1007/s11274-018-2442-7	2023-05-04 20:03:55	2025-05-14 17:47:45
163	29445130	10.1038/s41396-018-0060-x	Comparative genomic inference suggests mixotrophic lifestyle for Thorarchaeota	Liu Y, Zhou Z, Pan J, Baker BJ, Gu JD, Li M	Thorarchaeota are a new archaeal phylum within the Asgard superphylum, whose ancestors have been proposed to play possible ecological roles in cellular evolution. However, little is known about the lifestyles of these uncultured archaea. To provide a better resolution of the ecological roles and metabolic capacity of Thorarchaeota, we obtained Thorarchaeota genomes reconstructed from metagenomes …	English	74	20180401	Journal	Article	ISME Journal	Shenzhen University|China	England	https://doi.org/10.1038/s41396-018-0060-x	2023-05-04 20:03:55	2025-05-14 17:47:45
164	29100689	10.1016/j.scitotenv.2017.10.214	Effects of decabromodiphenyl ether and planting on the abundance and community composition of nitrogen-fixing bacteria and ammonia oxidizers in mangrove sediments: A laboratory microcosm study	Chen J, Wang PF, Wang C, Wang X, Gao H	While nitrogen (N) fixation and ammonia oxidation by microorganisms are two important N cycling processes, little is known about how the microbes that drive these two processes respond when sediments are contaminated with persistent organic pollutants. In this study, we carried out a laboratory microcosm experiment to examine the effects of decabromodiphenyl ether (BDE-209), either on its own or …	English	21	20180301	Journal	Article	Science of the Total Environment	Hohai University|China	Netherlands	https://doi.org/10.1016/j.scitotenv.2017.10.214	2023-05-04 20:03:55	2025-05-14 17:47:45
165	29230649	10.1007/s11356-017-0852-y	Investigating monsoon and post-monsoon variabilities of bacterioplankton communities in a mangrove ecosystem	Ghosh A, Bhadury P	In mangrove environments, bacterioplankton communities constitute an important component of aquatic biota and play a major role in ecosystem processes. Variability of bacterioplankton communities from Sundarbans mangrove, located in the Indian subcontinent in South Asia and sits on the apex of Bay of Bengal, was investigated over monsoon and post-monsoon seasons. The study was undertaken in two s…	English	33	20180201	Journal	Article	Environmental Science and Pollution Research	Indian Institute of Science Education and Research Kolkata|India	Germany	https://doi.org/10.1007/s11356-017-0852-y	2023-05-04 20:03:55	2025-05-14 17:47:45
166	30310750	10.7717/peerj.5710	Co-occurrence patterns of litter decomposing communities in mangroves indicate a robust community resistant to disturbances	Taketani RG, Moitinho MA, Mauchline TH, Melo IS	BACKGROUND: Mangroves are important coastal ecosystems known for high photosynthetic productivity and the ability to support marine food chains through supply of dissolved carbon or particular organic matter. Most of the carbon found in mangroves is produced by its vegetation and is decomposed in root associated sediment. This process involves a tight interaction between microbial populations, li…	English	15	20180101	Journal	Article	PeerJ	Empresa Brasileira de Pesquisa Agropecuária - Embrapa|Brazil, Universidade de São Paulo|Brazil	United States	https://doi.org/10.7717/peerj.5710	2023-05-04 20:03:55	2025-05-14 17:47:45
168	28831604	10.1007/s10482-017-0931-6	Distinct taxonomic and functional composition of soil microbiomes along the gradient forest-restinga-mangrove in southeastern Brazil	Mendes LW, Tsai SM	Soil microorganisms play crucial roles in ecosystem functioning, and the central goal in microbial ecology studies is to elucidate which factors shape community structure. A better understanding of the relationship between microbial diversity, functions and environmental parameters would increase our ability to set conservation priorities. Here, the bacterial and archaeal community structure in A…	English	44	20180101	Journal	Article	Antonie van Leeuwenhoek, International Journal of General and Molecular Microbiology	Universidade de São Paulo|Brazil	Netherlands	https://doi.org/10.1007/s10482-017-0931-6	2023-05-04 20:03:55	2025-05-14 17:47:45
169	28777963	10.1016/j.jhazmat.2017.07.063	Biochar accelerates microbial reductive debromination of 2,2″,4,4″-tetrabromodiphenyl ether (BDE-47) in anaerobic mangrove sediments	Chen J, Wang C, Pan Y, Farzana SS, Tam NF	A common congener of polybrominated diphenyl ethers, 2,2',4,4'-tetrabromodiphenyl ether (BDE-47), is a prevalent, persistent and toxic pollutant. It could be removed by reduction debromination by microorganisms but the rate is often slow. The study hypothesized that spent mushroom substrate derived biochar amendment could accelerate the microbial reductive debromination of BDE-47 in anaerobic man…	English	106	20180101	Journal	Article	Journal of Hazardous Materials	City University of Hong Kong|Hong Kong, Hohai University|China	Netherlands	https://doi.org/10.1016/j.jhazmat.2017.07.063	2023-05-04 20:03:55	2025-05-14 17:47:45
171	28932683	10.1016/j.gdata.2017.09.001	Rhizospheric metagenome of the terrestrial mangrove fern Acrostichum from Indian Sunderbans	Ganguli S, Rahaman S, Bera AR, Vishal V, Malik S, Roopalakshmi K, Singh PK	This study reports the analyses of the rhizospheric microbiome of the terrestrial mangrove fern Acrostichum aureum Linn. from the Indian Sunderbans. Samples were collected using standard protocols and 16S rRNA gene V3-V4 region amplicon sequencing was performed to identify the microbial communities prevalent in the rhizosphere. A total of 1,931,252 quality checked reads were assembled into 204,81…	English	11	20171201	Journal	Article	Genomics Data	AIIST|India	United States	https://doi.org/10.1016/j.gdata.2017.09.001	2023-05-04 20:03:55	2025-05-14 17:47:45
172	28821820	10.1038/s41598-017-09254-6	Searching for signatures across microbial communities: Metagenomic analysis of soil samples from mangrove and other ecosystems	Imchen M, Kumavath R, Barh D, Azevedo V, Ghosh P, Viana M, Wattam AR	In this study, we categorize the microbial community in mangrove sediment samples from four different locations within a vast mangrove system in Kerala, India. We compared this data to other samples taken from the other known mangrove data, a tropical rainforest, and ocean sediment. An examination of the microbial communities from a large mangrove forest that stretches across southwestern India s…	English	54	20171201	Journal	Article	Scientific Reports	Central University of Kerala|India	England	https://doi.org/10.1038/s41598-017-09254-6	2023-05-04 20:03:55	2025-05-14 17:47:45
173	28804942	10.1002/jobm.201700159	Metagenomic alkaline protease from mangrove sediment	Pessoa TBA, Rezende RP, Marques ELS, Pirovani CP, Dos Santos TF, Dos Santos Goncalves AC, Romano CC, Dotivo NC, Freitas ACO, Salay LC, Dias JCT	Functional screening of metagenomic libraries is an important tool for the discovery of new molecules. The metabolic diversity of microorganisms enables survival in harsh environments and is related to the production of enzymes. In this study, we identified a protease-producing clone from a metagenomic library derived from mangrove sediment. The protease was purified by ammonium sulphate precipit…	English	25	20171101	Journal	Article	Journal of Basic Microbiology	Universidade Estadual de Feira de Santana|Brazil	Germany	https://doi.org/10.1002/jobm.201700159	2023-05-04 20:03:55	2025-05-14 17:47:45
174	28431359	10.1016/j.scitotenv.2017.04.073	Reconstruction of microbial community structures as evidences for soil redox coupled reductive dechlorination of PCP in a mangrove soil	Xu Y, He Y, Tang X, Brookes PC, Xu J	The aim was to investigate the influence of pentachlorophenol (PCP) on the soil microbial communities and the coupled mechanism between PCP reductive dechlorination and soil redox under anaerobic condition. Accordingly, a slurry incubation experiment was carried out in which bacterial and archaeal communities were detected by MiSeq amplicon sequencing. The original microbial community balance was…	English	35	20171015	Journal	Article	Science of the Total Environment	College of Environmental and Resource Sciences|China	Netherlands	https://doi.org/10.1016/j.scitotenv.2017.04.073	2023-05-04 20:03:55	2025-05-14 17:47:45
175	28952541	10.3390/bioengineering4030062	A novel multifunctional β-N-acetylhexosaminidase revealed through metagenomics of an oil-spilled mangrove	Soares FL, Marcon J, Pereira E Silva MC, Khakhum N, Cerdeira LT, Ottoni JR, Domingos DF, Taketani RG, de Oliveira VM, Lima AOS, Azevedo JL, Rodrigues JLM, Andreote FD	The use of culture-independent approaches, such as metagenomics, provides complementary access to environmental microbial diversity. Mangrove environments represent a highly complex system with plenty of opportunities for finding singular functions. In this study we performed a functional screening of fosmid libraries obtained from an oil contaminated mangrove site, with the purpose of identifyin…	English	12	20170901	Journal	Article	Bioengineering	Universidade de São Paulo|Brazil, The University of Texas at Arlington|United States	Switzerland	https://doi.org/10.3390/bioengineering4030062	2023-05-04 20:03:55	2023-10-29 08:00:35
176	28875896	10.1099/ijsem.0.002109	Kryptousia macronema gen. nov., sp. nov. and kryptousia microlepis sp. nov., nostocalean cyanobacteria isolated from phyllospheres	Alvarenga D.			21	20170901	Journal	Article	International Journal of Systematic and Evolutionary Microbiology	Universidade de São Paulo|Brazil		https://doi.org/10.1099/ijsem.0.002109	2023-05-04 20:03:55	2025-05-14 17:47:45
177	28457984	10.1016/j.gene.2017.04.046	Screening and characterization of a novel thermostable lipase with detergent-additive potential from the metagenomic library of a mangrove soil	Tang L, Xia Y, Wu X, Chen X, Zhang X, Li H	One clone (Lip906) exhibiting lipase activity was screened from a metagenomic library by using a medium containing tricaprylin. A novel lipase gene from the inserted fragment of Lip906 was obtained by sequencing. The phylogenetic analysis of Lip906 lipase exhibited 34% and 32% homologue to lipases from Streptomyces sp. MspMP-M5 and Rhodopirellula europaea. This gene was expressed in Escherichia c…	English	28	20170820	Journal	Article	Gene	Guangdong Pharmaceutical University|China	Netherlands	https://doi.org/10.1016/j.gene.2017.04.046	2023-05-04 20:03:55	2025-05-14 17:47:45
178	28560604	10.1007/s00253-017-8342-1	Anthropogenic protection alters the microbiome in intertidal mangrove wetlands in Hainan Island	Yun J, Deng Y, Zhang H	Intertidal mangrove wetlands are of great economic and ecological importance. The regular influence of tides has led to the microbial communities in these wetlands differing significantly from those in other habitats. In this study, we investigated the microbiomes of the two largest mangrove wetlands in Hainan Island, China, which have different levels of anthropogenic protection. Soil samples we…	English	35	20170801	Journal	Article	Applied Microbiology and Biotechnology	Institute of Microbiology Chinese Academy of Sciences|China	Germany	https://doi.org/10.1007/s00253-017-8342-1	2023-05-04 20:03:55	2025-05-14 17:47:45
179	28785256	10.3389/fmicb.2017.01403	Engineering mycorrhizal symbioses to alter plant metabolism and improve crop health	French KE	Creating sustainable bioeconomies for the 21st century relies on optimizing the use of biological resources to improve agricultural productivity and create new products. Arbuscular mycorrhizae (phylum Glomeromycota) form symbiotic relationships with over 80% of vascular plants. In return for carbon, these fungi improve plant health and tolerance to environmental stress. This symbiosis is over 400…	English	52	20170721	Journal	Review	Frontiers in Microbiology	University of Oxford|United Kingdom	Switzerland	https://doi.org/10.3389/fmicb.2017.01403	2023-05-04 20:03:55	2025-05-14 17:47:45
180	28692665	10.1371/journal.pone.0176968	Brackish habitat dictates cultivable Actinobacterial diversity from marine sponges	Ellis GA, Thomas CS, Chanana S, Adnani N, Szachowicz E, Braun DR, Harper MK, Wyche TP, Bugni TS	Bacterial communities associated with marine invertebrates such as sponges and ascidians have demonstrated potential as sources of bio-medically relevant small molecules. Metagenomic analysis has shown that many of these invertebrates harbor populations of Actinobacteria, many of which are cultivable. While some populations within invertebrates are transmitted vertically, others are obtained from…	English	5	20170701	Journal	Article	PLoS ONE	University of Wisconsin-Madison|United States, Naval Research Laboratory|United States	United States	https://doi.org/10.1371/journal.pone.0176968	2023-05-04 20:03:55	2025-05-14 17:47:45
181	28593475	10.1007/s11274-017-2307-5	Functional metagenomics of oil-impacted mangrove sediments reveals high abundance of hydrolases of biotechnological interest	Ottoni JR, Cabral L, de Sousa STP, Junior GVL, Domingos DF, Soares Junior FL, da Silva MCP, Marcon J, Dias ACF, de Melo IS, de Souza AP, Andreote FD, de Oliveira VM	Mangroves are located in coastal wetlands and are susceptible to the consequences of oil spills, what may threaten the diversity of microorganisms responsible for the nutrient cycling and the consequent ecosystem functioning. Previous reports show that high concentration of oil favors the incidence of epoxide hydrolases and haloalkane dehalogenases in mangroves. This finding has guided the goals …	English	24	20170701	Journal	Article	World Journal of Microbiology and Biotechnology	Universidade Estadual de Campinas|Brazil	Germany	https://doi.org/10.1007/s11274-017-2307-5	2023-05-04 20:03:55	2025-05-14 17:47:45
184	28003572	10.1266/ggs.16-00013	Geographical variation in soil bacterial community structure in tropical forests in Southeast Asia and temperate forests in Japan based on pyrosequencing analysis of 16S rRNA	Ito N, Iwanaga H, Charles S, Diway B, Sabang J, Chong L, Nanami S, Kamiya K, Lum S, Siregar UJ, Harada K, Miyashita NT	Geographical variation in soil bacterial community structure in 26 tropical forests in Southeast Asia (Malaysia, Indonesia and Singapore) and two temperate forests in Japan was investigated to elucidate the environmental factors and mechanisms that influence biogeography of soil bacterial diversity and composition. Despite substantial environmental differences, bacterial phyla were represented in…	English	7	20170101	Journal	Article	Genes and Genetic Systems	Kyoto University|Japan	Japan	https://doi.org/10.1266/ggs.16-00013	2023-05-04 20:03:56	2025-05-14 17:47:45
185	28376307	10.1139/cjm-2016-0587	Comparative bacterial community analysis in relatively pristine and anthropogenically influenced mangrove ecosystems on the Red Sea	Ullah R, Yasir M, Khan I, Bibi F, Sohrab SS, Al-Ansari A, Al-Abbasi F, Al-Sofyani AA, Daur I, Lee SW, Azhar EI	Mangrove habitats are ecologically important ecosystems that are under severe pressure worldwide because of environmental changes and human activities. In this study, 16S rRNA gene amplicon deep-sequencing was used to compare bacterial communities in Red Sea mangrove ecosystems at anthropogenically influenced coastal sites with those at a relatively pristine island site. In total, 32 phyla were i…	English	23	20170101	Journal	Article	Canadian Journal of Microbiology	King Abdulaziz University|Saudi Arabia	Canada	https://doi.org/10.1139/cjm-2016-0587	2023-05-04 20:03:56	2025-05-14 17:47:45
186	28177800	10.1139/cjm-2016-0449	Diversity of Bacillus-like bacterial community in the sediments of the Bamenwan mangrove wetland in Hainan, China	Liu M, Cui Y, Chen Y, Lin X, Huang H, Bao S	Members of the genus Bacillus and related spore-forming genera are ubiquitous. However, Bacillus-like species isolated from marine sediments have attracted less interest than their terrestrial relatives. Here, we investigated the diversity of Bacillus-like bacterial communities in the sediments of the Bamenwan mangrove wetland in Hainan, China, using culture-dependent and culture-independent meth…	English	18	20170101	Journal	Article	Canadian Journal of Microbiology	Chinese Academy of Tropical Agricultural Sciences|China	Canada	https://doi.org/10.1139/cjm-2016-0449	2023-05-04 20:03:56	2025-05-14 17:47:45
187	27750135	10.1016/j.scitotenv.2016.10.040	Insight into the long-term effect of mangrove species on removal of polybrominated diphenyl ethers (PBDEs) from BDE-47 contaminated sediments	Chen J, Wang C, Shen ZJ, Gao GF, Zheng HL	Polybrominated diphenyl ethers (PBDEs) have become ubiquitous environmental contaminants, particularly in mangrove wetlands. However, little is known about the long-term effect of mangrove plants on PBDE removal from contaminated sediments. A 12-month microcosm experiment was conducted to understand the effect of two mangrove species, namely Avicennia marina (Am) and Aegiceras corniculatum (Ac), …	English	53	20170101	Journal	Article	Science of the Total Environment	Xiamen University|China, Hohai University|China	Netherlands	https://doi.org/10.1016/j.scitotenv.2016.10.040	2023-05-04 20:03:56	2025-05-14 17:47:45
188	27642121	10.1016/j.gene.2016.09.021	Metagenomics as a preliminary screen for antimicrobial bioprospecting	Al-Amoudi S, Razali R, Essack M, Amini MS, Bougouffa S, Archer JA, Lafi FF, Bajic VB	Since the composition of soil directs the diversity of the contained microbiome and its potential to produce bioactive compounds, many studies has been focused on sediment types with unique features characteristic of extreme environments. However, not much is known about the potential of microbiomes that inhabit the highly saline and hot Red Sea lagoons. This case study explores mangrove mud and …	English	27	20161215	Journal	Article	Gene	King Abdullah University of Science and Technology|Saudi Arabia	Netherlands	https://doi.org/10.1016/j.gene.2016.09.021	2023-05-04 20:03:56	2025-05-14 17:47:45
189	27558434	10.4014/jmb.1607.07025	Metagenomic and proteomic analyses of a mangrove microbial community following green macroalgae Enteromorpha prolifera degradation	Wu Y, Zhao C, Xiao Z, Lin H, Ruan L, Liu B	A mangrove microbial community was analyzed at the gene and protein levels using metagenomic and proteomic methods with the green macroalgae Enteromorpha prolifera as the substrate. Total DNA was sequenced on the Illumina HiSeq 2000 PE-100 platform. Two-dimensional gel electrophoresis in combination with liquid chromatography tandem mass spectrometry was used for proteomic analysis. The metagenom…	English	9	20161201	Journal	Article	Journal of Microbiology and Biotechnology	Fujian Agriculture and Forestry University|China	Korea (South)	https://doi.org/10.4014/jmb.1607.07025	2023-05-04 20:03:56	2025-05-14 17:47:45
190	27695084	10.1371/journal.pone.0164082	Bacterial communities in the rhizospheres of three mangrove tree species from Beilun Estuary, China	Wu P, Xiong X, Xu Z, Lu C, Cheng H, Lyu X, Zhang J, He W, Deng W, Lyu Y, Lou Q, Hong Y, Fang H	The bacterial communities played important roles in the high productivity mangrove ecosystem. In this study, we investigated the vertical distributions of rhizosphere bacteria from three mangrove species (Bruguiera gymnorrhiza, Kandelia candel and Aegiceras corniculatum) in Beilun Estuary, China using high throughput DNA pyrosequencing of the 16S rRNA gene. Phylogenetic analysis showed that bacte…	English	72	20161001	Journal	Article	PLoS ONE	State Oceanic Administration China|China	United States	https://doi.org/10.1371/journal.pone.0164082	2023-05-04 20:03:56	2025-05-14 17:47:45
191	27420153	10.1016/j.biortech.2016.07.015	Sodium chloride concentration determines exoelectrogens in anode biofilms occurring from mangrove-grown brackish sediment	Miyahara M, Kouzuma A, Watanabe K	Single-chamber microbial fuel cells (MFCs) were inoculated with mangrove-grown brackish sediment (MBS) and continuously supplied with an acetate medium containing different concentrations of NaCl (0-1.8M). Different from MFCs inoculated with paddy-field soil (high power outputs were observed between 0.05 and 0.1M), power outputs from MBS-MFCs were high at NaCl concentrations from 0 to 0.6M. Ampli…	English	25	20161001	Journal	Article	Bioresource Technology	Tokyo University of Pharmacy and Life Sciences|Japan	England	https://doi.org/10.1016/j.biortech.2016.07.015	2023-05-04 20:03:56	2025-05-14 17:47:45
192	27297401	10.1016/j.envpol.2016.05.078	Anthropogenic impact on mangrove sediments triggers differential responses in the heavy metals and antibiotic resistomes of microbial communities	Cabral L, Junior GVL, Pereira de Sousa ST, Dias ACF, Lira Cadete L, Andreote FD, Hess M, de Oliveira VM	Mangroves are complex and dynamic ecosystems highly dependent on diverse microbial activities. In the last decades, these ecosystems have been exposed to and affected by diverse human activities, such as waste disposal and accidental oil spills. Complex microbial communities inhabiting the soil and sediment of mangroves comprise microorganisms that have developed mechanisms to adapt to organic an…	English	90	20160901	Journal	Article	Environmental Pollution	Universidade Estadual de Campinas|Brazil	England	https://doi.org/10.1016/j.envpol.2016.05.078	2023-05-04 20:03:56	2025-05-14 17:47:45
193	27548158	10.3390/ijms17081360	Isolation and characterization of a glycosyl hydrolase family 16 β-agarase from a mangrove soil metagenomic library	Mai Z, Su H, Zhang S	A mangrove soil metagenomic library was constructed and a beta-agarase gene designated as AgaML was isolated by functional screening. The gene encoded for a 659-amino-acids polypeptide with an estimated molecular mass of 71.6 kDa. The deduced polypeptide sequences of AgaML showed the highest identity of 73% with the glycoside hydrolase family 16 beta-agarase from Microbulbifer agarilyticus in the…	English	30	20160819	Journal	Article	International Journal of Molecular Sciences	South China Seas Institute of Oceanography Chinese Academy of Sciences|China	Switzerland	https://doi.org/10.3390/ijms17081360	2023-05-04 20:03:56	2025-05-14 17:47:45
194	27262497	10.1016/j.marpolbul.2016.05.068	Responses of bacterial and archaeal communities to nitrate stimulation after oil pollution in mangrove sediment revealed by Illumina sequencing	Wang L.	This study aimed to investigate microbial responses to nitrate stimulation in oiled mangrove mesocosm. Both supplementary oil and nitrate changed the water and sediment chemical properties contributing to the shift of microbial communities. Denitrifying genes nirS and nirK were increased several times by the interaction of oil spiking and nitrate addition. Bacterial chao1 was reduced by oil spiki…	English	21	20160815	Journal	Article	Marine Pollution Bulletin	Xiamen University|China		https://doi.org/10.1016/j.marpolbul.2016.05.068	2023-05-04 20:03:56	2025-05-14 17:47:45
197	26475934	10.1016/j.gene.2015.10.032	Rhizosphere microbiome metagenomics of gray mangroves (Avicennia marina) in the Red Sea	Alzubaidy H.	Mangroves are unique, and endangered, coastal ecosystems that play a vital role in the tropical and subtropical environments. A comprehensive description of the microbial communities in these ecosystems is currently lacking, and additional studies are required to have a complete understanding of the functioning and resilience of mangroves worldwide. In this work, we carried out a metagenomic stud…	English	129	20160201	Journal	Article	Gene	King Abdullah University of Science and Technology|Saudi Arabia		https://doi.org/10.1016/j.gene.2015.10.032	2023-05-04 20:03:56	2025-05-14 17:47:45
198	26446550	10.1007/s00284-015-0920-9	Pyrosequencing-Based Seasonal Observation of Prokaryotic Diversity in Pneumatophore-Associated Soil of Avicennia marina	Sanka Loganathachetti D.	Pneumatophores are aerial roots developing from the main roots of mangrove plants away from the gravity. The below ground pneumatophore-associated soil prokaryotic community of Avicennia marina was studied by amplicon pyrosequencing (39,378 reads) during monsoon and summer seasons. Apart from the most dominant phylum Proteobacteria in both seasons, the second most were Acidobacteria (summer) and …	English	28	20160101	Journal	Article	Current Microbiology	Bharathidasan University|India		https://doi.org/10.1007/s00284-015-0920-9	2023-05-04 20:03:56	2025-05-14 17:47:45
199	25688692	10.1139/cjm-2014-0507	Phylogenetic analyses and nitrate-reducing activity of fungal cultures isolated from the permanent, oceanic oxygen minimum zone of the Arabian sea	Manohar C.	Reports on the active role of fungi as denitrifiers in terrestrial ecosystems have stimulated an interest in the study of the role of fungi in oxygen-deficient marine systems. In this study, the culturable diversity of fungi was investigated from 4 stations within the permanent, oceanic, oxygen minimum zone of the Arabian Sea. The isolated cultures grouped within the 2 major fungal phyla Ascomyco…	English	18	20151222	Journal	Article	Canadian Journal of Microbiology	National Institute of Oceanography India|India		https://doi.org/10.1139/cjm-2014-0507	2023-05-04 20:03:56	2025-05-14 17:47:45
200	26055041	10.1016/j.bioelechem.2015.05.011	Electrochemical and microbial monitoring of multi-generational electroactive biofilms formed from mangrove sediment	Rivalland C.	Electroactive biofilms were formed from French Guiana mangrove sediments for the analysis of bacterial communities' composition. The electrochemical monitoring of three biofilm generations revealed that the bacterial selection occurring at the anode, supposedly leading microbial electrochemical systems (MESs) to be more efficient, was not the only parameter to be taken into account so as to get t…	English	12	20151201	Journal	Article	Bioelectrochemistry	Ecologie des Forêts de Guyane|France		https://doi.org/10.1016/j.bioelechem.2015.05.011	2023-05-04 20:03:56	2025-05-14 17:47:45
201	26014885	10.1007/s12223-015-0403-1	Assessment of methods to recover DNA from bacteria, fungi and archaea in complex environmental samples	Guillén-Navarro K.	DNA extraction from environmental samples is a critical step for metagenomic analysis to study microbial communities, including those considered uncultivable. Nevertheless, obtaining good quality DNA in sufficient quantities for downstream methodologies is not always possible, and it depends on the complexity and stability of each ecosystem, which could be more problematic for samples from tropic…	English	6	20151101	Journal	Article	Folia Microbiologica	Consejo Nacional de Ciencia y Tecnologia Mexico|Mexico		https://doi.org/10.1007/s12223-015-0403-1	2023-05-04 20:03:56	2025-05-14 17:47:45
202	26436508	10.4238/2015.October.2.17	High yield of functional metagenomic library from mangroves constructed in fosmid vector	Gonçalves A.	In the present study, metagenomic technique and fosmid vectors were used to construct a library of clones for exploring the biotechnological potential of mangrove soils by isolation of functional genes encoding hydrolytic enzymes. The library was built with genomic DNA from the soil samples of mangrove sediments and the functional screening of 1824 clones (~64 Mbp) was performed to detect the hyd…	English	14	20151002	Journal	Article	Genetics and Molecular Research	Universidade Estadual de Santa Cruz|Brazil		https://doi.org/10.4238/2015.October.2.17	2023-05-04 20:03:56	2023-09-29 00:43:26
203	26013440	10.1111/1462-2920.12908	Identification and analysis of the bacterial endosymbiont specialized for production of the chemotherapeutic natural product ET-743	Schofield M.	Ecteinascidin 743 (ET-743, Yondelis) is a clinically approved chemotherapeutic natural product isolated from the Caribbean mangrove tunicate Ecteinascidia turbinata. Researchers have long suspected that a microorganism may be the true producer of the anticancer drug, but its genome has remained elusive due to our inability to culture the bacterium in the laboratory using standard techniques. Here…	English	95	20151001	Journal	Article	Environmental Microbiology	University of Michigan Medical School|United States, University of Michigan, Ann Arbor|United States		https://doi.org/10.1111/1462-2920.12908	2023-05-04 20:03:56	2025-05-14 17:47:45
206	26223001	10.1139/cjm-2015-0079	Diversity of endophytic and rhizoplane bacterial communities associated with exotic Spartina alterniflora and native mangrove using Illumina amplicon sequencing	Hong Y.	Root-associated microbial communities are very important for biogeochemical cycles in wetland ecosystems and help to elaborate the mechanisms of plant invasions. In the estuary of Jiulong River (China), Spartina alterniflora has widely invaded Kandelia obovata-dominated habitats, offering an opportunity to study the influence of root-associated bacteria. The community structures of endophytic and…	English	59	20150728	Journal	Article	Canadian Journal of Microbiology	University of California, Riverside|United States, Chinese Academy of Sciences|China		https://doi.org/10.1139/cjm-2015-0079	2023-05-04 20:03:56	2025-05-14 17:47:45
207	25956585	10.1016/j.syapm.2015.03.008	Diversity and N-acyl-homoserine lactone production by Gammaproteobacteria associated with Avicennia marina rhizosphere of South Indian mangroves	Viswanath G.			20	20150701	Journal	Article	Systematic and Applied Microbiology	M S Swaminathan Research Foundation|India		https://doi.org/10.1016/j.syapm.2015.03.008	2023-05-04 20:03:56	2023-10-21 08:00:24
208	25646962	10.1007/s00253-015-6405-8	Microbial diversity of mangrove sediment in Shenzhen Bay and gene cloning, characterization of an isolated phytase-producing strain of SPC09 B. cereus	Zhang S.	Phytases hydrolyze phytate to release inorganic phosphate, which decreases the requirement for phosphorus in fertilizers for crops and thus reduces environmental pollutants. This study analyzed microbial communities in rhizosphere sediment, collected in September 2012 from Shenzhen Bay, Guangdong, China, using high-throughput pyrosequencing; the results showed that the dominant taxonomic phyla we…	English	18	20150628	Journal	Article	Applied Microbiology and Biotechnology	South China Normal University|China, State Oceanic Administration China|China		https://doi.org/10.1007/s00253-015-6405-8	2023-05-04 20:03:56	2025-05-14 17:47:45
210	25171437	10.1111/1751-7915.12157	Compositional profile of α/β-hydrolase fold proteins in mangrove soil metagenomes: Prevalence of epoxide hydrolases and haloalkane dehalogenases in oil-contaminated sites	Jiménez D.J.	The occurrence of genes encoding biotechnologically relevant alpha/beta-hydrolases in mangrove soil microbial communities was assessed using data obtained by whole-metagenome sequencing of four mangroves areas, denoted BrMgv01 to BrMgv04, in Sao Paulo, Brazil. The sequences (215 Mb in total) were filtered based on local amino acid alignments against the Lipase Engineering Database. In total, 5923…	English	16	20150501	Journal	Article	Microbial Biotechnology	Rijksuniversiteit Groningen|Netherlands		https://doi.org/10.1111/1751-7915.12157	2023-05-04 20:03:56	2025-05-14 17:47:45
211	25256302	10.1007/s00248-014-0498-y	Spatiotemporal Analysis of Bacterial Diversity in Sediments of Sundarbans Using Parallel 16S rRNA Gene Tag Sequencing	Basak P.	The influence of temporal and spatial variations on the microbial community composition was assessed in the unique coastal mangrove of Sundarbans using parallel 16S rRNA gene pyrosequencing. The total sediment DNA was extracted and subjected to the 16S rRNA gene pyrosequencing, which resulted in 117 Mbp of data from three experimental stations. The taxonomic analysis of the pyrosequencing data wa…	English	67	20150401	Journal	Article	Microbial Ecology	University of Calcutta|India		https://doi.org/10.1007/s00248-014-0498-y	2023-05-04 20:03:56	2025-05-14 17:47:45
212	25563637	10.1007/s10482-014-0375-1	Composition and predicted functional ecology of mussel-associated bacteria in Indonesian marine lakes	Cleary D.F.R.	In the present study, we sampled bacterial communities associated with mussels inhabiting two distinct coastal marine ecosystems in Kalimantan, Indonesia, namely, marine lakes and coastal mangroves. We used 16S rRNA gene pyrosequencing and predicted metagenomic analysis to compare microbial composition and function. Marine lakes are small landlocked bodies of seawater isolated to varying degrees …	English	48	20150301	Journal	Article	Antonie van Leeuwenhoek, International Journal of General and Molecular Microbiology	Universidade de Aveiro|Portugal		https://doi.org/10.1007/s10482-014-0375-1	2023-05-04 20:03:56	2025-05-14 17:47:45
214	26549842	10.1016/j.gpb.2015.07.002	Soil and Rhizosphere Associated Fungi in Gray Mangroves (Avicennia marina) from the Red Sea - A Metagenomic Approach	Simões M.F.	Covering a quarter of the world's tropical coastlines and being one of the most threatened ecosystems, mangroves are among the major sources of terrestrial organic matter to oceans and harbor a wide microbial diversity. In order to protect, restore, and better understand these ecosystems, researchers have extensively studied their microbiology, yet few surveys have focused on their fungal communi…	English	75	20150101	Journal	Article	Genomics, Proteomics and Bioinformatics	King Abdullah University of Science and Technology|Saudi Arabia		https://doi.org/10.1016/j.gpb.2015.07.002	2023-05-04 20:03:56	2025-05-14 17:47:45
216	26346219	10.1155/2015/968582	Diversity and Distribution of Archaea in the Mangrove Sediment of Sundarbans	Bhattacharyya A.	Mangroves are among the most diverse and productive coastal ecosystems in the tropical and subtropical regions. Environmental conditions particular to this biome make mangroves hotspots for microbial diversity, and the resident microbial communities play essential roles in maintenance of the ecosystem. Recently, there has been increasing interest to understand the composition and contribution of …	English	63	20150101	Journal	Article	Archaea	University of Calcutta|India		https://doi.org/10.1155/2015/968582	2023-05-04 20:03:56	2025-05-14 17:47:45
218	24691166	10.1371/journal.pone.0093445	Bioinformatic approaches reveal metagenomic characterization of soil microbial community	Xu Z.	As is well known, soil is a complex ecosystem harboring the most prokaryotic biodiversity on the Earth. In recent years, the advent of high-throughput sequencing techniques has greatly facilitated the progress of soil ecological studies. However, how to effectively understand the underlying biological features of large-scale sequencing data is a new challenge. In the present study, we used 33 pub…	English	65	20140401	Journal	Article	PLoS ONE	Københavns Universitet|Denmark		https://doi.org/10.1371/journal.pone.0093445	2023-05-04 20:03:56	2025-05-14 17:47:45
219	24737430	10.4238/2014.March.24.9	Evaluation of the biodegradability of petroleum in microcosm systems by using mangrove sediments from Camamu Bay, Bahia, Brazil	Santos A.	We investigated the biodegradability of oil in mangrove sediment from Camamu Bay and measured its effect on the bacterial community. Microcosms of mangrove sediment were contaminated with 0.1, 0.5, 1, 2, and 5% (w/v) oil, and the microbial activity was compared to that in uncontaminated sediment. The evolution of CO2 and gas chromatography showed the mineralization of oil compounds, which could r…	English	2	20140324	Journal	Article	Genetics and Molecular Research	Universidade Estadual de Santa Cruz|Brazil		https://doi.org/10.4238/2014.March.24.9	2023-05-04 20:03:56	2023-09-29 00:43:26
222	25265387	10.1371/journal.pone.0108785	Transcriptome Sequencing and analysis of leaf tissue of avicennia marinausing the illumina platform	Huang J.	Avicennia marina is a widely distributed mangrove species that thrives in high-salinity habitats. It plays a significant role in supporting coastal ecosystem and holds unique potential for studying molecular mechanisms underlying ecological adaptation. Despite and sometimes because of its numerous merits, this species is facing increasing pressure of exploitation and deforestation. Both study on …	English	26	20140101	Journal	Article	PLoS ONE	Shenzhen University|China		https://doi.org/10.1371/journal.pone.0108785	2023-05-04 20:03:56	2025-05-14 17:47:45
224	23529681	10.1007/s00253-013-4857-2	Enrichment and characterization of an anaerobic cellulolytic microbial consortium SQD-1.1 from mangrove soil	Gao Z.M.	Enrichment of microbial consortia provides an approach to simulate and investigate microbial communities in natural environments. In this study, a cellulolytic microbial consortium SQD-1.1 was enriched from mangrove soil of Qinglan port (Hainan, China) by 27 times continuous subcultivation under anaerobic static conditions. The consortium could completely degrade 0.2% (w/v) filter paper within 3 …	English	36	20140101	Journal	Article	Applied Microbiology and Biotechnology	Xiamen University|China, State Oceanic Administration China|China		https://doi.org/10.1007/s00253-013-4857-2	2023-05-04 20:03:56	2025-05-14 17:47:45
225	23607753	10.1111/1574-6941.12135	Habitat- and host-related variation in sponge bacterial symbiont communities in Indonesian waters	Cleary D.F.R.	Marine lakes are unique ecosystems that contain isolated populations of marine organisms. Isolated from the surrounding marine habitat, many lakes house numerous endemic species. In this study, microbial communities of sponges inhabiting these lakes were investigated for the first time using barcoded pyrosequencing of 16S rRNA gene amplicons. Our main goals were to compare the bacterial richness …	English	86	20130901	Journal	Article	FEMS Microbiology Ecology	Universidade de Aveiro|Portugal		https://doi.org/10.1111/1574-6941.12135	2023-05-04 20:03:56	2025-05-14 17:47:45
226	23651998	10.1038/ncomms2850	Characterization of salt-adapted secreted lignocellulolytic enzymes from the mangrove fungus Pestalotiopsis sp	Arfi Y.	Fungi are important for biomass degradation processes in mangrove forests. Given the presence of sea water in these ecosystems, mangrove fungi are adapted to high salinity. Here we isolate Pestalotiopsis sp. NCi6, a halotolerant and lignocellulolytic mangrove fungus of the order Xylariales. We study its lignocellulolytic enzymes and analyse the effects of salinity on its secretomes. De novo trans…	English	88	20130610	Journal	Article	Nature Communications	Aix Marseille Université|France		https://doi.org/10.1038/ncomms2850	2023-05-04 20:03:56	2025-05-14 17:47:45
229	23649297	10.1007/s00248-013-0238-8	Illumina Sequencing of 16S rRNA Tag Revealed Spatial Variations of Bacterial Communities in a Mangrove Wetland	Jiang X.T.	The microbial community plays an essential role in the high productivity in mangrove wetlands. A proper understanding of the spatial variations of microbial communities will provide clues about the underline mechanisms that structure microbial groups and the isolation of bacterial strains of interest. In the present study, the diversity and composition of the bacterial community in sediments coll…	English	381	20130101	Journal	Article	Microbial Ecology	Southern Medical University|China		https://doi.org/10.1007/s00248-013-0238-8	2023-05-04 20:03:56	2025-05-14 17:47:45
230	23209704	10.1371/journal.pone.0050312	Evidence for Lignin Oxidation by the Giant Panda Fecal Microbiome	Fang W.	The digestion of lignin and lignin-related phenolic compounds from bamboo by giant pandas has puzzled scientists because of the lack of lignin-degrading genes in the genome of the bamboo-feeding animals. We constructed a 16S rRNA gene library from the microorganisms derived from the giant panda feces to identify the possibility for the presence of potential lignin-degrading bacteria. Phylogenetic…	English	65	20121128	Journal	Article	PLoS ONE	Anhui University|China, Anhui Provincial Engineering Technology Research Center of Microorganisms and Biocatalysis|China		https://doi.org/10.1371/journal.pone.0050312	2023-05-04 20:03:56	2025-05-14 17:47:45
231	22940294	10.1016/j.biortech.2012.07.083	Molecular cloning and characterization of a novel β-glucosidase with high hydrolyzing ability for soybean isoflavone glycosides and glucose-tolerance from soil metagenomic library	Li G.	A novel beta-glucosidase (Bgl1269) was identified from a metagenomic library of mangrove soil by activity-based functional screening. Sequence analysis revealed that Bgl1269 encodes a protein of 422 amino acids. After being overexpressed in Escherichia coli and purified, the enzymatic properties of Bgl1269 were investigated. The recombinant enzyme displayed a pH optimum of 6.0 and a temperature o…	English	86	20121101	Journal	Article	Bioresource Technology	Sun Yat-Sen University|China		https://doi.org/10.1016/j.biortech.2012.07.083	2023-05-04 20:03:56	2025-05-14 17:47:45
232	22660713	10.1128/AEM.00386-12	Denaturing gradient gel electrophoresis and barcoded pyrosequencing reveal unprecedented archaeal diversity in mangrove sediment and rhizosphere samples	Pires A.C.C.	Mangroves are complex ecosystems that regulate nutrient and sediment fluxes to the open sea. The importance of bacteria and fungi in regulating nutrient cycles has led to an interest in their diversity and composition in mangroves. However, very few studies have assessed Archaea in mangroves, and virtually nothing is known about whether mangrove rhizospheres affect archaeal diversity and composit…	English	221	20120801	Journal	Article	Applied and Environmental Microbiology	Universidade de Aveiro|Portugal		https://doi.org/10.1128/AEM.00386-12	2023-05-04 20:03:56	2025-05-14 17:47:45
233	22416918	10.1111/j.1574-6941.2012.01357.x	Ecological structuring of bacterial and archaeal taxa in surface ocean waters	Yilmaz P.	The Global Ocean Sampling (GOS) expedition is currently the largest and geographically most comprehensive metagenomic dataset, including samples from the Atlantic, Pacific, and Indian Oceans. This study makes use of the wide range of environmental conditions and habitats encompassed within the GOS sites in order to investigate the ecological structuring of bacterial and archaeal taxon ranks. Comm…	English	22	20120801	Journal	Article	FEMS Microbiology Ecology	Max Planck In­sti­tute for Mar­ine Mi­cro­bi­o­logy|Germany, Constructor University Bremen|Germany		https://doi.org/10.1111/j.1574-6941.2012.01357.x	2023-05-04 20:03:56	2025-05-14 17:47:45
234	22737213	10.1371/journal.pone.0038600	The microbiome of Brazilian mangrove sediments as revealed by metagenomics	Andreote F.D.	Here we embark in a deep metagenomic survey that revealed the taxonomic and potential metabolic pathways aspects of mangrove sediment microbiology. The extraction of DNA from sediment samples and the direct application of pyrosequencing resulted in approximately 215 Mb of data from four distinct mangrove areas (BrMgv01 to 04) in Brazil. The taxonomic approaches applied revealed the dominance of D…	English	226	20120621	Journal	Article	PLoS ONE	Universidade de São Paulo|Brazil		https://doi.org/10.1371/journal.pone.0038600	2023-05-04 20:03:56	2025-05-14 17:47:45
235	22458859	10.1139/W2012-019	Phylogenetic diversity of the dddp gene for dimethylsulfoniopropionate-dependent dimethyl sulfide synthesis in mangrove soils	Peng M.	The dddP gene encodes an enzyme that cleaves dimethylsulfoniopropionate (DMSP) into dimethyl sulfide (DMS) plus acrylate and has been identified in various marine bacteria and some fungi. The diversity of dddP genes was investigated by culture-independent PCR-based analysis of metagenomic DNA extracted from 4 mangrove soils in Southern China. A phylogenetic tree of 144 cloned dddP sequences compr…	English	13	20120401	Journal	Article	Canadian Journal of Microbiology	Huazhong Agricultural University|China		https://doi.org/10.1139/W2012-019	2023-05-04 20:03:56	2023-09-29 00:43:26
236	22092266	10.1111/j.1574-6941.2011.01236.x	Multiple markers pyrosequencing reveals highly diverse and host-specific fungal communities on the mangrove trees Avicennia marina and Rhizophora stylosa	Arfi Y.	Fungi are important actors in ecological processes and trophic webs in mangroves. Although saprophytic fungi occurring in the intertidal part of mangrove have been well studied, little is known about the diversity and structure of the fungal communities in this ecosystem or about the importance of functional groups like pathogens and mutualists. Using tag-encoded 454 pyrosequencing of the ITS1, I…	English	83	20120201	Journal	Article	FEMS Microbiology Ecology	Biodiversité et Biotechnologie Fongiques|France, Aix Marseille Université|France		https://doi.org/10.1111/j.1574-6941.2011.01236.x	2023-05-04 20:03:56	2025-05-14 17:47:45
237	22247774	10.1371/journal.pone.0029380	Assessment of variation in bacterial composition among microhabitats in a mangrove environment using DGGE fingerprints and barcoded pyrosequencing	Cleary D.F.R.	Here, we use DGGE fingerprinting and barcoded pyrosequencing data, at six cut-off levels (85-100%), of all bacteria, Alphaproteobacteria and Betaproteobacteria to assess composition in the rhizosphere of nursery plants and nursery-raised transplants, native plants and bulk sediment in a mangrove habitat. When comparing compositional data based on DGGE fingerprinting and barcoded pyrosequencing at…	English	82	20120111	Journal	Article	PLoS ONE	Universidade de Aveiro|Portugal		https://doi.org/10.1371/journal.pone.0029380	2023-05-04 20:03:56	2025-05-14 17:47:45
239	21399677	10.1371/journal.pone.0016943	Mangrove bacterial diversity and the impact of oil contamination revealed by pyrosequencing: Bacterial proxies for oil pollution	Dos Santos H.F.	BACKGROUND: Mangroves are transitional coastal ecosystems in tropical and sub-tropical regions and represent biologically important and productive ecosystems. Despite their great ecological and economic importance, mangroves are often situated in areas of high anthropogenic influence, being exposed to pollutants, such as those released by oil spills. METHODOLOGY/PRINCIPAL FINDINGS: A microcosm ex…	English	216	20110310	Journal	Article	PLoS ONE	Universidade Federal do Rio de Janeiro|Brazil		https://doi.org/10.1371/journal.pone.0016943	2023-05-04 20:03:56	2025-05-14 17:47:45
240	21081284	10.1016/j.jbiosc.2010.10.006	Integrated lysis procedures reduce extraction biases of microbial DNA from mangrove sediment	Jiang Y.X.	Sufficient lysis of soil or sediment microbes is a critical step for analyzing microbial community structures and for preparing metagenomic DNA libraries. The present study compared lysis methods for recovering archaeal, bacterial, actinomycete, and fungal DNAs from a mangrove sediment sample. PCR results showed that individual procedures using SDS, lysozyme, sonication, freeze-thaw, microwave, a…	English	19	20110201	Journal	Article	Journal of Bioscience and Bioengineering	Southern Medical University|China		https://doi.org/10.1016/j.jbiosc.2010.10.006	2023-05-04 20:03:56	2025-05-14 17:47:45
241	21124923	10.1371/journal.pone.0014065	Taking root: Enduring effect of rhizosphere bacterial colonization in mangroves	Gomes N.C.M.	BACKGROUND: Mangrove forests are of global ecological and economic importance, but are also one of the world's most threatened ecosystems. Here we present a case study examining the influence of the rhizosphere on the structural composition and diversity of mangrove bacterial communities and the implications for mangrove reforestation approaches using nursery-raised plants. METHODOLOGY/PRINCIPAL …	English	121	20101203	Journal	Article	PLoS ONE	Universidade de Aveiro|Portugal		https://doi.org/10.1371/journal.pone.0014065	2023-05-04 20:03:56	2025-05-14 17:47:45
242	20812953	10.1111/j.1574-6941.2010.00962.x	Mangrove microniches determine the structural and functional diversity of enriched petroleum hydrocarbon-degrading consortia	Gomes N.C.M.	In this study, the combination of culture enrichments and molecular tools was used to identify bacterial guilds, plasmids and functional genes potentially important in the process of petroleum hydrocarbon (PH) decontamination in mangrove microniches (rhizospheres and bulk sediment). In addition, we aimed to recover PH-degrading consortia (PHDC) for future use in remediation strategies. The PHDC w…	English	55	20101101	Journal	Article	FEMS Microbiology Ecology	Universidade de Aveiro|Portugal		https://doi.org/10.1111/j.1574-6941.2010.00962.x	2023-05-04 20:03:56	2025-05-14 17:47:45
243	20358193	10.1007/s00253-010-2507-5	Molecular cloning and characterization of a novel metagenome-derived multicopper oxidase with alkaline laccase activity and highly soluble expression	Ye M.	Lac591, a gene encoding a novel multicopper oxidase with laccase activity, was identified through activity-based functional screening of a metagenomic library from mangrove soil. Sequence analysis revealed that lac591 encodes a protein of 500 amino acids with a predicted molecular mass of 57.4 kDa. Lac591 was overexpressed heterologously as soluble active enzyme in Escherichia coli and purified, …	English	86	20100701	Journal	Article	Applied Microbiology and Biotechnology	Sun Yat-Sen University|China		https://doi.org/10.1007/s00253-010-2507-5	2023-05-04 20:03:56	2025-05-14 17:47:45
244	20796211	10.1111/j.1472-765X.2010.02912.x	Surfactin: A novel mosquitocidal biosurfactant produced by Bacillus subtilis ssp. subtilis (VCRC B471) and influence of abiotic factors on its pupicidal efficacy	Geetha I.			53	20100101	Journal	Article	Letters in Applied Microbiology	Vector Control Research Centre India|India		https://doi.org/10.1111/j.1472-765X.2010.02912.x	2023-05-04 20:03:56	2025-05-14 17:47:45
245	18599703	10.1099/ijs.0.65604-0	Vibrio porteresiae sp. nov., a diazotrophic bacterium isolated from a mangrove-associated wild rice (Porteresia coarctata Tateoka)	Rameshkumar N.	Two facultatively anaerobic, nitrogen-fixing bacteria (strains MSSRF30(T) and MSSRF31) were isolated from a mangrove-associated wild rice (Porteresia coarctata Tateoka). These strains were determined to be nitrogen-fixers using the acetylene reduction assay and by PCR detection of a nifH gene amplicon. Phylogenetic analyses based on 16S rRNA gene sequences indicated that the novel strains were mo…	English	29	20080701	Journal	Article	International Journal of Systematic and Evolutionary Microbiology	M S Swaminathan Research Foundation|India		https://doi.org/10.1099/ijs.0.65604-0	2023-05-04 20:03:56	2025-05-14 17:47:45
246	17905873	10.1128/AEM.01099-07	Diversity of ndo genes in mangrove sediments exposed to different sources of polycyclic aromatic hydrocarbon pollution	Gomes N.C.M.	Polycyclic aromatic hydrocarbon (PAH) pollutants originating from oil spills and wood and fuel combustion are pollutants which are among the major threats to mangrove ecosystems. In this study, the composition and relative abundance in the sediment bacterial communities of naphthalene dioxygenase (ndo) genes which are important for bacterial adaptation to environmental PAH contamination were inve…	English	71	20071101	Journal	Article	Applied and Environmental Microbiology	Julius Kühn-Institut - Federal Research Centre for Cultivated Plants|Germany		https://doi.org/10.1128/AEM.01099-07	2023-05-04 20:03:56	2023-09-29 00:43:26
247	16923069	10.1111/j.1574-6968.2006.00379.x	Genetic diversity of dioxygenase genes in polycyclic aromatic hydrocarbon-degrading bacteria isolated from mangrove sediments	Zhou H.W.	To investigate the diversity of dioxygenase genes involved in polycyclic aromatic hydrocarbon (PAH)-degradation, a total of 32 bacterial strains were isolated from surface mangrove sediments, from the genera Mycobacterium, Sphingomonas, Terrabacter, Sphingopyxis, Sphingobium and Rhodococcus. Two sets of PCR primers were constructed to detect the nidA-like and nahAc-like sequences of the alpha sub…	English	114	20060101	Journal	Article	FEMS Microbiology Letters	City University of Hong Kong|Hong Kong, Southern Medical University|China		https://doi.org/10.1111/j.1574-6968.2006.00379.x	2023-05-04 20:03:56	2025-05-14 17:47:45
248	37133617	10.1007/s10661-023-11312-8	Plastic wastes and surface antibiotic resistance genes pollution in mangrove environments	Sun R, Liu Y, Li T, Qian ZJ, Zhou C, Hong P, Sun S, Li C	Mangroves are located at the intersection of land and sea and are also heavily affected by plastic wastes. Biofilms of plastic wastes in mangroves are reservoirs for antibiotic resistance genes (ARGs). In this study, plastic wastes and ARG pollution were investigated from three typical mangrove areas in Zhanjiang, South China. Transparent was the dominant colors of plastic wastes in three mangrov…	English	3	20230531	Journal Article	Article	Environ Monit Assess		Netherlands	https://doi.org/10.1007/s10661-023-11312-8	2023-05-04 20:03:56	2025-05-14 17:47:44
249	37073087	10.1093/lambio/ovad044	Characterization of a salt-resistant isocitrate lyase gene from mangrove wetland using shotgun metagenomic sequencing	Xu B, Zhang W, Li D, Jin Y, Rong X, Xu Y, Wang R	Isocitrate lyase (ICL), as the key enzyme in the glyoxylate metabolic pathway, plays an important role in metabolic adaptation to environmental changes. In this study, metagenomic DNA from the soil and water microorganism collected from the Dongzhai Harbor Mangroves (DHM) reserve, in Haikou City, China, was high-throughput sequenced using an Illumina HiSeq 4000 platform. The icl121 gene, encoding…	English		20230430	Journal Article		Lett Appl Microbiol		England	https://doi.org/10.1093/lambio/ovad044	2023-05-04 20:03:56	0000-00-00 00:00:00
250	37030242	10.1016/j.syapm.2023.126419	Ancylobacter mangrovi sp. nov., a novel endophytic bacterium isolated form mangrove plant	Li FN, Zheng ZQ, Chen MS, Chen XH, Tuo L	Two novel strains GSK1Z-4-2(T) and MQZ15Z-1 were isolated from branches of mangrove plants collected from Guangxi Zhuang Autonomous Region, China. Both strains were Gram-negative, aerobic, non-flagellated and non-spore-forming bacteria. The comparison of 16S rRNA gene sequences initially indicated that the two strains were assigned to the genus Ancylobacter with sharing the highest similarity to …	English		20230430	Journal Article		Syst Appl Microbiol		Germany	https://doi.org/10.1016/j.syapm.2023.126419	2023-05-04 20:03:56	0000-00-00 00:00:00
251	36552296	10.3390/biology11121787	Insights into Bacterial Communities and Diversity of Mangrove Forest Soils along the Upper Gulf of Thailand in Response to Environmental Factors	Nimnoi P, Pongsilp N	The comprehensive data for the dynamic adaptation of bacterial community structure in response to environmental factors is important for the maintenance of the mangrove ecosystem. This aspect was investigated with soils and surface water from six mangrove forests in six provinces along the Upper Gulf of Thailand shoreline. Mangrove soils were variable with respect to pH (acidic to slightly alkali…	English		20221231	Journal Article		Biology (Basel)		Switzerland	https://doi.org/10.3390/biology11121787	2023-05-04 20:03:56	0000-00-00 00:00:00
252	36265247	10.1016/j.enzmictec.2022.110141	Molecular cloning and characterization of a novel bifunctional cellobiohydrolase/beta-xylosidase from a metagenomic library of mangrove soil	Liu YD, Yuan G, An YT, Zhu ZR, Li G	A metagenomic library of mangrove soil samples consisting of approximately 11,000 clones was constructed, and a rare bifunctional cellobiohydrolase/beta-xylosidase Cbh2124 was identified by functional screening. Cbh2124 displayed the highest homology (56.43%) with a protein of the glycoside hydrolase 10 (GH10) family from Proteobacteria. Phylogenetic analysis confirmed that Cbh2124 belongs to the…	English		20230131	Journal Article		Enzyme Microb Technol		United States	https://doi.org/10.1016/j.enzmictec.2022.110141	2023-05-04 20:03:56	0000-00-00 00:00:00
253	35435742	10.1128/mra.00096-22	Genome Sequence Analysis of Exiguobacterium sp. Strain TBG-PICH-001, Isolated from Pichavaram Mangrove Forest in South India	Sugathan S, Salim S, Srivastava N, Ravindran P, Khare SK	The draft genome sequence of Exiguobacterium sp. strain TBG-PICH-001, isolated from Pichavaram Mangrove Forest (Tamil Nadu, India), is reported here. Paired-end sequencing technology was used to sequence the genome on the Illumina HiSeq X Ten platform. The genome comprises 3,141,454 bp; it harbors 3,154 genes and has a G+C content of 47.34%.	English		20220519	Journal Article		Microbiol Resour Announc		United States	https://doi.org/10.1128/mra.00096-22	2023-05-04 20:03:56	0000-00-00 00:00:00
254	35355286	10.1002/jobm.202200017	Bacillus subtilis BR4 derived stigmatellin Y interferes Pqs-PqsR mediated quorum sensing system of Pseudomonas aeruginosa	Boopathi S, Vashisth R, Mohanty AK, Jia AQ, Sivakumar N, Arockiaraj J	Cell-to-cell communication is essentially required in bacteria for the production of multiple virulence factors and successful colonization in the host. Targeting the virulence factors production without hampering the growth of the pathogens is a potential strategy to control pathogenesis. To accomplish this, a total of 43 mangrove isolates were screened for quorum quenching (QQ) activity against…	English		20220731	Journal Article		J Basic Microbiol		Germany	https://doi.org/10.1002/jobm.202200017	2023-05-04 20:03:56	0000-00-00 00:00:00
255	35008051	10.4269/ajtmh.20-1547	Seasonal Dynamics of Mosquito-Borne Viruses in the Southwestern Florida Everglades, 2016, 2017	Anderson JF, Fish D, Armstrong PM, Misencik MJ, Bransfield A, Ferrandino FJ, Andreadis TG, Stenglein MD, Kapuscinski ML	Mosquitoes were collected for 12 consecutive months beginning June 2016, from 11 locations in the Florida Everglades, Collier County, and tested for viruses by isolation in Vero cells and subsequent identification. One species complex and 31 species of mosquitoes were identified from 668,809 specimens. Ochlerotatus taeniorhynchus comprised 72.2% of the collection. Other notable species were Anoph…	English		20220110	Journal Article		Am J Trop Med Hyg		United States	https://doi.org/10.4269/ajtmh.20-1547	2023-05-04 20:03:56	0000-00-00 00:00:00
256	34272286	10.1073/pnas.2104378118	Global biogeography of chemosynthetic symbionts reveals both localized and globally distributed symbiont groups	Osvatic JT, Wilkins LGE, Leibrecht L, Leray M, Zauner S, Polzin J, Camacho Y, Gros O, van Gils JA, Eisen JA, Petersen JM, Yuen B	In the ocean, most hosts acquire their symbionts from the environment. Due to the immense spatial scales involved, our understanding of the biogeography of hosts and symbionts in marine systems is patchy, although this knowledge is essential for understanding fundamental aspects of symbiosis such as host-symbiont specificity and evolution. Lucinidae is the most species-rich and widely distributed…	English		20210720	Journal Article, Research Support, N.I.H., Extramural, Research Support, Non-U.S. Gov't		Proc Natl Acad Sci U S A		United States	https://doi.org/10.1073/pnas.2104378118	2023-05-04 20:03:56	0000-00-00 00:00:00
257	33919051	10.3390/jof7050321	Exploring the Diversity of Fungal DyPs in Mangrove Soils to Produce and Characterize Novel Biocatalysts	Ben Ayed A, Saint-Genis G, Vallon L, Linde D, Turbe-Doan A, Haon M, Daou M, Bertrand E, Faulds CB, Sciara G, Adamo M, Marmeisse R, Comtet-Marre S, Peyret P, Abrouk D, Ruiz-Duenas FJ, Marchand C, Hugoni M, Luis P, Mechichi T, Record E	The functional diversity of the New Caledonian mangrove sediments was examined, observing the distribution of fungal dye-decolorizing peroxidases (DyPs), together with the complete biochemical characterization of the main DyP. Using a functional metabarcoding approach, the diversity of expressed genes encoding fungal DyPs was investigated in surface and deeper sediments, collected beneath either …	English		20210421	Journal Article		J Fungi (Basel)		Switzerland	https://doi.org/10.3390/jof7050321	2023-05-04 20:03:56	0000-00-00 00:00:00
258	33460836	10.1016/j.scitotenv.2020.144562	Desulfobacterales stimulates nitrate reduction in the mangrove ecosystem of a subtropical gulf	Nie S, Zhang Z, Mo S, Li J, He S, Kashif M, Liang Z, Shen P, Yan B, Jiang C	The amount of nitrogen compounds discharged into the natural environment has increased drastically due to frequent human activities and led to worsening pollution. The mangrove ecosystem can remove nitrogen pollution, in this regard, few studies had focused on the relationship among nitrogen cycling genes, environmental factors, and taxonomic composition. In this study, shotgun metagenomic sequen…	English		20210515	Journal Article		Sci Total Environ		Netherlands	https://doi.org/10.1016/j.scitotenv.2020.144562	2023-05-04 20:03:56	0000-00-00 00:00:00
259	33452484	10.1038/s41396-020-00890-x	Newly discovered Asgard archaea Hermodarchaeota potentially degrade alkanes and aromatics via alkyl/benzyl-succinate synthase and benzoyl-CoA pathway	Zhang JW, Dong HP, Hou LJ, Liu Y, Ou YF, Zheng YL, Han P, Liang X, Yin GY, Wu DM, Liu M, Li M	Asgard archaea are widely distributed in anaerobic environments. Previous studies revealed the potential capability of Asgard archaea to utilize various organic substrates including proteins, carbohydrates, fatty acids, amino acids and hydrocarbons, suggesting that Asgard archaea play an important role in sediment carbon cycling. Here, we describe a previously unrecognized archaeal phylum, Hermod…	English		20210630	Journal Article, Research Support, Non-U.S. Gov't		ISME J		England	https://doi.org/10.1038/s41396-020-00890-x	2023-05-04 20:03:56	0000-00-00 00:00:00
260	33413399	10.1186/s12934-020-01490-2	Whole genome sequencing and metabolomics analyses reveal the biosynthesis of nerol in a multi-stress-tolerant Meyerozyma guilliermondii GXDK6	Mo X, Cai X, Hui Q, Sun H, Yu R, Bu R, Yan B, Ou Q, Li Q, He S, Jiang C	BACKGROUND: Nerol (C(10)H(18)O), an acyclic monoterpene, naturally presents in plant essential oils, and is used widely in food, cosmetics and pharmaceuticals as the valuable fragrance. Meanwhile, chemical synthesis is the only strategy for large-scale production of nerol, and the disadvantages of chemical synthesis greatly limit the production and its application. These defects drive the interes…	English		20210131	Journal Article		Microb Cell Fact		England	https://doi.org/10.1186/s12934-020-01490-2	2023-05-04 20:03:56	0000-00-00 00:00:00
261	32676068	10.3389/fmicb.2020.01464	Discovery of Three 22-Membered Macrolides by Deciphering the Streamlined Genome of Mangrove-Derived Streptomyces sp. HM190	Ye Y, Anwar N, Mao X, Wu S, Yan C, Zhao Z, Zhang R, Nie Y, Zhang J, Wang J, Wu M	Strain HM190, a moderate halophile, was isolated from rhizosphere soil of the mangrove Kandelia obovata in Fugong village, China. The 16S ribosomal RNA (rRNA) gene sequence and the results of phylogenetic analysis revealed that strain HM190 belonged to the genus Streptomyces and had the highest sequence similarity of 99.79% to Streptomyces heilongjiangensis NEAU-W2(T). The complete genome of stra…	English		20201231	Journal Article		Front Microbiol		Switzerland	https://doi.org/10.3389/fmicb.2020.01464	2023-05-04 20:03:56	0000-00-00 00:00:00
262	32490096	10.1016/j.dib.2020.105747	Leaf tissue specific transcriptome sequence and de novo assembly datasets of Asiatic mangrove Rhizophora mucronata Lam	Meera SP, Sreeshan A, Augustine A	Transcriptome data is beneficial to explore molecular mechanisms of extreme adaptations in non- model organisms like mangroves. In this data article, five major datasets and two data sub sets of a salt secreting mangrove, Rhizophora mucronata Lam. were described. A combination of Illumina HiSeq 2500, Trinity, BLAST X, Bowtie 2 and BLAST 2GO was used for RNA Seq, de novo assembly, transcript annot…	English		20200831	Journal Article		Data Brief		Netherlands	https://doi.org/10.1016/j.dib.2020.105747	2023-05-04 20:03:56	0000-00-00 00:00:00
263	32377365	10.1038/s41438-020-0300-x	Chromosome-scale assembly of the Kandelia obovata genome	Hu MJ, Sun WH, Tsai WC, Xiang S, Lai XK, Chen DQ, Liu XD, Wang YF, Le YX, Chen SM, Zhang DY, Yu X, Hu WQ, Zhou Z, Chen YQ, Zou SQ, Liu ZJ	The mangrove Kandelia obovata (Rhizophoraceae) is an important coastal shelterbelt and landscape tree distributed in tropical and subtropical areas across East Asia and Southeast Asia. Herein, a chromosome-level reference genome of K. obovata based on PacBio, Illumina, and Hi-C data is reported. The high-quality assembled genome size is 177.99 Mb, with a contig N50 value of 5.74 Mb. A large numbe…	English		20201231	Journal Article		Hortic Res		England	https://doi.org/10.1038/s41438-020-0300-x	2023-05-04 20:03:56	0000-00-00 00:00:00
264	31736902	10.3389/fmicb.2019.02456	Mangrove-Associated Fungal Communities Are Differentiated by Geographic Location and Host Structure	Lee NLY, Huang D, Quek ZBR, Lee JN, Wainwright BJ	Marine fungi on the whole remain understudied, especially in the highly diverse Southeast Asian region. We investigated the fungal communities associated with the mangrove tree Avicennia alba throughout Singapore and Peninsular Malaysia. At each sampling location, we examined ten individual trees, collecting leaves, fruits, pneumatophores, and an adjacent sediment sample from each plant. Amplicon…	English		20191231	Journal Article		Front Microbiol		Switzerland	https://doi.org/10.3389/fmicb.2019.02456	2023-05-04 20:03:56	0000-00-00 00:00:00
265	31186667	10.1155/2019/8493190	Effect of Xylocarpus granatum Bark Extract on Amelioration of Hyperglycaemia and Oxidative Stress Associated Complications in STZ-Induced Diabetic Mice	Das SK, Prusty A, Samantaray D, Hasan M, Jena S, Patra JK, Samanta L, Thatoi H	Xylocarpus granatum is a medicinal mangrove plant, traditionally used for the treatment of diarrhoea, cholera, fever, dyslipidaemia, inflammation, etc. The present study was aimed to evaluate the in vitro antidiabetic (alpha-glucosidase inhibition assay) and antioxidant (ABTS scavenging and metal chelating assay) activities of ethanol, methanol, and aqueous extracts of leaves and barks of X. gran…	English		20191231	Journal Article		Evid Based Complement Alternat Med		United States	https://doi.org/10.1155/2019/8493190	2023-05-04 20:03:56	0000-00-00 00:00:00
266	30997301	10.1007/s13205-019-1698-4	Diversity of fungi from mangrove sediments of Goa, India, obtained by metagenomic analysis using Illumina sequencing	Haldar S, Nazareth SW	The fungal composition, abundance and diversity of the mangrove sediments from the Mandovi and Zuari estuaries, Goa, using paired-end Illumina sequencing, hitherto unexplored by a metagenomic approach, indicated that though the types of fungal phyla were similar between the two sediments, the abundance of the species was significantly different between them (p value < 0.005). Basidiomycota and As…	English		20190531	Case Reports		3 Biotech		Germany	https://doi.org/10.1007/s13205-019-1698-4	2023-05-04 20:03:56	0000-00-00 00:00:00
267	30612184	10.1007/s00248-018-1309-7	Vertical Distribution of Bathyarchaeotal Communities in Mangrove Wetlands Suggests Distinct Niche Preference of Bathyarchaeota Subgroup 6	Pan J, Chen Y, Wang Y, Zhou Z, Li M	Bathyarchaeota is a diverse, abundant, and widespread archaeal phylum that may play an important role in global carbon cycling. The vertical distribution of Bathyarchaeota and environmental impact on bathyarchaeotal community in deep-sea and lake sediments are known; however, little information is available on Bathyarchaeota in eutrophic and brackish environments, such as mangrove wetlands. In th…	English		20190228	Journal Article		Microb Ecol		United States	https://doi.org/10.1007/s00248-018-1309-7	2023-05-04 20:03:56	0000-00-00 00:00:00
268	30379272	10.1590/0001-3765201820180373	The rates and players of denitrification, dissimilatory nitrate reduction to ammonia (DNRA) and anaerobic ammonia oxidation (anammox) in mangrove soils	Luvizotto DM, Araujo JE, Silva MCP, Dias ACF, Kraft B, Tegetmeye H, Strous M, Andreote FD	Mangroves are ecosystems located in the transition zone between land and sea, characterized by periodic flooding that confer to its unique characteristics. Little is known about the transformation of nutrients that occur during the organic matter degradation in this system. In this study, we monitor the nitrogen transformations in soils from three mangroves with distinct levels of contamination u…	English		20191231	Journal Article		An Acad Bras Cienc		Brazil	https://doi.org/10.1590/0001-3765201820180373	2023-05-04 20:03:56	0000-00-00 00:00:00
269	30317019	10.1016/j.aquatox.2018.09.001	Characterization of Laguncularia racemosa transcriptome and molecular response to oil pollution	Guedes FAF, Rossetto PB, Guimaraes F, Wilwerth MW, Paes JES, Nicolas MF, Reinert F, Peixoto RS, Alves-Ferreira M	Mangroves are ecosystems of economic and ecological importance. Laguncularia racemosa (Combretaceae), popularly known as white mangrove, is a species that greatly contributes to the community structure of neotropical and West African mangrove forests. Despite the significance of these ecosystems, they have been destroyed by oil spills that can cause yellowing of leaves, increased sensitivity to o…	English		20181231	Journal Article		Aquat Toxicol		Netherlands	https://doi.org/10.1016/j.aquatox.2018.09.001	2023-05-04 20:03:56	0000-00-00 00:00:00
270	29656514	10.1111/gbi.12283	Microbial diversity and biomarker analysis of modern freshwater microbialites from Laguna Bacalar, Mexico	Johnson DB, Beddows PA, Flynn TM, Osburn MR	Laguna Bacalar is a sulfate-rich freshwater lake on the Yucatan Peninsula that hosts large microbialites. High sulfate concentrations distinguish Laguna Bacalar from other freshwater microbialite sites such as Pavilion Lake and Alchichica, Mexico, as well as from other aqueous features on the Yucatan Peninsula. While cyanobacterial populations have been described here previously, this study offer…	English		20180531	Journal Article, Research Support, Non-U.S. Gov't		Geobiology		England	https://doi.org/10.1111/gbi.12283	2023-05-04 20:03:56	0000-00-00 00:00:00
271	29411882	10.1002/jobm.201700696	Cloning, expression, and characterization of thermal-stable and pH-stable agarase from mangrove sediments	Di W, Qu W, Zeng R	AgaM1, a beta-agarase belonging to glycoside hydrolases family 16 (GH16), was cloned from the environmental DNA of mangrove sediments. The gene agaM1 is 2136 bp in length and encodes a protein of 712 amino acids. The properties of recombinant AgaM1 (rAgaM1) were studied using prokaryotic expression. The optimum temperature and pH were 50 degrees C and 7.0, respectively, and rAgaM1 exhibited a hig…	English		20180430	Journal Article		J Basic Microbiol		Germany	https://doi.org/10.1002/jobm.201700696	2023-05-04 20:03:56	0000-00-00 00:00:00
272	29022063	10.1007/s00248-017-1080-1	Community Structure of Active Aerobic Methanotrophs in Red Mangrove (Kandelia obovata) Soils Under Different Frequency of Tides	Shiau YJ, Cai Y, Lin YT, Jia Z, Chiu CY	Methanotrophs are important microbial communities in coastal ecosystems. They reduce CH(4) emission in situ, which is influenced by soil conditions. This study aimed to understand the differences in active aerobic methanotrophic communities in mangrove forest soils experiencing different inundation frequency, i.e., in soils from tidal mangroves, distributed at lower elevations, and from dwarf man…	English		20180430	Journal Article		Microb Ecol		United States	https://doi.org/10.1007/s00248-017-1080-1	2023-05-04 20:03:56	0000-00-00 00:00:00
273	27942457	10.1016/j.gdata.2016.11.017	Insights into bacterioplankton community structure from Sundarbans mangrove ecoregion using Sanger and Illumina MiSeq sequencing approaches: A comparative analysis	Ghosh A, Bhadury P	Next generation sequencing using platforms such as Illumina MiSeq provides a deeper insight into the structure and function of bacterioplankton communities in coastal ecosystems compared to traditional molecular techniques such as clone library approach which incorporates Sanger sequencing. In this study, structure of bacterioplankton communities was investigated from two stations of Sundarbans m…	English		20170331	Journal Article		Genom Data		United States	https://doi.org/10.1016/j.gdata.2016.11.017	2023-05-04 20:03:56	0000-00-00 00:00:00
274	27775698	10.1038/nmicrobiol.2016.193	Nitrogen fixation in a chemoautotrophic lucinid symbiosis	Konig S, Gros O, Heiden SE, Hinzke T, Thurmer A, Poehlein A, Meyer S, Vatin M, Mbeguie-A-Mbeguie D, Tocny J, Ponnudurai R, Daniel R, Becher D, Schweder T, Markert S	The shallow water bivalve Codakia orbicularis lives in symbiotic association with a sulfur-oxidizing bacterium in its gills. The endosymbiont fixes CO(2) and thus generates organic carbon compounds, which support the host's growth. To investigate the uncultured symbiont's metabolism and symbiont-host interactions in detail we conducted a proteogenomic analysis of purified bacteria. Unexpectedly, …	English		20161024	Journal Article		Nat Microbiol		England	https://doi.org/10.1038/nmicrobiol.2016.193	2023-05-04 20:03:56	0000-00-00 00:00:00
279	18290491		Construction of large fragment metagenome library of natural mangrove soil	Jiang Y.X.			0	20071101	Journal	Article	Huanjing Kexue/Environmental Science	Xiamen University|China			2023-05-04 20:03:56	0000-00-00 00:00:00
280	37142411	10.1093/femsec/fiad044	Diversity, Distribution and Bioprospecting Potentials of Manglicolous Yeasts: A Review	Nimsi KA, Manjusha K, Mohamed Hatha AA, Kathiresan K	Manglicolous yeasts are those that inhabit mangroves. Being adapted to survive extreme environmental variations, these yeasts possess traits that are desirable in terms of bioprospecting potential. Yeasts have been successfully isolated from different microhabitats within the mangrove ecosystem, including vegetation, water, sediments, and invertebrates. They have been found to be most abundant in…	English		20230531	Journal Article		FEMS Microbiol Ecol		England	https://doi.org/10.1093/femsec/fiad044	2023-05-05 08:00:25	0000-00-00 00:00:00
281	37208450	10.1038/s41598-023-34995-y	Sulfur metabolism in subtropical marine mangrove sediments fundamentally differs from other habitats as revealed by SMDB	Mo S, Yan B, Gao T, Li J, Kashif M, Song J, Bai L, Yu D, Liao J, Jiang C	Shotgun metagenome sequencing provides the opportunity to recover underexplored rare populations and identify difficult-to-elucidate biochemical pathways. However, information on sulfur genes, including their sequences, is scattered in public databases. Here, we introduce SMDB ( https://smdb.gxu.edu.cn/ )-a manually curated database of sulfur genes based on an in-depth review of the scientific li…	English	1	20231201	Journal	Article	Scientific Reports	Guangxi Academy of Agricultural Sciences|China, Guangxi University|China	England	https://doi.org/10.1038/s41598-023-34995-y	2023-06-03 08:00:25	2025-05-14 17:47:44
282	37208458	10.1038/s41429-023-00627-w	Protaetiibacter mangrovi sp. nov., isolated from mangrove soil	Li F, Hao X, Lu Q, Tuo L, Liu S, Zheng H, Sibero MT, Shen C, Sun C	A novel Gram-stain-positive, aerobic, non-flagellated and rod-shaped actinobacterium, designated 10F1B-8-1(T), was isolated from mangrove soil sampled at Futian Mangrove Nature Reserve, China. The isolate was able to grow at 10-40 degrees C (optimum 30-32 degrees C), at pH 6-8 (optimum 7) and in the presence of 0-6% (w/v) NaCl (optimum 0%). Strain 10F1B-8-1(T) shared the highest 16S rRNA gene seq…	English		20230519	Journal Article		J Antibiot (Tokyo)		England	https://doi.org/10.1038/s41429-023-00627-w	2023-06-03 08:00:27	0000-00-00 00:00:00
283	37191511	10.1128/aem.00102-23	Novel Gene Clusters for Natural Product Synthesis Are Abundant in the Mangrove Swamp Microbiome	Zhang JW, Wang R, Liang X, Han P, Zheng YL, Li XF, Gao DZ, Liu M, Hou LJ, Dong HP	Natural microbial communities produce a diverse array of secondary metabolites with ecologically and biotechnologically relevant activities. Some of them have been used clinically as drugs, and their production pathways have been identified in a few culturable microorganisms. However, since the vast majority of microorganisms in nature have not been cultured, identifying the synthetic pathways of…	English	1	20230516	Journal Article	Article	Appl Environ Microbiol		United States	https://doi.org/10.1128/aem.00102-23	2023-06-03 08:00:27	2025-05-14 17:47:44
285	37355612	10.1186/s40168-023-01583-1	Characterization of two keystone taxa, sulfur-oxidizing, and nitrate-reducing bacteria, by tracking their role transitions in the benzo[a]pyrene degradative microbiome	Lin X, Qiao B, Chang R, Li Y, Zheng W, He Z, Tian Y	BACKGROUND: Keystone taxa are drivers of microbiome structure and functioning, which may play critical roles in microbiome-level responses to recalcitrant pollution and are a key to bioremediation. However, the characterization and manipulation of such taxa is a major challenge due to the complexity of microbial communities and rapid turnover in both time and space. Here, microcosms were set up w…	English	24	20230624	Journal Article	Article	Microbiome		England	https://doi.org/10.1186/s40168-023-01583-1	2023-06-25 08:00:27	2025-05-14 17:47:44
286	37406521	10.1016/j.jhazmat.2023.131974	The vertically-stratified resistomes in mangrove sediments was driven by the bacterial diversity	Zeng J, Pan Y, Hu R, Liu F, Gu H, Ding J, Liu S, Liu S, Yang X, Peng Y, Tian Y, He Q, Wu Y, Yan Q, Shu L, He Z, Wang C	Early evidence has elucidated that the spread of antibiotic (ARGs) and metal resistance genes (MRGs) are mainly attributed to the selection pressure in human-influenced environments. However, whether and how biotic and abiotic factors mediate the distribution of ARGs and MRGs in mangrove sediments under natural sedimentation is largely unclear. Here, we profiled the abundance and diversity of ARG…	English	10	20230629	Journal Article	Article	J Hazard Mater		Netherlands	https://doi.org/10.1016/j.jhazmat.2023.131974	2023-07-06 08:00:27	2025-05-14 17:47:44
288	37612775	10.1186/s40168-023-01629-4	Gill-associated bacteria are homogeneously selected in amphibious mangrove crabs to sustain host intertidal adaptation	Fusi M, Ngugi DK, Marasco R, Booth JM, Cardinale M, Sacchi L, Clementi E, Yang X, Garuglieri E, Fodelianakis S, Michoud G, Daffonchio D	BACKGROUND: The transition from water to air is a key event in the evolution of many marine organisms to access new food sources, escape water hypoxia, and exploit the higher and temperature-independent oxygen concentration of air. Despite the importance of microorganisms in host adaptation, their contribution to overcoming the challenges posed by the lifestyle changes from water to land is not w…	English	8	20230824	Journal Article, Video-Audio Media	Article	Microbiome		England	https://doi.org/10.1186/s40168-023-01629-4	2023-08-25 18:41:44	2025-05-14 17:47:44
289	37612768	10.1186/s40168-023-01630-x	Long-read assembled metagenomic approaches improve our understanding on metabolic potentials of microbial community in mangrove sediments	Zhang ZF, Liu LR, Pan YP, Pan J, Li M	BACKGROUND: Mangrove wetlands are coastal ecosystems with important ecological features and provide habitats for diverse microorganisms with key roles in nutrient and biogeochemical cycling. However, the overall metabolic potentials and ecological roles of microbial community in mangrove sediment are remained unanswered. In current study, the microbial and metabolic profiles of prokaryotic and fu…	English	20	20230823	Journal Article, Video-Audio Media	Article	Microbiome		England	https://doi.org/10.1186/s40168-023-01630-x	2023-08-25 18:41:44	2025-05-14 17:47:44
291	36988498	10.1128/spectrum.04346-22	Identification and Surveys of Promoting Plant Growth VOCs from Biocontrol Bacteria Paenibacillus peoriae GXUN15128	Wang K.			9	20230501	Journal	Article	Microbiology Spectrum	Guangxi Minzu University|China		https://doi.org/10.1128/spectrum.04346-22	2023-09-05 08:00:32	2025-05-14 17:47:44
292	37682363	10.1007/s10482-023-01856-7	Effect of salinity on genes involved in the stress response in mangrove soils	Sepulveda-Correa A, Monsalve L, Polania J, Mestanza O, Vanegas J	Mangroves are a challenging ecosystem for the microorganisms that inhabit them, considering they are subjected to stressful conditions such as high and fluctuating salinity. Metagenomic analysis of mangrove soils under contrasting salinity conditions was performed at the mouth of the Ranchera River to the Caribbean Sea in La Guajira, Colombia, using shotgun sequencing and the Illumina Hiseq 2500 …	English	0	20230101	Journal	Article	Antonie van Leeuwenhoek, International Journal of General and Molecular Microbiology	Universidad Nacional de Colombia Medellin|Colombia, Université du Québec en Outaouais|Canada	Netherlands	https://doi.org/10.1007/s10482-023-01856-7	2023-09-29 00:43:25	0000-00-00 00:00:00
294	37749192	10.1038/s41598-023-43306-4	Phylogenetic diversity and functional potential of the microbial communities along the Bay of Bengal coast	Akter S, Rahman MS, Ali H, Minch B, Mehzabin K, Siddique MM, Galib SM, Yesmin F, Azmuda N, Adnan N, Hasan NA, Rahman SR, Moniruzzaman M, Ahmed MF	The Bay of Bengal, the world's largest bay, is bordered by populous countries and rich in resources like fisheries, oil, gas, and minerals, while also hosting diverse marine ecosystems such as coral reefs, mangroves, and seagrass beds; regrettably, its microbial diversity and ecological significance have received limited research attention. Here, we present amplicon (16S and 18S) profiling and sh…	English	2	20230925	Journal Article, Research Support, Non-U.S. Gov't	Article	Sci Rep		England	https://doi.org/10.1038/s41598-023-43306-4	2023-09-29 00:43:26	2025-05-14 17:47:44
295	37734616	10.1016/j.scitotenv.2023.167199	Model of shrimp pond-mediated spatiotemporal dynamic distribution of antibiotic resistance genes in the mangrove habitat of a subtropical gulf	Sang Y, Mo S, Zeng S, Wu X, Kashif M, Song J, Yu D, Bai L, Jiang C	Aquacultures are the main reason for the environmental selection of antibiotic resistance genes (ARGs), resulting in the enrichment of ARGs. As a filter, a marine mangrove ecosystem can reduce antimicrobial resistance (AMR) or eliminate ARGs; however, its elimination mechanism remains unclear. This study investigated the spatiotemporal dynamic distribution of ARGs in two different types of mangro…	English	4	20230919	Journal Article	Article	Sci Total Environ		Netherlands	https://doi.org/10.1016/j.scitotenv.2023.167199	2023-09-29 00:43:26	2025-05-14 17:47:44
296	27037095	10.1186/s12906-016-1093-1	Effect of polysaccharide from Bacillus subtilis sp. on cardiovascular diseases and atherogenic indices in diabetic rats	Ghoneim MAM, Hassan AI, Mahmoud MG, Asker MS	BACKGROUND: Diabetes mellitus induces chronic complications such as cardiovascular damage, cataracts and retinopathy, nephropathy, and polyneuropathy. The main aim of the study was to isolate and identify both of bacterial strain and exopolysaccharide to assess the possible efficiency of exopolysaccharide (BSEPS) from Bacillus subtilus sp .suppress on cardiovascular diseases, atherogenic and coro…	English		20160331	Journal Article		BMC Complement Altern Med		England	https://doi.org/10.1186/s12906-016-1093-1	2023-09-29 00:43:26	0000-00-00 00:00:00
297	26744183	10.1038/srep18977	Deciphering the streamlined genome of Streptomyces xiamenensis 318 as the producer of the anti-fibrotic drug candidate xiamenmycin	Xu MJ, Wang JH, Bu XL, Yu HL, Li P, Ou HY, He Y, Xu FD, Hu XY, Zhu XM, Ao P, Xu J	Streptomyces xiamenensis 318, a moderate halophile isolated from a mangrove sediment, produces the anti-fibrotic compound xiamenmycin. The whole genome sequence of strain 318 was obtained through long-read single-molecule real-time (SMRT) sequencing, high-throughput Illumina HiSeq and 454 pyrosequencing technologies. The assembled genome comprises a linear chromosome as a single contig of 5,961,4…	English		20160131	Journal Article, Research Support, Non-U.S. Gov't		Sci Rep		England	https://doi.org/10.1038/srep18977	2023-09-29 00:43:26	0000-00-00 00:00:00
298	26484052	10.1016/j.gdata.2013.10.001	Genome sequencing and annotation of Acinetobacter guillouiae strain MSP 4-18	Singh NK, Khatri I, Subramanian S, Mayilraj S	The genus Acinetobacter consists of 31 validly published species ubiquitously distributed in nature and primarily associated with nosocomial infection. We report the 4.8 Mb genome of Acinetobacter guillouiae MSP 4-18, isolated from a mangrove soil sample from Parangipettai (11 degrees 30'N, 79 degrees 47'E), Tamil Nadu, India. The draft genome of A. guillouiae MSP 4-18 has a G + C content of 38.0…	English		20141231	Journal Article		Genom Data		United States	https://doi.org/10.1016/j.gdata.2013.10.001	2023-09-29 00:43:26	0000-00-00 00:00:00
299	24522261	10.1038/ismej.2014.4	Functional characterization of polysaccharide utilization loci in the marine Bacteroidetes 'Gramella forsetii' KT0803	Kabisch A, Otto A, Konig S, Becher D, Albrecht D, Schuler M, Teeling H, Amann RI, Schweder T	Members of the phylum Bacteroidetes are abundant in many marine ecosystems and are known to have a pivotal role in the mineralization of complex organic substrates such as polysaccharides and proteins. We studied the decomposition of the algal glycans laminarin and alginate by 'Gramella forsetii' KT0803, a bacteroidetal isolate from North Sea surface waters. A combined application of isotope labe…	English		20140731	Journal Article, Research Support, Non-U.S. Gov't		ISME J		England	https://doi.org/10.1038/ismej.2014.4	2023-09-29 00:43:26	0000-00-00 00:00:00
300	21966560	10.4161/cib.4.4.15253	Mangrove bacterial richness	Gomes NC, Cleary DF, Calado R, Costa R	Mangroves are complex and dynamic ecosystems varying in salinity, water level and nutrient availability; they also contain diverse and distinct microbial communities. Studies of microbes and their interactions with other ecosystem components (e.g., tree roots) are critical for our understanding of mangrove ecosystem functioning and remediation. Using a barcoding pyrosequencing approach, we previo…	English		20110731	Journal Article		Commun Integr Biol		United States	https://doi.org/10.4161/cib.4.4.15253	2023-09-29 00:43:26	0000-00-00 00:00:00
301	20144707	10.1016/j.resmic.2010.01.008	Phylogenetic diversity of archaeal 16S rRNA and ammonia monooxygenase genes from tropical estuarine sediments on the central west coast of India	Singh SK, Verma P, Ramaiah N, Chandrashekar AA, Shouche YS	Phylogenetic diversity analyses of archaeal 16S rRNA and ammonia monooxygenase subunit A (AamoA) genes were carried out on sediment samples from the Mandovi and Zuari estuaries on the central west coast of India. The 16S rRNA gene libraries revealed quite high diversity of archaea in these sediments compared to previous reports from tropical and temperate estuarine sediments. Uncultured members o…	English		20100430	Journal Article, Research Support, Non-U.S. Gov't		Res Microbiol		France	https://doi.org/10.1016/j.resmic.2010.01.008	2023-09-29 00:43:26	0000-00-00 00:00:00
302	18290491		[Construction of large fragment metagenome library of natural mangrove soil]	Jiang YX, Zheng TL	Applying our optimized direct extraction method, the percentage of large fragment DNA in the total extracted mangrove soil DNA was significant increased. The large fragment metagenome library derived from natural mangrove soil over four seasons was successfully constructed by the optimized DNA extraction and electro elution purification method. All of the clones had recombinant Cosmids and each d…	Chinese		20071130	Journal Article, Research Support, Non-U.S. Gov't		Huan Jing Ke Xue		China		2023-09-29 00:43:26	0000-00-00 00:00:00
303	37810771	10.7717/peerj.16156	Diversity and structure of the root-associated bacterial microbiomes of four mangrove tree species, revealed by high-throughput sequencing	Sui J, He X, Yi G, Zhou L, Liu S, Chen Q, Xiao X, Wu J	BACKGROUND: Root-associated microbes of the mangrove trees play important roles in protecting and maintaining mangrove ecosystems. At present, most of our understanding of mangrove root-related microbial diversity is obtained from specific mangrove species in selected geographic regions. Relatively little is known about the composition of the bacterial microbiota existing in disparate mangrove sp…	English	4	20231231	Journal Article	Article	PeerJ		United States	https://doi.org/10.7717/peerj.16156	2023-10-10 08:01:29	2025-05-14 17:47:44
304	37827311	10.1016/j.scitotenv.2023.167732	The influence of tide-brought nutrients on microbial carbon metabolic profiles of mangrove sediments	Li X, Cheng X, Cheng K, Cai Z, Feng S, Zhou J	Mangrove ecosystems in the intertidal zone are continually affected by tidal inundation, but the impact of tidal-driven nutrient inputs upon bacterial communities and carbon metabolic features in mangrove surface sediments remains underexplored, and the differences in such impacts across backgrounds are not known. Here, two mangrove habitats with contrasting nutrient backgrounds in Shenzhen Bay a…	English	19	20231010	Journal Article	Article	Sci Total Environ		Netherlands	https://doi.org/10.1016/j.scitotenv.2023.167732	2023-10-13 08:00:24	2025-05-14 17:47:44
305	37843797	10.1007/s12223-023-01095-3	Untapped rich microbiota of mangroves of Pakistan: diversity and community compositions	Bushra R, Ahmed I, Li JL, Lian Z, Li S, Ali A, Uzair B, Amin A, Ehsan M, Liu YH, Li WJ	The mangrove ecosystem is the world's fourth most productive ecosystem in terms of service value and offering rich biological resources. Microorganisms play vital roles in these ecological processes, thus researching the mangroves-microbiota is crucial for a deeper comprehension of mangroves dynamics. Amplicon sequencing that targeted V4 region of 16S rRNA gene was employed to profile the microbi…	English		20231016	Journal Article	Article	Folia Microbiol (Praha)		United States	https://doi.org/10.1007/s12223-023-01095-3	2023-10-17 08:00:35	2023-10-24 08:00:24
307	37880540	10.1038/s41396-023-01544-4	Phylogenetic and ecophysiological novelty of subsurface mercury methylators in mangrove sediments	Liu S, Hu R, Peng N, Zhou Z, Chen R, He Z, Wang C	Mangrove sediment is a crucial component in the global mercury (Hg) cycling and acts as a hotspot for methylmercury (MeHg) production. Early evidence has documented the ubiquity of well-studied Hg methylators in mangrove superficial sediments; however, their diversity and metabolic adaptation in the more anoxic and highly reduced subsurface sediments are lacking. Through MeHg biogeochemical assay…	English	8	20231025	Journal Article	Article	ISME J		England	https://doi.org/10.1038/s41396-023-01544-4	2023-10-26 08:00:31	2025-05-14 17:47:44
308	37816825	10.1038/s41598-023-44447-2	Community structures of mangrove endophytic and rhizosphere bacteria in Zhangjiangkou National Mangrove Nature Reserve	Yuan Z, Zeng Z, Liu F	Bacterial communities play an important role in mangrove ecosystems. In order to gain information on the bacterial communities in mangrove species and rhizospheres grown in Zhangjiangkou National Mangrove Nature Reserve, this study collected root, branch, and leaf samples from five mangrove species as well as rhizosphere and non-rhizosphere samples and analyzed the community structure of endophyt…	English	5	20231010	Journal Article	Article	Sci Rep		England	https://doi.org/10.1038/s41598-023-44447-2	2023-11-02 08:00:42	2025-05-14 17:47:44
309	37916453	10.1111/gcb.17007	Blue carbon sink capacity of mangroves determined by leaves and their associated microbiome	Lu Z, Qin G, Gan S, Liu H, Macreadie PI, Cheah W, Wang F	Mangroves play a globally significant role in carbon capture and storage, known as blue carbon ecosystems. Yet, there are fundamental biogeochemical processes of mangrove blue carbon formation that are inadequately understood, such as the mechanisms by which mangrove afforestation regulates the microbial-driven transfer of carbon from leaf to below-ground blue carbon pool. In this study, we addre…	English	17	20231130	Journal Article	Article	Glob Chang Biol		England	https://doi.org/10.1111/gcb.17007	2023-11-03 08:00:53	2025-05-14 17:47:44
310	40021979	10.1186/s12866-025-03801-2	Genome mining and metabolite profiling illuminate the taxonomy status and the cytotoxic activity of a mangrove-derived Microbacterium alkaliflavum sp. nov	Hu WJ, Deng LX, Huang YY, Wang XC, Qing JL, Zhu HJ, Zhou X, Zhou XY, Chu JM, Pan X	The genus Microbacterium in the phylum Actinomycetota contains over 100 species to date that little is known about their bioactive metabolites production. In this study, a mangrove sediment-derived strain B2969(T) was identified as a novel type strain within the genus Microbacterium due to the low 16S rRNA gene sequence similarity (< 99%), and low overall genome relatedness indices (ANI, 75.4%-79…	English	0	20251201	Journal	Article	BMC Microbiology	Guangxi Academy of Agricultural Sciences|China	England	https://doi.org/10.1186/s12866-025-03801-2	2025-05-14 17:47:43	0000-00-00 00:00:00
311	39922935	10.1038/s41598-025-89418-x	Exploring microbial players for metagenomic profiling of carbon cycling bacteria in sundarban mangrove soils	Das BK, Gadnayak A, Chakraborty HJ, Pradhan SP, Raut SS, Das SK	The Sundarbans, the world's largest tidal mangrove forest, acts as a crucial ecosystem for production, conservation, and the cycling of carbon and nitrogen. The study explored the hypothesis that microbial communities in mangrove ecosystems exhibit unique taxonomic and functional traits that play a vital part in carbon cycling and ecosystem resilience. Using metagenomic analysis to evaluate micro…	English	1	20251201	Journal	Article	Scientific Reports	ICAR - Central Inland Fisheries Research Institute, Barrackpore|India	England	https://doi.org/10.1038/s41598-025-89418-x	2025-05-14 17:47:43	0000-00-00 00:00:00
312	39762227	10.1038/s41522-024-00638-x	Depth heterogeneity of lignin-degrading microbiome and organic carbon processing in mangrove sediments	Ding J, Liu F, Zeng J, Gu H, Huang J, Wu B, Shu L, Yan Q, He Z, Wang C	Mangrove ecosystems are globally recognized for their blue carbon (C) sequestration capacity. Lignocellulosic detritus constitutes the primary C input to mangrove sediments, but the microbial processes involved in its bioprocessing remain unclear. Using lignocellulosic analysis and metagenomic sequencing across five 100-cm sediment cores, we found a high proportion of lignin (95.0-97.7%) within s…	English	0	20251201	Journal	Article	npj Biofilms and Microbiomes	Sun Yat-Sen University|China	United States	https://doi.org/10.1038/s41522-024-00638-x	2025-05-14 17:47:43	0000-00-00 00:00:00
313	40222470	10.1016/j.envres.2025.121602	The vertical distribution and metabolic versatility of complete ammonia oxidizing communities in mangrove sediments	Yang X, Yu X, Ming Y, Liu H, Zhu W, Yan B, Huang H, Ding L, Qian X, Wang Y, Wu K, Niu M, Yan Q, Huang X, Wang C, Wang Y, He Z	Recently discovered complete ammonia-oxidizing (comammox) microorganisms can completely oxidize ammonia to nitrate and play an important role in the nitrogen (N) cycle across various ecosystems. However, little is known about the vertical distribution and metabolic versatility of comammox communities in mangrove ecosystems. Here we profiled comammox communities from deep sediments (up to 5 m) in …	English	0	20250715	Journal	Article	Environmental Research	South China Agricultural University|China, Sun Yat-Sen University|China	Netherlands	https://doi.org/10.1016/j.envres.2025.121602	2025-05-14 17:47:43	0000-00-00 00:00:00
314	40174424	10.1016/j.watres.2025.123552	Nutrient enrichment by high aquaculture effluent input exacerbates imbalances between methane production and oxidation in mangrove sediments	Dai Z, Li Y, Zhang Y, Xiang T, Peng J, Mao X, Fan Y, Wang F, Yang S, Cao W	Frequent aquaculture activities introduce substantial nutrients into mangrove ecosystems; however, the impact of this nutrient enrichment on methane (CH(4)) emissions and the associated microbial communities remains largely unexplored. In this study, we used the static chamber method, combined with 16S rRNA-based, metagenomic sequencing and binning techniques, to investigate the emission patterns…	English	1	20250715	Journal	Article	Water Research	Xiamen University|China	England	https://doi.org/10.1016/j.watres.2025.123552	2025-05-14 17:47:43	0000-00-00 00:00:00
315	40056474	10.1016/j.watres.2025.123414	Coupling of sulfate reduction and dissolved organic carbon degradation accelerated by microplastics in blue carbon ecosystems	Wang H, Zhong Y, Yang Q, Li J, Li D, Wu J, Yang S, Liu J, Deng Y, Song J, Peng P	Microplastics have increasingly accumulated in sulfate- and organic matter-rich mangrove ecosystems, yet their effects on microbially mediated carbon and sulfur cycling in sediments remains poorly understood. In this study, we performed a 70-day anaerobic microcosm experiment to examine the effects of polylactic acid (PLA) microplastics with different sizes on sulfate reduction and dissolved orga…	English	0	20250701	Journal	Article	Water Research	Guangzhou Institute of Geochemistry|China, Guangdong Provincial Academy of Environmental Science|China, Guangdong Provincial Key Laboratory of Environmental Protection and Resources Utilization|China	England	https://doi.org/10.1016/j.watres.2025.123414	2025-05-14 17:47:43	0000-00-00 00:00:00
316	40043931	10.1016/j.envres.2025.121282	Mangrove plastisphere as a hotspot for high-risk antibiotic resistance genes and pathogens	Li HQ, Wang WL, Shen YJ, Su JQ	Microplastics (MPs) are critical vectors for the dissemination of antibiotic resistance genes (ARGs); however, the prevalence and ecological risks of high-risk ARGs in mangrove ecosystems-globally vital yet understudied coastal habitats-remain poorly understood. To address this gap, this study investigated polyethylene, polystyrene, and polyvinyl chloride incubated in mangrove sediments for one m…	English	0	20250601	Journal	Article	Environmental Research	Xiamen Medical College|China, Chinese Academy of Sciences|China	Netherlands	https://doi.org/10.1016/j.envres.2025.121282	2025-05-14 17:47:43	0000-00-00 00:00:00
317	40085245	10.1007/s00284-025-04165-6	Complete Genome Sequence, Biological Activities, and Metabolomic Profiles of Mangrove-Derived Streptomyces sp. SM1P	Nofiani R, Ardiningsih P, Rizky, Putri CD, Rikayati R, Elfahmi, Syamsurizal, Sukito A, Juanssilfero AB, Siregar JE, Rizki AFM, Azmi WA, Weisberg AJ, Mahmud T	The genome of Streptomyces sp. SM1P was sequenced to give a contig of 7,561,428 bp (71.7% G + C content) and 24 putative secondary metabolite biosynthetic gene clusters (BGCs). Eight of the BGCs showed high similarity (>/= 80%), three have moderate similarity (between 50 and 79%), and eleven showed low similarity (less than 50%) to known BGCs. The strain was cultivated in 7 different media prepar…	English	0	20250501	Journal	Article	Current Microbiology	Universitas Tanjungpura|Indonesia	United States	https://doi.org/10.1007/s00284-025-04165-6	2025-05-14 17:47:43	0000-00-00 00:00:00
318	39793385	10.1016/j.jhazmat.2025.137145	Distribution of microbial taxa and genes degrading halogenated organic pollutants in the mangroves	Yu F.			0	20250405	Journal	Article	Journal of Hazardous Materials	Shantou University|China		https://doi.org/10.1016/j.jhazmat.2025.137145	2025-05-14 17:47:43	0000-00-00 00:00:00
319	39904008	10.1016/j.marpolbul.2025.117614	Metagenomic surveillance reveals different structure and function of microbial community associated with mangrove pneumatophores and their surrounding matrices	Bohra V, Lai KK, Lam KL, Tam NF, Jing-Liang S, Lee FW	Present research employed metagenomics to explore the structural and functional diversity of microorganisms in two matrices of pneumatophore: adhered sediments (PS) and epiphytes (PE) of Avicennia marina. These were compared with microorganisms in surrounding environments: tidal water (TW), mudflat sediment (MF) and mangrove sediment (MS). Results revealed that bacteria made up over 95 % of the m…	English	0	20250401	Journal	Article	Marine Pollution Bulletin	Hong Kong Metropolitan University|Hong Kong	England	https://doi.org/10.1016/j.marpolbul.2025.117614	2025-05-14 17:47:43	0000-00-00 00:00:00
320	40284696	10.3390/microorganisms13040859	Spatiotemporal Characteristics of Bacterial Communities in Estuarine Mangrove Sediments in Zhejiang Province, China	Yao L, He M, Jiang S, Li X, Shui B	Mangrove forests are intertidal ecosystems that harbor diverse microbial communities essential for biogeochemical cycles and energy flow. This study investigated the seasonal and spatial patterns of bacterial communities in the artificially introduced mangrove sediments of the Ao River estuary using 16S rRNA gene amplicon high-throughput sequencing. Alpha diversity analyses indicated that the bac…	English	0	20250401	Journal	Article	Microorganisms	Zhejiang Ocean University|China	Switzerland	https://doi.org/10.3390/microorganisms13040859	2025-05-14 17:47:43	0000-00-00 00:00:00
321	39893934	10.1016/j.marenvres.2025.106980	Microbial-mediated carbon metabolism in the subtropical marine mangroves affected by shrimp pond discharge	Zeng S, Mo S, Wu X, Meng C, Peng P, Kashif M, Li J, He S, Jiang C	Mangrove ecosystems exhibit high efficiency in carbon (C) sequestering within the global ecosystem. However, the rapid expansion of the shrimp farming industry poses a significant threat to these delicate ecosystems. The microbial mechanisms driving C metabolism in shrimp-affected sediments remain poorly understood. This study investigates the spatiotemporal dynamics of C metabolism-related micro…	English	0	20250301	Journal	Article	Marine Environmental Research	Guangxi University of Science and Technology|China, Guangxi University|China	England	https://doi.org/10.1016/j.marenvres.2025.106980	2025-05-14 17:47:43	0000-00-00 00:00:00
324	39899972	10.1016/j.scitotenv.2025.178647	Unveiling the impact of anthropogenic wastes on greenhouse gas emissions from the enigmatic mangroves of Indian Sundarban	Das N.			0	20250215	Journal	Article	Science of the Total Environment	The University of Burdwan|India		https://doi.org/10.1016/j.scitotenv.2025.178647	2025-05-14 17:47:43	0000-00-00 00:00:00
325	38842626	10.1007/s12223-024-01178-9	Genomic analysis of a halophilic bacterium Nesterenkonia sp. CL21 with ability to produce a diverse group of lignocellulolytic enzymes	An H, Ching XH, Cheah WJ, Lim WL, Ee KY, Chong CS, Lam MQ	Halophilic bacteria are extremophiles that thrive in saline environment. Their ability to withstand such harsh conditions makes them an ideal choice for industrial applications such as lignocellulosic biomass degradation. In this study, a halophilic bacterium with the ability to produce extracellular cellulases and hemicellulases, designated as Nesterenkonia sp. CL21, was isolated from mangrove s…	English	0	20250201	Journal	Article	Folia Microbiologica	Universiti Tunku Abdul Rahman|Malaysia	United States	https://doi.org/10.1007/s12223-024-01178-9	2025-05-14 17:47:43	0000-00-00 00:00:00
326	39625614	10.1007/s10126-024-10399-5	Biodegradation of Di-2-Ethylhexyl Phthalate by Mangrove Sediment Microbiome Impacted by Chronic Plastic Waste	Saeng-Kla K, Mhuantong W, Termsaithong T, Pinyakong O, Sonthiphand P	Plastic pollution through the leaching of di(2-ethylhexyl) phthalate (DEHP), a widely used plasticizer, has led to the emergence of mangrove pollution. This study aimed to assess the DEHP removal efficiency of indigenous mangrove sediment microbiomes and identify key DEHP degraders using microcosm construction and metagenomic analysis. During the 35-day incubation period, the indigenous mangrove …	English	0	20250201	Journal	Article	Marine Biotechnology	Faculty of Science, Mahidol University|Thailand	United States	https://doi.org/10.1007/s10126-024-10399-5	2025-05-14 17:47:43	0000-00-00 00:00:00
328	39700989	10.1016/j.scitotenv.2024.178118	Microbially-driven phosphorus cycling and its coupling mechanisms with nitrogen cycling in mangrove sediments	Liu F, Zeng J, Ding J, Wang C, He Z, Liu Z, Shu L	The phosphorus (P) cycle plays a crucial role in the biogeochemical cycling of mangrove sediments. However, the diversity of microbially-driven P-cycling and its coupling with nitrogen (N)-cycling remain poorly understood. In this study, we used metagenomic approaches to investigate microbial P-cycling and its potential interactions with N-cycling in mangrove sediments. Our results revealed that …	English	1	20250101	Journal	Article	Science of the Total Environment	Sun Yat-Sen University|China, Jiaying University|China, Guangdong Provincial Key Laboratory of Conservation and Precision Utilization of Characteristic Agricultural Resources in Mountainous Areas|China	Netherlands	https://doi.org/10.1016/j.scitotenv.2024.178118	2025-05-14 17:47:43	0000-00-00 00:00:00
330	39304351	10.1016/j.tibtech.2024.08.013	Engineering the mangrove soil microbiome for selection of polyethylene terephthalate-transforming bacterial consortia	Jimenez DJ, Chaparro D, Sierra F, Custer GF, Feuerriegel G, Chuvochina M, Diaz-Garcia L, Mendes LW, Ortega Santiago YP, Rubiano-Labrador C, Salcedo Galan F, Streit WR, Dini-Andreote F, Reyes A, Rosado AS	Mangroves are impacted by multiple environmental stressors, including sea level rise, erosion, and plastic pollution. Thus, mangrove soil may be an excellent source of as yet unknown plastic-transforming microorganisms. Here, we assess the impact of polyethylene terephthalate (PET) particles and seawater intrusion on the mangrove soil microbiome and report an enrichment culture experiment to arti…	English	4	20250101	Journal	Article	Trends in Biotechnology	King Abdullah University of Science and Technology|Saudi Arabia	England	https://doi.org/10.1016/j.tibtech.2024.08.013	2025-05-14 17:47:43	0000-00-00 00:00:00
331	40207161	10.3389/fmicb.2025.1568899	Exploring the diversity and antimicrobial potential of actinomycetes isolated from different environments in Saudi Arabia: a systematic review	Helmi NR	The increasing prevalence of antimicrobial resistance (AMR) presents a significant global health challenge, underscoring the urgent need for novel antimicrobial agents. Actinomycetes, particularly Streptomyces species, are well known for synthesizing bioactive compounds with antibacterial, antifungal, and antiviral properties. This review explores the diversity and antimicrobial potential of acti…	English	0	20250101	Journal	Review	Frontiers in Microbiology	Faculty of Medicine, King Abdulaziz University|Saudi Arabia	Switzerland	https://doi.org/10.3389/fmicb.2025.1568899	2025-05-14 17:47:43	0000-00-00 00:00:00
334	39521075	10.1016/j.scitotenv.2024.177411	Insights into the water microbiome dynamics of a large tropical estuary transition	Oliveira OA, Estrada CSD, Vidal LO, Junior LCC, Abril G, Rezende CE, Thompson CC, Thompson FL, Tschoeke DA, Garcia GD	Tropical estuarine systems play several ecological roles, such as acting as a nursery for biodiversity and cycling nutrients and greenhouse gases. However, the phylogenetic and metabolic diversity of estuarine microbiomes is not completely known. Furthermore, it is unclear how seasonal patterns may affect microbial diversity in these systems. The aim of the present study was to determine the meta…	English	1	20241220	Journal	Article	Science of the Total Environment	Universidade Federal do Rio de Janeiro|Brazil	Netherlands	https://doi.org/10.1016/j.scitotenv.2024.177411	2025-05-14 17:47:43	0000-00-00 00:00:00
335	39437910	10.1016/j.scitotenv.2024.177064	Stuck in the mangrove mud: The risk of trace element exposure to shore crabs in restored urban mangroves	Rasmussen J.A.			2	20241210	Journal	Article	Science of the Total Environment	Griffith University|Australia		https://doi.org/10.1016/j.scitotenv.2024.177064	2025-05-14 17:47:43	0000-00-00 00:00:00
336	39707568	10.1186/s40168-024-01969-9	A salt-tolerant growth-promoting phyllosphere microbial combination from mangrove plants and its mechanism for promoting salt tolerance in rice	Yang X, Yuan R, Yang S, Dai Z, Di N, Yang H, He Z, Wei M	BACKGROUND: Mangrove plants growing in the high salt environment of coastal intertidal zones colonize a variety of microorganisms in the phyllosphere, which have potential salt-tolerant and growth-promoting effects. However, the characteristics of microbial communities in the phyllosphere of mangrove species with and without salt glands and the differences between them remain unknown, and the exp…	English	1	20241201	Journal	Article	Microbiome	Sun Yat-Sen University|China	England	https://doi.org/10.1186/s40168-024-01969-9	2025-05-14 17:47:43	0000-00-00 00:00:00
337	39633419	10.1186/s40793-024-00642-w	Unveiling the bacterial diversity and potential of the Avicennia marina ecosystem for enhancing plant resilience to saline conditions	Alghamdi AK, Parween S, Hirt H, Saad MM	BACKGROUND: Avicennia marina ecosystems are critical for coastal protection, water quality enhancement, and biodiversity support. These unique ecosystems thrive in extreme saline conditions and host a diverse microbiome that significantly contributes to plant resilience and growth. Global food security is increasingly threatened by crop yield losses due to abiotic stresses, including saline soils…	English	0	20241201	Journal	Article	Environmental Microbiome	King Abdullah University of Science and Technology|Saudi Arabia, College of Sciences|Saudi Arabia	England	https://doi.org/10.1186/s40793-024-00642-w	2025-05-14 17:47:43	0000-00-00 00:00:00
338	39577061	10.1016/j.marpolbul.2024.117233	Whispers in the mangroves: Unveiling the silent impact of potential toxic metals (PTMs) on Indian Sundarbans fungi	Mahanty S, Pillay K, Hardouin EA, Andreou D, Cvitanovic M, Darbha GK, Mandal S, Chaudhuri P, Majumder S	This study investigates sediment samples from the Indian Sundarbans' mangrove habitat, where most samples were alkaline and hypersaline, except for one acidic sample. Elemental analysis revealed poor sediment quality, with elevated Enrichment Factors (2.20-9.7), Geo-accumulation indices (-2.19-1.19), Contamination Factors (0.61-3.18), and Pollution Load Indices (1.04-1.32). Toxic metal ions, incl…	English	0	20241201	Journal	Article	Marine Pollution Bulletin	Indian Institute of Science Education and Research Kolkata|India	England	https://doi.org/10.1016/j.marpolbul.2024.117233	2025-05-14 17:47:43	0000-00-00 00:00:00
339	39579482	10.1016/j.marpolbul.2024.117285	In situ oil contamination in young mangroves: Biodegradation of petroleum hydrocarbons and effects on the microbial and benthic communities, an experimental study in French Guiana	Militon C.			0	20241201	Journal	Article	Marine Pollution Bulletin	Institut Méditerranéen d'Océanologie|France		https://doi.org/10.1016/j.marpolbul.2024.117285	2025-05-14 17:47:43	0000-00-00 00:00:00
340	39442350	10.1016/j.marpolbul.2024.117166	Habitat variations of sediment microbial community structure and functions and the influential environmental factors in a Ramsar protected wetland in South China	Lam KL, Tam NF, Xu SJ, Mo WY, Tse YT, Lai KK, Chan PL, Lee FW	Ecological functions of coastal wetlands are closely linked to microbiome that is affected by anthropogenic pollution, but related systematic research is rare. This study explored microbial community and physicochemical characteristics of sediments in three habitats, mudflat, mangrove and inter-tidal shrimp ponds (gei wai), in a Ramsar using 16S amplicon sequencing. Proteobacteria was the most ab…	English	0	20241201	Journal	Article	Marine Pollution Bulletin	Hong Kong Metropolitan University|Hong Kong	England	https://doi.org/10.1016/j.marpolbul.2024.117166	2025-05-14 17:47:43	0000-00-00 00:00:00
341	39393228	10.1016/j.marpolbul.2024.117035	Evaluation and mitigation of potentially toxic elements contamination in mangrove ecosystem: Insights into phytoremediation and microbial perspective	Dey G, Maity JP, Banerjee P, Sharma RK, Das K, Gnanachandrasamy G, Wang CW, Lin PY, Wang SL, Chen CY	Mangroves, essential coastal ecosystems, are threatened by human-induced Potentially-toxic-elements (PTEs) pollution. This study analyzed PTEs distribution, phytoremediation potential, and rhizosphere microbial communities in Taiwan's Xinfeng mangrove forest. Significant variations in physicochemical and PTEs concentrations were observed across adjacent water bodies, with moderate contamination i…	English	0	20241201	Journal	Article	Marine Pollution Bulletin	National Chung Cheng University|Taiwan, National Taiwan University|Taiwan	England	https://doi.org/10.1016/j.marpolbul.2024.117035	2025-05-14 17:47:43	0000-00-00 00:00:00
342	39357754	10.1016/j.scitotenv.2024.176596	Stand age-related effects of mangrove on archaeal methanogenesis in sediments: Community assembly and co-occurrence patterns	Ni L.			2	20241201	Journal	Article	Science of the Total Environment	Ocean College Zhejiang University|China, Donghai Laboratory|China		https://doi.org/10.1016/j.scitotenv.2024.176596	2025-05-14 17:47:43	0000-00-00 00:00:00
343	39003345	10.1038/s41598-024-67240-1	Comparative metagenomic analysis from Sundarbans ecosystems advances our understanding of microbial communities and their functional roles	Das BK, Chakraborty HJ, Kumar V, Rout AK, Patra B, Das SK, Behera BK	The Sundarbans mangrove, located at the mouth of the Ganges and Brahmaputra Rivers, is the world's largest tidal mangrove forest. These mangroves are also one of the most striking sources of microbial diversity, essential in productivity, conservation, nutrient cycling, and rehabilitation. Hence, the main objective of this study was to use metagenome analysis and provide detailed insight into mic…	English	1	20241201	Journal	Article	Scientific Reports	ICAR - Central Inland Fisheries Research Institute, Barrackpore|India	England	https://doi.org/10.1038/s41598-024-67240-1	2025-05-14 17:47:43	0000-00-00 00:00:00
344	38943070	10.1186/s12866-024-03390-6	Living in mangroves: a syntrophic scenario unveiling a resourceful microbiome	Laux M, Ciapina LP, de Carvalho FM, Gerber AL, Guimaraes APC, Apolinario M, Paes JES, Jonck CR, de Vasconcelos ATR	BACKGROUND: Mangroves are complex and dynamic coastal ecosystems under frequent fluctuations in physicochemical conditions related to the tidal regime. The frequent variation in organic matter concentration, nutrients, and oxygen availability, among other factors, drives the microbial community composition, favoring syntrophic populations harboring a rich and diverse, stress-driven metabolism. Ma…	English	3	20241201	Journal	Article	BMC Microbiology	Laboratorio Nacional de Computacao Cientifica, Petropolis|Brazil	England	https://doi.org/10.1186/s12866-024-03390-6	2025-05-14 17:47:43	0000-00-00 00:00:00
345	38849733	10.1186/s12866-024-03360-y	Correction to: Metagenomic 16S rRNA analysis and predictive functional profiling revealed intrinsic organohalides respiration and bioremediation potential in mangrove sediment (BMC Microbiology, (2024), 24, 1, (176), 10.1186/s12866-024-03291-8)	Alsharif SM, Ismaeil M, Saeed AM, El-Sayed WS		English	0	20241201	Journal	Erratum	BMC Microbiology	Taibah University|Saudi Arabia	England	https://doi.org/10.1186/s12866-024-03360-y	2025-05-14 17:47:43	0000-00-00 00:00:00
346	38778276	10.1186/s12866-024-03291-8	Metagenomic 16S rRNA analysis and predictive functional profiling revealed intrinsic organohalides respiration and bioremediation potential in mangrove sediment	Alsharif SM, Ismaeil M, Saeed AM, El-Sayed WS	BACKGROUND: Mangrove sediment microbes are increasingly attracting scientific attention due to their demonstrated capacity for diverse bioremediation activities, encompassing a wide range of environmental contaminants. MATERIALS AND METHODS: The microbial communities of five Avicennia marina mangrove sediment samples collected from Al Rayyis White Head, Red Sea (KSA), were characterized using Ill…	English	4	20241201	Journal	Article	BMC Microbiology	College of Science|Egypt	England	https://doi.org/10.1186/s12866-024-03291-8	2025-05-14 17:47:43	0000-00-00 00:00:00
347	38350856	10.1186/s12866-024-03209-4	Metagenomic analysis of gut microbiome illuminates the mechanisms and evolution of lignocellulose degradation in mangrove herbivorous crabs	Hui TKL, Lo ICN, Wong KKW, Tsang CTT, Tsang LM	BACKGROUND: Sesarmid crabs dominate mangrove habitats as the major primary consumers, which facilitates the trophic link and nutrient recycling in the ecosystem. Therefore, the adaptations and mechanisms of sesarmid crabs to herbivory are not only crucial to terrestrialization and its evolutionary success, but also to the healthy functioning of mangrove ecosystems. Although endogenous cellulase e…	English	3	20241201	Journal	Article	BMC Microbiology	Chinese University of Hong Kong|Hong Kong	England	https://doi.org/10.1186/s12866-024-03209-4	2025-05-14 17:47:43	0000-00-00 00:00:00
348	39181265	10.1016/j.scitotenv.2024.175677	Methylotrophic substrates stimulated higher methane production than competitive substrates in mangrove sediments	Dong W, Zhou J, Zhang CJ, Yang Q, Li M	Although mangrove forests can uptake atmospheric CO(2) and store carbon as organic matter called "blue carbon", it is also an important natural source of greenhouse gas methane. Methanogens are major contributors to methane and play important roles in the global carbon cycle. However, our understanding of the key microbes and metabolic pathways responsible for methanogenesis under specific substr…	English	2	20241115	Journal	Article	Science of the Total Environment	Shenzhen University|China	Netherlands	https://doi.org/10.1016/j.scitotenv.2024.175677	2025-05-14 17:47:43	0000-00-00 00:00:00
349	39217948	10.1016/j.jhazmat.2024.135627	Impact of geochemistry and microbes on the methylmercury production in mangrove sediments	Liu J.			1	20241105	Journal	Article	Journal of Hazardous Materials	Shenzhen University|China		https://doi.org/10.1016/j.jhazmat.2024.135627	2025-05-14 17:47:43	0000-00-00 00:00:00
350	39162547	10.1128/spectrum.00037-24	Characterization and comparative genomic analysis of a marine Bacillus phage reveal a novel viral genus	Jin M, Yu M, Feng X, Li Y, Zhang M	Bacillus pumilus exhibits substantial economic significance, with its metabolism, adaptability, and ecological functions regulated by its bacteriophages. Here, we isolated and characterized a novel temperate phage vB_BpuM-ZY1 from B. pumilus derived from mangrove sediments by mitomycin C induction. Phage vB_BpuM-ZY1 is a typical myophage, which has an icosahedral head with a diameter of 43.34 +/-…	English	0	20241001	Journal	Article	Microbiology Spectrum	Southern Marine Science and Engineering Guangdong Laboratory|China	United States	https://doi.org/10.1128/spectrum.00037-24	2025-05-14 17:47:43	0000-00-00 00:00:00
352	38388811	10.1007/s10123-024-00492-z	Finding microbial composition and biological processes as predictive signature to access the ongoing status of mangrove preservation	de Carvalho FM, Laux M, Ciapina LP, Gerber AL, Guimaraes APC, Kloh VP, Apolinario M, Paes JES, Jonck CR, de Vasconcelos ATR	Mangroves are complex land-sea transition ecosystems whose microbiota are essential for their nutrient recycling and conservation. Brazil is the third-largest estuarine area in the world and "Baia de Todos os Santos" (BTS) is one of the largest bays of the country, with wide anthropogenic exploration. Using a metagenomic approach, we investigated composition and functional adaptability as signatu…	English	4	20241001	Journal	Article	International Microbiology	Laboratorio Nacional de Computacao Cientifica, Petropolis|Brazil	Switzerland	https://doi.org/10.1007/s10123-024-00492-z	2025-05-14 17:47:43	0000-00-00 00:00:00
353	38876338	10.1016/j.scitotenv.2024.173961	Comprehensive profiles of sulfur cycling microbial communities along a mangrove sediment depth	Qian L, Yan B, Zhou J, Fan Y, Tao M, Zhu W, Wang C, Tu Q, Tian Y, He Q, Wu K, Niu M, Yan Q, Nikoloski Z, Liu G, Yu X, He Z	The sulfur (S) cycle is an important biogeochemical cycle with profound implications for both cellular- and ecosystem-level processes by diverse microorganisms. Mangrove sediments are a hotspot of biogeochemical cycling, especially for the S cycle with high concentrations of S compounds. Previous studies have mainly focused on some specific inorganic S cycling processes without paying specific at…	English	6	20240920	Journal	Article	Science of the Total Environment	Sun Yat-Sen University|China	Netherlands	https://doi.org/10.1016/j.scitotenv.2024.173961	2025-05-14 17:47:43	0000-00-00 00:00:00
354	39032335	10.1016/j.watres.2024.122113	The vertical partitioning between denitrification and dissimilatory nitrate reduction to ammonium of coastal mangrove sediment microbiomes	Fan Y, Zhou Z, Liu F, Qian L, Yu X, Huang F, Hu R, Su H, Gu H, Yan Q, He Z, Wang C	Mangrove aquatic ecosystems receive substantial nitrogen (N) inputs from both land and sea, playing critical roles in modulating coastal N fluxes. The microbially-mediated competition between denitrification and dissimilatory nitrate reduction to ammonium (DNRA) in mangrove sediments significantly impacts the N fate and transformation processes. Despite their recognized role in N loss or retentio…	English	9	20240915	Journal	Article	Water Research	Sun Yat-Sen University|China	England	https://doi.org/10.1016/j.watres.2024.122113	2025-05-14 17:47:43	0000-00-00 00:00:00
357	39225809	10.1007/s00128-024-03945-3	Role of Nitrifiers Associated with Mangrove clam Polymesoda Erosa in Bioremediation	Sangodkar N, Gonsalves MJ	Polymesoda erosa is a mangrove clam known for its water filtration ability. This clam was investigated for its bioremediation potential and growth in synthetic wastewater during 40 days of incubation. Variation in the nutrient composition of water, biochemical composition of the clams, and metagenomic analysis of the microorganisms associated with clam tissue were carried out. Significant differe…	English	0	20240901	Journal	Article	Bulletin of Environmental Contamination and Toxicology	Goa University|India, National Institute of Oceanography India|India	United States	https://doi.org/10.1007/s00128-024-03945-3	2025-05-14 17:47:43	0000-00-00 00:00:00
360	39079334	10.1016/j.envint.2024.108901	Phototrophs as the central components of the plastisphere microbiome in coastal environments	Bairoliya S.			1	20240801	Journal	Article	Environment International	School of Civil and Environmental Engineering|Singapore, Nanyang Technological University|Singapore		https://doi.org/10.1016/j.envint.2024.108901	2025-05-14 17:47:43	0000-00-00 00:00:00
362	38914045	10.1016/j.jenvman.2024.121569	Loss of microbial functional diversity following Spartina alterniflora invasion reduces the potential of carbon sequestration and nitrogen removal in mangrove sediments—from a gene perspective	Dai Z, Zhang N, Wang F, Li Y, Peng J, Xiang T, Zhao X, Yang S, Cao W	Mangrove ecosystems play an important role in carbon (C) sequestration and nitrogen (N) removal. Although Spartina alterniflora has successively invaded native mangrove habitats during the preceding two decades, the effects of this invasion on the microbial functional potential involved in nutrient cycling remain unclear. In this study, metagenomic sequencing was used to investigate microbial C a…	English	5	20240801	Journal	Article	Journal of Environmental Management	Xiamen University|China	England	https://doi.org/10.1016/j.jenvman.2024.121569	2025-05-14 17:47:43	0000-00-00 00:00:00
363	39021733	10.1002/ece3.70040	Homologous recombination and gene-specific selection co-shape the vertical nucleotide diversity of mangrove sediment microbial populations	Ding J, Liu F, Zeng J, Gu H, Zhang D, Yang X, Wu B, Shu L, He Z, Wang C	Mangrove sediments host a diverse array of microbial populations and are characterized by high heterogeneity along their vertical depths. However, the genetic diversity within these populations is largely unknown, hindering our understanding of their adaptive evolution across the sediment depths. To elucidate their genetic diversity, we utilized metagenome sequencing to identify 16 high-frequency…	English	0	20240701	Journal	Article	Ecology and Evolution	Sun Yat-Sen University|China	England	https://doi.org/10.1002/ece3.70040	2025-05-14 17:47:43	0000-00-00 00:00:00
364	38710431	10.1016/j.envres.2024.119070	Habitat- and lifestyle-dependent structural and functional characteristics of viruses in mangrove wetlands of different functional zonings	Zhu Y, Li R, Yan S, Chen X, Cen S, Xie S	Mangrove wetlands, as one of the natural ecosystems with the most ecological services, have garnered widespread attention about their microbial driven biogeochemical cycling. Urbanization have led to different spatial patterns of environmental conditions and microbial communities in mangroves. However, viruses, as the pivotal drivers of biogeochemical cycling in mangroves, remain inadequately exp…	English	4	20240701	Journal	Article	Environmental Research	Peking University|China	Netherlands	https://doi.org/10.1016/j.envres.2024.119070	2025-05-14 17:47:43	0000-00-00 00:00:00
365	38490631	10.1016/j.envres.2024.118715	Microbial diversity and keystone species drive soil nutrient cycling and multifunctionality following mangrove restoration	Hu M, Sardans J, Sun D, Yan R, Wu H, Ni R, Penuelas J	Vegetation restoration exerts transformative effects on nutrient cycling, microbial communities, and ecosystem functions. While extensive research has been conducted on the significance of mangroves and their restoration efforts, the effectiveness of mangrove restoration in enhancing soil multifunctionality in degraded coastal wetlands remains unclear. Herein, we carried out a field experiment to…	English	42	20240615	Journal	Article	Environmental Research	Fujian Normal University|China	Netherlands	https://doi.org/10.1016/j.envres.2024.118715	2025-05-14 17:47:43	0000-00-00 00:00:00
366	38583633	10.1016/j.scitotenv.2024.172217	Uncovering potential mangrove microbial bioindicators to assess urban and agricultural pressures on Martinique island in the eastern Caribbean Sea	Fiard M.			3	20240610	Journal	Article	Science of the Total Environment	Institut Méditerranéen d'Océanologie|France		https://doi.org/10.1016/j.scitotenv.2024.172217	2025-05-14 17:47:43	0000-00-00 00:00:00
367	38747602	10.1128/msystems.01135-23	SoxY gene family expansion underpins adaptation to diverse hosts and environments in symbiotic sulfide oxidizers	Sudo M, Osvatic J, Taylor JD, Dufour SC, Prathep A, Wilkins LGE, Rattei T, Yuen B, Petersen JM	Sulfur-oxidizing bacteria (SOB) have developed distinct ecological strategies to obtain reduced sulfur compounds for growth. These range from specialists that can only use a limited range of reduced sulfur compounds to generalists that can use many different forms as electron donors. Forming intimate symbioses with animal hosts is another highly successful ecological strategy for SOB, as animals,…	English	3	20240601	Journal	Article	mSystems	Universität Wien|Austria	United States	https://doi.org/10.1128/msystems.01135-23	2025-05-14 17:47:43	0000-00-00 00:00:00
369	38713089	10.1111/mec.17377	Comparative analysis of gut microbiome of mangrove brachyuran crabs revealed patterns of phylosymbiosis and codiversification	Tsang CTT, Hui TKL, Chung NM, Yuen WT, Tsang LM	The acquisition of microbial symbionts enables animals to rapidly adapt to and exploit novel ecological niches, thus significantly enhancing the evolutionary fitness and success of their hosts. However, the dynamics of host-microbe interactions and their evolutionary implications remain largely underexplored in marine invertebrates. Crabs of the family Sesarmidae (Crustacea: Brachyura) are domina…	English	1	20240601	Journal	Article	Molecular Ecology	The University of Sydney|Australia, Chinese University of Hong Kong|Hong Kong	England	https://doi.org/10.1111/mec.17377	2025-05-14 17:47:44	0000-00-00 00:00:00
370	38626627	10.1016/j.marenvres.2024.106500	Dynamics of nitrogen genes in intertidal sediments of Darwin Harbour and their connection to N-biogeochemistry	Fortune J.			4	20240601	Journal	Article	Marine Environmental Research	Charles Darwin University|Australia, Northern Territory Government|Australia		https://doi.org/10.1016/j.marenvres.2024.106500	2025-05-14 17:47:44	0000-00-00 00:00:00
372	38471380	10.1016/j.jhazmat.2024.133907	Novel insights into the synergetic degradation of pyrene by microbial communities from mangroves in China	Meng S, Peng T, Liu Y, Zhang S, Qian Z, Huang T, Xie Q, Gu JD, Hu Z	Pyrene is a high molecular weight polycyclic aromatic hydrocarbon (HMW-PAHs). It is a ubiquitous, persistent, and carcinogenic environmental contaminant that has raised concern worldwide. This research explored synergistic bacterial communities for efficient pyrene degradation in seven typical Southern China mangroves. The bacterial communities of seven typical mangroves were enriched by pyrene, …	English	7	20240505	Journal	Article	Journal of Hazardous Materials	Shantou University|China	Netherlands	https://doi.org/10.1016/j.jhazmat.2024.133907	2025-05-14 17:47:44	0000-00-00 00:00:00
373	38724454	10.1093/jambio/lxae114	Unveiling novel Neocosmospora species from Thai mangroves as potent biocontrol agents against Colletotrichum species	Klomchit A.			0	20240501	Journal	Article	Journal of Applied Microbiology	Mae Fah Luang University|Thailand		https://doi.org/10.1093/jambio/lxae114	2025-05-14 17:47:44	0000-00-00 00:00:00
375	38575516	10.1021/acs.jnatprod.3c01233	Pullenvalenes A-D: Nitric Oxide-Mediated Transcriptional Activation (NOMETA) Enables Discovery of Triterpene Aminoglycosides from Australian Termite Nest-Derived Fungi	Dewa AA, Khalil ZG, Hussein WM, Jin S, Wang Y, Cruz-Morales P, Capon RJ	We report on the use of nitric oxide-mediated transcriptional activation (NOMETA) as an innovative means to detect and access new classes of microbial natural products encoded within silent biosynthetic gene clusters. A small library of termite nest- and mangrove-derived fungi and actinomyces was subjected to cultivation profiling using a miniaturized 24-well format approach (MATRIX) in the prese…	English	3	20240426	Journal	Article	Journal of Natural Products	The University of Queensland|Australia	United States	https://doi.org/10.1021/acs.jnatprod.3c01233	2025-05-14 17:47:44	0000-00-00 00:00:00
376	38330645	10.1016/j.jhazmat.2024.133643	Mangrove sediments are environmental hotspots for pathogenic protists	Liu F, Ding J, Zeng J, Wang C, Wu B, Yan Q, He Z, Shu L	Mangrove sediments are unique ecosystems providing habitats for diverse organisms, especially microbial communities. However, little is known about the diversity and environmental risk of a critical group of microorganisms, the protists. To address this gap, we employed metagenome sequencing technologies to provide the first comprehensive view of the protistan community in the mangrove sediment. …	English	6	20240405	Journal	Article	Journal of Hazardous Materials	Sun Yat-Sen University|China	Netherlands	https://doi.org/10.1016/j.jhazmat.2024.133643	2025-05-14 17:47:44	0000-00-00 00:00:00
377	38683832	10.1371/journal.pone.0301642	Geographical distribution of mobile genetic elements in microbial communities along the Yucatan coast	Guillen-Chable F, Valdez Iuit JO, Avila Castro LA, Rosas C, Merino E, Rodriguez-Escamilla Z, Martinez-Nunez MA	Horizontal gene transfer (HGT) is a well-documented strategy used by bacteria to enhance their adaptability to challenging environmental conditions. Through HGT, a group of conserved genetic elements known as mobile genetic elements (MGEs) is disseminated within bacterial communities. MGEs offer numerous advantages to the host, increasing its fitness by acquiring new functions that help bacteria …	English	0	20240401	Journal	Article	PLoS ONE	UNAM - Campus Sisal|Mexico	United States	https://doi.org/10.1371/journal.pone.0301642	2025-05-14 17:47:44	0000-00-00 00:00:00
378	38674597	10.3390/microorganisms12040652	Environmental Transmission of Symbionts in the Mangrove Crabs Aratus pisonii and Minuca rapax: Acquisition of the Bacterial Community through Larval Development to Juvenile Stage	Beziat NS, Duperron S, Gros O	Aratus pisonii and Minuca rapax are two brachyuran crabs living with bacterial ectosymbionts located on gill lamellae. One previous study has shown that several rod-shaped bacterial morphotypes are present and the community is dominated by Alphaproteobacteria and Bacteroidota. This study aims to identify the mode of transmission of the symbionts to the new host generations and to identify the bac…	English	0	20240401	Journal	Article	Microorganisms	Université des Antilles|France, Sorbonne Université|France	Switzerland	https://doi.org/10.3390/microorganisms12040652	2025-05-14 17:47:44	0000-00-00 00:00:00
379	38635689	10.1371/journal.pone.0298237	Diversity and assembly patterns of mangrove rhizosphere mycobiome along the Coast of Gazi Bay and Mida Creek in Kenya	Muwawa EM, Makonde HM, Obieze CC, de Oliveira IG, Jefwa JM, Kahindi JHP, Khasa DP	Fungi are among key actors in the biogeochemical processes occurring in mangrove ecosystems. In this study, we investigated the changes of fungal communities in selected mangrove species by exploring differences in diversity, structure and the degree of ecological rearrangement occurring within the rhizospheres of four mangrove species (Sonneratia alba, Rhizophora mucronata, Ceriops tagal and Avi…	English	3	20240401	Journal	Article	PLoS ONE	Pwani University|Kenya, Université Laval|Canada	United States	https://doi.org/10.1371/journal.pone.0298237	2025-05-14 17:47:44	0000-00-00 00:00:00
380	38428788	10.1016/j.envpol.2024.123682	Effects of polypropylene microplastics on carbon dioxide dynamics in intertidal mangrove sediments	Lin X.			8	20240401	Journal	Article	Environmental Pollution	Hainan University|China		https://doi.org/10.1016/j.envpol.2024.123682	2025-05-14 17:47:44	0000-00-00 00:00:00
381	38379885	10.1016/j.dib.2024.110155	Metagenomic data of microbiota in mangrove soil from Lukut River, Malaysia	Yahaya N, Mohamed Rehan M, Hamdan NH, Nasaruddin SM	The mangrove ecosystem contains sediment microorganisms that play a crucial part in the decomposition of organic matter and the cycling of water and nutrients in the mangrove. Here we present the metagenomics whole genome shotgun (mWGS) sequence data analysis from three soil samples that were collected at the freshwater riverine mangrove at Lukut River, Negeri Sembilan, Malaysia. Data analysis sh…	English	1	20240401	Journal	Data Paper	Data in Brief	Universiti Sains Islam Malaysia|Malaysia	Netherlands	https://doi.org/10.1016/j.dib.2024.110155	2025-05-14 17:47:44	0000-00-00 00:00:00
382	38280177	10.1007/s10529-023-03460-1	Discovery, structural characterization, and functional insights into a novel apiosidase from the GH140 family, isolated from a lignocellulolytic-enriched mangrove microbial community	Liberato MV, Paixao DAA, Tomazetto G, Ndeh D, Bolam DN, Squina FM	OBJECTIVES: Apiosidases are enzymes that cleave the glycosidic bond between the monosaccharides linked to apiose, a branched chain furanose found in the cell walls of vascular plants and aquatic monocots. There is biotechnological interest in this enzyme group because apiose is the flavor-active compound of grapes, fruit juice, and wine, and the monosaccharide is found to be a plant secondary met…	English	1	20240401	Journal	Article	Biotechnology Letters	Universidade de Sorocaba|Brazil, Newcastle University|United Kingdom	Netherlands	https://doi.org/10.1007/s10529-023-03460-1	2025-05-14 17:47:44	0000-00-00 00:00:00
384	38016312	10.1016/j.jhazmat.2023.133045	Novel insights into aerobic 17β-estradiol degradation by enriched microbial communities from mangrove sediments	Zhang S, Ye X, Lin X, Zeng X, Meng S, Luo W, Yu F, Peng T, Huang T, Li J, Hu Z	Various persistent organic pollutants (POPs) including estrogens are often enriched in mangrove regions. This research investigated the estrogens pollution levels in six mangroves located in the Southern China. The estrogen levels were found to be in the range of 5.3-24.9 ng/g dry weight, suggesting that these mangroves had been seriously contaminated. The bacterial communities under estrogen str…	English	5	20240305	Journal	Article	Journal of Hazardous Materials	Shantou University|China	Netherlands	https://doi.org/10.1016/j.jhazmat.2023.133045	2025-05-14 17:47:44	0000-00-00 00:00:00
385	38535443	10.3390/md22030102	Metabolomics-Guided Discovery of New Dimeric Xanthones from Co-Cultures of Mangrove Endophytic Fungi Phomopsis asparagi DHS-48 and Phomopsis sp. DHS-11	Wu J, Chen D, Li Q, Feng T, Xu J	The co-culture strategy, which mimics natural ecology by constructing an artificial microbial community, is a useful tool for the activation of biosynthetic gene clusters (BGCs) to generate new metabolites, as well as to increase the yield of respective target metabolites. As part of our project aiming at the discovery of structurally novel and biologically active natural products from mangrove e…	English	8	20240301	Journal	Article	Marine Drugs	Hainan University|China	Switzerland	https://doi.org/10.3390/md22030102	2025-05-14 17:47:44	0000-00-00 00:00:00
387	38458116	10.1016/j.envint.2024.108546	Microplastics strengthen nitrogen retention by intensifying nitrogen limitation in mangrove ecosystem sediments	Dai Z.			20	20240301	Journal	Article	Environment International	Xiamen University|China		https://doi.org/10.1016/j.envint.2024.108546	2025-05-14 17:47:44	0000-00-00 00:00:00
388	38071907	10.1016/j.watres.2023.120995	Insight into the role of niche concept in deciphering the ecological drivers of MPs-associated bacterial communities in mangrove forest	Wang Y.			9	20240201	Journal	Article	Water Research	Guangxi University|China		https://doi.org/10.1016/j.watres.2023.120995	2025-05-14 17:47:44	0000-00-00 00:00:00
389	39907343	10.1590/1519-6984.288968	Microbial diversity and biotechnological potential of mangrove leaf litter in Kebun Raya Mangrove, Surabaya, Indonesia	Alifia L, Zulaika E, Soeprijanto S, Hamzah A, Luqman A	Mangrove ecosystems play a crucial role in maintaining ecological balance with leaf litter serving as an important substrate for diverse microbial communities. This study investigates the microbial communities inhabiting leaf litter from four different mangrove species: Rhizophora apiculata, Rhizophora stylosa, Sonneratia caseolaris, and Avicennia marina collected from Kebun Raya Mangrove, Suraba…	English	0	20240101	Journal	Article	Brazilian Journal of Biology	Institut Teknologi Sepuluh Nopember|Indonesia	Brazil	https://doi.org/10.1590/1519-6984.288968	2025-05-14 17:47:44	0000-00-00 00:00:00
390	39434799	10.7717/peerj.18282	Investigating the bacterial community of gray mangroves (Avicennia marina) in coastal areas of Tabuk region	Ghabban H, Albalawi DA, Al-Otaibi AS, Alshehri D, Alenzi AM, Alatawy M, Alatawi HA, Alnagar DK, Bahieldin A	Mangrove vegetation, a threatened and unique inter-tidal ecosystem, harbours a complex and largely unexplored bacterial community crucial for nutrient cycling and the degradation of toxic pollutants in coastal areas. Despite its importance, the bacterial community composition of the gray mangrove (Avicennia marina) in the Red Sea coastal regions remains under-studied. This study aims to elucidate…	English	0	20240101	Journal	Article	PeerJ	University of Tabuk|Saudi Arabia	United States	https://doi.org/10.7717/peerj.18282	2025-05-14 17:47:44	0000-00-00 00:00:00
392	38916247	10.1093/ismejo/wrae119	Chemolithoautotrophic diazotrophs dominate dark nitrogen fixation in mangrove sediments	Wang S, Jiang L, Zhao Z, Chen Z, Wang J, Alain K, Cui L, Zhong Y, Peng Y, Lai Q, Dong X, Shao Z	Diazotrophic microorganisms regulate marine productivity by alleviating nitrogen limitation. So far chemolithoautotrophic bacteria are widely recognized as the principal diazotrophs in oligotrophic marine and terrestrial ecosystems. However, the contribution of chemolithoautotrophs to nitrogen fixation in organic-rich habitats remains unclear. Here, we utilized metagenomic and metatranscriptomic …	English	2	20240101	Journal	Article	ISME Journal	Third Institute of Oceanography, Ministry of Natural Resources|China	England	https://doi.org/10.1093/ismejo/wrae119	2025-05-14 17:47:44	0000-00-00 00:00:00
393	39375018	10.1093/ismejo/wrae186	Temporal enrichment of comammox Nitrospira and Ca. Nitrosocosmicus in a coastal plastisphere	Yang Q, Zhong Y, Feng SW, Wen P, Wang H, Wu J, Yang S, Liang JL, Li D, Yang Q, Tam NFY, Peng P	Plastic marine debris is known to harbor a unique microbiome (termed the "plastisphere") that can be important in marine biogeochemical cycles. However, the temporal dynamics in the plastisphere and their implications for marine biogeochemistry remain poorly understood. Here, we characterized the temporal dynamics of nitrifying communities in the plastisphere of plastic ropes exposed to a mangrov…	English	0	20240101	Journal	Article	ISME Journal	Guangzhou Institute of Geochemistry|China, University of Chinese Academy of Sciences|China, Guangdong Provincial Key Laboratory of Environmental Protection and Resources Utilization|China	England	https://doi.org/10.1093/ismejo/wrae186	2025-05-14 17:47:44	0000-00-00 00:00:00
395	39157765	10.7717/peerj.17900	Prokaryote communities along a source-to-estuary river continuum in the Brazilian Atlantic Forest	de Santana CO, Spealman P, Oliveira E, Gresham D, de Jesus T, Chinalia F	The activities of microbiomes in river sediments play an important role in sustaining ecosystem functions by driving many biogeochemical cycles. However, river ecosystems are frequently affected by anthropogenic activities, which may lead to microbial biodiversity loss and/or changes in ecosystem functions and related services. While parts of the Atlantic Forest biome stretching along much of the…	English	0	20240101	Journal	Article	PeerJ	Universidade Estadual de Feira de Santana|Brazil	United States	https://doi.org/10.7717/peerj.17900	2025-05-14 17:47:44	0000-00-00 00:00:00
399	38873137	10.3389/fmicb.2024.1324188	Estuarine mangrove niches select cultivable heterotrophic diazotrophs with diverse metabolic potentials—a prospective cross-dialog for functional diazotrophy	Mondal S, Biswas B, Chowdhury R, Sengupta R, Mandal A, Kotal HN, Giri CK, Ghosh A, Saha S, Begam MM, Mukherjee C, Das I, Basak SK, Mitra Ghosh M, Ray K	INTRODUCTION: Biological nitrogen fixation (BNF), an unparalleled metabolic novelty among living microorganisms on earth, globally contributes ~88-101 Tg N year(-1) to natural ecosystems, ~56% sourced from symbiotic BNF while ~22-45% derived from free-living nitrogen fixers (FLNF). The success of symbiotic BNF is largely dependent on its interaction with host-plant, however ubiquitous environment…	English	1	20240101	Journal	Article	Frontiers in Microbiology	West Bengal State University|India	Switzerland	https://doi.org/10.3389/fmicb.2024.1324188	2025-05-14 17:47:44	0000-00-00 00:00:00
401	38638899	10.3389/fmicb.2024.1347119	Exploring untapped bacterial communities and potential polypropylene-degrading enzymes from mangrove sediment through metagenomics analysis	Pawano O, Jenpuntarat N, Streit WR, Perez-Garcia P, Pongtharangkul T, Phinyocheep P, Thayanukul P, Euanorasetr J, Intra B	The versatility of plastic has resulted in huge amounts being consumed annually. Mismanagement of post-consumption plastic material has led to plastic waste pollution. Biodegradation of plastic by microorganisms has emerged as a potential solution to this problem. Therefore, this study aimed to investigate the microbial communities involved in the biodegradation of polypropylene (PP). Mangrove so…	English	4	20240101	Journal	Article	Frontiers in Microbiology	Faculty of Science, Mahidol University|Thailand, Mahidol University-University of Osaka Collaborative Research Center for Bioscience and Biotechnology|Thailand	Switzerland	https://doi.org/10.3389/fmicb.2024.1347119	2025-05-14 17:47:44	0000-00-00 00:00:00
402	38321644	10.4014/jmb.2311.11050	Seasonal Change of Sediment Microbial Communities and Methane Emission in Young and Old Mangrove Forests in Xuan Thuy National Park	Ho CT, Tatsuya U, Nguyen SG, Nguyen TH, Dinh ST, Le ST, Pham TM	Microbial communities in mangrove forests have recently been intensively investigated to explain the ecosystem function of mangroves. In this study, the soil microbial communities under young (<11 years-old) and old (>17 years-old) mangroves have been studied during dry and wet seasons. In addition, biogeochemical properties of sediments and methane emission from the two different mangrove ages w…	English	1	20240101	Journal	Article	Journal of Microbiology and Biotechnology	Vietnam Academy of Science and Technology|Viet Nam	Korea (South)	https://doi.org/10.4014/jmb.2311.11050	2025-05-14 17:47:44	0000-00-00 00:00:00
403	38305133	10.1093/femsle/fnae009	Merging and concatenation of sequencing reads: a bioinformatics workflow for the comprehensive profiling of microbiome from amplicon data	Ramakodi MP	A comprehensive profiling of microbial diversity is essential to understand the ecosystem functions. Universal primer sets such as the 515Y/926R could amplify a part of 16S and 18S rRNA and infer the diversity of prokaryotes and eukaryotes. However, the analyses of mixed sequencing data pose a bioinformatics challenge; the 16S and 18S rRNA sequences need to be separated first and analysed individ…	English	3	20240101	Journal	Article	FEMS Microbiology Letters	National Environmental Engineering Research Institute India|India	England	https://doi.org/10.1093/femsle/fnae009	2025-05-14 17:47:44	0000-00-00 00:00:00
404	38112856	10.1007/s00203-023-03765-9	Unveiling bacterial consortium for xenobiotic biodegradation from Pichavaram mangrove forest soil: a metagenomic approach	Kannan P, Verma I, Banerjee B, Saleena LM	Pichavaram mangrove forest was established as a wetland of International Importance by Article 2.1 in April 2022 by the Ministry of Environment, Forest and Climate Change, India. Even though it is a conserved site, xenobiotic agrochemical leaching on the forest land during monsoon is inevitable. These threaten the microbial diversity in the environment. Xenobiotic degradation is achieved using ba…	English	2	20240101	Journal	Article	Archives of Microbiology	SRM Institute of Science and Technology|India	Germany	https://doi.org/10.1007/s00203-023-03765-9	2025-05-14 17:47:44	0000-00-00 00:00:00
406	37875020	10.1021/acs.jnatprod.3c00490	Integrating Taxonomic and Chemical Diversity of Mangrove-Associated Ascomycetes to Discover or Repurpose Bioactive Natural Products	Martinez-Aldino IY, Rivera-Chavez J, Morales-Jimenez J	Natural product reisolation is a bottleneck when discovering new bioactive chemical entities from nature. To overcome this issue, multi-informative approaches integrating several layers of data have been applied with promising results. In this study, integration of taxonomy, nontargeted metabolomics, and bioactivity information resulted in the selection of Scytalidium sp. IQ-074 and Diaporthe sp.…	English	6	20231124	Journal	Article	Journal of Natural Products	Universidad Nacional Autónoma de México|Mexico	United States	https://doi.org/10.1021/acs.jnatprod.3c00490	2025-05-14 17:47:44	0000-00-00 00:00:00
407	40332619	10.1007/s00203-025-04334-y	Responses of natural plastisphere community and zooplankton to microplastic pollution: a review on novel remediation strategies	Rai M, Dhanker R, Sharma N, Kamakshi, Kamble SS, Tiwari A, Du ZY, Mohamed HI	The ubiquitous presence of microplastics (MP) in different environments has been well documented. Microplastic contamination has rapidly become a serious environmental issue, threatening marine ecosystems and human health. MP has been reported to accumulate organic pollutants associated with various microbial communities. The MP hazard is specifically serious in urban lakes, near-shore beaches, a…	English		20250531	Journal Article, Review		Arch Microbiol		Germany	https://doi.org/10.1007/s00203-025-04334-y	2025-05-14 17:47:45	0000-00-00 00:00:00
408	40322503	10.1016/j.dib.2025.111554	Dataset of benthic foraminiferal community structure from sediment eDNA of Sundarbans mangrove ecosystem	Mandal A, Ghosh A, Kumar G, Bhadury P	Sundarbans, the world's largest contiguous mangrove wetland, a UNESCO World Heritage Site and a RAMSAR site formed on the delta of Ganga-Brahmaputra-Meghna (GBM) and influenced by coastal water entering from the Bay of Bengal contribute immensely to biodiversity and blue economy. To track the changes driven by natural and anthropogenic stressors, sediment based environmental DNA (eDNA) biomonitor…	English		20250630	Journal Article		Data Brief		Netherlands	https://doi.org/10.1016/j.dib.2025.111554	2025-05-14 17:47:45	0000-00-00 00:00:00
409	40160742	10.1021/acsomega.5c00669	Nontargeted Metabolomics of Streptomyces Sourced from Thailand Reveals the Presence of Bioactive Metabolites	Sunghanghwa Y, Paemanee A, Do KM, Meethangdee M, Plechata M, Pathom-Aree W, Punsawad C, Morita H, Tangphatsornruang S, Kamenik Z, Jaisi A	Actinobacteria are widely recognized as prolific producers of bioactive metabolites with diverse biological properties, yet they remain largely unexplored. In this study, we investigated the antimicrobial potential and chemical diversity of crude extracts from actinobacterial strains isolated from mangrove sediments collected in Chonburi and Chachoengsao provinces of Thailand. Taxonomic identific…	English		20250325	Journal Article		ACS Omega		United States	https://doi.org/10.1021/acsomega.5c00669	2025-05-14 17:47:45	0000-00-00 00:00:00
410	40056518	10.1016/j.jhazmat.2025.137870	Copper contamination determined the impact of phages on microbially-driven nitrogen cycling in coastal wetland sediments	Zhu Y, Li R, Yan S, Li Y, Xie S	Phages have garnered increasing attention due to their potential roles in biogeochemical cycling. However, their impacts on nitrogen cycling have primarily been inferred from the presence of putative auxiliary metabolic genes (AMGs) and the virus-host linkage, despite of very limited direct experimental evidence. In this study, a series of microcosms were established with the inoculation of eithe…	English		20250615	Journal Article		J Hazard Mater		Netherlands	https://doi.org/10.1016/j.jhazmat.2025.137870	2025-05-14 17:47:45	0000-00-00 00:00:00
411	39978753	10.1016/j.ijid.2025.107847	Bloodstream infection caused by Vibrio plantisponsor in an immunocompromised patient: diagnostic challenges and clinical implications	Huang BM, Chen PL, Li MC, Ko WC, Lee NY	BACKGROUND: Vibrio plantisponsor was first isolated in 2011 from mangrove-associated wild rice roots in India. Human infections caused by this species have not been reported previously. CASE PRESENTATION: An 80-year-old man with prostate adenocarcinoma was admitted to the hospital with fever and chills. Initial diagnostic challenges arose when standard methods, including matrix-assisted laser des…	English		20250531	Case Reports, Journal Article		Int J Infect Dis		Canada	https://doi.org/10.1016/j.ijid.2025.107847	2025-05-14 17:47:45	0000-00-00 00:00:00
412	39564541	10.1007/s13205-024-04137-w	Metagenomics approaches in the discovery and development of new bioactive compound of 8-demethoxy-10-deoxysteffimycin from mangrove sediments	Sujith P, Singh JR, Jayalakshmi S, Kandaswamy K, Shaik MR, Hussain SA, Kari ZA, Guru A	A metagenomic library consisting of 15,000 clones was constructed from the mangrove sediment. An antimicrobially active clone from the metagenomic library PS49 was identified by function- based screening. This paper presents the results of the biochemical characterization and metagenomic library screening of the marine-derived antibiotic, 8-demethoxy-10-deoxysteffimycin. Plasmid libraries were co…	English		20241231	Journal Article		3 Biotech		Germany	https://doi.org/10.1007/s13205-024-04137-w	2025-05-14 17:47:45	0000-00-00 00:00:00
413	38980055	10.1128/msystems.00307-24	Species pool and soil properties in mangrove habitats influence the species-immigration process of diazotrophic communities across southern China	Liao N, Pan L, Zhao H, Yang S, Qin X, Huang J, Li X, Dong K, Shi X, Hou Q, Chen Q, Wang P, Jiang G, Li N	Microbial immigration is an ecological process in natural environments; however, the ecological trade-off mechanisms that govern the balance between species extinction and migration are still lacking. In this study, we investigated the mechanisms underlying the migration of diazotrophic communities from soil to leaves across six natural mangrove habitats in southern China. The results showed that…	English		20240820	Journal Article		mSystems		United States	https://doi.org/10.1128/msystems.00307-24	2025-05-14 17:47:45	0000-00-00 00:00:00
414	38801967	10.1016/j.ijid.2024.107117	Report of endophthalmitis caused by Paradictyoarthrinium diffractum after plant trauma: A case involving left enucleation	Kang M, Feng H, Xu X, Wang Z, Zhang Y, Chen K, Wang H, Liang Q, Lu X	During outdoor work in April 2022, a 48-year-old man was stabbed by a tree branch and underwent intraocular foreign body extraction and repair of the scleral wound with sutures and amniotic membrane graft at a local hospital. Steroid therapy with prednisone was prescribed after a diagnosis of uveitis. Vitrectomy was performed in June 2023; a fungal culture was positive, and ITS sequencing identif…	English		20240930	Case Reports, Journal Article		Int J Infect Dis		Canada	https://doi.org/10.1016/j.ijid.2024.107117	2025-05-14 17:47:45	0000-00-00 00:00:00
415	38496978	10.1021/acsomega.3c05591	Phytochemical Screening, In Silico Molecular Docking, ADME Properties, and In Vitro Antioxidant, Anticancer, and Antidiabetic Activity of Marine Halophyte Suaeda maritima (L.) Dumort	Manojkumar S, Thandeeswaran M, Thangavel SK, Arjunan A, Muthuselvam M, Kalaiarasi G, Gnanajothi K	Medicinally valuable components derived from natural resources are highly desirable as prospective alternatives to synthetic drugs to treat fatal diseases, such as cancer and diabetes mellitus. Suaeda maritima (L.) Dumort (Amaranthaceae) (S. maritima) is a halophyte plant that can thrive in saline environments and possesses excellent medicinal properties. Hence, for the present investigation, S. …	English		20240312	Journal Article		ACS Omega		United States	https://doi.org/10.1021/acsomega.3c05591	2025-05-14 17:47:45	0000-00-00 00:00:00
416	38213393	10.1093/femsmc/xtad024	Genomes of nine biofilm-forming filamentous strains of Cyanobacteria (genera Jaaginema, Scytonema, and Karukerafilum gen. nov.) isolated from mangrove habitats of Guadeloupe (Lesser Antilles)	Halary S, Duval C, Marie B, Bernard C, Piquet B, Gros O, Bourguet-Kondracki ML, Duperron S	Biofilm-forming cyanobacteria are abundant in mangrove ecosystems, colonizing various niches including sediment surface and periphyton where they can cover large areas, yet have received limited attention. Several filamentous isolates were recently isolated from Guadeloupe, illustrating the diversity and novelty present in these biofilms. In this study, nine strains belonging to three novel linea…	English		20241231	Journal Article		FEMS Microbes		England	https://doi.org/10.1093/femsmc/xtad024	2025-05-14 17:47:45	0000-00-00 00:00:00
417	38132787	10.3390/jof9121186	Comparative Diversity and Functional Traits of Fungal Endophytes in Response to Elevated Mineral Content in a Mangrove Ecosystem	Jacob JKS, Witzel K, Dela Cruz TEE	This study investigates the impact of water quality, specifically elevated phosphate and zinc content, on the diversity and functional properties of mangrove fungal endophytes in two distinct mangrove forests. Mangrove plant performance is directly related to the presence of fungal leaf endophytes as these fungi could enhance plant health, resilience, and adaptability under stressed environmental…	English		20231211	Journal Article		J Fungi (Basel)		Switzerland	https://doi.org/10.3390/jof9121186	2025-05-14 17:47:45	0000-00-00 00:00:00
480	35643009	10.1016/j.jhazmat.2022.129159	Community reassemblies of eukaryotes, prokaryotes, and viruses in the hexabromocyclododecanes-contaminated microcosms	Fei Yu, Wenqi Luo, Wei Xie, Yuyang Li, Shanshan Meng, Jie Kan, Xueying Ye, Tao Peng, Hui Wang, Tongwang Huang, Zhong Hu	The microbial community in seriously contaminated environment were not well known. This research investigated the community reassemblies in microcosms made of two distinct mangrove sediments amended with high levels of hexabromocyclododecanes (HBCDs). After eight months of contamination, the transformation of HBCDs yielded various lower brominated products and resulted in acidification (pH ~2). T…	English		20220815	Journal Article	Article	Journal of Hazardous Materials			https://doi.org/10.1016/j.jhazmat.2022.129159	2025-05-31 17:47:45	0000-00-00 00:00:00

## Sheet: Scopus
ID DOCUMENT	scopus_id	doi	title	author	abstract	language	cited_by	publication_date	publication_type	document_type	journal_name	affiliation	country	url	date_create	date_update	Status
1	SCOPUS_ID:85151782525	10.1186/s40168-023-01501-5	Vertically stratified methane, nitrogen and sulphur cycling and coupling mechanisms in mangrove sediment microbiomes	Qian L, Yu X, Gu H, Liu F, Fan Y, Wang C, He Q, Tian Y, Peng Y, Shu L, Wang S, Huang Z, Yan Q, He J, Liu G, Tu Q, He Z	BACKGROUND: Mangrove ecosystems are considered as hot spots of biogeochemical cycling, yet the diversity, function and coupling mechanism of microbially driven biogeochemical cycling along the sediment depth of mangrove wetlands remain elusive. Here we investigated the vertical profile of methane (CH(4)), nitrogen (N) and sulphur (S) cycling genes/pathways and their potential coupling mechanisms …	English	53	20231201	Journal	Article	Microbiome	Sun Yat-Sen University|China	England	https://doi.org/10.1186/s40168-023-01501-5	2023-05-04 20:03:54	2025-05-14 17:47:44	Reviewed
2	SCOPUS_ID:85150771116	10.1016/j.egg.2023.100175	Comparison of culturable and non-culturable bacterial diversity through metagenomic sequencing from the mangrove sediments in Kannur district, Kerala, India	Kutty S.N.			3	20230601	Journal	Article	Ecological Genetics and Genomics	N. S. S. College|India		https://doi.org/10.1016/j.egg.2023.100175	2023-05-04 20:03:54	2025-05-14 17:47:44	Reviewed
3	SCOPUS_ID:85150433325	10.1016/j.chemosphere.2023.138412	The effects of long-term hexabromocyclododecanes contamination on microbial communities in the microcosms	Yu F.			7	20230601	Journal	Article	Chemosphere	Shantou University|China		https://doi.org/10.1016/j.chemosphere.2023.138412	2023-05-04 20:03:54	2025-05-14 17:47:44	Reviewed
4	SCOPUS_ID:85149245913	10.1016/j.jenvman.2023.117580	Deep sequencing reveals comprehensive insight into the prevalence, mobility, and hosts of antibiotic resistance genes in mangrove ecosystems	Liu Z, Wan X, Zhang C, Cai M, Pan Y, Li M	Mangrove receives aquaculture wastewater and urban sewage, and thus is a potential reservoir for antibiotic resistance genes (ARGs). However, there is a dearth of a comprehensive profile of ARGs in mangrove ecosystems. We used metagenomic techniques to uncover the occurrence, host range, and potential mobility of ARGs in six mangrove ecosystems in southeastern China. Based on deep sequencing data…	English	5	20230601	Journal	Article	Journal of Environmental Management	Guangxi Normal University|China, Shenzhen University|China	England	https://doi.org/10.1016/j.jenvman.2023.117580	2023-05-04 20:03:54	2025-05-14 17:47:44	Reviewed
5	SCOPUS_ID:85148371756	10.1016/j.chemosphere.2023.138157	A novel autotrophic denitrification and nitrification integrated constructed wetland process for marine aquaculture wastewater treatment	Zhao L, Fu G, Pang W, Li X, Pan C, Hu Z	We undertook a lab-scale evaluation of a novel autotrophic denitrification and nitrification integrated constructed wetland (ADNI-CW) for improved carbon (C), nitrogen (N), and sulfur (S) cycling to treat mariculture wastewater. The process involved an up-flow autotrophic denitrification constructed wetland unit (AD-CW) for sulfate reduction and autotrophic denitrification, and an autotrophic nit…	English	20	20230401	Journal	Article	Chemosphere	Shenzhen University|China	England	https://doi.org/10.1016/j.chemosphere.2023.138157	2023-05-04 20:03:54	2025-05-14 17:47:44	Reviewed
6	SCOPUS_ID:85145664059	10.1016/j.scitotenv.2022.161233	Distribution of the new functional marker gene (pahE) of aerobic polycyclic aromatic hydrocarbon (PAHs) degrading bacteria in different ecosystems	Liang C, Ye Q, Huang Y, Zhang Z, Wang C, Wang Y, Wang H	Understanding the degradation potentials in PAHs-contaminated sites is significant for formulating effective bioremediation strategies. pahE encoding PAHs hydratase-aldolase has been proven as a better new functional marker gene of aerobic PAHs-degrading bacteria to assess the biodegradation potential of indigenous PAHs-degrading bacterial population. However, the distribution of pahE and its rel…	English	12	20230320	Journal	Article	Science of the Total Environment	Tsinghua University|China	Netherlands	https://doi.org/10.1016/j.scitotenv.2022.161233	2023-05-04 20:03:54	2025-05-14 17:47:44	Reviewed
7	SCOPUS_ID:85146735179	10.1007/s11356-023-25195-2	Bacterial diversity in the aquatic system in India based on metagenome analysis—a critical review	Vijayan J, Nathan VK, Ammini P, Ammanamveetil AMH	Microbial analysis has become one of the most critical areas in aquatic ecology and a crucial component for assessing the contribution of microbes in food web dynamics and biogeochemical processes. Initial research was focused on estimating the abundance and distribution of the microbes using microscopy and culture-based analysis, which are undoubtedly complex tasks. Over the past few decades, mi…	English	14	20230301	Journal	Review	Environmental Science and Pollution Research	Cochin University of Science and Technology|India	Germany	https://doi.org/10.1007/s11356-023-25195-2	2023-05-04 20:03:54	2025-05-14 17:47:44	Reviewed
8	SCOPUS_ID:85146224310	10.1038/s41396-023-01360-w	Potential for mercury methylation by Asgard archaea in mangrove sediments	Zhang CJ, Liu YR, Cha G, Liu Y, Zhou XQ, Lu Z, Pan J, Cai M, Li M	Methylmercury (MeHg) is a potent neurotoxin that bioaccumulates along food chains. The conversion of MeHg from mercury (Hg) is mediated by a variety of anaerobic microorganisms carrying hgcAB genes. Mangrove sediments are potential hotspots of microbial Hg methylation; however, the microorganisms responsible for Hg methylation are poorly understood. Here, we conducted metagenomic and metatranscri…	English	18	20230301	Journal	Article	ISME Journal	Shenzhen University|China	England	https://doi.org/10.1038/s41396-023-01360-w	2023-05-04 20:03:54	2025-05-14 17:47:44	Reviewed
9	SCOPUS_ID:85144058479	10.1016/j.scitotenv.2022.160930	Coupling effects of nitrate reduction and sulfur oxidation in a subtropical marine mangrove ecosystem with Spartina alterniflora invasion	Nie S, Mo S, Gao T, Yan B, Shen P, Kashif M, Zhang Z, Li J, Jiang C	The mangrove ecosystem has a high nitrate reduction capacity, which significantly alleviates severe nitrogen pollution. However, current research on nitrate reduction mechanisms in the mangrove ecosystem is limited. Furthermore, Spartina alterniflora invasion has disrupted the balance of the mangrove ecosystem and the effect of S. alterniflora on nitrate reduction has not yet been fully elucidate…	English	69	20230301	Journal	Article	Science of the Total Environment	Guangxi University|China, University of Chinese Academy of Sciences|China, Research Center for Eco-Environmental Sciences Chinese Academy of Sciences|China	Netherlands	https://doi.org/10.1016/j.scitotenv.2022.160930	2023-05-04 20:03:54	2025-05-14 17:47:44	Reviewed
10	SCOPUS_ID:85124724183	10.1007/s00248-022-01979-w	Integration of Microbial Transformation Mechanism of Polyphosphate Accumulation and Sulfur Cycle in Subtropical Marine Mangrove Ecosystems with Spartina alterniflora Invasion	Mo S, He S, Sang Y, Li J, Kashif M, Zhang Z, Su G, Jiang C	Excessive phosphorus can lead to eutrophication in marine and coastal ecosystems. Sulfur metabolism-associated microorganisms stimulate biological phosphorous removal. However, the integrating co-biotransformation mechanism of phosphorus and sulfur in subtropical marine mangrove ecosystems with Spartina alterniflora invasion is poorly understood. In this study, an ecological model of the coupling…	English	12	20230201	Journal	Article	Microbial Ecology	Guangxi University|China	United States	https://doi.org/10.1007/s00248-022-01979-w	2023-05-04 20:03:54	2025-05-14 17:47:44	Reviewed
11	SCOPUS_ID:85146012645	10.1021/acs.est.2c06546	Stable Isotopic and Metagenomic Analyses Reveal Microbial-Mediated Effects of Microplastics on Sulfur Cycling in Coastal Sediments	Wang H, Yang Q, Li D, Wu J, Yang S, Deng Y, Luo C, Jia W, Zhong Y, Peng P	Microplastics are readily accumulated in coastal sediments, where active sulfur (S) cycling takes place. However, the effects of microplastics on S cycling in coastal sediments and their underlying mechanisms remain poorly understood. In this study, the transformation patterns of different S species in mangrove sediments amended with different microplastics and their associated microbial communit…	English	57	20230117	Journal	Article	Environmental Science and Technology	Guangzhou Institute of Geochemistry|China, University of Chinese Academy of Sciences|China, Chinese Academy of Sciences|China, Guangdong Provincial Key Laboratory of Environmental Protection and Resources Utilization|China	United States	https://doi.org/10.1021/acs.est.2c06546	2023-05-04 20:03:54	2025-05-14 17:47:44	Reviewed
12	SCOPUS_ID:85146267170	10.7717/peerj.14288	Change and stasis of distinct sediment microbiomes across Port Everglades Inlet (PEI) and the adjacent coral reefs	Krausfeldt LE, Lopez JV, Bilodeau CM, Won Lee H, Casali SL	Deep water ports are human built coastal structures that by definition welcome ship traffic and disturbance. Evidence is accumulating that enhanced port activities such as dredging or deepening have negatively affected nearby natural habitats. Port Everglades Inlet (PEI) is a large active South Florida cargo port for over two million people and lies adjacent to coral reefs, dwindling mangroves, a…	English	3	20230113	Journal	Article	PeerJ	Nova Southeastern University|United States	United States	https://doi.org/10.7717/peerj.14288	2023-05-04 20:03:54	2025-05-14 17:47:44	Reviewed
13	SCOPUS_ID:85138374432	10.1016/j.scitotenv.2022.158863	Mangrove microbial community recovery and their role in early stages of forest recolonization within shrimp ponds	Loiola M, Silva AET, Krull M, Barbosa FA, Galvao EH, Patire VF, Cruz ICS, Barros F, Hatje V, Meirelles PM	Shrimp farming is blooming worldwide, posing a severe threat to mangroves and its multiple goods and ecosystem services. Several studies reported the impacts of aquaculture on mangrove biotic communities, including microbiomes. However, little is known about how mangrove soil microbiomes would change in response to mangrove forest recolonization. Using genome-resolved metagenomics, we compared th…	English	10	20230110	Journal	Article	Science of the Total Environment	Universidade Federal da Bahia|Brazil	Netherlands	https://doi.org/10.1016/j.scitotenv.2022.158863	2023-05-04 20:03:54	2025-05-14 17:47:44	Reviewed
14	SCOPUS_ID:85148114149	10.1128/spectrum.04110-22	Isolation and Genomics of Futiania mangrovii gen. nov., sp. nov., a Rare and Metabolically Versatile Member in the Class Alphaproteobacteria	Liu L, Huang WC, Pan J, Li J, Huang Y, Zou D, Du H, Liu Y, Li M	Mangrove microorganisms are a major part of the coastal ecosystem and are directly associated with nutrient cycling. Despite their ecological significance, the collection of culturable mangrove microbes is limited due to difficulties in isolation and cultivation. Here, we report the isolation and genome sequence of strain FT118(T), the first cultured representative of a previously uncultivated or…	English	5	20230101	Journal	Article	Microbiology Spectrum	Shenzhen University|China	United States	https://doi.org/10.1128/spectrum.04110-22	2023-05-04 20:03:54	2025-05-14 17:47:44	Reviewed
15	SCOPUS_ID:85144265939	10.1007/s00284-022-03066-2	Diversity of Myxobacteria Isolated from Indonesian Mangroves and Their Potential for New Antimicrobial Sources	Octaviana S.			5	20230101	Journal	Article	Current Microbiology	Helmholtz Centre for Infection Research (HZI)|Germany, Research Center for Applied Microbiology BRIN|Indonesia		https://doi.org/10.1007/s00284-022-03066-2	2023-05-04 20:03:54	2025-05-14 17:47:44	Reviewed
16	SCOPUS_ID:85145717459	10.3389/fmicb.2022.1060206	Biogeographic distributions of microbial communities associated with anaerobic methane oxidation in the surface sediments of deep-sea cold seeps in the South China Sea	Jiang Q.			7	20221223	Journal	Article	Frontiers in Microbiology	Institute of Deep-Sea Science and Engineering|China, University of Chinese Academy of Sciences|China		https://doi.org/10.3389/fmicb.2022.1060206	2023-05-04 20:03:54	2025-05-14 17:47:44	Reviewed
17	SCOPUS_ID:85143993263	10.1186/s40168-022-01421-w	Microbial active functional modules derived from network analysis and metabolic interactions decipher the complex microbiome assembly in mangrove sediments	Du H.			17	20221201	Journal	Article	Microbiome	Shenzhen University|China		https://doi.org/10.1186/s40168-022-01421-w	2023-05-04 20:03:54	2025-05-14 17:47:44	Reviewed
18	SCOPUS_ID:85141997029	10.1016/j.btre.2022.e00775	Comparative computational study to augment UbiA prenyltransferases inherent in purple photosynthetic bacteria cultured from mangrove microbial mats in Qatar for coenzyme Q<inf>10</inf> biosynthesis	George D.M.			7	20221201	Journal	Article	Biotechnology Reports	Hamad Bin Khalifa University, College of Health and Life Sciences|Qatar		https://doi.org/10.1016/j.btre.2022.e00775	2023-05-04 20:03:54	2025-05-14 17:47:44	Reviewed
19	SCOPUS_ID:85134805382	10.1186/s13213-022-01684-6	Genomic and physiological traits provide insights into ecological niche adaptations of mangrove endophytic Streptomyces parvulus VCCM 22513	Quach N.T.			5	20221201	Journal	Article	Annals of Microbiology	Vietnamese Academy of Science and Technology Institute of Biotechnology|Viet Nam, Vietnam Academy of Science and Technology|Viet Nam		https://doi.org/10.1186/s13213-022-01684-6	2023-05-04 20:03:54	2025-05-14 17:47:44	Reviewed
20	SCOPUS_ID:85134875459	10.1016/j.scitotenv.2022.157496	Temperature drives the assembly of Bacillus community in mangrove ecosystem	Liu GH, Liu DQ, Wang P, Chen QQ, Che JM, Wang JP, Li WJ, Zhou SG	Mangroves are located at the interface of terrestrial and marine environments, and experience fluctuating conditions, creating a need to better explore the relative role of the bacterial community. Bacillus has been reported to be the dominant group in the mangrove ecosystem and plays a key role in maintaining the biodiversity and function of the mangrove ecosystem. However, studies on bacterial …	English	9	20221110	Journal	Article	Science of the Total Environment	Fujian Academy of Agricultural Sciences|China	Netherlands	https://doi.org/10.1016/j.scitotenv.2022.157496	2023-05-04 20:03:54	2025-05-14 17:47:44	Reviewed
21	SCOPUS_ID:85141817420	10.3390/microorganisms10112121	Pathways for Understanding Blue Carbon Microbiomes with Amplicon Sequencing	Hurtado-McCormick V, Trevathan-Tackett SM, Bowen JL, Connolly RM, Duarte CM, Macreadie PI	The capacity of Blue Carbon Ecosystems to act as carbon sinks is strongly influenced by the metabolism of soil-associated microbes, which ultimately determine how much carbon is accumulated or returned to the atmosphere. The rapid evolution of sequencing technologies has facilitated the generation of tremendous amounts of data on what taxa comprise belowground microbial assemblages, largely avail…	English	5	20221101	Journal	Article	Microorganisms	Deakin University, School of Life and Environmental Sciences|Australia	Switzerland	https://doi.org/10.3390/microorganisms10112121	2023-05-04 20:03:54	2025-05-14 17:47:44	Reviewed
22	SCOPUS_ID:85141755351	10.3390/md20110673	Computational Metabolomics Tools Reveal Subarmigerides, Unprecedented Linear Peptides from the Marine Sponge Holobiont Callyspongia subarmigera	Castaldi A, Teta R, Esposito G, Beniddir MA, De Voogd NJ, Duperron S, Costantino V, Bourguet-Kondracki ML	A detailed examination of a unique molecular family, restricted to the Callyspongia genus, in a molecular network obtained from an in-house Haplosclerida marine sponge collection (including Haliclona, Callyspongia, Xestospongia, and Petrosia species) led to the discovery of subarmigerides, a series of rare linear peptides from Callyspongia subarmigera, a genus mainly known for polyacetylenes and …	English	3	20221101	Journal	Article	Marine Drugs	Museum National d'Histoire Naturelle|France	Switzerland	https://doi.org/10.3390/md20110673	2023-05-04 20:03:54	2025-05-14 17:47:44	Reviewed
23	SCOPUS_ID:85139441588	10.1016/j.marpolbul.2022.114204	Metagenomic and genomic characterization of heavy metal tolerance and resistance genes in the rhizosphere microbiome of Avicennia germinans in a semi-arid mangrove forest in the tropics	Munoz-Garcia A, Arbeli Z, Boyaca-Vasquez V, Vanegas J	Mangroves are often exposed to heavy metals that accumulate in the food chain, generate toxicity to mangrove plants and affect microbial diversity. This study determined the abundance of genes associated with resistance and tolerance to heavy metals in the rhizosphere microbiome of Avicennia germinans from a semi-arid mangrove of La Guajira-Colombia by metagenomics and genomics approach. Twenty-e…	English	16	20221101	Journal	Article	Marine Pollution Bulletin	Universidad Antonio Nariño|Colombia, Pontificia Universidad Javeriana|Colombia	England	https://doi.org/10.1016/j.marpolbul.2022.114204	2023-05-04 20:03:54	2025-05-14 17:47:44	Reviewed
24	SCOPUS_ID:85137138136	10.1016/j.chemosphere.2022.135550	Role of extracellular polymeric substances in metal sequestration during mangrove restoration	Cheng H.			21	20221101	Journal	Article	Chemosphere	Southern Marine Science and Engineering Guangdong Laboratory|China, South China Seas Institute of Oceanography Chinese Academy of Sciences|China, Chinese Academy of Sciences|China		https://doi.org/10.1016/j.chemosphere.2022.135550	2023-05-04 20:03:54	2025-05-14 17:47:44	Reviewed
25	SCOPUS_ID:85131798041	10.1016/j.jhazmat.2022.129305	Shifts of the new functional marker gene (pahE) of polycyclic aromatic hydrocarbons (PAHs) degrading bacterial population and its relationship with PAHs biodegradation	Liang C, Ye Q, Huang Y, Wang Y, Zhang Z, Wang H	Identification of polycyclic aromatic hydrocarbons (PAHs) degrading bacterial populations and understanding their responses to PAHs are crucial for the designing of appropriate bioremediation strategies. In this study, the responses of PAHs-degrading bacterial populations to different PAHs were studied in terms of the compositions and abundance variations of their new functional marker gene (pahE…	English	24	20220905	Journal	Article	Journal of Hazardous Materials	Tsinghua University|China	Netherlands	https://doi.org/10.1016/j.jhazmat.2022.129305	2023-05-04 20:03:54	2025-05-14 17:47:44	Reviewed
26	SCOPUS_ID:85134645521	10.1016/j.dib.2022.108468	First insights into the rhizospheric bacterial abundance data of Ceriops tagal (Perr.) C.B.Rob. from Indian Sundarbans	Dhar GA, Ganguli S, Mallick B	This article reports the analyses of the rhizospheric microbiome of the terrestrial mangrove Ceriops tagal (Perr.) C.B.Rob. from the Indian Sundarbans. Samples were collected using standard protocols and 16S rRNA gene V3-V4 region amplicon sequencing was performed to identify the bacterial communities prevalent in the rhizosphere. A total of 1,74,324 quality checked reads were assembled into cont…	English	1	20220801	Journal	Data Paper	Data in Brief	Lady Brabourne College|India	Netherlands	https://doi.org/10.1016/j.dib.2022.108468	2023-05-04 20:03:54	2025-05-14 17:47:44	Reviewed
27	SCOPUS_ID:85128171701	10.1016/j.ecss.2022.107791	Seasonal variability in environmental parameters influence bacterial communities in mangrove sediments along an estuarine gradient	Fernandes S.O.			14	20220605	Journal	Article	Estuarine, Coastal and Shelf Science	National Institute of Oceanography India|India		https://doi.org/10.1016/j.ecss.2022.107791	2023-05-04 20:03:54	2025-05-14 17:47:44	Reviewed
28	SCOPUS_ID:85133214767	10.1128/spectrum.00682-21	Effects of Spartina alterniflora Invasion on Nitrogen Fixation and Phosphorus Solubilization in a Subtropical Marine Mangrove Ecosystem	Zhang Z, Nie S, Sang Y, Mo S, Li J, Kashif M, Su G, Yan B, Jiang C	Nitrogen fixation (NF) and phosphorus solubilization (PS) play a key role in maintaining the stability of mangrove ecosystems. In China, the invasion of Spartina alterniflora has brought a serious threat to the mangrove ecosystem. However, systematic research on NF and PS in mangrove sediments has not been conducted, and limited studies have focused on the response of NF and PS to S. alterniflora…	English	17	20220601	Journal	Article	Microbiology Spectrum	Guangxi Academy of Agricultural Sciences|China, Guangxi University|China	United States	https://doi.org/10.1128/spectrum.00682-21	2023-05-04 20:03:54	2025-05-14 17:47:44	Reviewed
29	SCOPUS_ID:85129518152	10.1016/j.ecolind.2022.108887	Microbial functional assemblages predicted by the FAPROTAX analysis are impacted by physicochemical properties, but C, N and S cycling genes are not in mangrove soil in the Beibu Gulf, China	Yang Z.			55	20220601	Journal	Article	Ecological Indicators	Beibu Gulf University|China		https://doi.org/10.1016/j.ecolind.2022.108887	2023-05-04 20:03:54	2025-05-14 17:47:44	Reviewed
30	SCOPUS_ID:85117298577	10.1007/s11427-021-1996-x	Genomic and transcriptomic dissection of Theionarchaea in marine ecosystem	Cai M, Duan C, Zhang X, Pan J, Liu Y, Zhang C, Li M	Theionarchaea is a recently described archaeal class within the Euryarchaeota. While it is widely distributed in sediment ecosystems, little is known about its metabolic potential and ecological features. Here, we used metagenomics and metatranscriptomics to characterize 12 theionarchaeal metagenome-assembled genomes, which were further divided into two subgroups, from coastal mangrove sediments …	English	6	20220601	Journal	Article	Science China Life Sciences	Shenzhen University|China	China	https://doi.org/10.1007/s11427-021-1996-x	2023-05-04 20:03:54	2025-05-14 17:47:44	Reviewed
31	SCOPUS_ID:85130483101	10.7717/peerj.13169	Metagenomic insights into surface water microbial communities of a South Asian mangrove ecosystem	Ghosh A, Saha R, Bhadury P	Estuaries are one of the most productive ecosystems and their productivity is maintained by resident microbial communities. Recent alterations driven by climate change have further escalated these stressors leading to the propagation of traits such as antibiotic resistance and heavy metal resistance in microbial communities. Surface water samples from eleven stations along the Thakuran and Matla …	English	9	20220509	Journal	Article	PeerJ	Indian Institute of Science Education and Research Kolkata|India	United States	https://doi.org/10.7717/peerj.13169	2023-05-04 20:03:54	2025-05-14 17:47:44	Reviewed
32	SCOPUS_ID:85129850219	10.1007/s00253-022-11949-4	The importance of conditionally rare taxa for the assembly and interaction of fungal communities in mangrove sediments	Zuo Y, Zeng R, Tian C, Wang J, Qu W	The fungal communities provide the nutrients and drive the cycles of elements in nature, and the rare fungal taxa are proved to be crucial for these communities in many environments. However, the ecological functions of rare taxa for the fungal communities in mangrove ecosystems are poorly assessed until now. This work aims to reveal the importance of rare taxa for the assembly of fungal communit…	English	11	20220501	Journal	Article	Applied Microbiology and Biotechnology	Zhejiang Ocean University|China	Germany	https://doi.org/10.1007/s00253-022-11949-4	2023-05-04 20:03:54	2025-05-14 17:47:44	Reviewed
33	SCOPUS_ID:85129463659	10.3389/fphys.2022.851957	Full-Length Transcriptome Sequencing Reveals Tissue-Specific Gene Expression Profile of Mangrove Clam Geloina erosa	Liao X, Liu Y, Han T, Yang M, Liu W, Wang Y, He C, Lu Z	Mollusca is the second largest animal phylum and represents one of the most evolutionarily successful animal groups. Geloina erosa, a species of Corbiculidae, plays an important role in mangrove ecology. It is highly adaptable and can withstand environmental pollution and microbial infections. However, there is no reference genome or full-length transcriptome available for G. erosa. This impedes …	English	8	20220420	Journal	Article	Frontiers in Physiology	Guangxi Mangrove Research Center|China	Switzerland	https://doi.org/10.3389/fphys.2022.851957	2023-05-04 20:03:54	2025-05-14 17:47:44	Reviewed
34	SCOPUS_ID:85128488273	10.1093/mmy/myac019	In depth search of the Sequence Read Archive database reveals global distribution of the emerging pathogenic fungus Scedosporium aurantiacum	Irinyi L.			2	20220401	Journal	Article	Medical Mycology	The University of Sydney|Australia, Faculty of Medicine and Health|Australia, The Westmead Institute for Medical Research|Australia		https://doi.org/10.1093/mmy/myac019	2023-05-04 20:03:54	2023-11-03 08:00:53	Reviewed
35	SCOPUS_ID:85124577329	10.1007/s00284-022-02774-z	Effects of Environmental and Spatial Variables on Bacteria in Zhanjiang Mangrove Sediments	Zhu D.H.			22	20220401	Journal	Article	Current Microbiology	Guangdong Ocean University|China		https://doi.org/10.1007/s00284-022-02774-z	2023-05-04 20:03:54	2025-05-14 17:47:44	Reviewed
36	SCOPUS_ID:85128267136	10.3389/fpls.2022.872356	Deciphering Genomes: Genetic Signatures of Plant-Associated Micromonospora	Riesco R, Ortuzar M, Fernandez-Abalos JM, Trujillo ME	Understanding plant-microbe interactions with the possibility to modulate the plant's microbiome is essential to design new strategies for a more productive and sustainable agriculture and to maintain natural ecosystems. Therefore, a key question is how to design bacterial consortia that will yield the desired host phenotype. This work was designed to identify the potential genomic features invol…	English	6	20220325	Journal	Article	Frontiers in Plant Science	Universidad de Salamanca|Spain	Switzerland	https://doi.org/10.3389/fpls.2022.872356	2023-05-04 20:03:54	2025-05-14 17:47:44	Reviewed
37	SCOPUS_ID:85120404862	10.1016/j.scitotenv.2021.151889	Mangrove microbiome reveals importance of sulfur metabolism in tropical coastal waters	Nobrega MS, Silva BS, Tschoeke DA, Appolinario LR, Calegario G, Venas TM, Macedo L, Asp N, Cherene B, Marques JSJ, Seidel M, Dittmar T, Santos IR, de Rezende CE, Thompson CC, Thompson FL	Mangroves under macro-tidal regimes are global carbon sequestration hotspots but the microbial drivers of biogeochemical cycles remain poorly understood. Here, we investigate the drivers of mangrove microbial community composition across a porewater-creek-estuary-ocean continuum. Observations were performed on the Amazon region in one of the largest mangrove systems worldwide with effective seque…	English	23	20220320	Journal	Article	Science of the Total Environment	Universidade Federal do Rio de Janeiro|Brazil	Netherlands	https://doi.org/10.1016/j.scitotenv.2021.151889	2023-05-04 20:03:54	2025-05-14 17:47:44	Reviewed
38	SCOPUS_ID:85129916637	10.3799/dqkx.2022.025	Microbial Community Structure and Its Response to Environment in Mangrove Sediments of Dongzhai Port	Zhang P.			9	20220301	Journal	Article	Diqiu Kexue - Zhongguo Dizhi Daxue Xuebao/Earth Science - Journal of China University of Geosciences	China University of Geosciences|China		https://doi.org/10.3799/dqkx.2022.025	2023-05-04 20:03:54	2025-05-14 17:47:44	Reviewed
39	SCOPUS_ID:85128641639	10.1088/2515-7620/ac5a69	Nitrogen driven niche differentiation in bacterioplankton communities of northeast coastal Bay of Bengal	Ghosh A.			7	20220301	Journal	Article	Environmental Research Communications	Indian Institute of Science Education and Research Kolkata|India		https://doi.org/10.1088/2515-7620/ac5a69	2023-05-04 20:03:54	2025-05-14 17:47:44	Reviewed
40	SCOPUS_ID:85124540723	10.1016/j.marpolbul.2022.113406	Adaptive changes of sediment microbial communities associated with cleanup of oil spills in Nigerian mangrove forests	Iturbe-Espinoza P.			16	20220301	Journal	Article	Marine Pollution Bulletin	Vrije Universiteit Amsterdam|Netherlands		https://doi.org/10.1016/j.marpolbul.2022.113406	2023-05-04 20:03:54	2025-05-14 17:47:44	Reviewed
41	SCOPUS_ID:85118257289	10.1016/j.scitotenv.2021.151175	Omics-based ecosurveillance uncovers the influence of estuarine macrophytes on sediment microbial function and metabolic redundancy in a tropical ecosystem	Shah RM, Stephenson S, Crosswell J, Gorman D, Hillyer KE, Palombo EA, Jones OAH, Cook S, Bodrossy L, van de Kamp J, Walsh TK, Bissett A, Steven ADL, Beale DJ	Vertical zonation within estuarine ecosystems can strongly influence microbial diversity and function by regulating competition, predation, and environmental stability. The degree to which microbial communities exhibit horizontal patterns through an estuary has received comparatively less attention. Here, we take a multi-omics ecosurveillance approach to study environmental gradients created by t…	English	16	20220225	Journal	Article	Science of the Total Environment	Swinburne University of Technology|Australia, CSIRO Land and Water|Australia	Netherlands	https://doi.org/10.1016/j.scitotenv.2021.151175	2023-05-04 20:03:54	2025-05-14 17:47:44	Reviewed
42	SCOPUS_ID:85113941140	10.1016/j.jhazmat.2021.127046	Mangrove's rhizospheric engineering with bacterial inoculation improve degradation of diesel contamination	Khan A.L.			11	20220205	Journal	Article	Journal of Hazardous Materials	University of Nizwa|Oman, University of Houston|United States		https://doi.org/10.1016/j.jhazmat.2021.127046	2023-05-04 20:03:54	2025-05-14 17:47:44	Reviewed
43	SCOPUS_ID:85125212393	10.1128/msphere.00936-21	Ecological Role of Bacteria Involved in the Biogeochemical Cycles of Mangroves Based on Functional Genes Detected through GeoChip 5.0	Meng S.			54	20220201	Journal	Article	mSphere	Shantou University|China		https://doi.org/10.1128/msphere.00936-21	2023-05-04 20:03:54	2025-05-14 17:47:44	Reviewed
44	SCOPUS_ID:85124291221	10.1128/spectrum.00903-21	Contrasting Effects of Local Environmental and Biogeographic Factors on the Composition and Structure of Bacterial Communities in Arid Monospecific Mangrove Soils	Thomson T, Fusi M, Bennett-Smith MF, Prinz N, Aylagas E, Carvalho S, Lovelock CE, Jones BH, Ellis JI	Mangrove forests are important biotic sinks of atmospheric CO(2) and play an integral role in nutrient-cycling and decontamination of coastal waters, thereby mitigating climatic and anthropogenic stressors. These services are primarily regulated by the activity of the soil microbiome. To understand how environmental changes may affect this vital part of the ecosystem, it is key to understand the …	English	18	20220201	Journal	Article	Microbiology Spectrum	King Abdullah University of Science and Technology|Saudi Arabia, The University of Waikato|New Zealand	United States	https://doi.org/10.1128/spectrum.00903-21	2023-05-04 20:03:54	2025-05-14 17:47:44	Reviewed
45	SCOPUS_ID:85123081346	10.3390/microorganisms10020215	Water Column Microbial Communities Vary along Salinity Gradients in the Florida Coastal Everglades Wetlands	Laas P, Ugarelli K, Travieso R, Stumpf S, Gaiser EE, Kominoski JS, Stingl U	Planktonic microbial communities mediate many vital biogeochemical processes in wetland ecosystems, yet compared to other aquatic ecosystems, like oceans, lakes, rivers or estuaries, they remain relatively underexplored. Our study site, the Florida Everglades (USA)-a vast iconic wetland consisting of a slow-moving system of shallow rivers connecting freshwater marshes with coastal mangrove forest…	English	8	20220201	Journal	Article	Microorganisms	Tartu Ülikooli Tehnoloogiainstituut|Estonia, Tallinna Tehnikaülikool|Estonia, University of Florida Institute of Food and Agricultural Sciences|United States	Switzerland	https://doi.org/10.3390/microorganisms10020215	2023-05-04 20:03:54	2025-05-14 17:47:44	Reviewed
46	SCOPUS_ID:85119929902	10.1016/j.jenvman.2021.114151	Elucidation of dominant energy metabolic pathways of methane, sulphur and nitrogen in respect to mangrove-degradation for climate change mitigation	Padhy SR, Bhattacharyya P, Dash PK, Nayak SK, Parida SP, Baig MJ, Mohapatra T	Mangroves play a key role in ecosystem balancing and climate change mitigation. It acts as a source and sink of methane (CH(4)), a major greenhouse gas responsible for climate change. Energy metabolic pathways of methane production (methanogenesis) and oxidation (methanotrophy) are directly driven by sulphur (S) and nitrogen (N) metabolism and salinity in coastal wetlands. To investigate, how man…	English	21	20220201	Journal	Article	Journal of Environmental Management	ICAR - National Rice Research Institute, Cuttack|India, Maharaja Sriram Chandra Bhanja Deo University|India	England	https://doi.org/10.1016/j.jenvman.2021.114151	2023-05-04 20:03:54	2025-05-14 17:47:44	Reviewed
47	SCOPUS_ID:85123220271	10.3389/fmicb.2021.784325	Heterotrophic Bacterioplankton Growth and Physiological Properties in Red Sea Tropical Shallow Ecosystems With Different Dissolved Organic Matter Sources	Silva L, Calleja ML, Huete-Stauffer TM, Ivetic S, Ansari MI, Viegas M, Moran XAG	Despite the key role of heterotrophic bacterioplankton in the biogeochemistry of tropical coastal waters, their dynamics have been poorly investigated in relation to the different dissolved organic matter (DOM) pools usually available. In this study we conducted four seasonal incubations of unfiltered and predator-free seawater (Community and Filtered treatment, respectively) at three Red Sea coa…	English	4	20220103	Journal	Article	Frontiers in Microbiology	King Abdullah University of Science and Technology|Saudi Arabia	Switzerland	https://doi.org/10.3389/fmicb.2021.784325	2023-05-04 20:03:54	2025-05-14 17:47:44	Reviewed
48	SCOPUS_ID:85142896921	10.1007/s00248-022-02147-w	Red Mangrove Propagule Bacterial Communities Vary With Geographic, But Not Genetic Distance	Scherer BP, Mast A	Bacterial communities associated with plant propagules remain understudied, despite the opportunities that propagules represent as dispersal vectors for bacteria to new sites. These communities may be the product of a combination of environmental influence and inheritance from parent to offspring. The relative role of these mechanisms could have significant implications for our understanding of p…	English	1	20220101	Journal	Article	Microbial Ecology	Florida State University|United States	United States	https://doi.org/10.1007/s00248-022-02147-w	2023-05-04 20:03:55	2025-05-14 17:47:44	Reviewed
49	SCOPUS_ID:85136170871	10.1590/1676-0611-BN-2022-1343	Microorganisms: the secret agents of the biosphere, and their key roles in biotechnology	Oliveira V.M.			4	20220101	Journal	Article	Biota Neotropica	Universidade Estadual de Campinas|Brazil		https://doi.org/10.1590/1676-0611-BN-2022-1343	2023-05-04 20:03:55	0000-00-00 00:00:00	Reviewed
50	SCOPUS_ID:85129309562	10.1080/01490451.2022.2062494	Soil Metagenome Revealed Contrasting Anammox Bacterial Diversity in Coastal Mangrove and Rice Ecology	Padhy S.R.			4	20220101	Journal	Article	Geomicrobiology Journal	ICAR - National Rice Research Institute, Cuttack|India, Maharaja Sriram Chandra Bhanja Deo University|India		https://doi.org/10.1080/01490451.2022.2062494	2023-05-04 20:03:55	2025-05-14 17:47:44	Reviewed
51	SCOPUS_ID:85113758099	10.1016/j.scitotenv.2021.149848	Metatranscriptomics reveals different features of methanogenic archaea among global vegetated coastal ecosystems	Cai M, Yin X, Tang X, Zhang C, Zheng Q, Li M	Vegetated coastal ecosystems (VCEs; i.e., mangroves, saltmarshes, and seagrasses) represent important sources of natural methane emission. Despite recent advances in the understanding of novel taxa and pathways associated with methanogenesis in these ecosystems, the key methanogenic players and the contribution of different substrates to methane formation remain elusive. Here, we systematically i…	English	17	20220101	Journal	Article	Science of the Total Environment	Shenzhen Bay Laboratory|China, Shenzhen University|China	Netherlands	https://doi.org/10.1016/j.scitotenv.2021.149848	2023-05-04 20:03:55	2025-05-14 17:47:44	Reviewed
52	SCOPUS_ID:85112062055	10.1007/s11356-021-15550-6	Exploring changes in bacterioplankton community structure in response to tannic acid, a major component of mangrove litterfall of Sundarbans mangrove ecosystem: a laboratory mesocosm approach	Ghosh A, Bhadury P	Tannic acid is a secondary compound produced by vascular plants and is a major component of mangrove litterfall. Tannic acid is water soluble, leaches out from mangrove litterfall and contributes to DOC and DON pools in adjacent estuaries. About 50% of the litterfall may be degraded and channelized into the marine microbial loop. The influence of tannic acid on bacterioplankton community structur…	English	10	20220101	Journal	Article	Environmental Science and Pollution Research	Indian Institute of Science Education and Research Kolkata|India	Germany	https://doi.org/10.1007/s11356-021-15550-6	2023-05-04 20:03:55	2025-05-14 17:47:44	Reviewed
53	SCOPUS_ID:85110794073	10.1080/07388551.2021.1940087	Marine and terrestrial endophytic fungi: a mine of bioactive xanthone compounds, recent progress, limitations, and novel applications	Khattab A.R.			17	20220101	Journal	Review	Critical Reviews in Biotechnology	College of Pharmacy|Egypt		https://doi.org/10.1080/07388551.2021.1940087	2023-05-04 20:03:55	2025-05-14 17:47:44	Reviewed
54	SCOPUS_ID:85121630834	10.3389/fmicb.2021.764974	Characteristics of Microbial Community and Function With the Succession of Mangroves	Mai Z, Ye M, Wang Y, Foong SY, Wang L, Sun F, Cheng H	In this study, 16S high-throughput and metagenomic sequencing analyses were employed to explore the changes in microbial community and function with the succession of mangroves (Sonneratia alba, Rhizophora apiculata, and Bruguiera parviflora) along the Merbok river estuary in Malaysia. The sediments of the three mangroves harbored their own unique dominant microbial taxa, whereas R. apiculata exh…	English	30	20211207	Journal	Article	Frontiers in Microbiology	Southern Marine Science and Engineering Guangdong Laboratory|China, South China Seas Institute of Oceanography Chinese Academy of Sciences|China	Switzerland	https://doi.org/10.3389/fmicb.2021.764974	2023-05-04 20:03:55	2025-05-14 17:47:44	Reviewed
55	SCOPUS_ID:85122709404	10.1016/j.egg.2021.100103	Profiling bacteriome associated with the sediments of a mangrove ecosystem in Kerala, India	Chithira M.S.			7	20211201	Journal	Article	Ecological Genetics and Genomics	Cochin University of Science and Technology|India		https://doi.org/10.1016/j.egg.2021.100103	2023-05-04 20:03:55	2025-05-14 17:47:44	Reviewed
56	SCOPUS_ID:85122013248	10.1371/journal.pone.0261654	Mangrove crab intestine and habitat sediment microbiomes cooperatively work on carbon and nitrogen cycling	Tongununui P, Kuriya Y, Murata M, Sawada H, Araki M, Nomura M, Morioka K, Ichie T, Ikejima K, Adachi K	Mangrove ecosystems, where litter and organic components are degraded and converted into detrital materials, support rich coastal fisheries resources. Sesarmid (Grapsidae) crabs, which feed on mangrove litter, play a crucial role in material flow in carbon-rich and nitrogen-limited mangrove ecosystems; however, the process of assimilation and conversion into detritus has not been well studied. In…	English	15	20211201	Journal	Article	PLoS ONE	Rajamangala University of Technology Srivijaya|Thailand	United States	https://doi.org/10.1371/journal.pone.0261654	2023-05-04 20:03:55	2025-05-14 17:47:44	Reviewed
57	SCOPUS_ID:85121730006	10.3390/antibiotics10121491	Pharmacological properties, volatile organic compounds, and genome sequences of bacterial endophytes from the mangrove plant rhizophora apiculata blume	Dat T.T.H.			9	20211201	Journal	Article	Antibiotics	Vietnam Academy of Science and Technology|Viet Nam		https://doi.org/10.3390/antibiotics10121491	2023-05-04 20:03:55	2025-05-14 17:47:44	Reviewed
58	SCOPUS_ID:85120811932	10.3390/molecules26237332	A meta-omics analysis unveils the shift in microbial community structures and metabolomics profiles in mangrove sediments treated with a selective actinobacterial isolation procedure	Marfil-Santana MD, Martinez-Cardenas A, Ruiz-Hernandez A, Vidal-Torres M, Marquez-Velazquez NA, Figueroa M, Prieto-Davo A	Mangrove sediment ecosystems in the coastal areas of the Yucatan peninsula are unique environments, influenced by their karstic origin and connection with the world's largest underground river. The microbial communities residing in these sediments are influenced by the presence of mangrove roots and the trading chemistry for communication between sediment bacteria and plant roots can be targeted …	English	10	20211201	Journal	Article	Molecules	UNAM - Campus Sisal|Mexico	Switzerland	https://doi.org/10.3390/molecules26237332	2023-05-04 20:03:55	2025-05-14 17:47:44	Reviewed
59	SCOPUS_ID:85120577472	10.3390/md19120688	Metabolomics tools assisting classic screening methods in discovering new antibiotics from mangrove actinomycetia in leizhou peninsula	Lu QP, Huang YM, Liu SW, Wu G, Yang Q, Liu LF, Zhang HT, Qi Y, Wang T, Jiang ZK, Li JJ, Cai H, Liu XJ, Luo H, Sun CH	Mangrove actinomycetia are considered one of the promising sources for discovering novel biologically active compounds. Traditional bioactivity- and/or taxonomy-based methods are inefficient and usually result in the re-discovery of known metabolites. Thus, improving selection efficiency among strain candidates is of interest especially in the early stage of the antibiotic discovery program. In t…	English	14	20211201	Journal	Article	Marine Drugs	Institute of Medicinal Biotechnology, Chinese Academy of Medical Sciences &amp; Peking Union Medical College|China	Switzerland	https://doi.org/10.3390/md19120688	2023-05-04 20:03:55	2025-05-14 17:47:44	Reviewed
60	SCOPUS_ID:85118243675	10.1186/s40168-021-01164-0	Depth-dependent variability of biological nitrogen fixation and diazotrophic communities in mangrove sediments	Luo Z, Zhong Q, Han X, Hu R, Liu X, Xu W, Wu Y, Huang W, Zhou Z, Zhuang W, Yan Q, He Z, Wang C	BACKGROUND: Nitrogen-fixing prokaryotes (diazotrophs) contribute substantially to nitrogen input in mangrove sediments, and their structure and nitrogen fixation rate (NFR) are significantly controlled by environmental conditions. Despite the well-known studies on diazotrophs in surficial sediments, the diversity, structure, and ecological functions of diazotrophic communities along environmental…	English	44	20211201	Journal	Article	Microbiome	Sun Yat-Sen University|China	England	https://doi.org/10.1186/s40168-021-01164-0	2023-05-04 20:03:55	2025-05-14 17:47:44	Reviewed
61	SCOPUS_ID:85112486886	10.1016/j.jenvman.2021.113492	Insights into the response of mangrove sediment microbiomes to heavy metal pollution: Ecological risk assessment and metagenomics perspectives	Puthusseri RM, Nair HP, Johny TK, Bhat SG	Rapid urbanisation and ensuing anthropogenic pollution lead to an escalated occurrence of heavy metals and metal-resistant bacteria in the soil ecosystem. Mangrove ecosystems are particularly vulnerable to heavy metal bioaccumulation and often act as metal sinks of the coastal areas. As a consequence, the microbial population in mangrove sediments develop multifarious metal tolerance mechanisms t…	English	43	20211115	Journal	Article	Journal of Environmental Management	Cochin University of Science and Technology|India	England	https://doi.org/10.1016/j.jenvman.2021.113492	2023-05-04 20:03:55	2025-05-14 17:47:44	Reviewed
62	SCOPUS_ID:85118561445	10.3390/w13213053	L-cysteine synthase enhanced sulfide biotransformation in subtropical marine mangrove sediments as revealed by metagenomics analysis	Mo S.			5	20211101	Journal	Article	Water (Switzerland)	Guangxi University|China		https://doi.org/10.3390/w13213053	2023-05-04 20:03:55	2025-05-14 17:47:44	Reviewed
63	SCOPUS_ID:85108419383	10.1016/j.scitotenv.2021.148486	Metagenomic analysis of microbial communities continuously exposed to Bisphenol A in mangrove rhizosphere and non-rhizosphere soils	Tong T, Li R, Chai M, Wang Q, Yang Y, Xie S	Bisphenol A (BPA) is widely distributed in littoral zones and may cause adverse impacts on mangrove ecosystem. Biodegradation and phytoremediation are two primary processes for BPA dissipation in mangrove soils. However, the rhizosphere effects of different mangrove species on BPA elimination are still unresolved. In this study, three typical mangrove seedlings, namely Avicennia marina, Bruguiera…	English	25	20211020	Journal	Article	Science of the Total Environment	Peking University|China	Netherlands	https://doi.org/10.1016/j.scitotenv.2021.148486	2023-05-04 20:03:55	2025-05-14 17:47:44	Reviewed
64	SCOPUS_ID:85117593384	10.3389/fmicb.2021.698385	Genetic Elucidation of Quorum Sensing and Cobamide Biosynthesis in Divergent Bacterial-Fungal Associations Across the Soil-Mangrove Root Interface	Zhou Z, Hu R, Ni Y, Zhuang W, Luo Z, Huang W, Yan Q, He Z, Zhong Q, Wang C	Plant roots in soil host a repertoire of bacteria and fungi, whose ecological interactions could improve their functions and plant performance. However, the potential microbial interactions and underlying mechanisms remain largely unknown across the soil-mangrove root interface. We herein analyzed microbial intra- and inter-domain network topologies, keystone taxa, and interaction-related genes a…	English	2	20211005	Journal	Article	Frontiers in Microbiology	Sun Yat-Sen University|China	Switzerland	https://doi.org/10.3389/fmicb.2021.698385	2023-05-04 20:03:55	2025-05-14 17:47:44	Reviewed
65	SCOPUS_ID:85116259417	10.1007/s11557-021-01744-2	High-throughput amplicon sequencing of fungi and microbial eukaryotes associated with the seagrass Halophila stipulacea (Forssk.) Asch. from Al-Leith mangroves, Saudi Arabia	Abdel-Wahab M.A.			10	20211001	Journal	Article	Mycological Progress	Faculty of Science|Egypt, King Saud University|Saudi Arabia		https://doi.org/10.1007/s11557-021-01744-2	2023-05-04 20:03:55	2025-05-14 17:47:44	Reviewed
66	SCOPUS_ID:85112600445	10.1007/s10482-021-01631-6	Schumannella soli sp. nov., a novel actinomycete isolated from mangrove soil by in situ cultivation	Li F, Lu Q, Liao S, Tuo L, Liu S, Yang Q, Shen A, Sun C	A novel actinobacterial strain, designated 10F1D-1(T), was isolated from soil sample collected from Futian mangrove nature reserve, China using of the in situ cultivation technique. Preliminary analysis based on the 16S rRNA gene sequence revealed that strain 10F1D-1(T) was the member of genus Schumannella with sharing highest sequence similarity (99.7%) to Schumannella luteola DSM 23141(T). Phyl…	English	3	20211001	Journal	Article	Antonie van Leeuwenhoek, International Journal of General and Molecular Microbiology	Institute of Medicinal Biotechnology, Chinese Academy of Medical Sciences &amp; Peking Union Medical College|China, Beijing Children's Hospital, Capital Medical University|China	Netherlands	https://doi.org/10.1007/s10482-021-01631-6	2023-05-04 20:03:55	2023-06-03 08:00:26	Reviewed
67	SCOPUS_ID:85111841443	10.1016/j.marpolbul.2021.112740	Genes associated with antibiotic tolerance and synthesis of antimicrobial compounds in a mangrove with contrasting salinities	Sepulveda-Correa A, Daza-Giraldo LV, Polania J, Arenas NE, Munoz-Garcia A, Sandoval-Figueredo AV, Vanegas J	Salinity and wastewater pollution in mangrove ecosystems can affect microorganisms and the abundance of genes involved in response to these stressors. This research aimed to identify genes associated with resistance and biosynthesis of antimicrobial compounds in mangrove soils subjected to contrasting salinities and wastewater pollution. Samples of rhizospheric soil were taken from a mangrove at …	English	12	20211001	Journal	Article	Marine Pollution Bulletin	Universidad Nacional de Colombia Medellin|Colombia	England	https://doi.org/10.1016/j.marpolbul.2021.112740	2023-05-04 20:03:55	2025-05-14 17:47:44	Reviewed
68	SCOPUS_ID:85109002090	10.1016/j.bbrc.2021.06.086	Characterization of a novel isoflavone glycoside-hydrolyzing β-glucosidase from mangrove soil metagenomic library	Mai Z, Wang L, Zeng Q	For the beneficial pharmacological properties of isoflavonoids and their related glycoconjugates, there is increasingly interest in their enzymatic conversion. In this study, a novel beta-glucosidase gene isolated from metagenomic library of mangrove sediment was cloned and overexpressed in Escherichia coli BL21(DE3). The purified recombination beta-glucosidase, designated as r-Bgl66, showed high…	English	10	20210910	Journal	Article	Biochemical and Biophysical Research Communications	South China Seas Institute of Oceanography Chinese Academy of Sciences|China	United States	https://doi.org/10.1016/j.bbrc.2021.06.086	2023-05-04 20:03:55	2025-05-14 17:47:44	Reviewed
69	SCOPUS_ID:85113179074	10.1007/s13199-021-00801-4	Bacterial ectosymbionts colonizing gills of two Caribbean mangrove crabs	Béziat N.S.			6	20210901	Journal	Article	Symbiosis	Université des Antilles|France, Sorbonne Université|France		https://doi.org/10.1007/s13199-021-00801-4	2023-05-04 20:03:55	2025-05-14 17:47:44	Reviewed
70	SCOPUS_ID:85114651874	10.3389/fmicb.2021.715991	Brazilian Semi-Arid Mangroves-Associated Microbiome as Pools of Richness and Complexity in a Changing World	Tavares TCL, Bezerra WM, Normando LRO, Rosado AS, Melo VMM	Mangrove microbiomes play an essential role in the fate of mangroves in our changing planet, but the factors regulating the biogeographical distribution of mangrove microbial communities remain essentially vague. This paper contributes to our understanding of mangrove microbiomes distributed along three biogeographical provinces and ecoregions, covering the exuberant mangroves of Amazonia ecoregi…	English	17	20210826	Journal	Article	Frontiers in Microbiology	Universidade Federal do Ceará|Brazil	Switzerland	https://doi.org/10.3389/fmicb.2021.715991	2023-05-04 20:03:55	2025-05-14 17:47:44	Reviewed
71	SCOPUS_ID:85103974321	10.1016/j.scitotenv.2021.146819	Ecosystem type drives tea litter decomposition and associated prokaryotic microbiome communities in freshwater and coastal wetlands at a continental scale	Trevathan-Tackett SM, Kepfer-Rojas S, Engelen AH, York PH, Ola A, Li J, Kelleway JJ, Jinks KI, Jackson EL, Adame MF, Pendall E, Lovelock CE, Connolly RM, Watson A, Visby I, Trethowan A, Taylor B, Roberts TNB, Petch J, Farrington L, Djukic I, Macreadie PI	Wetland ecosystems are critical to the regulation of the global carbon cycle, and there is a high demand for data to improve carbon sequestration and emission models and predictions. Decomposition of plant litter is an important component of ecosystem carbon cycling, yet a lack of knowledge on decay rates in wetlands is an impediment to predicting carbon preservation. Here, we aim to fill this kn…	English	21	20210815	Journal	Article	Science of the Total Environment	Deakin University, School of Life and Environmental Sciences|Australia	Netherlands	https://doi.org/10.1016/j.scitotenv.2021.146819	2023-05-04 20:03:55	2025-05-14 17:47:44	Reviewed
72	SCOPUS_ID:85103409081	10.1016/j.scitotenv.2021.146713	A unique bacterial and archaeal diversity make mangrove a green production system compared to rice in wetland ecology: A metagenomic approach	Padhy SR, Bhattacharyya P, Nayak SK, Dash PK, Mohapatra T	Mangrove provides significant ecosystem services, however, 40% of tropical mangrove was lost in last century due to climate change induced sea-level rise and anthropogenic activities. Sundarban-India, the largest contiguous mangrove of the world lost 10.5% of its green during 1930-2013 which primarily converted to rice-based systems. Presently degraded mangrove and adjacent rice ecology in Sundar…	English	41	20210810	Journal	Article	Science of the Total Environment	ICAR - National Rice Research Institute, Cuttack|India, Maharaja Sriram Chandra Bhanja Deo University|India	Netherlands	https://doi.org/10.1016/j.scitotenv.2021.146713	2023-05-04 20:03:55	2025-05-14 17:47:44	Reviewed
73	SCOPUS_ID:85114119923	10.1128/AEM.00928-21	High-Level Diversity of Basal Fungal Lineages and the Control of Fungal Community Assembly by Stochastic Processes in Mangrove Sediments	Zhang ZF, Pan YP, Liu Y, Li M	Fungi are key components of microbial communities in mangrove wetlands, with important roles in the transformation of nutrients and energy. However, existing studies typically focus on cultivable fungi and seldom on the structure and driving factors of entire fungal communities. The compositions, community assembly, and interaction patterns of mangrove fungal communities on a large scale remain e…	English	35	20210801	Journal	Article	Applied and Environmental Microbiology	Shenzhen University|China	United States	https://doi.org/10.1128/AEM.00928-21	2023-05-04 20:03:55	2025-05-14 17:47:44	Reviewed
74	SCOPUS_ID:85105704679	10.1016/j.enzmictec.2021.109820	Microbial enrichment and meta-omics analysis identify CAZymes from mangrove sediments with unique properties	Paixao DAA, Tomazetto G, Sodre VR, Goncalves TA, Uchima CA, Buchli F, Alvarez TM, Persinoti GF, da Silva MJ, Bragatto J, Liberato MV, Franco Cairo JPL, Leme AFP, Squina FM	Although lignocellulose is the most abundant and renewable natural resource for biofuel production, its use remains under exploration because of its highly recalcitrant structure. Its deconstruction into sugar monomers is mainly driven by carbohydrate-active enzymes (CAZymes). To develop highly efficient and fast strategies to discover biomass-degrading enzymes for biorefinery applications, an en…	English	13	20210801	Journal	Article	Enzyme and Microbial Technology	Centro Nacional de Pesquisa em Energia e Materiais|Brazil	United States	https://doi.org/10.1016/j.enzmictec.2021.109820	2023-05-04 20:03:55	2025-05-14 17:47:44	Reviewed
75	SCOPUS_ID:85105391972	10.1007/s00203-021-02339-x	Complete genome sequence of Streptomyces sp. HSG2 from rhizosphere soil of mangrove in Qingmei Gang, Sanya	Pei S, Niu S, Xie F, Zhang S, Wang W, Zhang G	Streptomyces sp. HSG2 was isolated from rhizosphere soil of a mangrove forest sample at Qingmei Gang, Sanya. The complete genome sequence of the strain HSG2 was obtained using PacBio Sequel HGAP.4 and comprised of 5,282,528 base pairs with a 71.9 mol% G + C content, 4504 protein-coding genes, and 71 RNAs. An in-silico analysis confirmed that genes associated with polysaccharide hydrolyzation, hyd…	English	2	20210801	Journal	Article	Archives of Microbiology	Ministry of Land and Resources P.R.C.|China	Germany	https://doi.org/10.1007/s00203-021-02339-x	2023-05-04 20:03:55	2025-05-14 17:47:44	Reviewed
76	SCOPUS_ID:85093944197	10.1016/j.chemosphere.2020.128664	Bisphenol A biodegradation differs between mudflat and mangrove forest sediments	Tong T, Li R, Chen J, Ke Y, Xie S	Bisphenol A (BPA) is one of the widely detected endocrine disrupting chemicals in coastal sediment. Biodegradation is a vital pathway of BPA elimination in sediment. However, the impact of vegetation on BPA degradation in coastal sediment is still unclear. In this study, the differences of BPA biodegradation and the functional microbial community and metabolic pathway were explored between mangro…	English	18	20210501	Journal	Article	Chemosphere	Peking University|China	England	https://doi.org/10.1016/j.chemosphere.2020.128664	2023-05-04 20:03:55	2025-05-14 17:47:44	Reviewed
77	SCOPUS_ID:85098960199	10.1016/j.jhazmat.2020.124985	Prevalence of antibiotic resistance genes and bacterial pathogens along the soil–mangrove root continuum	Wang C, Hu R, Strong PJ, Zhuang W, Huang W, Luo Z, Yan Q, He Z, Shu L	Plants roots are colonised by soil bacteria that are known to be the reservoir of antibiotic resistance genes (ARGs). ARGs can transfer between these microorganisms and pathogens, but to what extent these ARGs and pathogens disseminate from soil into plant is poorly understood. Here, we examined a high-resolution resistome profile along the soil-root continuum of mangrove saplings using amplicon …	English	41	20210415	Journal	Article	Journal of Hazardous Materials	Sun Yat-Sen University|China	Netherlands	https://doi.org/10.1016/j.jhazmat.2020.124985	2023-05-04 20:03:55	2025-05-14 17:47:44	Reviewed
78	SCOPUS_ID:85103766480	10.5194/bg-18-2259-2021	Effects of tidal influence on the structure and function of prokaryotic communities in the sediments of a pristine Brazilian mangrove	De Santana C.O.			22	20210406	Journal	Article	Biogeosciences	Universidade Federal da Bahia|Brazil		https://doi.org/10.5194/bg-18-2259-2021	2023-05-04 20:03:55	2025-05-14 17:47:44	Reviewed
79	SCOPUS_ID:85105305735	10.1128/MRA.00172-21	Sequencing of coastal lagoon samples from the piñones lagoon, puerto rico, reveals important role of bacterial sulfur metabolism in the lagoon ecosystem	Aviles F.A.			2	20210401	Journal	Article	Microbiology Resource Announcements	Bellevue University|United States		https://doi.org/10.1128/MRA.00172-21	2023-05-04 20:03:55	0000-00-00 00:00:00	Reviewed
80	SCOPUS_ID:85102426896	10.1007/s00442-021-04887-x	Correction to: Plant species- and stage-specific differences in microbial decay of mangrove leaf litter: the older the better? (Oecologia, (2021), 195, 4, (843-858), 10.1007/s00442-021-04865-3)	Pradisty N.A.			0	20210401	Journal	Erratum	Oecologia	Universität Bremen|Germany, Ministry of Marine Affairs and Fisheries|Indonesia		https://doi.org/10.1007/s00442-021-04887-x	2023-05-04 20:03:55	0000-00-00 00:00:00	Reviewed
81	SCOPUS_ID:85100396251	10.1016/j.marpolbul.2021.112024	Effects of a nutrient enrichment pulse on blue carbon ecosystems	Palacios MM, Trevathan-Tackett SM, Malerba ME, Macreadie PI	Coastal ecosystems are under increasing pressure from land-derived eutrophication in most developed coastlines worldwide. Here, we tested for 277 days the effects of a nutrient pulse on blue carbon retention and cycling within an Australian temperate coastal system. After 56 days of exposure, saltmarsh and mangrove plots subject to a high-nutrient treatment (~20 g N m(-2) yr(-1) and ~2 g P m(-2) …	English	19	20210401	Journal	Article	Marine Pollution Bulletin	Deakin University|Australia	England	https://doi.org/10.1016/j.marpolbul.2021.112024	2023-05-04 20:03:55	2025-05-14 17:47:44	Reviewed
82	SCOPUS_ID:85097048944	10.1016/j.scitotenv.2020.143455	Drivers of bacterial diversity along a natural transect from freshwater to saline subtropical wetlands	Chuvochina M, Adame MF, Guyot A, Lovelock C, Lockington D, Gamboa-Cutz JN, Dennis PG	Tropical coastal wetlands provide a range of ecosystem services that are closely associated with microbially-driven biogeochemical processes. Knowledge of the main players and their drivers in those processes can have huge implications on the carbon and nutrient fluxes in wetland soils, and thus on the ecosystems services we derive from them. Here, we collected surface (0-5 cm) and subsurface (20…	English	8	20210310	Journal	Article	Science of the Total Environment	The University of Queensland|Australia, Flinders University|Australia	Netherlands	https://doi.org/10.1016/j.scitotenv.2020.143455	2023-05-04 20:03:55	2025-05-14 17:47:44	Reviewed
83	SCOPUS_ID:85103148984	10.1371/journal.pone.0248485	16S rRNA gene amplicon-based metagenomic analysis of bacterial communities in the rhizospheres of selected mangrove species from Mida Creek and Gazi Bay, Kenya	Muwawa EM, Obieze CC, Makonde HM, Jefwa JM, Kahindi JHP, Khasa DP	Prokaryotic communities play key roles in biogeochemical transformation and cycling of nutrients in the productive mangrove ecosystem. In this study, the vertical distribution of rhizosphere bacteria was evaluated by profiling the bacterial diversity and community structure in the rhizospheres of four mangrove species (Sonneratia alba, Rhizophora mucronata, Ceriops tagal and Avicennia marina) fro…	English	39	20210301	Journal	Article	PLoS ONE	Pwani University|Kenya, Université Laval|Canada	United States	https://doi.org/10.1371/journal.pone.0248485	2023-05-04 20:03:55	2025-05-14 17:47:44	Reviewed
84	SCOPUS_ID:85100517576	10.1007/s00284-021-02345-8	Effect of Amplicon Sequencing Depth in Environmental Microbiome Research	Ramakodi MP	Amplicon sequencing approach is commonly employed in microbiome studies and sequencing depth is considered as a major factor influencing the outcome of data analyses. As of now, the effect of amplicon sequencing depth in environmental microbiome analyses is not explicitly illustrated. In this study, microbiome data of nine aquatic samples from Sundarbans mangrove region, obtained from SRA, were a…	English	22	20210301	Journal	Article	Current Microbiology	National Environmental Engineering Research Institute India|India	United States	https://doi.org/10.1007/s00284-021-02345-8	2023-05-04 20:03:55	2025-05-14 17:47:44	Reviewed
85	SCOPUS_ID:85101936605	10.3389/fgene.2020.602608	Amazonia Seasons Have an Influence in the Composition of Bacterial Gut Microbiota of Mangrove Oysters (Crassostrea gasar)	Conceicao MVR, Costa SS, Schaan AP, Ribeiro-Dos-Santos AKC, Silva A, das Gracas DA, Schneider MPC, Barauna RA	The mangrove oysters (Crassostrea gasar) are molluscs native to the Amazonia region and their exploration and farming has increased considerably in recent years. These animals are farmed on beds built in the rivers of the Amazonia estuaries and, therefore, the composition of their microbiome should be directly influenced by environmental conditions. Our work aimed to evaluate the changes in bacte…	English	12	20210212	Journal	Article	Frontiers in Genetics	Universidade Federal do Pará|Brazil, Biological Engineering Laboratory|Brazil	Switzerland	https://doi.org/10.3389/fgene.2020.602608	2023-05-04 20:03:55	2025-05-14 17:47:44	Reviewed
86	SCOPUS_ID:85139633904	10.1016/B978-0-323-90148-2.00010-9	Microbial diversity and ecology of saline environments from India	Thombre R.S.			2	20210101	Book	Book Chapter	Microbial Diversity and Ecology in Hotspots	Blue Marble Space Institute of Science|United States, Science and Commerce|India		https://doi.org/10.1016/B978-0-323-90148-2.00010-9	2023-05-04 20:03:55	0000-00-00 00:00:00	Reviewed
87	SCOPUS_ID:85139372800	10.1016/B978-0-323-89775-4.00022-5	Metagenomics: the boon for microbial world knowledge and current challenges	Choudhari J.K.			10	20210101	Book	Book Chapter	Bioinformatics: Methods and Applications	Chhattisgarh Swami Vivekanand Technical University|India		https://doi.org/10.1016/B978-0-323-89775-4.00022-5	2023-05-04 20:03:55	2025-05-14 17:47:44	Reviewed
88	SCOPUS_ID:85122231500	10.21161/mjm.211208	Bacterial diversity on wild shrimp post larvae in a mangrove biodiversity hotspot	Ahmad S.Z.			2	20210101	Journal	Article	Malaysian Journal of Microbiology	Universiti Sains Malaysia|Malaysia		https://doi.org/10.21161/mjm.211208	2023-05-04 20:03:55	2025-05-14 17:47:44	Reviewed
89	SCOPUS_ID:85121926364	10.26525/jtfs2021.33.4.414	Metagenomic insights on soil microbiome biodiversity from an eroding coastline of Tanjung Piai, Johor State Park, Malaysia	Jeyanny V.			1	20210101	Journal	Article	Journal of Tropical Forest Science	Forest Research Centre - Sandakan|Malaysia		https://doi.org/10.26525/jtfs2021.33.4.414	2023-05-04 20:03:55	0000-00-00 00:00:00	Reviewed
90	SCOPUS_ID:85071291755	10.1080/14786419.2019.1656629	New metabolites produced by endophyte Clonostachys rosea B5 − 2	Supratman U, Suzuki T, Nakamura T, Yokoyama Y, Harneti D, Maharani R, Salam S, Abdullah FF, Koseki T, Shiono Y	The endophytic fungus, Clonostachys rosea B5-2 was isolated from mangrove plants and subjected to the one strain many compounds (OSMAC) methodology. By this approach, it was found that modification of the culture media enhanced the production of secondary metabolites by C. rosea B5-2. The apple juice supplemented solid rice media led to significant changes in the secondary metabolism of the fungu…	English	29	20210101	Journal	Article	Natural Product Research	Universitas Padjadjaran|Indonesia	England	https://doi.org/10.1080/14786419.2019.1656629	2023-05-04 20:03:55	2025-05-14 17:47:44	Reviewed
91	SCOPUS_ID:85095958790	10.1038/s41522-020-00164-6	Diversity, function and assembly of mangrove root-associated microbial communities at a continuous fine-scale	Zhuang W, Yu X, Hu R, Luo Z, Liu X, Zheng X, Xiao F, Peng Y, He Q, Tian Y, Yang T, Wang S, Shu L, Yan Q, Wang C, He Z	Mangrove roots harbor a repertoire of microbial taxa that contribute to important ecological functions in mangrove ecosystems. However, the diversity, function, and assembly of mangrove root-associated microbial communities along a continuous fine-scale niche remain elusive. Here, we applied amplicon and metagenome sequencing to investigate the bacterial and fungal communities among four compartm…	English	119	20201201	Journal	Article	npj Biofilms and Microbiomes	Sun Yat-Sen University|China	United States	https://doi.org/10.1038/s41522-020-00164-6	2023-05-04 20:03:55	2025-05-14 17:47:44	Reviewed
92	SCOPUS_ID:85089472858	10.1038/s41598-020-70834-0	N<inf>2</inf> fixation dominates nitrogen cycling in a mangrove fiddler crab holobiont	Zilius M, Bonaglia S, Broman E, Chiozzini VG, Samuiloviene A, Nascimento FJA, Cardini U, Bartoli M	Mangrove forests are among the most productive and diverse ecosystems on the planet, despite limited nitrogen (N) availability. Under such conditions, animal-microbe associations (holobionts) are often key to ecosystem functioning. Here, we investigated the role of fiddler crabs and their carapace-associated microbial biofilm as hotspots of microbial N transformations and sources of N within the …	English	35	20201201	Journal	Article	Scientific Reports	Klaipėdos Universitetas|Lithuania, University of Ferrara|Italy	England	https://doi.org/10.1038/s41598-020-70834-0	2023-05-04 20:03:55	2025-05-14 17:47:44	Reviewed
93	SCOPUS_ID:85087763696	10.1016/j.scitotenv.2020.140699	16s rRNA metagenomic analysis reveals predominance of Crtl and CruF genes in Arabian Sea coast of India	Moopantakath J, Imchen M, Siddhardha B, Kumavath R	Microbial communities perform crucial biogeochemical cycles in distinct ecosystems. Halophilic microbial communities are enriched in the saline areas. Hence, haloarchaea have been primarily studied in salterns and marine biosystems with the aim to harness haloarcheal carotenoids biosynthesis. In this study, sediment from several distinct biosystems (mangrove, seashore, estuary, river, lake, salt …	English	8	20201115	Journal	Article	Science of the Total Environment	Central University of Kerala|India	Netherlands	https://doi.org/10.1016/j.scitotenv.2020.140699	2023-05-04 20:03:55	2025-05-14 17:47:44	Reviewed
94	SCOPUS_ID:85095440055	10.1128/mSystems.00851-19	Deciphering the microbial taxonomy and functionality of two diverse mangrove ecosystems and their potential abilities to produce bioactive compounds	Liao S, Wang Y, Liu H, Fan G, Sahu SK, Jin T, Chen J, Zhang P, Gram L, Strube ML, Shi Q, Lee SMY, Liu X	Mangroves, as important and special ecosystems, create unique ecological environments for examining the microbial gene capacity and potential for producing bioactive compounds. However, little is known about the biogeochemical implications of microbiomes in mangrove ecosystems, especially the variations between pristine and anthropogenic mangroves. To elucidate this, we investigated the microbial…	English	42	20201027	Journal	Article	mSystems	Key Laboratory of Agricultural Genomics|China, University of Chinese Academy of Sciences|China	United States	https://doi.org/10.1128/mSystems.00851-19	2023-05-04 20:03:55	2025-05-14 17:47:44	Reviewed
95	SCOPUS_ID:85096354236	10.1088/1742-6596/1665/1/012001	Screening Anti-MRSA Activities of Indigenous Microbes and Prediction of the Biosynthetic Gene Clusters	Asnani A.			3	20201020	Conference Proceeding	Conference Paper	Journal of Physics: Conference Series	Universitas Jenderal Soedirman|Indonesia		https://doi.org/10.1088/1742-6596/1665/1/012001	2023-05-04 20:03:55	2025-05-14 17:47:44	Reviewed
96	SCOPUS_ID:85091263596	10.1093/femsec/fiaa173	Shotgun metagenomics reveals a heterogeneous prokaryotic community and a wide array of antibiotic resistance genes in mangrove sediment	Imchen M, Kumavath R	Saline tolerant mangrove forests partake in vital biogeochemical cycles. However, they are endangered due to deforestation as a result of urbanization. In this study, we have carried out a metagenomic snapshot of the mangrove ecosystem from five countries to assess its taxonomic, functional and antibiotic resistome structure. Chao1 alpha diversity varied significantly (P < 0.001) between the coun…	English	22	20201001	Journal	Article	FEMS Microbiology Ecology	Central University of Kerala|India	England	https://doi.org/10.1093/femsec/fiaa173	2023-05-04 20:03:55	2025-05-14 17:47:44	Reviewed
97	SCOPUS_ID:85092510453	10.1186/s43008-020-00042-y	Distinct fungal communities associated with different organs of the mangrove Sonneratia alba in the Malay Peninsula	Lee NLY, Huang D, Quek ZBR, Lee JN, Wainwright BJ	Mangrove forests are key tropical marine ecosystems that are rich in fungi, but our understanding of fungal communities associated with mangrove trees and their various organs remains limited because much of the diversity lies within the microbiome. In this study, we investigated the fungal communities associated with the mangrove tree Sonneratia alba throughout Peninsular Malaysia and Singapore.…	English	18	20200915	Journal	Article	IMA Fungus	National University of Singapore|Singapore	England	https://doi.org/10.1186/s43008-020-00042-y	2023-05-04 20:03:55	2025-05-14 17:47:44	Reviewed
98	SCOPUS_ID:85090002989	10.3390/app10175850	Spatial and temporal variation in microbial diversity and community structure in a contaminated Mangrove Wetland	Ma J.			18	20200901	Journal	Article	Applied Sciences (Switzerland)	South China Normal University|China		https://doi.org/10.3390/app10175850	2023-05-04 20:03:55	2025-05-14 17:47:44	Reviewed
99	SCOPUS_ID:85085942583	10.1016/j.bcab.2020.101658	One-step biohydrogen production from cassava pulp using novel enrichment of anaerobic thermophilic bacteria community	Pason P.			26	20200801	Journal	Article	Biocatalysis and Agricultural Biotechnology	King Mongkut's University of Technology Thonburi|Thailand		https://doi.org/10.1016/j.bcab.2020.101658	2023-05-04 20:03:55	2025-05-14 17:47:44	Reviewed
100	SCOPUS_ID:85086691879	10.1186/s40168-020-00876-z	Genomic and transcriptomic insights into methanogenesis potential of novel methanogens from mangrove sediments	Zhang CJ, Pan J, Liu Y, Duan CH, Li M	BACKGROUND: Methanogens are crucial to global methane budget and carbon cycling. Methanogens from the phylum Euryarchaeota are currently classified into one class and seven orders, including two novel methanogen taxa, Methanofastidiosa and Methanomassiliicoccales. The relative importance of the novel methanogens to methane production in the natural environment is poorly understood. RESULTS: Here,…	English	79	20200617	Journal	Article	Microbiome	Shenzhen University|China	England	https://doi.org/10.1186/s40168-020-00876-z	2023-05-04 20:03:55	2025-05-14 17:47:44	Reviewed
101	SCOPUS_ID:85081139190	10.1016/j.scitotenv.2020.137807	Revealing structure and assembly for rhizophyte-endophyte diazotrophic community in mangrove ecosystem after introduced Sonneratia apetala and Laguncularia racemosa	Liu X, Yang C, Yu X, Yu H, Zhuang W, Gu H, Xu K, Zheng X, Wang C, Xiao F, Wu B, He Z, Yan Q	Biological nitrogen fixation (BNF) mediated by diazotrophic communities is a major source of bioavailable nitrogen in mangrove wetlands, which plays important roles in maintaining the health and stability of mangrove ecosystems. Recent large-scale mangrove afforestation activities have drawn great attention due to introduced mangrove species and their potential impacts on bio-functionalities of l…	English	43	20200615	Journal	Article	Science of the Total Environment	Sun Yat-Sen University|China	Netherlands	https://doi.org/10.1016/j.scitotenv.2020.137807	2023-05-04 20:03:55	2025-05-14 17:47:44	Reviewed
102	SCOPUS_ID:85081668518	10.1016/j.ecoenv.2020.110481	Molecular and culture-based surveys of metabolically active hydrocarbon-degrading archaeal communities in Sundarban mangrove sediments	Mukherji S, Ghosh A, Bhattacharyya C, Mallick I, Bhattacharyya A, Mitra S, Ghosh A	Archaea remain important players in global biogeochemical cycles worldwide, including in the highly productive mangrove estuarine ecosystems. In the present study, we have explored the diversity, distribution, and function of the metabolically active fraction of the resident archaeal community of the Sundarban mangrove ecosystem, using both culture-independent and culture-dependent approaches. To…	English	18	20200601	Journal	Article	Ecotoxicology and Environmental Safety	Bose Institute|India	Netherlands	https://doi.org/10.1016/j.ecoenv.2020.110481	2023-05-04 20:03:55	2025-05-14 17:47:44	Reviewed
103	SCOPUS_ID:85085194252	10.3389/fchem.2020.00369	Fungi as a Potential Source of Pigments: Harnessing Filamentous Fungi	Kalra R, Conlan XA, Goel M	The growing concern over the harmful effects of synthetic colorants on both the consumer and the environment has raised a strong interest in natural coloring alternatives. As a result the worldwide demand for colorants of natural origin is rapidly increasing in the food, cosmetic and textile sectors. Natural colorants have the capacity to be used for a variety of industrial applications, for inst…	English	151	20200508	Journal	Review	Frontiers in Chemistry	The Energy and Resources Institute|India	Switzerland	https://doi.org/10.3389/fchem.2020.00369	2023-05-04 20:03:55	2025-05-14 17:47:44	Reviewed
104	SCOPUS_ID:85084634896	10.1007/s11033-020-05484-6	A novel bacterial carboxylesterase identified in a metagenome derived-clone from Brazilian mangrove sediments	Araujo FJ, Hissa DC, Silva GO, Antunes ASLM, Nogueira VLR, Goncalves LRB, Melo VMM	A functional screening of 1152 clones from a plasmid library constructed with DNA extracted from Brazilian mangrove sediments revealed 3 positive clones for ester-hydrolyzing enzymes, or about one lipolytic gene per 1.2 Mb DNA, which corroborates the idea that oil-contaminated mangroves are a good source of novel microbial lipases/esterases. The partial sequence of the clone LipG7 (1179 bp) showe…	English	15	20200501	Journal	Article	Molecular Biology Reports	Universidade Federal do Ceará|Brazil	Netherlands	https://doi.org/10.1007/s11033-020-05484-6	2023-05-04 20:03:55	2025-05-14 17:47:44	Reviewed
105	SCOPUS_ID:85082732395	10.1186/s40168-020-00820-1	Genomic and transcriptomic evidence of light-sensing, porphyrin biosynthesis, Calvin-Benson-Bassham cycle, and urea production in Bathyarchaeota	Pan J, Zhou Z, Beja O, Cai M, Yang Y, Liu Y, Gu JD, Li M	BACKGROUND: Bathyarchaeota, a newly proposed archaeal phylum, is considered as an important driver of the global carbon cycle. However, due to the great diversity of them, there is limited genomic information that accurately encompasses the metabolic potential of the entire archaeal phylum. RESULTS: In the current study, nine metagenome-assembled genomes of Bathyarchaeota from four subgroups were…	English	41	20200331	Journal	Article	Microbiome	Shenzhen University|China	England	https://doi.org/10.1186/s40168-020-00820-1	2023-05-04 20:03:55	2025-05-14 17:47:44	Reviewed
106	SCOPUS_ID:85077914895	10.1016/j.ijbiomac.2020.01.078	Biotechnological potential of mangrove sediments: Identification and functional attributes of thermostable and salinity-tolerant β-glucanase	Goncalves ACDS, Rezende RP, Marques ELS, Soares MR, Dias JCT, Romano CC, Costa MS, Dotivo NC, de Moura SR, de Oliveira IS, Pirovani CP	Microorganisms native to mangroves are expected to contain enzymes capable of hydrolyzing different carbon sources. However, most of these microorganisms aren't cultivable; hence, alternative techniques as metagenomics are tools for studying and obtaining some of the natural genomes, genes and enzymes of biotechnological interest. The beta-glucanase was produced using a metagenomic clone of mangr…	English	5	20200315	Journal	Article	International Journal of Biological Macromolecules	Universidade Estadual de Santa Cruz|Brazil	Netherlands	https://doi.org/10.1016/j.ijbiomac.2020.01.078	2023-05-04 20:03:55	2025-05-14 17:47:44	Reviewed
107	SCOPUS_ID:85079527037	10.1016/j.rsma.2020.101184	Comparison of bacterial diversity from two mangrove ecosystems from India through metagenomic sequencing: Comparative mangrove bacterial diversity using metagenomics	Nathan V.K.			37	20200301	Journal	Article	Regional Studies in Marine Science	National Institute of Oceanography India|India, SASTRA Deemed University|India		https://doi.org/10.1016/j.rsma.2020.101184	2023-05-04 20:03:55	2025-05-14 17:47:44	Reviewed
108	SCOPUS_ID:85078670449	10.1096/fj.201901237R	Ikarugamycin inhibits pancreatic cancer cell glycolysis by targeting hexokinase 2	Jiang S.H.			35	20200301	Journal	Article	FASEB Journal	Shanghai Center for Systems Biomedicine|China, Shanghai Jiao Tong University School of Medicine|China		https://doi.org/10.1096/fj.201901237R	2023-05-04 20:03:55	2025-05-14 17:47:44	Reviewed
109	SCOPUS_ID:85075373104	10.1007/s42770-019-00162-7	Mangrove soil as a source for novel xylanase and amylase as determined by cultivation-dependent and cultivation-independent methods	Alves KJ, da Silva MCP, Cotta SR, Ottoni JR, van Elsas JD, de Oliveira VM, Andreote FD	Xylanase and alpha-amylase enzymes participate in the degradation of organic matter, acting in hemicellulose and starch mineralization, respectively, and are in high demand for industrial use. Mangroves represent a promising source for bioprospecting enzymes due to their unique characteristics, such as fluctuations in oxic/anoxic conditions and salinity. In this context, the present work aimed to…	English	21	20200301	Journal	Article	Brazilian Journal of Microbiology	Universidade de São Paulo|Brazil	Brazil	https://doi.org/10.1007/s42770-019-00162-7	2023-05-04 20:03:55	2025-05-14 17:47:44	Reviewed
110	SCOPUS_ID:85077705182	10.1016/j.rsma.2020.101051	Microbial diversity and related secondary metabolite gene assortment at an estuarine mangrove ecosystem	Sengupta S.			5	20200201	Journal	Article	Regional Studies in Marine Science	University of Calcutta|India		https://doi.org/10.1016/j.rsma.2020.101051	2023-05-04 20:03:55	2025-05-14 17:47:44	Reviewed
111	SCOPUS_ID:85077329710	10.1016/j.ecoenv.2019.109974	Exploring the genetic potential of a fosmid metagenomic library from an oil-impacted mangrove sediment for metabolism of aromatic compounds	Sousa STP, Cabral L, Lacerda-Junior GV, Noronha MF, Ottoni JR, Sartoratto A, Oliveira VM	Aromatic hydrocarbons (AH) are widely distributed in nature, and many of them have been reported as relevant environmental pollutants and valuable carbon sources for different microorganisms. In this work, high-throughput sequencing of a metagenomic fosmid library was carried out to evaluate the functional and taxonomic diversity of genes involved in aromatic compounds degradation in oil-impacted…	English	22	20200201	Journal	Article	Ecotoxicology and Environmental Safety	Universidade Estadual de Campinas|Brazil	Netherlands	https://doi.org/10.1016/j.ecoenv.2019.109974	2023-05-04 20:03:55	2025-05-14 17:47:44	Reviewed
112	SCOPUS_ID:85078233909	10.1186/s12866-020-1701-6	Marine bacterial communities in the upper gulf of Thailand assessed by Illumina next-generation sequencing platform	Nimnoi P, Pongsilp N	BACKGROUND: The total bacterial community plays an important role in aquatic ecosystems. In this study, bacterial communities and diversity along the shores of the Upper Gulf of Thailand were first characterized. The association between bacterial communities and types of land use was also evaluated. RESULTS: The bacterial communities and diversity of seawater in the Upper Gulf of Thailand, with r…	English	40	20200123	Journal	Article	BMC Microbiology	Kasetsart University, Kamphaeng Saen Campus|Thailand	England	https://doi.org/10.1186/s12866-020-1701-6	2023-05-04 20:03:55	2025-05-14 17:47:44	Reviewed
113	SCOPUS_ID:85118236117	10.1016/B978-0-12-816437-2.00003-3	Microbial communities in mangrove sediments	Helfer V.			11	20200101	Book	Book Chapter	Dynamic Sedimentary Environments of Mangrove Coasts	Leibniz Center for Tropical Marine Research|Germany		https://doi.org/10.1016/B978-0-12-816437-2.00003-3	2023-05-04 20:03:55	2025-05-14 17:47:44	Reviewed
114	SCOPUS_ID:85106047368	10.1002/edn3.48	Performance of extraction methods for extracellular DNA from sediments across marine habitats	Geraldi N.R.			11	20200101	Journal	Article	Environmental DNA	King Abdullah University of Science and Technology|Saudi Arabia		https://doi.org/10.1002/edn3.48	2023-05-04 20:03:55	2025-05-14 17:47:44	Reviewed
115	SCOPUS_ID:85083042286	10.1093/FEMSEC/FIAA038	Host identity is more important in structuring bacterial epiphytes than endophytes in a tropical mangrove forest	Yao H, Sun X, He C, Li XC, Guo LD	Interactions between plants and microbes are involved in biodiversity maintenance, community stability and ecosystem functioning. However, differences in the community and network structures between phyllosphere epiphytic and endophytic bacteria have rarely been investigated. Here, we examined phyllosphere epiphytic and endophytic bacterial communities of six mangrove species using Illumina MiSeq…	English	30	20200101	Journal	Article	FEMS Microbiology Ecology	University of Chinese Academy of Sciences|China, Institute of Microbiology Chinese Academy of Sciences|China	England	https://doi.org/10.1093/FEMSEC/FIAA038	2023-05-04 20:03:55	2025-05-14 17:47:44	Reviewed
116	SCOPUS_ID:85080093704	10.1371/journal.pone.0221543	Insights on aquatic microbiome of the Indian Sundarbans mangrove areas	Dhal PK, Kopprio GA, Gardes A	BACKGROUND: Anthropogenic perturbations have strong impact on water quality and ecological health of mangrove areas of Indian Sundarbans. Diversity in microbial community composition is important causes for maintaining the health of the mangrove ecosystem. However, microbial communities of estuarine water in Indian Sundarbans mangrove areas and environmental determinants that contribute to those …	English	32	20200101	Journal	Article	PLoS ONE	Jadavpur University|India	United States	https://doi.org/10.1371/journal.pone.0221543	2023-05-04 20:03:55	2025-05-14 17:47:44	Reviewed
117	SCOPUS_ID:85070230146	10.1016/j.jhazmat.2019.120863	The distinct response of phenanthrene enriched bacterial consortia to different PAHs and their degradation potential: a mangrove sediment microcosm study	Ahmad M, Yang Q, Zhang Y, Ling J, Sajjad W, Qi S, Zhou W, Zhang Y, Lin X, Zhang Y, Dong J	Understanding the microbial community succession to polycyclic aromatic hydrocarbons (PAHs) and identification of important degrading microbial groups are crucial for the designing of appropriate bioremediation strategies. In the present study, two distinct phenanthrene enriched bacterial consortia were treated against high molecular weight (Pyrene, Benzo (a) pyrene and Benzo (a) fluoranthene) an…	English	76	20191215	Journal	Article	Journal of Hazardous Materials	University of Chinese Academy of Sciences|China, South China Seas Institute of Oceanography Chinese Academy of Sciences|China	Netherlands	https://doi.org/10.1016/j.jhazmat.2019.120863	2023-05-04 20:03:55	2025-05-14 17:47:44	Reviewed
118	SCOPUS_ID:85073705401	10.1016/j.scitotenv.2019.133609	Metataxonomic and metagenomic analysis of mangrove microbiomes reveals community patterns driven by salinity and pH gradients in Paranaguá Bay, Brazil	Ceccon DM, Faoro H, Lana PDC, Souza EM, Pedrosa FO	While environmental drivers regulate the structure of mangrove microbial communities, their exact nature and the extent of their influence require further elucidation. By means of 16S rRNA gene-based sequencing, we determined the microbial taxonomic profiles of mangroves in the subtropical Paranagua Bay, Brazil, considering as potential drivers: salinity, as represented by two sectors in the extr…	English	38	20191201	Journal	Article	Science of the Total Environment	Universidade Federal do Parana|Brazil	Netherlands	https://doi.org/10.1016/j.scitotenv.2019.133609	2023-05-04 20:03:55	2025-05-14 17:47:44	Reviewed
119	SCOPUS_ID:85072602418	10.1016/j.envpol.2019.113293	Potential bacterial bioindicators of urban pollution in mangroves	Torres GG, Figueroa-Galvis I, Munoz-Garcia A, Polania J, Vanegas J	Despite their ecological and socioeconomic importance, mangroves are among the most threatened tropical environments in the world. In the past two decades, the world's mangrove degradation and loss were estimated to lie between an 35% and >80%. However, appropriate bioindicators for assessing the impact of external factors, and for differentiating polluted from unpolluted areas are still scarce. …	English	33	20191201	Journal	Article	Environmental Pollution	Universidad Nacional de Colombia|Colombia, Christian-Albrechts-Universität zu Kiel|Germany	England	https://doi.org/10.1016/j.envpol.2019.113293	2023-05-04 20:03:55	2025-05-14 17:47:44	Reviewed
120	SCOPUS_ID:85068112147	10.1038/s41598-019-45804-w	High-throughput sequencing and analysis of microbial communities in the mangrove swamps along the coast of Beibu Gulf in Guangxi, China	Gong B, Cao H, Peng C, Perculija V, Tong G, Fang H, Wei X, Ouyang S	Mangrove swamp is one of the world's richest and most productive marine ecosystems. This ecosystem also has a great ecological importance, but is highly susceptible to anthropogenic disturbances. The balance of mangrove ecosystem depends largely on the microbial communities in mangrove sediments. Thus, understanding how the mangrove microbial communities respond to spatial differences is essentia…	English	64	20191201	Journal	Article	Scientific Reports	Ministry of Education China|China, Beibu Gulf University|China	England	https://doi.org/10.1038/s41598-019-45804-w	2023-05-04 20:03:55	2025-05-14 17:47:44	Reviewed
121	SCOPUS_ID:85067196277	10.1038/s41598-019-44788-x	Microbial community structure of soils in Bamenwan mangrove wetland	Liu M, Huang H, Bao S, Tong Y	Microbial community diversity and composition are important for the maintenance of mangrove ecosystem. Bacterial and archaeal community composition of the Bamenwan Mangrove Wetland soil in Hainan, China, was determined using pyrosequencing technique. Bacterial community composition presented differences among the five soil samples. Rhizobiales with higher abundance were observed in inner mangrove…	English	63	20191201	Journal	Article	Scientific Reports	Hainan Tropical Ocean University|China	England	https://doi.org/10.1038/s41598-019-44788-x	2023-05-04 20:03:55	2025-05-14 17:47:44	Reviewed
122	SCOPUS_ID:85064007452	10.1038/s41598-019-42260-4	Comparative metagenomics study reveals pollution induced changes of microbial genes in mangrove sediments	Li Y, Zheng L, Zhang Y, Liu H, Jing H	Mangrove forests are widespread along the subtropical and tropical coasts. They provide a habitat for a wide variety of plants, animals and microorganisms, and act as a buffer zone between the ocean and land. Along with other coastal environments, mangrove ecosystems are under increasing pressure from human activities, such as excessive input of nutrients and toxic pollutants. Despite efforts to …	English	63	20191201	Journal	Article	Scientific Reports	Hong Kong University of Science and Technology|Hong Kong	England	https://doi.org/10.1038/s41598-019-42260-4	2023-05-04 20:03:55	2025-05-14 17:47:44	Reviewed
123	SCOPUS_ID:85062591147	10.1038/s41598-019-40315-0	Fiddler crab bioturbation determines consistent changes in bacterial communities across contrasting environmental conditions	Booth JM, Fusi M, Marasco R, Mbobo T, Daffonchio D	Ecosystem functions are regulated by compositional and functional traits of bacterial communities, shaped by stochastic and deterministic processes. Biogeographical studies have revealed microbial community taxonomy in a given ecosystem to change alongside varying environmental characteristics. Considering that stable functional traits are essential for community stability, we hypothesize that co…	English	67	20191201	Journal	Article	Scientific Reports	King Abdullah University of Science and Technology|Saudi Arabia	England	https://doi.org/10.1038/s41598-019-40315-0	2023-05-04 20:03:55	2025-05-14 17:47:45	Reviewed
124	SCOPUS_ID:85078461372	10.1128/mSystems.00638-19	Marine metabolomics: A method for nontargeted measurement of metabolites in seawater by gas chromatography–mass spectrometry	Sogin EM, Puskas E, Dubilier N, Liebeke M	Microbial communities exchange molecules with their environment, which plays a major role in regulating global biogeochemical cycles and climate. While extracellular metabolites are commonly measured in terrestrial and limnic ecosystems, the presence of salt in marine habitats limits the nontargeted analyses of the ocean exometabolome using mass spectrometry (MS). Current methods require salt rem…	English	51	20191101	Journal	Article	mSystems	Max Planck In­sti­tute for Mar­ine Mi­cro­bi­o­logy|Germany	United States	https://doi.org/10.1128/mSystems.00638-19	2023-05-04 20:03:55	2025-05-14 17:47:45	Reviewed
125	SCOPUS_ID:85073728403	10.3390/antiox8100489	Untargeted metabolomic profiling, multivariate analysis and biological evaluation of the true mangrove (Rhizophora mucronata lam.)	Sadeer NB, Rocchetti G, Senizza B, Montesano D, Zengin G, Uysal A, Jeewon R, Lucini L, Mahomoodally MF	Currently, there is a renewed interest towards the development of plant-based pharmacophores. In this work, 16 extracts prepared from the leaves, twigs, roots and fruits of a hydro-halophyte, Rhizophora mucronata Lam. (Family: Rhizophoraceae), were studied for possible antioxidant activity and the phenolic profiles established. Thereafter, enzymatic inhibitory activities (alpha-amylase, alpha-glu…	English	32	20191001	Journal	Article	Antioxidants	University of Mauritius|Mauritius	Switzerland	https://doi.org/10.3390/antiox8100489	2023-05-04 20:03:55	2025-05-14 17:47:45	Reviewed
126	SCOPUS_ID:85072059307	10.1007/s42770-019-00138-7	Intraspecific variation on epiphytic bacterial community from Laguncularia racemosa phylloplane	Moitinho MA, Chiaramonte JB, Souza DT, Solano JH, Bononi L, Melo IS, Taketani RG	Mangroves are dynamic and unique ecosystems that provide important ecological services to coastal areas. The phylloplane is one of the greatest microbial habitats, and most of its microorganisms are uncultivated under common laboratory conditions. Bacterial community structure of Laguncularia racemosa phylloplane, a well-adapted mangrove species with salt exudation at foliar levels, was accessed …	English	3	20191001	Journal	Article	Brazilian Journal of Microbiology	Empresa Brasileira de Pesquisa Agropecuária - Embrapa|Brazil, Universidade de São Paulo|Brazil	Brazil	https://doi.org/10.1007/s42770-019-00138-7	2023-05-04 20:03:55	2025-05-14 17:47:45	Reviewed
127	SCOPUS_ID:85064830585	10.1016/j.ecoenv.2019.04.044	The metagenomic landscape of xenobiotics biodegradation in mangrove sediments	Cabral L, Noronha MF, de Sousa STP, Lacerda-Junior GV, Richter L, Fostier AH, Andreote FD, Hess M, Oliveira VM	Metagenomics is a powerful approach to study microorganisms present in any given environment and their potential to maintain and improve ecosystem health without the need of cultivating these microorganisms in the laboratory. In this study, we combined a cultivation-independent metagenomics approach with functional assays to identify the detoxification potential of microbial genes evaluating thei…	English	23	20190915	Journal	Article	Ecotoxicology and Environmental Safety	Universidade Estadual de Campinas|Brazil	Netherlands	https://doi.org/10.1016/j.ecoenv.2019.04.044	2023-05-04 20:03:55	2025-05-14 17:47:45	Reviewed
128	SCOPUS_ID:85054528630	10.1007/s00248-018-1261-6	Mangrove Sediment Microbiome: Adaptive Microbial Assemblages and Their Routed Biogeochemical Processes in Yunxiao Mangrove National Nature Reserve, China	Lin X, Hetharua B, Lin L, Xu H, Zheng T, He Z, Tian Y	Microorganisms play important roles in mangrove ecosystems. However, we know little about the ecological implications of mangrove microbiomes for high productivity and the efficient circulation of elements in mangrove ecosystems. Here, we focused on mangrove sediments located at the Yunxiao National Mangrove Reserve in southeast China, uncovering the mangrove microbiome using the 16S rRNA gene an…	English	97	20190715	Journal	Article	Microbial Ecology	Xiamen University|China	United States	https://doi.org/10.1007/s00248-018-1261-6	2023-05-04 20:03:55	2025-05-14 17:47:45	Reviewed
129	SCOPUS_ID:85071884593	10.3390/ijms20143549	Promoting beneficial and inhibiting undesirable biofilm formation with mangrove extracts	Glasenapp Y, Catto C, Villa F, Saracchi M, Cappitelli F, Papenbrock J	The extracts of two mangrove species, Bruguiera cylindrica and Laguncularia racemosa, have been analyzed at sub-lethal concentrations for their potential to modulate biofilm cycles (i.e., adhesion, maturation, and detachment) on a bacterium, yeast, and filamentous fungus. Methanolic leaf extracts were also characterized, and MS/MS analysis has been used to identify the major compounds. In this st…	English	14	20190702	Journal	Article	International Journal of Molecular Sciences	Gottfried Wilhelm Leibniz Universität Hannover|Germany	Switzerland	https://doi.org/10.3390/ijms20143549	2023-05-04 20:03:55	2025-05-14 17:47:45	Reviewed
130	SCOPUS_ID:85068089056	10.1007/s12275-019-8679-5	Carbohydrate metabolism genes dominant in a subtropical marine mangrove ecosystem revealed by metagenomics analysis	Zhao H, Yan B, Mo S, Nie S, Li Q, Ou Q, Wu B, Jiang G, Tang J, Li N, Jiang C	Mangrove sediment microorganisms play a vital role in the energy transformation and element cycling in marine wetland ecosystems. Using metagenomics analysis strategy, we compared the taxonomic structure and gene profile of the mangrove and non-mangrove sediment samples at the subtropical estuary in Beibu Gulf, South China Sea. Proteobacteria, Bacteroidetes, and Firmicutes were the most abundant …	English	22	20190701	Journal	Article	Journal of Microbiology	Guangxi University|China	Korea (South)	https://doi.org/10.1007/s12275-019-8679-5	2023-05-04 20:03:55	2025-05-14 17:47:45	Reviewed
131	SCOPUS_ID:85067182776	10.1186/s12864-019-5875-y	Revegetation on abandoned salt ponds relieves the seasonal fluctuation of soil microbiomes	Tran HT, Wang HC, Hsu TW, Sarkar R, Huang CL, Chiang TY	BACKGROUND: Salt pond restoration aims to recover the environmental damages that accumulated over the long history of salt production. Of the restoration strategies, phytoremediation that utilizes salt-tolerant plants and soil microorganisms to reduce the salt concentrations is believed to be environmentally-friendly. However, little is known about the change of bacterial community during salt po…	English	12	20190611	Journal	Article	BMC Genomics	Vinh University|Viet Nam, National Cheng Kung University|Taiwan	England	https://doi.org/10.1186/s12864-019-5875-y	2023-05-04 20:03:55	2025-05-14 17:47:45	Reviewed
132	SCOPUS_ID:85063506704	10.1016/j.envpol.2019.03.056	Influence of salinity on the degradation of xenobiotic compounds in rhizospheric mangrove soil	Munoz-Garcia A, Mestanza O, Isaza JP, Figueroa-Galvis I, Vanegas J	Mangroves are highly productive tropical ecosystems influenced by seasonal and daily salinity changes, often exposed to sewage contamination, oil spills and heavy metals, among others. There is limited knowledge of the influence of salinity on the ability of microorganisms to degrade xenobiotic compounds. The aim of this study were to determine the salinity influence on the degradation of xenobio…	English	20	20190601	Journal	Article	Environmental Pollution	Universidad Antonio Nariño|Colombia	England	https://doi.org/10.1016/j.envpol.2019.03.056	2023-05-04 20:03:55	2025-05-14 17:47:45	Reviewed
133	SCOPUS_ID:85054665290	10.1002/mbo3.741	Exploring biogeographic patterns of bacterioplankton communities across global estuaries	Ghosh A, Bhadury P	Estuaries provide an ideal niche to study structure and function of bacterioplankton communities owing to the presence of a multitude of environmental stressors. Bacterioplankton community structures from nine global estuaries were compared to understand their broad-scale biogeographic patterns. Bacterioplankton community structure from four estuaries of Sundarbans, namely Mooriganga, Thakuran, M…	English	35	20190501	Journal	Article	MicrobiologyOpen	Indian Institute of Science Education and Research Kolkata|India	England	https://doi.org/10.1002/mbo3.741	2023-05-04 20:03:55	2025-05-14 17:47:45	Reviewed
134	SCOPUS_ID:85064214220	10.1186/s40168-019-0675-9	Diversities and potential biogeochemical impacts of mangrove soil viruses	Jin M, Guo X, Zhang R, Qu W, Gao B, Zeng R	BACKGROUND: Mangroves are ecologically and economically important forests of the tropics. As one of the most carbon-rich biomes, mangroves account for 11% of the total input of terrestrial carbon into oceans. Although viruses are considered to significantly influence local and global biogeochemical cycles, little information is available regarding the community structure, genetic diversity and ec…	English	148	20190411	Journal	Article	Microbiome	Ministry of Land and Resources P.R.C.|China	England	https://doi.org/10.1186/s40168-019-0675-9	2023-05-04 20:03:55	2025-05-14 17:47:45	Reviewed
135	SCOPUS_ID:85064136907	10.1186/s40168-019-0671-0	Phyllosphere epiphytic and endophytic fungal community and network structures differ in a tropical mangrove ecosystem	Yao H, Sun X, He C, Maitra P, Li XC, Guo LD	BACKGROUND: Revealing the relationship between plants and fungi is very important in understanding biodiversity maintenance, community stability, and ecosystem functioning. However, differences in the community and network structures of phyllosphere epiphytic and endophytic fungi are currently poorly documented. In this study, we examined epiphytic and endophytic fungal communities associated wit…	English	196	20190409	Journal	Article	Microbiome	University of Chinese Academy of Sciences|China, Institute of Microbiology Chinese Academy of Sciences|China	England	https://doi.org/10.1186/s40168-019-0671-0	2023-05-04 20:03:55	2025-05-14 17:47:45	Reviewed
136	SCOPUS_ID:85062711825	10.1016/j.marpolbul.2019.03.001	Exploring bacterial functionality in mangrove sediments and its capability to overcome anthropogenic activity	Cotta SR, Cadete LL, van Elsas JD, Andreote FD, Dias ACF	Mangrove forests are highly productive yet vulnerable ecosystems that act as important carbon sinks ("blue carbon"). The objective of this work was to analyze the impact of anthropogenic activities on microbiome structure and functioning. The metagenomic analysis revealed that the taxonomic compositions were grossly similar across all mangrove microbiomes. Remarkably, these microbiomes, along the…	English	28	20190401	Journal	Article	Marine Pollution Bulletin	Universidade de São Paulo|Brazil	England	https://doi.org/10.1016/j.marpolbul.2019.03.001	2023-05-04 20:03:55	2025-05-14 17:47:45	Reviewed
137	SCOPUS_ID:85058039341	10.1038/s41396-018-0321-8	Genomic and transcriptomic insights into the ecology and metabolism of benthic archaeal cosmopolitan, Thermoprofundales (MBG-D archaea)	Zhou Z, Liu Y, Lloyd KG, Pan J, Yang Y, Gu JD, Li M	Marine Benthic Group D (MBG-D) archaea, discovered by 16S rRNA gene survey decades ago, are ecologically important, yet understudied and uncultured sedimentary archaea. In this study, a comprehensive meta-analysis based on the 16S rRNA genes of MBG-D archaea showed that MBG-D archaea are one of the most frequently found archaeal lineages in global sediment with widespread distribution and high ab…	English	90	20190401	Journal	Article	ISME Journal	The University of Hong Kong|Hong Kong, Shenzhen University|China	England	https://doi.org/10.1038/s41396-018-0321-8	2023-05-04 20:03:55	2025-05-14 17:47:45	Reviewed
138	SCOPUS_ID:85060330749	10.1007/s00253-018-09613-x	Distribution of bacterial polycyclic aromatic hydrocarbon (PAH) ring-hydroxylating dioxygenases genes in oilfield soils and mangrove sediments explored by gene-targeted metagenomics	Liang C, Huang Y, Wang Y, Ye Q, Zhang Z, Wang H	PAH ring-hydroxylating dioxygenases (PAH-RHDalpha) gene, a useful biomarker for PAH-degrading bacteria, has been widely used to examine PAH-degrading bacterial community in different contaminated sites. However, the distribution of PAH-RHDalpha genes in oilfield soils and mangrove sediments and their relationship with environmental factors still remain largely unclear. In this study, gene-targete…	English	46	20190301	Journal	Article	Applied Microbiology and Biotechnology	Tsinghua University|China	Germany	https://doi.org/10.1007/s00253-018-09613-x	2023-05-04 20:03:55	2025-05-14 17:47:45	Reviewed
139	SCOPUS_ID:85132183293	10.1016/B978-0-12-814849-5.00005-8	Microbial Diversity and Community Analysis of the Sundarbans Mangrove, a World Heritage Site	Pramanik A.			8	20190101	Book	Book Chapter	Microbial Diversity in the Genomic Era	University of Calcutta|India, Jagadis Bose National Science Talent Search|India		https://doi.org/10.1016/B978-0-12-814849-5.00005-8	2023-05-04 20:03:55	2025-05-14 17:47:45	Reviewed
140	SCOPUS_ID:85085814519	10.1007/978-981-13-8487-5_10	Microbial diversity of the sundarbans, the world’s largest tidal mangrove forest, and its bioprospects	Biswas K.			5	20190101	Book	Book Chapter	Microbial Diversity in Ecosystem Sustainability and Biotechnological Applications: Volume 2. Soil &amp; Agroecosystems	Jadavpur University|India		https://doi.org/10.1007/978-981-13-8487-5_10	2023-05-04 20:03:55	2025-05-14 17:47:45	Reviewed
141	SCOPUS_ID:85074138137	10.7717/peerj.7293	A highly diverse fungal community associated with leaves of the mangrove plant Acanthus ilicifolius var. xiamenensis revealed by isolation and metabarcoding analyses	Chi W.C.			44	20190101	Journal	Article	PeerJ	National Quemoy University|Taiwan, National Taiwan Ocean University|Taiwan		https://doi.org/10.7717/peerj.7293	2023-05-04 20:03:55	2025-05-14 17:47:45	Reviewed
142	SCOPUS_ID:85066483861	10.3389/fmicb.2019.00463	Bioactive products from plant-endophytic Gram-positive bacteria	Ek-Ramos MJ, Gomez-Flores R, Orozco-Flores AA, Rodriguez-Padilla C, Gonzalez-Ochoa G, Tamez-Guerra P	Endophytes constitute plant-colonizing microorganisms in a mutualistic symbiosis relationship. They are found in most ecosystems reducing plant crops' biotic and abiotic stressors by stimulating immune responses, excluding plant pathogens by niche competition, and participating in antioxidant activities and phenylpropanoid metabolism, whose activation produces plant defense, structural support, a…	English	163	20190101	Journal	Review	Frontiers in Microbiology	Universidad Autónoma de Nuevo León|Mexico	Switzerland	https://doi.org/10.3389/fmicb.2019.00463	2023-05-04 20:03:55	2025-05-14 17:47:45	Reviewed
143	SCOPUS_ID:85055973674	10.1016/j.envpol.2018.09.143	Nitrate supply and sulfate-reducing suppression facilitate the removal of pentachlorophenol in a flooded mangrove soil	Cheng J, Xue L, Zhu M, Feng J, Shen-Tu J, Xu J, Brookes PC, Tang C, He Y	An anaerobic incubation was launched with varying nitrate (1, 5, 10 and 20 mM exogenous NaNO(3)) and molybdate (20 mM Na(2)MoO(4), a sulfate-reducing inhibitor) additions to investigate the characteristics of PCP dechlorination, as well as the reduction of natural co-occurring electron acceptors, including NO(3)(-), Fe(III) and SO(4)(2-), and the responses of microbial community structures under …	English	38	20190101	Journal	Article	Environmental Pollution	College of Environmental and Resource Sciences|China, Zhejiang Provincial Key Laboratory of Agricultural Resources and Environment|China	England	https://doi.org/10.1016/j.envpol.2018.09.143	2023-05-04 20:03:55	2025-05-14 17:47:45	Reviewed
144	SCOPUS_ID:85056932171	10.1016/j.jgar.2018.10.024	Genomic analysis of MCR-1 and CTX-M-8 co-producing Escherichia coli ST58 isolated from a polluted mangrove ecosystem in Brazil	Sacramento AG, Fernandes MR, Sellera FP, Munoz ME, Vivas R, Dolabella SS, Lincopan N	OBJECTIVES: Genomic surveillance studies monitoring the dissemination of multidrug-resistant Enterobacteriaceae in polluted aquatic ecosystems are urgently required. The aim of this study was to report the draft genome sequence of an MCR-1 and CTX-M-8 co-producing Escherichia coli isolated from a polluted mangrove ecosystem in Northeast Brazil. METHODS: Total genomic DNA was sequenced on an Illum…	English	31	20181201	Journal	Note	Journal of Global Antimicrobial Resistance	Universidade de São Paulo|Brazil, Universidade Federal de Sergipe|Brazil	Netherlands	https://doi.org/10.1016/j.jgar.2018.10.024	2023-05-04 20:03:55	2025-05-14 17:47:45	Reviewed
145	SCOPUS_ID:85054053235	10.1038/s41598-018-32529-5	Community Structure, Dynamics and Interactions of Bacteria, Archaea and Fungi in Subtropical Coastal Wetland Sediments	Cheung MK, Wong CK, Chu KH, Kwan HS	Bacteria, archaea and fungi play crucial roles in wetland biogeochemical processes. However, little is known about their community structure, dynamics and interactions in subtropical coastal wetlands. Here, we examined communities of the three kingdoms in mangrove and mudflat sediments of a subtropical coastal wetland using Ion Torrent amplicon sequencing and co-occurrence network analysis. Bacte…	English	91	20181201	Journal	Article	Scientific Reports	Chinese University of Hong Kong|Hong Kong	England	https://doi.org/10.1038/s41598-018-32529-5	2023-05-04 20:03:55	2025-05-14 17:47:45	Reviewed
146	SCOPUS_ID:85050653606	10.1038/s41598-018-29521-4	Comparative mangrove metagenome reveals global prevalence of heavy metals and antibiotic resistome across different ecosystems	Imchen M, Kumavath R, Barh D, Vaz A, Goes-Neto A, Tiwari S, Ghosh P, Wattam AR, Azevedo V	The mangrove ecosystem harbors a complex microbial community that plays crucial role in biogeochemical cycles. In this study, we analyzed mangrove sediments from India using de novo whole metagenome next generation sequencing (NGS) and compared their taxonomic and functional community structures to mangrove metagenomics samples from Brazil and Saudi Arabia. The most abundant phyla in the mangrove…	English	68	20181201	Journal	Article	Scientific Reports	Central University of Kerala|India	England	https://doi.org/10.1038/s41598-018-29521-4	2023-05-04 20:03:55	2025-05-14 17:47:45	Reviewed
147	SCOPUS_ID:85049309592	10.1016/j.scitotenv.2018.06.305	Anaerobic degradation of sulfamethoxazole in mangrove sediments	Yang C.			57	20181201	Journal	Article	Science of the Total Environment	Soochow University, Taipei|Taiwan		https://doi.org/10.1016/j.scitotenv.2018.06.305	2023-05-04 20:03:55	2025-05-14 17:47:45	Reviewed
148	SCOPUS_ID:85040223927	10.1038/s41598-017-18550-0	Correction: Searching for signatures across microbial communities: Metagenomic analysis of soil samples from mangrove and other ecosystems (Scientific Reports (2017) DOI: 10.1038/s41598-017-09254-6)	Imchen M, Kumavath R, Barh D, Azevedo V, Ghosh P, Viana M, Wattam AR	A correction to this article has been published and is linked from the HTML version of this paper. The error has been fixed in the paper.	English	0	20181201	Journal	Erratum	Scientific Reports		England	https://doi.org/10.1038/s41598-017-18550-0	2023-05-04 20:03:55	0000-00-00 00:00:00	Reviewed
149	SCOPUS_ID:85056547486	10.1371/journal.pone.0200437	The gill-associated microbiome is the main source of wood plant polysaccharide hydrolases and secondary metabolite gene clusters in the mangrove shipworm Neoteredo reynei	Brito TL, Campos AB, Bastiaan von Meijenfeldt FA, Daniel JP, Ribeiro GB, Silva GGZ, Wilke DV, de Moraes DT, Dutilh BE, Meirelles PM, Trindade-Silva AE	Teredinidae are a family of highly adapted wood-feeding and wood-boring bivalves, commonly known as shipworms, whose evolution is linked to the acquisition of cellulolytic gammaproteobacterial symbionts harbored in bacteriocytes within the gills. In the present work we applied metagenomics to characterize microbiomes of the gills and digestive tract of Neoteredo reynei, a mangrove-adapted shipwor…	English	19	20181101	Journal	Article	PLoS ONE	Universidade Federal do Ceará|Brazil	United States	https://doi.org/10.1371/journal.pone.0200437	2023-05-04 20:03:55	2025-05-14 17:47:45	Reviewed
150	SCOPUS_ID:85045843242	10.1007/s00248-018-1190-4	Bacterial Succession Decreases Network Complexity During Plant Material Decomposition in Mangroves	Moitinho MA, Bononi L, Souza DT, Melo IS, Taketani RG	In this study, 16S rRNA gene amplicon sequencing was used to assess bacterial diversity and dynamics throughout different stages of leaves decomposition of three plant species (Rhizophora mangle, Laguncularia racemosa, and Avicennia schaueriana) in three distinct mangroves of Sao Paulo state, Brazil. The experiments were conducted in microcosms. Phylogenetic diversity (Faiths' PD) index showed di…	English	22	20181101	Journal	Article	Microbial Ecology	Empresa Brasileira de Pesquisa Agropecuária - Embrapa|Brazil, Universidade de São Paulo|Brazil	United States	https://doi.org/10.1007/s00248-018-1190-4	2023-05-04 20:03:55	2025-05-14 17:47:45	Reviewed
151	SCOPUS_ID:85055731356	10.18520/cs/v115/i8/1525-1535	Pollution and environmental stressors modulate the microbiome in estuarine mangroves: A metagenome analysis	Paingankar M.S.			14	20181001	Journal	Article	Current Science	Savitribai Phule Pune University|India		https://doi.org/10.18520/cs/v115/i8/1525-1535	2023-05-04 20:03:55	2025-05-14 17:47:45	Reviewed
152	SCOPUS_ID:85054166194	10.1007/s13205-018-1441-6	Taxonomic diversity of bacteria from mangrove sediments of Goa: metagenomic and functional analysis	Haldar S, Nazareth SW	The present study compared the taxonomic diversity and evaluated the functional attributes of the bacterial species from Mandovi and Zuari mangrove sediments, Goa, using paired-end amplicon sequencing of 16S rDNA and culture-based analyses, respectively. 16S rDNA sequencing revealed Proteobacteria, Firmicutes, and Actinobacteria as the dominant phyla in both the sediments. However, the abundance …	English	42	20181001	Journal	Article	3 Biotech	Goa University|India	Germany	https://doi.org/10.1007/s13205-018-1441-6	2023-05-04 20:03:55	2025-05-14 17:47:45	Reviewed
153	SCOPUS_ID:85045149528	10.1007/s10482-018-1076-y	Gallaecimonas mangrovi sp. nov., a novel bacterium isolated from mangrove sediment	Zhang WY, Yuan Y, Su DQ, He XP, Han SB, Epstein SS, He S, Wu M	A Gram-stain negative, rod-shaped, non-motile, strictly aerobic bacterium HK-28(T) was isolated from a mangrove sediment sample in Haikou city, Hainan Province, China. Strain HK-28(T) was able to grow at 10-45 degrees C (optimum 25-30 degrees C), pH 5.0-8.5 (optimum 6.0-7.0) and 0.5-12.0% (w/v) NaCl (optimum 1.0-3.0%, w/v). The major cellular fatty acids were C(16:0), Summed Feature 8 (C(18:1) om…	English	8	20181001	Journal	Article	Antonie van Leeuwenhoek, International Journal of General and Molecular Microbiology	Ningbo University|China	Netherlands	https://doi.org/10.1007/s10482-018-1076-y	2023-05-04 20:03:55	2023-07-06 08:00:26	Reviewed
154	SCOPUS_ID:85047604345	10.1016/j.ecoenv.2018.04.050	Microbial functional responses to long-term anthropogenic impact in mangrove soils	Cabral L, Pereira de Sousa ST, Junior GVL, Hawley E, Andreote FD, Hess M, de Oliveira VM	Mangroves are coastal ecosystems of transition between terrestrial and marine environments, that have been particularly contaminated in the last decades. Organic compounds are part of these contaminants, which have increased in the environment due to industrial activities and accidental oil spills. These contaminants are toxic to higher organisms, but microorganisms can metabolize most of these c…	English	28	20180930	Journal	Article	Ecotoxicology and Environmental Safety	Universidade Estadual de Campinas|Brazil	Netherlands	https://doi.org/10.1016/j.ecoenv.2018.04.050	2023-05-04 20:03:55	2025-05-14 17:47:45	Reviewed
155	SCOPUS_ID:85053120591	10.3389/fmicb.2018.02187	Metagenomics-based discovery of Malachite green-degradation gene families and enzymes from mangrove sediment	Qu W, Liu T, Wang D, Hong G, Zhao J	Malachite green (MG) is an organic contaminant and the effluents with MG negatively influence the health and balance of the coastal and marine ecosystem. The diverse and abundant microbial communities inhabiting in mangroves participate actively in various ecological processes. Metagenomic sequencing from mangrove sediments was applied to excavate the resources MG-degradation genes (MDGs) and to …	English	21	20180911	Journal	Article	Frontiers in Microbiology	Xiamen University|China	Switzerland	https://doi.org/10.3389/fmicb.2018.02187	2023-05-04 20:03:55	2025-05-14 17:47:45	Reviewed
156	SCOPUS_ID:85050130568	10.1016/j.aggene.2018.07.001	Metagenomic insights into the phylogenetic and functional profiles of soil microbiome from a managed mangrove in Malaysia	Priya G.			37	20180901	Journal	Article	Agri Gene	Universiti Sains Malaysia|Malaysia		https://doi.org/10.1016/j.aggene.2018.07.001	2023-05-04 20:03:55	2025-05-14 17:47:45	Reviewed
157	SCOPUS_ID:85044729527	10.1016/j.scitotenv.2018.03.158	Composition and functional diversity of microbial community across a mangrove-inhabited mudflat as revealed by 16S rDNA gene sequences	Zhang X.			146	20180815	Journal	Article	Science of the Total Environment	Jinan University|China		https://doi.org/10.1016/j.scitotenv.2018.03.158	2023-05-04 20:03:55	2025-05-14 17:47:45	Reviewed
158	SCOPUS_ID:85051525732	10.3389/fmicb.2018.01864	Metagenomics investigation of agarlytic genes and genomes in mangrove sediments in China: A potential repertory for carbohydrate-active enzymes	Qu W, Lin D, Zhang Z, Di W, Gao B, Zeng R	Monosaccharides and oligosaccharides produced by agarose degradation exhibit potential in the fields of bioenergy, medicine, and cosmetics. Mangrove sediments (MGSs) provide a special environment to enrich enzymes for agarose degradation. However, representative investigations of the agarlytic genes in MGSs have been rarely reported. In this study, agarlytic genes in MGSs were researched in detai…	English	17	20180814	Journal	Article	Frontiers in Microbiology	Xiamen University|China	Switzerland	https://doi.org/10.3389/fmicb.2018.01864	2023-05-04 20:03:55	2025-05-14 17:47:45	Reviewed
159	SCOPUS_ID:85048292237	10.1016/j.marpolbul.2018.06.015	Potential microbial consortium involved in the biodegradation of diesel, hexadecane and phenanthrene in mangrove sediment explored by metagenomics analysis	Tiralerdpanich P, Sonthiphand P, Luepromchai E, Pinyakong O, Pokethitiyook P	Hydrocarbon contamination is a serious problem that degrades the quality of mangrove ecosystems, and bioremediation using autochthonous bacteria is a promising technology to recover an impacted environment. This research investigates the biodegradation rates of diesel, hexadecane and phenanthrene, by conducting a microcosm study and survey of the autochthonous microbial community in contaminated …	English	51	20180801	Journal	Article	Marine Pollution Bulletin	Chulalongkorn University|Thailand	England	https://doi.org/10.1016/j.marpolbul.2018.06.015	2023-05-04 20:03:55	2025-05-14 17:47:45	Reviewed
160	SCOPUS_ID:85046368054	10.1007/s12275-018-7414-y	Cure of tuberculosis using nanotechnology: An overview	Kerry RG, Gouda S, Sil B, Das G, Shin HS, Ghodake G, Patra JK	Mycobacterium tuberculosis is the causative agent of tuberculosis (TB), a major health issue of the present era. The bacterium inhabits the host macrophage and other immune cells where it modulates the lysosome trafficking protein, hinders the formation of phagolysosome, and blocks the TNF receptor-dependent apoptosis of host macrophage/monocytes. Other limitations such as resistance to and low b…	English	13	20180501	Journal	Review	Journal of Microbiology	AMIT College|India	Korea (South)	https://doi.org/10.1007/s12275-018-7414-y	2023-05-04 20:03:55	2025-05-14 17:47:45	Reviewed
161	SCOPUS_ID:85031940026	10.1007/s00248-017-1091-y	Tide as Steering Factor in Structuring Archaeal and Bacterial Ammonia-Oxidizing Communities in Mangrove Forest Soils Dominated by Avicennia germinans and Rhizophora mangle	Marcos MS, Barboza AD, Keijzer RM, Laanbroek HJ	Mangrove species are adapted to grow at specific zones in a tidal gradient. Here we tested the hypothesis that the archaeal and bacterial ammonia-oxidizing microbial communities differ in soils dominated by the mangrove species Avicennia germinans and Rhizophora mangle. Two of the sampling locations were tidal locations, while the other location was impounded. Differences in the community composi…	English	20	20180501	Journal	Article	Microbial Ecology	Netherlands Institute of Ecology (NIOO) - KNAW|Netherlands, Consejo Nacional de Investigaciones Científicas y Técnicas|Argentina	United States	https://doi.org/10.1007/s00248-017-1091-y	2023-05-04 20:03:55	2025-05-14 17:47:45	Reviewed
162	SCOPUS_ID:85044828374	10.1007/s11274-018-2442-7	Metatranscriptomics analysis of mangroves habitats around Mauritius	Rampadarath S, Bandhoa K, Puchooa D, Jeewon R, Bal S	Mangroves are unique but endangered coastal ecosystems that play a vital role in the tropical and subtropical environments. Mauritius has two species of mangroves, Bruguiera gymnorrhiza (L.) Lam. and Rhizophora mucronata Lam., growing along its coast. The mangrove rhizosphere harbours a diverse microbial community and the use of RNA-sequencing can reveal both the taxonomic composition and active …	English	20	20180401	Journal	Article	World Journal of Microbiology and Biotechnology	University of Mauritius|Mauritius	Germany	https://doi.org/10.1007/s11274-018-2442-7	2023-05-04 20:03:55	2025-05-14 17:47:45	Reviewed
163	SCOPUS_ID:85042110178	10.1038/s41396-018-0060-x	Comparative genomic inference suggests mixotrophic lifestyle for Thorarchaeota	Liu Y, Zhou Z, Pan J, Baker BJ, Gu JD, Li M	Thorarchaeota are a new archaeal phylum within the Asgard superphylum, whose ancestors have been proposed to play possible ecological roles in cellular evolution. However, little is known about the lifestyles of these uncultured archaea. To provide a better resolution of the ecological roles and metabolic capacity of Thorarchaeota, we obtained Thorarchaeota genomes reconstructed from metagenomes …	English	74	20180401	Journal	Article	ISME Journal	Shenzhen University|China	England	https://doi.org/10.1038/s41396-018-0060-x	2023-05-04 20:03:55	2025-05-14 17:47:45	Reviewed
164	SCOPUS_ID:85033660572	10.1016/j.scitotenv.2017.10.214	Effects of decabromodiphenyl ether and planting on the abundance and community composition of nitrogen-fixing bacteria and ammonia oxidizers in mangrove sediments: A laboratory microcosm study	Chen J, Wang PF, Wang C, Wang X, Gao H	While nitrogen (N) fixation and ammonia oxidation by microorganisms are two important N cycling processes, little is known about how the microbes that drive these two processes respond when sediments are contaminated with persistent organic pollutants. In this study, we carried out a laboratory microcosm experiment to examine the effects of decabromodiphenyl ether (BDE-209), either on its own or …	English	21	20180301	Journal	Article	Science of the Total Environment	Hohai University|China	Netherlands	https://doi.org/10.1016/j.scitotenv.2017.10.214	2023-05-04 20:03:55	2025-05-14 17:47:45	Reviewed
165	SCOPUS_ID:85037714503	10.1007/s11356-017-0852-y	Investigating monsoon and post-monsoon variabilities of bacterioplankton communities in a mangrove ecosystem	Ghosh A, Bhadury P	In mangrove environments, bacterioplankton communities constitute an important component of aquatic biota and play a major role in ecosystem processes. Variability of bacterioplankton communities from Sundarbans mangrove, located in the Indian subcontinent in South Asia and sits on the apex of Bay of Bengal, was investigated over monsoon and post-monsoon seasons. The study was undertaken in two s…	English	33	20180201	Journal	Article	Environmental Science and Pollution Research	Indian Institute of Science Education and Research Kolkata|India	Germany	https://doi.org/10.1007/s11356-017-0852-y	2023-05-04 20:03:55	2025-05-14 17:47:45	Reviewed
166	SCOPUS_ID:85054808065	10.7717/peerj.5710	Co-occurrence patterns of litter decomposing communities in mangroves indicate a robust community resistant to disturbances	Taketani RG, Moitinho MA, Mauchline TH, Melo IS	BACKGROUND: Mangroves are important coastal ecosystems known for high photosynthetic productivity and the ability to support marine food chains through supply of dissolved carbon or particular organic matter. Most of the carbon found in mangroves is produced by its vegetation and is decomposed in root associated sediment. This process involves a tight interaction between microbial populations, li…	English	15	20180101	Journal	Article	PeerJ	Empresa Brasileira de Pesquisa Agropecuária - Embrapa|Brazil, Universidade de São Paulo|Brazil	United States	https://doi.org/10.7717/peerj.5710	2023-05-04 20:03:55	2025-05-14 17:47:45	Reviewed
167	SCOPUS_ID:85046155523	10.19675/j.cnki.1006-687x.2017.04032	Effects of exotic Spartina alterniflora on rhizosphere and endophytic bacterial community structures and diversity in roots of native mangroves	Liao D.			3	20180101	Journal	Article	Chinese Journal of Applied and Environmental Biology			https://doi.org/10.19675/j.cnki.1006-687x.2017.04032	2023-05-04 20:03:55	2025-05-14 17:47:45	Reviewed
168	SCOPUS_ID:85027858352	10.1007/s10482-017-0931-6	Distinct taxonomic and functional composition of soil microbiomes along the gradient forest-restinga-mangrove in southeastern Brazil	Mendes LW, Tsai SM	Soil microorganisms play crucial roles in ecosystem functioning, and the central goal in microbial ecology studies is to elucidate which factors shape community structure. A better understanding of the relationship between microbial diversity, functions and environmental parameters would increase our ability to set conservation priorities. Here, the bacterial and archaeal community structure in A…	English	44	20180101	Journal	Article	Antonie van Leeuwenhoek, International Journal of General and Molecular Microbiology	Universidade de São Paulo|Brazil	Netherlands	https://doi.org/10.1007/s10482-017-0931-6	2023-05-04 20:03:55	2025-05-14 17:47:45	Reviewed
169	SCOPUS_ID:85026522169	10.1016/j.jhazmat.2017.07.063	Biochar accelerates microbial reductive debromination of 2,2″,4,4″-tetrabromodiphenyl ether (BDE-47) in anaerobic mangrove sediments	Chen J, Wang C, Pan Y, Farzana SS, Tam NF	A common congener of polybrominated diphenyl ethers, 2,2',4,4'-tetrabromodiphenyl ether (BDE-47), is a prevalent, persistent and toxic pollutant. It could be removed by reduction debromination by microorganisms but the rate is often slow. The study hypothesized that spent mushroom substrate derived biochar amendment could accelerate the microbial reductive debromination of BDE-47 in anaerobic man…	English	106	20180101	Journal	Article	Journal of Hazardous Materials	City University of Hong Kong|Hong Kong, Hohai University|China	Netherlands	https://doi.org/10.1016/j.jhazmat.2017.07.063	2023-05-04 20:03:55	2025-05-14 17:47:45	Reviewed
170	SCOPUS_ID:85038248842	10.3389/fmicb.2017.02503	Invasion by cordgrass increases microbial diversity and alters community composition in a mangrove nature reserve	Liu M.			58	20171215	Journal	Article	Frontiers in Microbiology	University of Chinese Academy of Sciences|China, Chinese Academy of Sciences|China, Xiamen University|China		https://doi.org/10.3389/fmicb.2017.02503	2023-05-04 20:03:55	2025-05-14 17:47:45	Reviewed
171	SCOPUS_ID:85028999743	10.1016/j.gdata.2017.09.001	Rhizospheric metagenome of the terrestrial mangrove fern Acrostichum from Indian Sunderbans	Ganguli S, Rahaman S, Bera AR, Vishal V, Malik S, Roopalakshmi K, Singh PK	This study reports the analyses of the rhizospheric microbiome of the terrestrial mangrove fern Acrostichum aureum Linn. from the Indian Sunderbans. Samples were collected using standard protocols and 16S rRNA gene V3-V4 region amplicon sequencing was performed to identify the microbial communities prevalent in the rhizosphere. A total of 1,931,252 quality checked reads were assembled into 204,81…	English	11	20171201	Journal	Article	Genomics Data	AIIST|India	United States	https://doi.org/10.1016/j.gdata.2017.09.001	2023-05-04 20:03:55	2025-05-14 17:47:45	Reviewed
172	SCOPUS_ID:85027836453	10.1038/s41598-017-09254-6	Searching for signatures across microbial communities: Metagenomic analysis of soil samples from mangrove and other ecosystems	Imchen M, Kumavath R, Barh D, Azevedo V, Ghosh P, Viana M, Wattam AR	In this study, we categorize the microbial community in mangrove sediment samples from four different locations within a vast mangrove system in Kerala, India. We compared this data to other samples taken from the other known mangrove data, a tropical rainforest, and ocean sediment. An examination of the microbial communities from a large mangrove forest that stretches across southwestern India s…	English	54	20171201	Journal	Article	Scientific Reports	Central University of Kerala|India	England	https://doi.org/10.1038/s41598-017-09254-6	2023-05-04 20:03:55	2025-05-14 17:47:45	Reviewed
173	SCOPUS_ID:85032924268	10.1002/jobm.201700159	Metagenomic alkaline protease from mangrove sediment	Pessoa TBA, Rezende RP, Marques ELS, Pirovani CP, Dos Santos TF, Dos Santos Goncalves AC, Romano CC, Dotivo NC, Freitas ACO, Salay LC, Dias JCT	Functional screening of metagenomic libraries is an important tool for the discovery of new molecules. The metabolic diversity of microorganisms enables survival in harsh environments and is related to the production of enzymes. In this study, we identified a protease-producing clone from a metagenomic library derived from mangrove sediment. The protease was purified by ammonium sulphate precipit…	English	25	20171101	Journal	Article	Journal of Basic Microbiology	Universidade Estadual de Feira de Santana|Brazil	Germany	https://doi.org/10.1002/jobm.201700159	2023-05-04 20:03:55	2025-05-14 17:47:45	Reviewed
174	SCOPUS_ID:85017502324	10.1016/j.scitotenv.2017.04.073	Reconstruction of microbial community structures as evidences for soil redox coupled reductive dechlorination of PCP in a mangrove soil	Xu Y, He Y, Tang X, Brookes PC, Xu J	The aim was to investigate the influence of pentachlorophenol (PCP) on the soil microbial communities and the coupled mechanism between PCP reductive dechlorination and soil redox under anaerobic condition. Accordingly, a slurry incubation experiment was carried out in which bacterial and archaeal communities were detected by MiSeq amplicon sequencing. The original microbial community balance was…	English	35	20171015	Journal	Article	Science of the Total Environment	College of Environmental and Resource Sciences|China	Netherlands	https://doi.org/10.1016/j.scitotenv.2017.04.073	2023-05-04 20:03:55	2025-05-14 17:47:45	Reviewed
175	SCOPUS_ID:85053135402	10.3390/bioengineering4030062	A novel multifunctional β-N-acetylhexosaminidase revealed through metagenomics of an oil-spilled mangrove	Soares FL, Marcon J, Pereira E Silva MC, Khakhum N, Cerdeira LT, Ottoni JR, Domingos DF, Taketani RG, de Oliveira VM, Lima AOS, Azevedo JL, Rodrigues JLM, Andreote FD	The use of culture-independent approaches, such as metagenomics, provides complementary access to environmental microbial diversity. Mangrove environments represent a highly complex system with plenty of opportunities for finding singular functions. In this study we performed a functional screening of fosmid libraries obtained from an oil contaminated mangrove site, with the purpose of identifyin…	English	12	20170901	Journal	Article	Bioengineering	Universidade de São Paulo|Brazil, The University of Texas at Arlington|United States	Switzerland	https://doi.org/10.3390/bioengineering4030062	2023-05-04 20:03:55	2023-10-29 08:00:35	Reviewed
176	SCOPUS_ID:85029598951	10.1099/ijsem.0.002109	Kryptousia macronema gen. nov., sp. nov. and kryptousia microlepis sp. nov., nostocalean cyanobacteria isolated from phyllospheres	Alvarenga D.			21	20170901	Journal	Article	International Journal of Systematic and Evolutionary Microbiology	Universidade de São Paulo|Brazil		https://doi.org/10.1099/ijsem.0.002109	2023-05-04 20:03:55	2025-05-14 17:47:45	Reviewed
177	SCOPUS_ID:85021857756	10.1016/j.gene.2017.04.046	Screening and characterization of a novel thermostable lipase with detergent-additive potential from the metagenomic library of a mangrove soil	Tang L, Xia Y, Wu X, Chen X, Zhang X, Li H	One clone (Lip906) exhibiting lipase activity was screened from a metagenomic library by using a medium containing tricaprylin. A novel lipase gene from the inserted fragment of Lip906 was obtained by sequencing. The phylogenetic analysis of Lip906 lipase exhibited 34% and 32% homologue to lipases from Streptomyces sp. MspMP-M5 and Rhodopirellula europaea. This gene was expressed in Escherichia c…	English	28	20170820	Journal	Article	Gene	Guangdong Pharmaceutical University|China	Netherlands	https://doi.org/10.1016/j.gene.2017.04.046	2023-05-04 20:03:55	2025-05-14 17:47:45	Reviewed
178	SCOPUS_ID:85019764396	10.1007/s00253-017-8342-1	Anthropogenic protection alters the microbiome in intertidal mangrove wetlands in Hainan Island	Yun J, Deng Y, Zhang H	Intertidal mangrove wetlands are of great economic and ecological importance. The regular influence of tides has led to the microbial communities in these wetlands differing significantly from those in other habitats. In this study, we investigated the microbiomes of the two largest mangrove wetlands in Hainan Island, China, which have different levels of anthropogenic protection. Soil samples we…	English	35	20170801	Journal	Article	Applied Microbiology and Biotechnology	Institute of Microbiology Chinese Academy of Sciences|China	Germany	https://doi.org/10.1007/s00253-017-8342-1	2023-05-04 20:03:55	2025-05-14 17:47:45	Reviewed
179	SCOPUS_ID:85025636851	10.3389/fmicb.2017.01403	Engineering mycorrhizal symbioses to alter plant metabolism and improve crop health	French KE	Creating sustainable bioeconomies for the 21st century relies on optimizing the use of biological resources to improve agricultural productivity and create new products. Arbuscular mycorrhizae (phylum Glomeromycota) form symbiotic relationships with over 80% of vascular plants. In return for carbon, these fungi improve plant health and tolerance to environmental stress. This symbiosis is over 400…	English	52	20170721	Journal	Review	Frontiers in Microbiology	University of Oxford|United Kingdom	Switzerland	https://doi.org/10.3389/fmicb.2017.01403	2023-05-04 20:03:55	2025-05-14 17:47:45	Reviewed
180	SCOPUS_ID:85022324330	10.1371/journal.pone.0176968	Brackish habitat dictates cultivable Actinobacterial diversity from marine sponges	Ellis GA, Thomas CS, Chanana S, Adnani N, Szachowicz E, Braun DR, Harper MK, Wyche TP, Bugni TS	Bacterial communities associated with marine invertebrates such as sponges and ascidians have demonstrated potential as sources of bio-medically relevant small molecules. Metagenomic analysis has shown that many of these invertebrates harbor populations of Actinobacteria, many of which are cultivable. While some populations within invertebrates are transmitted vertically, others are obtained from…	English	5	20170701	Journal	Article	PLoS ONE	University of Wisconsin-Madison|United States, Naval Research Laboratory|United States	United States	https://doi.org/10.1371/journal.pone.0176968	2023-05-04 20:03:55	2025-05-14 17:47:45	Reviewed
181	SCOPUS_ID:85020672252	10.1007/s11274-017-2307-5	Functional metagenomics of oil-impacted mangrove sediments reveals high abundance of hydrolases of biotechnological interest	Ottoni JR, Cabral L, de Sousa STP, Junior GVL, Domingos DF, Soares Junior FL, da Silva MCP, Marcon J, Dias ACF, de Melo IS, de Souza AP, Andreote FD, de Oliveira VM	Mangroves are located in coastal wetlands and are susceptible to the consequences of oil spills, what may threaten the diversity of microorganisms responsible for the nutrient cycling and the consequent ecosystem functioning. Previous reports show that high concentration of oil favors the incidence of epoxide hydrolases and haloalkane dehalogenases in mangroves. This finding has guided the goals …	English	24	20170701	Journal	Article	World Journal of Microbiology and Biotechnology	Universidade Estadual de Campinas|Brazil	Germany	https://doi.org/10.1007/s11274-017-2307-5	2023-05-04 20:03:55	2025-05-14 17:47:45	Reviewed
182	SCOPUS_ID:85018722905	10.18520/cs/v112/i08/1698-1703	Tropical mangrove swamp metagenome reveals unusual abundance of ecologically important microbes	Ismail Z.			9	20170401	Journal	Article	Current Science	Institute of Biological Sciences|Malaysia		https://doi.org/10.18520/cs/v112/i08/1698-1703	2023-05-04 20:03:55	2025-05-14 17:47:45	Reviewed
183	SCOPUS_ID:85006942296	10.1016/j.ecolind.2016.11.023	Microbial community structure of surface sediments from a tropical estuarine environment using next generation sequencing	Khandeparker L.			37	20170301	Journal	Article	Ecological Indicators	National Institute of Oceanography India|India		https://doi.org/10.1016/j.ecolind.2016.11.023	2023-05-04 20:03:55	2025-05-14 17:47:45	Reviewed
184	SCOPUS_ID:85029397532	10.1266/ggs.16-00013	Geographical variation in soil bacterial community structure in tropical forests in Southeast Asia and temperate forests in Japan based on pyrosequencing analysis of 16S rRNA	Ito N, Iwanaga H, Charles S, Diway B, Sabang J, Chong L, Nanami S, Kamiya K, Lum S, Siregar UJ, Harada K, Miyashita NT	Geographical variation in soil bacterial community structure in 26 tropical forests in Southeast Asia (Malaysia, Indonesia and Singapore) and two temperate forests in Japan was investigated to elucidate the environmental factors and mechanisms that influence biogeography of soil bacterial diversity and composition. Despite substantial environmental differences, bacterial phyla were represented in…	English	7	20170101	Journal	Article	Genes and Genetic Systems	Kyoto University|Japan	Japan	https://doi.org/10.1266/ggs.16-00013	2023-05-04 20:03:56	2025-05-14 17:47:45	Reviewed
185	SCOPUS_ID:85026393458	10.1139/cjm-2016-0587	Comparative bacterial community analysis in relatively pristine and anthropogenically influenced mangrove ecosystems on the Red Sea	Ullah R, Yasir M, Khan I, Bibi F, Sohrab SS, Al-Ansari A, Al-Abbasi F, Al-Sofyani AA, Daur I, Lee SW, Azhar EI	Mangrove habitats are ecologically important ecosystems that are under severe pressure worldwide because of environmental changes and human activities. In this study, 16S rRNA gene amplicon deep-sequencing was used to compare bacterial communities in Red Sea mangrove ecosystems at anthropogenically influenced coastal sites with those at a relatively pristine island site. In total, 32 phyla were i…	English	23	20170101	Journal	Article	Canadian Journal of Microbiology	King Abdulaziz University|Saudi Arabia	Canada	https://doi.org/10.1139/cjm-2016-0587	2023-05-04 20:03:56	2025-05-14 17:47:45	Reviewed
186	SCOPUS_ID:85014342574	10.1139/cjm-2016-0449	Diversity of Bacillus-like bacterial community in the sediments of the Bamenwan mangrove wetland in Hainan, China	Liu M, Cui Y, Chen Y, Lin X, Huang H, Bao S	Members of the genus Bacillus and related spore-forming genera are ubiquitous. However, Bacillus-like species isolated from marine sediments have attracted less interest than their terrestrial relatives. Here, we investigated the diversity of Bacillus-like bacterial communities in the sediments of the Bamenwan mangrove wetland in Hainan, China, using culture-dependent and culture-independent meth…	English	18	20170101	Journal	Article	Canadian Journal of Microbiology	Chinese Academy of Tropical Agricultural Sciences|China	Canada	https://doi.org/10.1139/cjm-2016-0449	2023-05-04 20:03:56	2025-05-14 17:47:45	Reviewed
187	SCOPUS_ID:84992016836	10.1016/j.scitotenv.2016.10.040	Insight into the long-term effect of mangrove species on removal of polybrominated diphenyl ethers (PBDEs) from BDE-47 contaminated sediments	Chen J, Wang C, Shen ZJ, Gao GF, Zheng HL	Polybrominated diphenyl ethers (PBDEs) have become ubiquitous environmental contaminants, particularly in mangrove wetlands. However, little is known about the long-term effect of mangrove plants on PBDE removal from contaminated sediments. A 12-month microcosm experiment was conducted to understand the effect of two mangrove species, namely Avicennia marina (Am) and Aegiceras corniculatum (Ac), …	English	53	20170101	Journal	Article	Science of the Total Environment	Xiamen University|China, Hohai University|China	Netherlands	https://doi.org/10.1016/j.scitotenv.2016.10.040	2023-05-04 20:03:56	2025-05-14 17:47:45	Reviewed
[truncated: 171 more rows]

## Sheet: Web of Science
ID DOCUMENT	Showing the key search words used in different databases	Publication_type	Authors	Book Editors	Author Full Names	Title	Source Title	Book Series Title	Language	Document_type	Author Keywords	Keywords Plus	Abstract	Addresses	Afiliations	Reprint Addresses	Email Addresses	Researcher Ids	ORCIDs	Funding Orgs	Funding Name Preferred	Funding Text	Cited Reference Count	Times Cited, WoS Core	Times Cited, All Databases	180 Day Usage Count	Since 2013 Usage Count	Publisher	Publisher City	Publisher Address	ISSN	eISSN	ISBN	Journal Abbreviation	Journal ISO Abbreviation	Publication Date	Publication Year	Volume	Issue	Start Page	End Page	Article Number	Doi	DOI Link/Link	Book DOI	Early Access Date	Number of Pages	WoS Categories	Web of Science Index
[truncated: 454 more rows]
[truncated: 5 more columns]

[truncated: 1 more sheets: All records without their dupli]
