# Supplementary material for: Worldwide diversity and ecology of mangrove fungi: a systematic review of ITS metabarcoding studies and a quantitative, integrative analysis of raw sequence data
Source: World J Microbiol Biotechnol. 2026 Jun 13;42(7):352. doi: 10.1007/s11274-026-05065-y (PMC13264588; doi:10.1007/s11274-026-05065-y)
Supplement: Supplementary file 4 — (XLSX 43.7 KB) [file 11274_2026_5065_MOESM4_ESM.xlsx]

## Sheet: data
	Selection by https://rayyan.ai	Selection by reading the full article	Title	Database	DOI	LINK	Reference	Year publication	JOURNAL NAME
3	maybe	selected	The effects of long-term hexabromocyclododecanes contamination on microbial communities in the microcosms	Pubmed/ Scopus	10.1016/j.chemosphere.2023.138412	https://doi.org/10.1016/j.chemosphere.2023.138412	Yu et al. (2023)	2023	Chemosphere
64	maybe	selected	Genetic Elucidation of Quorum Sensing and Cobamide Biosynthesis in Divergent Bacterial-Fungal Associations Across the Soil-Mangrove Root Interface	Pubmed/ Scopus/ Web science	10.3389/fmicb.2021.698385	https://doi.org/10.3389/fmicb.2021.698385	Zhou et al. (2021)	2021	Frontiers in Microbiology
73	selected	selected	High-Level Diversity of Basal Fungal Lineages and the Control of Fungal Community Assembly by Stochastic Processes in Mangrove Sediments	Pubmed/ Scopus/ Web science	10.1128/AEM.00928-21	https://doi.org/10.1128/AEM.00928-21	Zhang et al. (2021)	2021	Applied and Environmental Microbiology
77	maybe	selected	Prevalence of antibiotic resistance genes and bacterial pathogens along the soil–mangrove root continuum	Pubmed/ Scopus/ Web science	10.1016/j.jhazmat.2020.124985	https://doi.org/10.1016/j.jhazmat.2020.124985	Wang et al. (2021)	2021	Journal of Hazardous Materials
91	maybe	selected	Diversity, function and assembly of mangrove root-associated microbial communities at a continuous fine-scale	Pubmed/ Scopus/ Web science	10.1038/s41522-020-00164-6	https://doi.org/10.1038/s41522-020-00164-6	Zhuang et al. (2020)	2020	npj Biofilms and Microbiomes
97	selected	selected	Distinct fungal communities associated with different organs of the mangrove Sonneratia alba in the Malay Peninsula	Pubmed/ Scopus/ Web science	10.1186/s43008-020-00042-y	https://doi.org/10.1186/s43008-020-00042-y	Lee et al. (2020)	2020	IMA Fungus
135	selected	selected	Phyllosphere epiphytic and endophytic fungal community and network structures differ in a tropical mangrove ecosystem	Pubmed/ Scopus/ Web science	10.1186/s40168-019-0671-0	https://doi.org/10.1186/s40168-019-0671-0	Yao et al. (2019)	2019	Microbiome
141	maybe	selected	A highly diverse fungal community associated with leaves of the mangrove plant Acanthus ilicifolius var. xiamenensis revealed by isolation and metabarcoding analyses	Scopus	10.7717/peerj.7293	https://doi.org/10.7717/peerj.7293	Chi et al. (2019)	2019	PeerJ
145	maybe	selected	Community Structure, Dynamics and Interactions of Bacteria, Archaea and Fungi in Subtropical Coastal Wetland Sediments	Pubmed/ Scopus/ Web science	10.1038/s41598-018-32529-5	https://doi.org/10.1038/s41598-018-32529-5	Cheung et al. (2018)	2018	Scientific Reports
236	selected	selected	Multiple markers pyrosequencing reveals highly diverse and host-specific fungal communities on the mangrove trees Avicennia marina and Rhizophora stylosa	Pubmed/ Scopus/ Web science	10.1111/j.1574-6941.2011.01236.x	https://doi.org/10.1111/j.1574-6941.2011.01236.x	Arfi et al. (2012)	2012	FEMS Microbiology Ecology
264	selected	selected	Mangrove-Associated Fungal Communities Are Differentiated by Geographic Location and Host Structure	Pubmed/ Web science	10.3389/fmicb.2019.02456	https://doi.org/10.3389/fmicb.2019.02456	Lee et al. (2019)	2019	Frontiers in Microbiology
266	maybe	selected	Diversity of fungi from mangrove sediments of Goa, India, obtained by metagenomic analysis using Illumina sequencing	Pubmed/ Web science	10.1007/s13205-019-1698-4	https://doi.org/10.1007/s13205-019-1698-4	Haldar and Nazareth (2019)	2019	3 Biotech
333	selected	selected	Exploring the rich diversity and ecological roles of fungal communities in a small yet vibrant mangrove ecosystem	Scopus/Web science	10.1007/s11756-025-01924-5	https://doi.org/10.1007/s11756-025-01924-5	Myovela et al. (2025)	2025	Biologia
336	excluded	selected	A salt-tolerant growth-promoting phyllosphere microbial combination from mangrove plants and its mechanism for promoting salt tolerance in rice	Pubmed/ Scopus/ Web science	10.1186/s40168-024-01969-9	https://doi.org/10.1186/s40168-024-01969-9	Yang et al. (2024)	2024	Microbiome
338	maybe	selected	Whispers in the mangroves: Unveiling the silent impact of potential toxic metals (PTMs) on Indian Sundarbans fungi	Pubmed/ Scopus/ Web science	10.1016/j.marpolbul.2024.117233	https://doi.org/10.1016/j.marpolbul.2024.117233	Mahanty et al. (2024)	2024	Marine Pollution Bulletin
368	selected	selected	Distribution and diversity studies of endophytic and rhizospheric fungi associated with the mangrove, Acanthus ilicifolius, using amplicon sequencing-based metagenomic approach	Scopus	10.1016/j.egg.2024.100261	https://doi.org/10.1016/j.egg.2024.100261	Shah et al. (2024)	2024	Ecological Genetics and Genomics
379	maybe	selected	Diversity and assembly patterns of mangrove rhizosphere mycobiome along the Coast of Gazi Bay and Mida Creek in Kenya	Pubmed/ Scopus/ Web science	10.1371/journal.pone.0298237	https://doi.org/10.1371/journal.pone.0298237	Muwawa et al. (2024)	2024	Plos One
380	excluded	selected	Effects of polypropylene microplastics on carbon dioxide dynamics in intertidal mangrove sediments	Pubmed/ Scopus	10.1016/j.envpol.2024.123682	https://doi.org/10.1016/j.envpol.2024.123682	Lin et al. (2024)	2024	Environmental Pollution
394	maybe	selected	Association between rhizosphere microbiome and hybrid weakness of the endangered mangrove hybrid plant Sonneratia×hainanensis	Scopus	10.13343/j.cnki.wsxb.20240046	https://actamicro.ijournals.cn/html/actamicrocn/2024/8/20240816.htm	Li et al. (2024)	2024	Acta Microbiologica Sinica
397	maybe	selected	Geographical factor dominates spatial patterns of potential nitrate reduction rates in coastal wetland sediments in Fujian Province, China	Scopus/Web science	10.3389/feart.2024.1399200	https://doi.org/10.3389/feart.2024.1399200	Zhang, N. et al. (2024)	2024	Frontiers in Earth Science
443	maybe	selected	Environmental prospecting of black yeast-like agents of human disease using culture-independent methodology	Web science	10.1038/s41598-020-70915-0	http://dx.doi.org/10.1038/s41598-020-70915-0	Costa et al. (2020)	2020	Scientific Reports
448	selected	selected	Effect of salinity on fungal diversity in the rhizosphere of the halophyte Avicennia germinans from a semi-arid mangrove	Web science	10.1016/j.funeco.2019.07.009	http://dx.doi.org/10.1016/j.funeco.2019.07.009	Vanegas et al. (2019)	2019	Fungal Ecology
480	-	Was also selected as a relevant study for this review. This was identified from the bibliographic reference of another previously selected article	Community reassemblies of eukaryotes, prokaryotes, and viruses in the hexabromocyclododecanes-contaminated microcosms	Pubmed	10.1016/j.jhazmat.2022.129159	https://doi.org/10.1016/j.jhazmat.2022.129159	Yu et al. (2022)	2022	Journal of Hazardous Materials

## Sheet: Number of articles year
Year publication	Number of articles publicated
2012	1
2018	1
2019	5
2020	3
2021	3
2022	1
2023	1
2024	7
2025	1

## Sheet: REFERENCE
ID article	Citation	Reference
3	Yu et al. (2023)	Yu, F., Luo, W., Xie, W., Li, Y., Liu, Y., Ye, X., ... & Hu, Z. (2023). The effects of long-term hexabromocyclododecanes contamination on microbial communities in the microcosms. Chemosphere, 325, 138412. https://doi.org/10.1016/j.chemosphere.2023.138412
64	Zhou et al. (2021)	Zhou, Z., Hu, R., Ni, Y., Zhuang, W., Luo, Z., Huang, W., ... & Wang, C. (2021). Genetic Elucidation of Quorum Sensing and Cobamide Biosynthesis in Divergent Bacterial-Fungal Associations Across the Soil-Mangrove Root Interface. Frontiers in Microbiology, 12, 698385. https://doi.org/10.3389/fmicb.2021.698385
73	Zhang et al. (2021)	Zhang, Z. F., Pan, Y. P., Liu, Y., & Li, M. (2021). High-level diversity of basal fungal lineages and the control of fungal community assembly by stochastic processes in mangrove sediments. Applied and environmental microbiology, 87(17), e00928-21. https://doi.org/10.1128/AEM.00928-21
77	Wang et al. (2021)	Wang, C., Hu, R., Strong, P. J., Zhuang, W., Huang, W., Luo, Z., ... & Shu, L. (2021). Prevalence of antibiotic resistance genes and bacterial pathogens along the soil–mangrove root continuum. Journal of Hazardous Materials, 408, 124985. https://doi.org/10.1016/j.jhazmat.2020.124985
91	Zhuang et al. (2020)	Zhuang, W., Yu, X., Hu, R., Luo, Z., Liu, X., Zheng, X., ... & He, Z. (2020). Diversity, function and assembly of mangrove root-associated microbial communities at a continuous fine-scale. npj Biofilms and Microbiomes, 6(1), 52. https://doi.org/10.1038/s41522-020-00164-6
97	Lee et al. (2020)	Lee, N. L. Y., Huang, D., Quek, Z. B. R., Lee, J. N., & Wainwright, B. J. (2020). Distinct fungal communities associated with different organs of the mangrove Sonneratia alba in the Malay Peninsula. IMA fungus, 11(1), 17. https://doi.org/10.1186/s43008-020-00042-y
135	Yao et al. (2019)	Yao, H., Sun, X., He, C., Maitra, P., Li, X. C., & Guo, L. D. (2019). Phyllosphere epiphytic and endophytic fungal community and network structures differ in a tropical mangrove ecosystem. Microbiome, 7(1), 57. https://doi.org/10.1186/s40168-019-0671-0
141	Chi et al. (2019)	Chi, W. C., Chen, W., He, C. C., Guo, S. Y., Cha, H. J., Tsang, L. M., ... & Pang, K. L. (2019a). A highly diverse fungal community associated with leaves of the mangrove plant Acanthus ilicifolius var. xiamenensis revealed by isolation and metabarcoding analyses. PeerJ, 7, e7293. https://doi.org/10.7717/peerj.7293
145	Cheung et al. (2018)	Cheung, M. K., Wong, C. K., Chu, K. H., & Kwan, H. S. (2018). Community structure, dynamics and interactions of bacteria, archaea and fungi in subtropical coastal wetland sediments. Scientific Reports, 8(1), 14397. https://doi.org/10.1038/s41598-018-32529-5
236	Arfi et al. (2012)	Arfi, Y., Buée, M., Marchand, C., Levasseur, A., & Record, E. (2012). Multiple markers pyrosequencing reveals highly diverse and host-specific fungal communities on the mangrove trees Avicennia marina and Rhizophora stylosa. FEMS microbiology ecology, 79(2), 433-444. https://doi.org/10.1111/j.1574-6941.2011.01236.x
264	Lee et al. (2019)	Lee, N. L. Y., Huang, D., Quek, Z. B. R., Lee, J. N., & Wainwright, B. J. (2019). Mangrove-associated fungal communities are differentiated by geographic location and host structure. Frontiers in microbiology, 10, 2456. https://doi.org/10.3389/fmicb.2019.02456
266	Haldar and Nazareth (2019)	Haldar, S., & Nazareth, S. W. (2019). Diversity of fungi from mangrove sediments of Goa, India, obtained by metagenomic analysis using Illumina sequencing. 3 Biotech, 9(5), 164. https://doi.org/10.1007/s13205-019-1698-4
333	Myovela et al. (2025)	Myovela, H., Tibuhwa, D., & Hussein, J. (2025). Exploring the rich diversity and ecological roles of fungal communities in a small yet vibrant mangrove ecosystem. Biologia, 1-13. https://doi.org/10.1007/s11756-025-01924-5
336	Yang et al. (2024)	Yang, X., Yuan, R., Yang, S., Dai, Z., Di, N., Yang, H., ... & Wei, M. (2024). A salt-tolerant growth-promoting phyllosphere microbial combination from mangrove plants and its mechanism for promoting salt tolerance in rice. Microbiome, 12(1), 270. https://doi.org/10.1186/s40168-024-01969-9
338	Mahanty et al. (2024)	Mahanty, S., Pillay, K., Hardouin, E. A., Andreou, D., Cvitanović, M., Darbha, G. K., ... & Majumder, S. (2024). Whispers in the mangroves: Unveiling the silent impact of potential toxic metals (PTMs) on Indian Sundarbans fungi. Marine Pollution Bulletin, 209, 117233. https://doi.org/10.1016/j.marpolbul.2024.117233
368	Shah et al. (2024)	Shah, S. P., George, J. T., & Chunduri, J. R. (2024). Distribution and diversity studies of endophytic and rhizospheric fungi associated with the mangrove, Acanthus ilicifolius, using amplicon sequencing-based metagenomic approach. Ecological Genetics and Genomics, 31, 100261. https://doi.org/10.1016/j.egg.2024.100261
379	Muwawa et al. (2024)	Muwawa, E. M., Makonde, H. M., Obieze, C. C., de Oliveira, I. G., Jefwa, J. M., Kahindi, J. H., & Khasa, D. P. (2024). Diversity and assembly patterns of mangrove rhizosphere mycobiome along the Coast of Gazi Bay and Mida Creek in Kenya. Plos one, 19(4), e0298237. https://doi.org/10.1371/journal.pone.0298237.
380	Lin et al. (2024)	Lin, X., Lin, S., Peng, L., Chen, M., Cheng, X., Xie, S., ... & Mehmood, T. (2024). Effects of polypropylene microplastics on carbon dioxide dynamics in intertidal mangrove sediments. Environmental Pollution, 346, 123682. https://doi.org/10.1016/j.envpol.2024.123682
394	Li et al. (2024)	Li, J., Wang, Y., Zhu, Q., Li, G., Zhang, Y., Lin, H., Wang, L., Li, M., Tang, S. (2024). Association analysis of hybrid disadvantages and rhizosphere microorganisms of endangered mangrove hybrid Hainan Hainan Hainan spp. Acta Microbiology, 64(8): 2823-2843. DOI: 10.13343/j.cnki.wsxb.20240046. https://actamicro.ijournals.cn/html/actamicrocn/2024/8/20240816.htm
397	Zhang et al. (2024)	Zhang, N., Dai, Z., Wang, F., Yang, S., & Cao, W. (2024). Geographical factor dominates spatial patterns of potential nitrate reduction rates in coastal wetland sediments in Fujian Province, China. Frontiers in Earth Science, 12, 1399200. https://doi.org/10.3389/feart.2024.1399200
443	Costa et al. (2020)	Costa, F. D. F., da Silva, N. M., Voidaleski, M. F., Weiss, V. A., Moreno, L. F., Schneider, G. X., ... & Vicente, V. A. (2020). Environmental prospecting of black yeast-like agents of human disease using culture-independent methodology. Scientific Reports, 10(1), 14229. http://dx.doi.org/10.1038/s41598-020-70915-0
448	Vanegas et al. (2019)	Vanegas, J., Munoz-Garcia, A., Pérez-Parra, K. A., Figueroa-Galvis, I., Mestanza, O., & Polanía, J. (2019). Effect of salinity on fungal diversity in the rhizosphere of the halophyte Avicennia germinans from a semi-arid mangrove. Fungal Ecology, 42, 100855. http://dx.doi.org/10.1016/j.funeco.2019.07.009
480	Yu et al. (2022)	Yu, F., Luo, W., Xie, W., Li, Y., Meng, S., Kan, J., ... & Hu, Z. (2022). Community reassemblies of eukaryotes, prokaryotes, and viruses in the hexabromocyclododecanes-contaminated microcosms. Journal of Hazardous Materials, 436, 129159. https://doi.org/10.1016/j.jhazmat.2022.129159
