# Supplementary material for: Worldwide diversity and ecology of mangrove fungi: a systematic review of ITS metabarcoding studies and a quantitative, integrative analysis of raw sequence data
Source: World J Microbiol Biotechnol. 2026 Jun 13;42(7):352. doi: 10.1007/s11274-026-05065-y (PMC13264588; doi:10.1007/s11274-026-05065-y)
Supplement: Supplementary file 5 — (XLSX 14.9 KB) [file 11274_2026_5065_MOESM5_ESM.xlsx]

## Sheet: Samples per Region
ID ARTICLE	Reference	Geographic Region code	Geographic Region name	SMP_A	SMP_B	SMP_C	SMP_D	SMP_E	SMP_F	SMP_G	TOTAL
3	Yu et al. (2023)	EAs	Eastern Asia	10	12	0	0	0	0	0	22
64	Zhou et al. (2021)	EAs	Eastern Asia	0	0	12	12	24	0	0	48
73	Zhang et al. (2021)	EAs	Eastern Asia	0	0	107	0	0	3	0	110
77	Wang et al. (2021)	EAs	Eastern Asia	0	0	3	3	6	0	0	12
91	Zhuang et al. (2020)	EAs	Eastern Asia	0	0	6	6	12	0	0	24
97	Lee et al. (2020)	SEAs	Southeast Asia	0	0	81	0	270	0	0	351
135	Yao et al. (2019)	EAs	Eastern Asia	0	0	0	0	48	0	0	48
141	Chi et al. (2019)	EAs	Eastern Asia	0	0	0	0	17	0	0	17
145	Cheung et al. (2018)	EAs	Eastern Asia	0	0	18	0	0	0	0	18
236	Arfi et al. (2012)]	Mel	Melanesia	0	0	0	0	12	0	0	12
264	Lee et al. (2019)	SEAs	Southeast Asia	0	0	70	0	209	0	0	279
266	Haldar and Nazareth (2019)	SAs	Southern Asia	0	0	2	0	0	0	0	2
333	Myovela et al (2025)	EAf	East Africa	0	0	2	0	8	0	0	10
336	Yang et al (2024)	EAs	Eastern Asia	0	0	0	0	36	0	0	36
338	Mahanty et al (2024)	SAs	Southern Asia	0	0	2	0	0	2	0	4
368	Shah et al (2024)	SAs	Southern Asia	0	0	1	0	3	0	0	4
379	Muwawa et al (2024)	EAf	East Africa	0	0	0	64	0	0	0	64
380	Lin et al (2024)	EAs	Eastern Asia	0	0	0	0	0	0	3	3
394	Li et al (2024)	EAs	Eastern Asia	0	0	0	9	0	0	0	9
397	Zhang et al (2024)	EAs	Eastern Asia	0	0	54	0	0	0	0	54
443	Costa et al (2020)	SAm	South America	0	0	18	0	0	0	0	18
448	Vanegas et al (2019)	SAm	South America	0	0	0	9	0	0	0	9
480	Yu et al. (2022)	EAs	Eastern Asia	SAME ARTICLE SELECTED ID 3	SAME ARTICLE SELECTED ID 3	0	0	0	0	0	0
