# Supplementary material for: Worldwide diversity and ecology of mangrove fungi: a systematic review of ITS metabarcoding studies and a quantitative, integrative analysis of raw sequence data
Source: World J Microbiol Biotechnol. 2026 Jun 13;42(7):352. doi: 10.1007/s11274-026-05065-y (PMC13264588; doi:10.1007/s11274-026-05065-y)
Supplement: Supplementary file 6 — (XLSX 68.7 KB) [file 11274_2026_5065_MOESM6_ESM.xlsx]

## Sheet: NUMBER OF ACESS DOWNLOADED EXCL
Situation	Deposited Sequence Data Platform	Servidor	Microbiome Data Access Number	ID Article	fasterq-dump	status	ID Article	FastQ	type	Downloaded	Reference	Geographic Region	Geographic Region	Country	Mangrove Site	NUMBER OF SAMPLE	Sample Type	Samples Chacteristics	Microrganism type	Number of sequenced samples totals	Depth (cm)	Native/associated mangrove plant species/ non vegetated/mudflat	Plant specie	Primer Status	Primer R1	Sequence PrimerR1	Primer R2	Sequence PrimerR2	Primer R3	Sequence PrimerR3	Primer R4	Sequence PrimerR4	Primer R5	Sequence Primer R5	Primer R6	Sequence Primer R6	Region of ITS	Plataform
OK	NCBI	National Center for Biotechnology Information	SRR22964905	3	echo 'Downloading SRR22964905' && fasterq-dump -e 20 -O article_3 SRR22964905	Pending (Illumina)	3	SRR22964905	paired	TRUE	Yu, F. et al. (2023)	EAs	EASTERN ASIA	China	Zhanjiang Mangrove National Nature Reserve (ZJ1-2)	S001	SMP_B	Sediments kept in microcosms without vegetation and contaminated with hydrocarbons	FUNGI	1	0-5	-	-	1PP - ITS	ITS1F	CTTGGTCATTTAGAGGAAGTAA	ITS2R	GCTGCGTTCTTCATCGATGC	-	-	-	-	-	-	-	-	ITS1	Illumina (MiSeq)
OK	NCBI	National Center for Biotechnology Information	SRR22964906	3	echo 'Downloading SRR22964906' && fasterq-dump -e 20 -O article_3 SRR22964906	Pending (Illumina)	3	SRR22964906	paired	TRUE	Yu, F. et al. (2023)	EAs	EASTERN ASIA	China	Hainan mangrove (HNcontrol-2)	S002	SMP_A	Sediments kept in microcosms without vegetation	FUNGI	1	0-5	-	-	1PP - ITS	ITS1F	CTTGGTCATTTAGAGGAAGTAA	ITS2R	GCTGCGTTCTTCATCGATGC	-	-	-	-	-	-	-	-	ITS1	Illumina (MiSeq)
OK	NCBI	National Center for Biotechnology Information	SRR22964907	3	echo 'Downloading SRR22964907' && fasterq-dump -e 20 -O article_3 SRR22964907	Pending (Illumina)	3	SRR22964907	paired	TRUE	Yu, F. et al. (2023)	EAs	EASTERN ASIA	China	Hainan mangrove (HN3-2)	S003	SMP_B	Sediments kept in microcosms without vegetation and contaminated with hydrocarbons	FUNGI	1	0-5	-	-	1PP - ITS	ITS1F	CTTGGTCATTTAGAGGAAGTAA	ITS2R	GCTGCGTTCTTCATCGATGC	-	-	-	-	-	-	-	-	ITS1	Illumina (MiSeq)
OK	NCBI	National Center for Biotechnology Information	SRR22964908	3	echo 'Downloading SRR22964908' && fasterq-dump -e 20 -O article_3 SRR22964908	Pending (Illumina)	3	SRR22964908	paired	TRUE	Yu, F. et al. (2023)	EAs	EASTERN ASIA	China	Hainan mangrove (HN2-2)	S004	SMP_B	Sediments kept in microcosms without vegetation	FUNGI	1	0-5	-	-	1PP - ITS	ITS1F	CTTGGTCATTTAGAGGAAGTAA	ITS2R	GCTGCGTTCTTCATCGATGC	-	-	-	-	-	-	-	-	ITS1	Illumina (MiSeq)
OK	NCBI	National Center for Biotechnology Information	SRR22964909	3	echo 'Downloading SRR22964909' && fasterq-dump -e 20 -O article_3 SRR22964909	Pending (Illumina)	3	SRR22964909	paired	TRUE	Yu, F. et al. (2023)	EAs	EASTERN ASIA	China	Zhanjiang Mangrove National Nature Reserve (ZJcontrol-2)	S005	SMP_A	Sediments kept in microcosms without vegetation	FUNGI	1	0-5	-	-	1PP - ITS	ITS1F	CTTGGTCATTTAGAGGAAGTAA	ITS2R	GCTGCGTTCTTCATCGATGC	-	-	-	-	-	-	-	-	ITS1	Illumina (MiSeq)
OK	NCBI	National Center for Biotechnology Information	SRR22964910	3	echo 'Downloading SRR22964910' && fasterq-dump -e 20 -O article_3 SRR22964910	Pending (Illumina)	3	SRR22964910	paired	TRUE	Yu, F. et al. (2023)	EAs	EASTERN ASIA	China	Zhanjiang Mangrove National Nature Reserve (ZJ3-2)	S006	SMP_B	Sediments kept in microcosms without vegetation and contaminated with hydrocarbons	FUNGI	1	0-5	-	-	1PP - ITS	ITS1F	CTTGGTCATTTAGAGGAAGTAA	ITS2R	GCTGCGTTCTTCATCGATGC	-	-	-	-	-	-	-	-	ITS1	Illumina (MiSeq)
OK	NCBI	National Center for Biotechnology Information	SRR22964911	3	echo 'Downloading SRR22964911' && fasterq-dump -e 20 -O article_3 SRR22964911	Pending (Illumina)	3	SRR22964911	paired	TRUE	Yu, F. et al. (2023)	EAs	EASTERN ASIA	China	Zhanjiang Mangrove National Nature Reserve (ZJ2-2)	S007	SMP_B	Sediments kept in microcosms without vegetation and contaminated with hydrocarbons	FUNGI	1	0-5	-	-	1PP - ITS	ITS1F	CTTGGTCATTTAGAGGAAGTAA	ITS2R	GCTGCGTTCTTCATCGATGC	-	-	-	-	-	-	-	-	ITS1	Illumina (MiSeq)
OK	NCBI	National Center for Biotechnology Information	SRR22964912	3	echo 'Downloading SRR22964912' && fasterq-dump -e 20 -O article_3 SRR22964912	Pending (Illumina)	3	SRR22964912	paired	TRUE	Yu, F. et al. (2023)	EAs	EASTERN ASIA	China	Hainan mangrove (HN1-2)	S008	SMP_B	Sediments kept in microcosms without vegetation and contaminated with hydrocarbons	FUNGI	1	0-5	-	-	1PP - ITS	ITS1F	CTTGGTCATTTAGAGGAAGTAA	ITS2R	GCTGCGTTCTTCATCGATGC	-	-	-	-	-	-	-	-	ITS1	Illumina (MiSeq)
OK	NCBI	National Center for Biotechnology Information	SRR23021236	3	echo 'Downloading SRR23021236' && fasterq-dump -e 20 -O article_3 SRR23021236	Pending (Illumina)	3	SRR23021236	single	TRUE	Yu, F. et al. (2023)	EAs	EASTERN ASIA	China	Zhanjiang Mangrove National Nature Reserve (Zhanjiang3)	S009	SMP_A	Sediments kept in microcosms without vegetation	FUNGI	1	0-5	-	-	1PP - ITS	ITS1F	CTTGGTCATTTAGAGGAAGTAA	ITS2R	GCTGCGTTCTTCATCGATGC	-	-	-	-	-	-	-	-	ITS1	Illumina (MiSeq)
OK	NCBI	National Center for Biotechnology Information	SRR23021237	3	echo 'Downloading SRR23021237' && fasterq-dump -e 20 -O article_3 SRR23021237	Pending (Illumina)	3	SRR23021237	single	TRUE	Yu, F. et al. (2023)	EAs	EASTERN ASIA	China	Zhanjiang Mangrove National Nature Reserve (Zhanjiang2)	S010	SMP_A	Sediments kept in microcosms without vegetation	FUNGI	1	0-5	-	-	1PP - ITS	ITS1F	CTTGGTCATTTAGAGGAAGTAA	ITS2R	GCTGCGTTCTTCATCGATGC	-	-	-	-	-	-	-	-	ITS1	Illumina (MiSeq)
OK	NCBI	National Center for Biotechnology Information	SRR23021238	3	echo 'Downloading SRR23021238' && fasterq-dump -e 20 -O article_3 SRR23021238	Pending (Illumina)	3	SRR23021238	single	TRUE	Yu, F. et al. (2023)	EAs	EASTERN ASIA	China	Zhanjiang Mangrove National Nature Reserve (Zhanjiang1)	S011	SMP_A	Sediments kept in microcosms without vegetation	FUNGI	1	0-5	-	-	1PP - ITS	ITS1F	CTTGGTCATTTAGAGGAAGTAA	ITS2R	GCTGCGTTCTTCATCGATGC	-	-	-	-	-	-	-	-	ITS1	Illumina (MiSeq)
OK	NCBI	National Center for Biotechnology Information	SRR23021239	3	echo 'Downloading SRR23021239' && fasterq-dump -e 20 -O article_3 SRR23021239	Pending (Illumina)	3	SRR23021239	single	TRUE	Yu, F. et al. (2023)	EAs	EASTERN ASIA	China	Hainan mangrove (HNcontrol)	S012	SMP_A	Sediments kept in microcosms without vegetation	FUNGI	1	0-5	-	-	1PP - ITS	ITS1F	CTTGGTCATTTAGAGGAAGTAA	ITS2R	GCTGCGTTCTTCATCGATGC	-	-	-	-	-	-	-	-	ITS1	Illumina (MiSeq)
OK	NCBI	National Center for Biotechnology Information	SRR23021240	3	echo 'Downloading SRR23021240' && fasterq-dump -e 20 -O article_3 SRR23021240	Pending (Illumina)	3	SRR23021240	single	TRUE	Yu, F. et al. (2023)	EAs	EASTERN ASIA	China	Hainan mangrove (HN3)	S013	SMP_B	Sediments kept in microcosms without vegetation and contaminated with hydrocarbons	FUNGI	1	0-5	-	-	1PP - ITS	ITS1F	CTTGGTCATTTAGAGGAAGTAA	ITS2R	GCTGCGTTCTTCATCGATGC	-	-	-	-	-	-	-	-	ITS1	Illumina (MiSeq)
OK	NCBI	National Center for Biotechnology Information	SRR23021241	3	echo 'Downloading SRR23021241' && fasterq-dump -e 20 -O article_3 SRR23021241	Pending (Illumina)	3	SRR23021241	single	TRUE	Yu, F. et al. (2023)	EAs	EASTERN ASIA	China	Hainan mangrove (HN2)	S014	SMP_B	Sediments kept in microcosms without vegetation and contaminated with hydrocarbons	FUNGI	1	0-5	-	-	1PP - ITS	ITS1F	CTTGGTCATTTAGAGGAAGTAA	ITS2R	GCTGCGTTCTTCATCGATGC	-	-	-	-	-	-	-	-	ITS1	Illumina (MiSeq)
OK	NCBI	National Center for Biotechnology Information	SRR23021242	3	echo 'Downloading SRR23021242' && fasterq-dump -e 20 -O article_3 SRR23021242	Pending (Illumina)	3	SRR23021242	single	TRUE	Yu, F. et al. (2023)	EAs	EASTERN ASIA	China	Hainan mangrove (HN1)	S015	SMP_B	Sediments kept in microcosms without vegetation and contaminated with hydrocarbons	FUNGI	1	0-5	-	-	1PP - ITS	ITS1F	CTTGGTCATTTAGAGGAAGTAA	ITS2R	GCTGCGTTCTTCATCGATGC	-	-	-	-	-	-	-	-	ITS1	Illumina (MiSeq)
OK	NCBI	National Center for Biotechnology Information	SRR23021243	3	echo 'Downloading SRR23021243' && fasterq-dump -e 20 -O article_3 SRR23021243	Pending (Illumina)	3	SRR23021243	single	TRUE	Yu, F. et al. (2023)	EAs	EASTERN ASIA	China	Hainan mangrove (Hainan3)	S016	SMP_A	Sediments kept in microcosms without vegetation	FUNGI	1	0-5	-	-	1PP - ITS	ITS1F	CTTGGTCATTTAGAGGAAGTAA	ITS2R	GCTGCGTTCTTCATCGATGC	-	-	-	-	-	-	-	-	ITS1	Illumina (MiSeq)
OK	NCBI	National Center for Biotechnology Information	SRR23021244	3	echo 'Downloading SRR23021244' && fasterq-dump -e 20 -O article_3 SRR23021244	Pending (Illumina)	3	SRR23021244	single	TRUE	Yu, F. et al. (2023)	EAs	EASTERN ASIA	China	Zhanjiang Mangrove National Nature Reserve (ZJcontrol)	S017	SMP_A	Sediments kept in microcosms without vegetation	FUNGI	1	0-5	-	-	1PP - ITS	ITS1F	CTTGGTCATTTAGAGGAAGTAA	ITS2R	GCTGCGTTCTTCATCGATGC	-	-	-	-	-	-	-	-	ITS1	Illumina (MiSeq)
OK	NCBI	National Center for Biotechnology Information	SRR23021245	3	echo 'Downloading SRR23021245' && fasterq-dump -e 20 -O article_3 SRR23021245	Pending (Illumina)	3	SRR23021245	single	TRUE	Yu, F. et al. (2023)	EAs	EASTERN ASIA	China	Zhanjiang Mangrove National Nature Reserve (ZJ3)	S018	SMP_B	Sediments kept in microcosms without vegetation and contaminated with hydrocarbons	FUNGI	1	0-5	-	-	1PP - ITS	ITS1F	CTTGGTCATTTAGAGGAAGTAA	ITS2R	GCTGCGTTCTTCATCGATGC	-	-	-	-	-	-	-	-	ITS1	Illumina (MiSeq)
OK	NCBI	National Center for Biotechnology Information	SRR23021246	3	echo 'Downloading SRR23021246' && fasterq-dump -e 20 -O article_3 SRR23021246	Pending (Illumina)	3	SRR23021246	single	TRUE	Yu, F. et al. (2023)	EAs	EASTERN ASIA	China	Zhanjiang Mangrove National Nature Reserve (ZJ2)	S019	SMP_B	Sediments kept in microcosms without vegetation and contaminated with hydrocarbons	FUNGI	1	0-5	-	-	1PP - ITS	ITS1F	CTTGGTCATTTAGAGGAAGTAA	ITS2R	GCTGCGTTCTTCATCGATGC	-	-	-	-	-	-	-	-	ITS1	Illumina (MiSeq)
OK	NCBI	National Center for Biotechnology Information	SRR23021247	3	echo 'Downloading SRR23021247' && fasterq-dump -e 20 -O article_3 SRR23021247	Pending (Illumina)	3	SRR23021247	single	TRUE	Yu, F. et al. (2023)	EAs	EASTERN ASIA	China	Zhanjiang Mangrove National Nature Reserve (ZJ1)	S020	SMP_B	Sediments kept in microcosms without vegetation and contaminated with hydrocarbons	FUNGI	1	0-5	-	-	1PP - ITS	ITS1F	CTTGGTCATTTAGAGGAAGTAA	ITS2R	GCTGCGTTCTTCATCGATGC	-	-	-	-	-	-	-	-	ITS1	Illumina (MiSeq)
OK	NCBI	National Center for Biotechnology Information	SRR23021248	3	echo 'Downloading SRR23021248' && fasterq-dump -e 20 -O article_3 SRR23021248	Pending (Illumina)	3	SRR23021248	single	TRUE	Yu, F. et al. (2023)	EAs	EASTERN ASIA	China	Hainan mangrove (Hainan2)	S021	SMP_A	Sediments kept in microcosms without vegetation	FUNGI	1	0-5	-	-	1PP - ITS	ITS1F	CTTGGTCATTTAGAGGAAGTAA	ITS2R	GCTGCGTTCTTCATCGATGC	-	-	-	-	-	-	-	-	ITS1	Illumina (MiSeq)
OK	NCBI	National Center for Biotechnology Information	SRR23021249	3	echo 'Downloading SRR23021249' && fasterq-dump -e 20 -O article_3 SRR23021249	Pending (Illumina)	3	SRR23021249	single	TRUE	Yu, F. et al. (2023)	EAs	EASTERN ASIA	China	Hainan mangrove (Hainan1)	S022	SMP_A	Sediments kept in microcosms without vegetation	FUNGI	1	0-5	-	-	1PP - ITS	ITS1F	CTTGGTCATTTAGAGGAAGTAA	ITS2R	GCTGCGTTCTTCATCGATGC	-	-	-	-	-	-	-	-	ITS1	Illumina (MiSeq)
OK	NCBI	National Center for Biotechnology Information	SRR13255669	64	echo 'Downloading SRR13255669' && fasterq-dump -e 20 -O article_64 SRR13255669	Pending (Illumina)	64	SRR13255669	paired	TRUE	Zhou et al. (2021)	EAs	EASTERN ASIA	China	Shuidong Bay (Endosphere)	S023	SMP_E	parts of mangrove plant species (roots endosphere)	FUNGI	1	-	Native	Kandelia obovata e Sonneratia apetala	1PP - ITS	ITS1F	CTTGGTCATTTAGAGGAAGTAA	ITS2R	GCTGCGTTCTTCATCGATGC	-	-	-	-	-	-	-	-	ITS1	Illumina (HiSeq)
OK	NCBI	National Center for Biotechnology Information	SRR13255670	64	echo 'Downloading SRR13255670' && fasterq-dump -e 20 -O article_64 SRR13255670	Pending (Illumina)	64	SRR13255670	paired	TRUE	Zhou et al. (2021)	EAs	EASTERN ASIA	China	Shuidong Bay (Endosphere)	S024	SMP_E	parts of mangrove plant species (roots endosphere)	FUNGI	1	-	Native	Kandelia obovata e Sonneratia apetala	1PP - ITS	ITS1F	CTTGGTCATTTAGAGGAAGTAA	ITS2R	GCTGCGTTCTTCATCGATGC	-	-	-	-	-	-	-	-	ITS1	Illumina (HiSeq)
OK	NCBI	National Center for Biotechnology Information	SRR13255671	64	echo 'Downloading SRR13255671' && fasterq-dump -e 20 -O article_64 SRR13255671	Pending (Illumina)	64	SRR13255671	paired	TRUE	Zhou et al. (2021)	EAs	EASTERN ASIA	China	Shuidong Bay (Endosphere)	S025	SMP_E	parts of mangrove plant species (roots endosphere)	FUNGI	1	-	Native	Kandelia obovata e Sonneratia apetala	1PP - ITS	ITS1F	CTTGGTCATTTAGAGGAAGTAA	ITS2R	GCTGCGTTCTTCATCGATGC	-	-	-	-	-	-	-	-	ITS1	Illumina (HiSeq)
OK	NCBI	National Center for Biotechnology Information	SRR13255672	64	echo 'Downloading SRR13255672' && fasterq-dump -e 20 -O article_64 SRR13255672	Pending (Illumina)	64	SRR13255672	paired	TRUE	Zhou et al. (2021)	EAs	EASTERN ASIA	China	Shuidong Bay (Endosphere)	S026	SMP_E	parts of mangrove plant species (roots endosphere)	FUNGI	1	-	Native	Kandelia obovata e Sonneratia apetala	1PP - ITS	ITS1F	CTTGGTCATTTAGAGGAAGTAA	ITS2R	GCTGCGTTCTTCATCGATGC	-	-	-	-	-	-	-	-	ITS1	Illumina (HiSeq)
OK	NCBI	National Center for Biotechnology Information	SRR13255673	64	echo 'Downloading SRR13255673' && fasterq-dump -e 20 -O article_64 SRR13255673	Pending (Illumina)	64	SRR13255673	paired	TRUE	Zhou et al. (2021)	EAs	EASTERN ASIA	China	Shuidong Bay (Endosphere)	S027	SMP_E	parts of mangrove plant species (roots endosphere)	FUNGI	1	-	Native	Kandelia obovata e Sonneratia apetala	1PP - ITS	ITS1F	CTTGGTCATTTAGAGGAAGTAA	ITS2R	GCTGCGTTCTTCATCGATGC	-	-	-	-	-	-	-	-	ITS1	Illumina (HiSeq)
OK	NCBI	National Center for Biotechnology Information	SRR13255674	64	echo 'Downloading SRR13255674' && fasterq-dump -e 20 -O article_64 SRR13255674	Pending (Illumina)	64	SRR13255674	paired	TRUE	Zhou et al. (2021)	EAs	EASTERN ASIA	China	Shuidong Bay (Endosphere)	S028	SMP_E	parts of mangrove plant species (roots endosphere)	FUNGI	1	-	Native	Kandelia obovata e Sonneratia apetala	1PP - ITS	ITS1F	CTTGGTCATTTAGAGGAAGTAA	ITS2R	GCTGCGTTCTTCATCGATGC	-	-	-	-	-	-	-	-	ITS1	Illumina (HiSeq)
OK	NCBI	National Center for Biotechnology Information	SRR13255675	64	echo 'Downloading SRR13255675' && fasterq-dump -e 20 -O article_64 SRR13255675	Pending (Illumina)	64	SRR13255675	paired	TRUE	Zhou et al. (2021)	EAs	EASTERN ASIA	China	Shuidong Bay (Non Rhizospheric)	S029	SMP_C	Non-rhizospheric sediment or soil collected in area with vegetation	FUNGI	1	-	Native	Kandelia obovata e Sonneratia apetala	1PP - ITS	ITS1F	CTTGGTCATTTAGAGGAAGTAA	ITS2R	GCTGCGTTCTTCATCGATGC	-	-	-	-	-	-	-	-	ITS1	Illumina (HiSeq)
OK	NCBI	National Center for Biotechnology Information	SRR13255676	64	echo 'Downloading SRR13255676' && fasterq-dump -e 20 -O article_64 SRR13255676	Pending (Illumina)	64	SRR13255676	paired	TRUE	Zhou et al. (2021)	EAs	EASTERN ASIA	China	Shuidong Bay (Endosphere)	S030	SMP_E	parts of mangrove plant species (roots endosphere)	FUNGI	1	-	Native	Kandelia obovata e Sonneratia apetala	1PP - ITS	ITS1F	CTTGGTCATTTAGAGGAAGTAA	ITS2R	GCTGCGTTCTTCATCGATGC	-	-	-	-	-	-	-	-	ITS1	Illumina (HiSeq)
OK	NCBI	National Center for Biotechnology Information	SRR13255677	64	echo 'Downloading SRR13255677' && fasterq-dump -e 20 -O article_64 SRR13255677	Pending (Illumina)	64	SRR13255677	paired	TRUE	Zhou et al. (2021)	EAs	EASTERN ASIA	China	Shuidong Bay (Endosphere)	S031	SMP_E	parts of mangrove plant species (roots endosphere)	FUNGI	1	-	Native	Kandelia obovata e Sonneratia apetala	1PP - ITS	ITS1F	CTTGGTCATTTAGAGGAAGTAA	ITS2R	GCTGCGTTCTTCATCGATGC	-	-	-	-	-	-	-	-	ITS1	Illumina (HiSeq)
OK	NCBI	National Center for Biotechnology Information	SRR13255678	64	echo 'Downloading SRR13255678' && fasterq-dump -e 20 -O article_64 SRR13255678	Pending (Illumina)	64	SRR13255678	paired	TRUE	Zhou et al. (2021)	EAs	EASTERN ASIA	China	Shuidong Bay (Endosphere)	S032	SMP_E	parts of mangrove plant species (roots endosphere)	FUNGI	1	-	Native	Kandelia obovata e Sonneratia apetala	1PP - ITS	ITS1F	CTTGGTCATTTAGAGGAAGTAA	ITS2R	GCTGCGTTCTTCATCGATGC	-	-	-	-	-	-	-	-	ITS1	Illumina (HiSeq)
OK	NCBI	National Center for Biotechnology Information	SRR13255679	64	echo 'Downloading SRR13255679' && fasterq-dump -e 20 -O article_64 SRR13255679	Pending (Illumina)	64	SRR13255679	paired	TRUE	Zhou et al. (2021)	EAs	EASTERN ASIA	China	Shuidong Bay (Endosphere)	S033	SMP_E	parts of mangrove plant species (roots endosphere)	FUNGI	1	-	Native	Kandelia obovata e Sonneratia apetala	1PP - ITS	ITS1F	CTTGGTCATTTAGAGGAAGTAA	ITS2R	GCTGCGTTCTTCATCGATGC	-	-	-	-	-	-	-	-	ITS1	Illumina (HiSeq)
OK	NCBI	National Center for Biotechnology Information	SRR13255680	64	echo 'Downloading SRR13255680' && fasterq-dump -e 20 -O article_64 SRR13255680	Pending (Illumina)	64	SRR13255680	paired	TRUE	Zhou et al. (2021)	EAs	EASTERN ASIA	China	Shuidong Bay (Episphere)	S034	SMP_E	parts of mangrove plant species (parts of mangrove plant species (roots episphere))	FUNGI	1	-	Native	Kandelia obovata e Sonneratia apetala	1PP - ITS	ITS1F	CTTGGTCATTTAGAGGAAGTAA	ITS2R	GCTGCGTTCTTCATCGATGC	-	-	-	-	-	-	-	-	ITS1	Illumina (HiSeq)
OK	NCBI	National Center for Biotechnology Information	SRR13255681	64	echo 'Downloading SRR13255681' && fasterq-dump -e 20 -O article_64 SRR13255681	Pending (Illumina)	64	SRR13255681	paired	TRUE	Zhou et al. (2021)	EAs	EASTERN ASIA	China	Shuidong Bay (Episphere)	S035	SMP_E	parts of mangrove plant species (roots episphere)	FUNGI	1	-	Native	Kandelia obovata e Sonneratia apetala	1PP - ITS	ITS1F	CTTGGTCATTTAGAGGAAGTAA	ITS2R	GCTGCGTTCTTCATCGATGC	-	-	-	-	-	-	-	-	ITS1	Illumina (HiSeq)
OK	NCBI	National Center for Biotechnology Information	SRR13255682	64	echo 'Downloading SRR13255682' && fasterq-dump -e 20 -O article_64 SRR13255682	Pending (Illumina)	64	SRR13255682	paired	TRUE	Zhou et al. (2021)	EAs	EASTERN ASIA	China	Shuidong Bay (Episphere)	S036	SMP_E	parts of mangrove plant species (roots episphere)	FUNGI	1	-	Native	Kandelia obovata e Sonneratia apetala	1PP - ITS	ITS1F	CTTGGTCATTTAGAGGAAGTAA	ITS2R	GCTGCGTTCTTCATCGATGC	-	-	-	-	-	-	-	-	ITS1	Illumina (HiSeq)
OK	NCBI	National Center for Biotechnology Information	SRR13255683	64	echo 'Downloading SRR13255683' && fasterq-dump -e 20 -O article_64 SRR13255683	Pending (Illumina)	64	SRR13255683	paired	TRUE	Zhou et al. (2021)	EAs	EASTERN ASIA	China	Shuidong Bay (Episphere)	S037	SMP_E	parts of mangrove plant species (roots episphere)	FUNGI	1	-	Native	Kandelia obovata e Sonneratia apetala	1PP - ITS	ITS1F	CTTGGTCATTTAGAGGAAGTAA	ITS2R	GCTGCGTTCTTCATCGATGC	-	-	-	-	-	-	-	-	ITS1	Illumina (HiSeq)
OK	NCBI	National Center for Biotechnology Information	SRR13255684	64	echo 'Downloading SRR13255684' && fasterq-dump -e 20 -O article_64 SRR13255684	Pending (Illumina)	64	SRR13255684	paired	TRUE	Zhou et al. (2021)	EAs	EASTERN ASIA	China	Shuidong Bay (Episphere)	S038	SMP_E	parts of mangrove plant species (roots episphere)	FUNGI	1	-	Native	Kandelia obovata e Sonneratia apetala	1PP - ITS	ITS1F	CTTGGTCATTTAGAGGAAGTAA	ITS2R	GCTGCGTTCTTCATCGATGC	-	-	-	-	-	-	-	-	ITS1	Illumina (HiSeq)
OK	NCBI	National Center for Biotechnology Information	SRR13255685	64	echo 'Downloading SRR13255685' && fasterq-dump -e 20 -O article_64 SRR13255685	Pending (Illumina)	64	SRR13255685	paired	TRUE	Zhou et al. (2021)	EAs	EASTERN ASIA	China	Shuidong Bay (Episphere)	S039	SMP_E	parts of mangrove plant species (roots episphere)	FUNGI	1	-	Native	Kandelia obovata e Sonneratia apetala	1PP - ITS	ITS1F	CTTGGTCATTTAGAGGAAGTAA	ITS2R	GCTGCGTTCTTCATCGATGC	-	-	-	-	-	-	-	-	ITS1	Illumina (HiSeq)
OK	NCBI	National Center for Biotechnology Information	SRR13255686	64	echo 'Downloading SRR13255686' && fasterq-dump -e 20 -O article_64 SRR13255686	Pending (Illumina)	64	SRR13255686	paired	TRUE	Zhou et al. (2021)	EAs	EASTERN ASIA	China	Shuidong Bay (Non Rhizospheric)	S040	SMP_C	Non-rhizospheric sediment or soil collected in area with vegetation	FUNGI	1	-	Native	Kandelia obovata e Sonneratia apetala	1PP - ITS	ITS1F	CTTGGTCATTTAGAGGAAGTAA	ITS2R	GCTGCGTTCTTCATCGATGC	-	-	-	-	-	-	-	-	ITS1	Illumina (HiSeq)
OK	NCBI	National Center for Biotechnology Information	SRR13255687	64	echo 'Downloading SRR13255687' && fasterq-dump -e 20 -O article_64 SRR13255687	Pending (Illumina)	64	SRR13255687	paired	TRUE	Zhou et al. (2021)	EAs	EASTERN ASIA	China	Shuidong Bay (Episphere)	S041	SMP_E	parts of mangrove plant species (roots episphere)	FUNGI	1	-	Native	Kandelia obovata e Sonneratia apetala	1PP - ITS	ITS1F	CTTGGTCATTTAGAGGAAGTAA	ITS2R	GCTGCGTTCTTCATCGATGC	-	-	-	-	-	-	-	-	ITS1	Illumina (HiSeq)
OK	NCBI	National Center for Biotechnology Information	SRR13255688	64	echo 'Downloading SRR13255688' && fasterq-dump -e 20 -O article_64 SRR13255688	Pending (Illumina)	64	SRR13255688	paired	TRUE	Zhou et al. (2021)	EAs	EASTERN ASIA	China	Shuidong Bay (Episphere)	S042	SMP_E	parts of mangrove plant species (roots episphere)	FUNGI	1	-	Native	Kandelia obovata e Sonneratia apetala	1PP - ITS	ITS1F	CTTGGTCATTTAGAGGAAGTAA	ITS2R	GCTGCGTTCTTCATCGATGC	-	-	-	-	-	-	-	-	ITS1	Illumina (HiSeq)
OK	NCBI	National Center for Biotechnology Information	SRR13255689	64	echo 'Downloading SRR13255689' && fasterq-dump -e 20 -O article_64 SRR13255689	Pending (Illumina)	64	SRR13255689	paired	TRUE	Zhou et al. (2021)	EAs	EASTERN ASIA	China	Shuidong Bay (Episphere)	S043	SMP_E	parts of mangrove plant species (roots episphere)	FUNGI	1	-	Native	Kandelia obovata e Sonneratia apetala	1PP - ITS	ITS1F	CTTGGTCATTTAGAGGAAGTAA	ITS2R	GCTGCGTTCTTCATCGATGC	-	-	-	-	-	-	-	-	ITS1	Illumina (HiSeq)
OK	NCBI	National Center for Biotechnology Information	SRR13255690	64	echo 'Downloading SRR13255690' && fasterq-dump -e 20 -O article_64 SRR13255690	Pending (Illumina)	64	SRR13255690	paired	TRUE	Zhou et al. (2021)	EAs	EASTERN ASIA	China	Shuidong Bay (Episphere)	S044	SMP_E	parts of mangrove plant species (roots episphere)	FUNGI	1	-	Native	Kandelia obovata e Sonneratia apetala	1PP - ITS	ITS1F	CTTGGTCATTTAGAGGAAGTAA	ITS2R	GCTGCGTTCTTCATCGATGC	-	-	-	-	-	-	-	-	ITS1	Illumina (HiSeq)
OK	NCBI	National Center for Biotechnology Information	SRR13255691	64	echo 'Downloading SRR13255691' && fasterq-dump -e 20 -O article_64 SRR13255691	Pending (Illumina)	64	SRR13255691	paired	TRUE	Zhou et al. (2021)	EAs	EASTERN ASIA	China	Shuidong Bay (Episphere)	S045	SMP_E	parts of mangrove plant species (roots episphere)	FUNGI	1	-	Native	Kandelia obovata e Sonneratia apetala	1PP - ITS	ITS1F	CTTGGTCATTTAGAGGAAGTAA	ITS2R	GCTGCGTTCTTCATCGATGC	-	-	-	-	-	-	-	-	ITS1	Illumina (HiSeq)
OK	NCBI	National Center for Biotechnology Information	SRR13255692	64	echo 'Downloading SRR13255692' && fasterq-dump -e 20 -O article_64 SRR13255692	Pending (Illumina)	64	SRR13255692	paired	TRUE	Zhou et al. (2021)	EAs	EASTERN ASIA	China	Shuidong Bay (Episphere)	S046	SMP_E	parts of mangrove plant species (roots episphere)	FUNGI	1	-	Native	Kandelia obovata e Sonneratia apetala	1PP - ITS	ITS1F	CTTGGTCATTTAGAGGAAGTAA	ITS2R	GCTGCGTTCTTCATCGATGC	-	-	-	-	-	-	-	-	ITS1	Illumina (HiSeq)
OK	NCBI	National Center for Biotechnology Information	SRR13255693	64	echo 'Downloading SRR13255693' && fasterq-dump -e 20 -O article_64 SRR13255693	Pending (Illumina)	64	SRR13255693	paired	TRUE	Zhou et al. (2021)	EAs	EASTERN ASIA	China	Shuidong Bay (Rhizospheric)	S047	SMP_D	Rhizospheric Soil	FUNGI	1	-	Native	Kandelia obovata e Sonneratia apetala	1PP - ITS	ITS1F	CTTGGTCATTTAGAGGAAGTAA	ITS2R	GCTGCGTTCTTCATCGATGC	-	-	-	-	-	-	-	-	ITS1	Illumina (HiSeq)
OK	NCBI	National Center for Biotechnology Information	SRR13255694	64	echo 'Downloading SRR13255694' && fasterq-dump -e 20 -O article_64 SRR13255694	Pending (Illumina)	64	SRR13255694	paired	TRUE	Zhou et al. (2021)	EAs	EASTERN ASIA	China	Shuidong Bay (Rhizospheric)	S048	SMP_D	Rhizospheric Soil	FUNGI	1	-	Native	Kandelia obovata e Sonneratia apetala	1PP - ITS	ITS1F	CTTGGTCATTTAGAGGAAGTAA	ITS2R	GCTGCGTTCTTCATCGATGC	-	-	-	-	-	-	-	-	ITS1	Illumina (HiSeq)
OK	NCBI	National Center for Biotechnology Information	SRR13255695	64	echo 'Downloading SRR13255695' && fasterq-dump -e 20 -O article_64 SRR13255695	Pending (Illumina)	64	SRR13255695	paired	TRUE	Zhou et al. (2021)	EAs	EASTERN ASIA	China	Shuidong Bay (Rhizospheric)	S049	SMP_D	Rhizospheric Soil	FUNGI	1	-	Native	Kandelia obovata e Sonneratia apetala	1PP - ITS	ITS1F	CTTGGTCATTTAGAGGAAGTAA	ITS2R	GCTGCGTTCTTCATCGATGC	-	-	-	-	-	-	-	-	ITS1	Illumina (HiSeq)
OK	NCBI	National Center for Biotechnology Information	SRR13255696	64	echo 'Downloading SRR13255696' && fasterq-dump -e 20 -O article_64 SRR13255696	Pending (Illumina)	64	SRR13255696	paired	TRUE	Zhou et al. (2021)	EAs	EASTERN ASIA	China	Shuidong Bay (Rhizospheric)	S050	SMP_D	Rhizospheric Soil	FUNGI	1	-	Native	Kandelia obovata e Sonneratia apetala	1PP - ITS	ITS1F	CTTGGTCATTTAGAGGAAGTAA	ITS2R	GCTGCGTTCTTCATCGATGC	-	-	-	-	-	-	-	-	ITS1	Illumina (HiSeq)
OK	NCBI	National Center for Biotechnology Information	SRR13255697	64	echo 'Downloading SRR13255697' && fasterq-dump -e 20 -O article_64 SRR13255697	Pending (Illumina)	64	SRR13255697	paired	TRUE	Zhou et al. (2021)	EAs	EASTERN ASIA	China	Shuidong Bay (Non Rhizospheric)	S051	SMP_C	Non-rhizospheric sediment or soil collected in area with vegetation	FUNGI	1	-	Native	Kandelia obovata e Sonneratia apetala	1PP - ITS	ITS1F	CTTGGTCATTTAGAGGAAGTAA	ITS2R	GCTGCGTTCTTCATCGATGC	-	-	-	-	-	-	-	-	ITS1	Illumina (HiSeq)
OK	NCBI	National Center for Biotechnology Information	SRR13255698	64	echo 'Downloading SRR13255698' && fasterq-dump -e 20 -O article_64 SRR13255698	Pending (Illumina)	64	SRR13255698	paired	TRUE	Zhou et al. (2021)	EAs	EASTERN ASIA	China	Shuidong Bay (Rhizospheric)	S052	SMP_D	Rhizospheric Soil	FUNGI	1	-	Native	Kandelia obovata e Sonneratia apetala	1PP - ITS	ITS1F	CTTGGTCATTTAGAGGAAGTAA	ITS2R	GCTGCGTTCTTCATCGATGC	-	-	-	-	-	-	-	-	ITS1	Illumina (HiSeq)
OK	NCBI	National Center for Biotechnology Information	SRR13255699	64	echo 'Downloading SRR13255699' && fasterq-dump -e 20 -O article_64 SRR13255699	Pending (Illumina)	64	SRR13255699	paired	TRUE	Zhou et al. (2021)	EAs	EASTERN ASIA	China	Shuidong Bay (Rhizospheric)	S053	SMP_D	Rhizospheric Soil	FUNGI	1	-	Native	Kandelia obovata e Sonneratia apetala	1PP - ITS	ITS1F	CTTGGTCATTTAGAGGAAGTAA	ITS2R	GCTGCGTTCTTCATCGATGC	-	-	-	-	-	-	-	-	ITS1	Illumina (HiSeq)
OK	NCBI	National Center for Biotechnology Information	SRR13255700	64	echo 'Downloading SRR13255700' && fasterq-dump -e 20 -O article_64 SRR13255700	Pending (Illumina)	64	SRR13255700	paired	TRUE	Zhou et al. (2021)	EAs	EASTERN ASIA	China	Shuidong Bay (Rhizospheric)	S054	SMP_D	Rhizospheric Soil	FUNGI	1	-	Native	Kandelia obovata e Sonneratia apetala	1PP - ITS	ITS1F	CTTGGTCATTTAGAGGAAGTAA	ITS2R	GCTGCGTTCTTCATCGATGC	-	-	-	-	-	-	-	-	ITS1	Illumina (HiSeq)
OK	NCBI	National Center for Biotechnology Information	SRR13255701	64	echo 'Downloading SRR13255701' && fasterq-dump -e 20 -O article_64 SRR13255701	Pending (Illumina)	64	SRR13255701	paired	TRUE	Zhou et al. (2021)	EAs	EASTERN ASIA	China	Shuidong Bay (Rhizospheric)	S055	SMP_D	Rhizospheric Soil	FUNGI	1	-	Native	Kandelia obovata e Sonneratia apetala	1PP - ITS	ITS1F	CTTGGTCATTTAGAGGAAGTAA	ITS2R	GCTGCGTTCTTCATCGATGC	-	-	-	-	-	-	-	-	ITS1	Illumina (HiSeq)
OK	NCBI	National Center for Biotechnology Information	SRR13255702	64	echo 'Downloading SRR13255702' && fasterq-dump -e 20 -O article_64 SRR13255702	Pending (Illumina)	64	SRR13255702	paired	TRUE	Zhou et al. (2021)	EAs	EASTERN ASIA	China	Shuidong Bay (Rhizospheric)	S056	SMP_D	Rhizospheric Soil	FUNGI	1	-	Native	Kandelia obovata e Sonneratia apetala	1PP - ITS	ITS1F	CTTGGTCATTTAGAGGAAGTAA	ITS2R	GCTGCGTTCTTCATCGATGC	-	-	-	-	-	-	-	-	ITS1	Illumina (HiSeq)
OK	NCBI	National Center for Biotechnology Information	SRR13255703	64	echo 'Downloading SRR13255703' && fasterq-dump -e 20 -O article_64 SRR13255703	Pending (Illumina)	64	SRR13255703	paired	TRUE	Zhou et al. (2021)	EAs	EASTERN ASIA	China	Shuidong Bay (Rhizospheric)	S057	SMP_D	Rhizospheric Soil	FUNGI	1	-	Native	Kandelia obovata e Sonneratia apetala	1PP - ITS	ITS1F	CTTGGTCATTTAGAGGAAGTAA	ITS2R	GCTGCGTTCTTCATCGATGC	-	-	-	-	-	-	-	-	ITS1	Illumina (HiSeq)
OK	NCBI	National Center for Biotechnology Information	SRR13255704	64	echo 'Downloading SRR13255704' && fasterq-dump -e 20 -O article_64 SRR13255704	Pending (Illumina)	64	SRR13255704	paired	TRUE	Zhou et al. (2021)	EAs	EASTERN ASIA	China	Shuidong Bay (Rhizospheric)	S058	SMP_D	Rhizospheric Soil	FUNGI	1	-	Native	Kandelia obovata e Sonneratia apetala	1PP - ITS	ITS1F	CTTGGTCATTTAGAGGAAGTAA	ITS2R	GCTGCGTTCTTCATCGATGC	-	-	-	-	-	-	-	-	ITS1	Illumina (HiSeq)
OK	NCBI	National Center for Biotechnology Information	SRR13255705	64	echo 'Downloading SRR13255705' && fasterq-dump -e 20 -O article_64 SRR13255705	Pending (Illumina)	64	SRR13255705	paired	TRUE	Zhou et al. (2021)	EAs	EASTERN ASIA	China	Shuidong Bay (Rhizospheric)	S059	SMP_D	Rhizospheric Soil	FUNGI	1	-	Native	Kandelia obovata e Sonneratia apetala	1PP - ITS	ITS1F	CTTGGTCATTTAGAGGAAGTAA	ITS2R	GCTGCGTTCTTCATCGATGC	-	-	-	-	-	-	-	-	ITS1	Illumina (HiSeq)
OK	NCBI	National Center for Biotechnology Information	SRR13255706	64	echo 'Downloading SRR13255706' && fasterq-dump -e 20 -O article_64 SRR13255706	Pending (Illumina)	64	SRR13255706	paired	TRUE	Zhou et al. (2021)	EAs	EASTERN ASIA	China	Shuidong Bay (Non Rhizospheric)	S060	SMP_C	Non-rhizospheric sediment or soil collected in area with vegetation	FUNGI	1	-	Native	Kandelia obovata e Sonneratia apetala	1PP - ITS	ITS1F	CTTGGTCATTTAGAGGAAGTAA	ITS2R	GCTGCGTTCTTCATCGATGC	-	-	-	-	-	-	-	-	ITS1	Illumina (HiSeq)
OK	NCBI	National Center for Biotechnology Information	SRR13255707	64	echo 'Downloading SRR13255707' && fasterq-dump -e 20 -O article_64 SRR13255707	Pending (Illumina)	64	SRR13255707	paired	TRUE	Zhou et al. (2021)	EAs	EASTERN ASIA	China	Shuidong Bay (Non Rhizospheric)	S061	SMP_C	Non-rhizospheric sediment or soil collected in area with vegetation	FUNGI	1	-	Native	Kandelia obovata e Sonneratia apetala	1PP - ITS	ITS1F	CTTGGTCATTTAGAGGAAGTAA	ITS2R	GCTGCGTTCTTCATCGATGC	-	-	-	-	-	-	-	-	ITS1	Illumina (HiSeq)
OK	NCBI	National Center for Biotechnology Information	SRR13255708	64	echo 'Downloading SRR13255708' && fasterq-dump -e 20 -O article_64 SRR13255708	Pending (Illumina)	64	SRR13255708	paired	TRUE	Zhou et al. (2021)	EAs	EASTERN ASIA	China	Shuidong Bay (Non Rhizospheric)	S062	SMP_C	Non-rhizospheric sediment or soil collected in area with vegetation	FUNGI	1	-	Native	Kandelia obovata e Sonneratia apetala	1PP - ITS	ITS1F	CTTGGTCATTTAGAGGAAGTAA	ITS2R	GCTGCGTTCTTCATCGATGC	-	-	-	-	-	-	-	-	ITS1	Illumina (HiSeq)
OK	NCBI	National Center for Biotechnology Information	SRR13255709	64	echo 'Downloading SRR13255709' && fasterq-dump -e 20 -O article_64 SRR13255709	Pending (Illumina)	64	SRR13255709	paired	TRUE	Zhou et al. (2021)	EAs	EASTERN ASIA	China	Shuidong Bay (Non Rhizospheric)	S063	SMP_C	Non-rhizospheric sediment or soil collected in area with vegetation	FUNGI	1	-	Native	Kandelia obovata e Sonneratia apetala	1PP - ITS	ITS1F	CTTGGTCATTTAGAGGAAGTAA	ITS2R	GCTGCGTTCTTCATCGATGC	-	-	-	-	-	-	-	-	ITS1	Illumina (HiSeq)
OK	NCBI	National Center for Biotechnology Information	SRR13255710	64	echo 'Downloading SRR13255710' && fasterq-dump -e 20 -O article_64 SRR13255710	Pending (Illumina)	64	SRR13255710	paired	TRUE	Zhou et al. (2021)	EAs	EASTERN ASIA	China	Shuidong Bay (Non Rhizospheric)	S064	SMP_C	Non-rhizospheric sediment or soil collected in area with vegetation	FUNGI	1	-	Native	Kandelia obovata e Sonneratia apetala	1PP - ITS	ITS1F	CTTGGTCATTTAGAGGAAGTAA	ITS2R	GCTGCGTTCTTCATCGATGC	-	-	-	-	-	-	-	-	ITS1	Illumina (HiSeq)
OK	NCBI	National Center for Biotechnology Information	SRR13255711	64	echo 'Downloading SRR13255711' && fasterq-dump -e 20 -O article_64 SRR13255711	Pending (Illumina)	64	SRR13255711	paired	TRUE	Zhou et al. (2021)	EAs	EASTERN ASIA	China	Shuidong Bay (Non Rhizospheric)	S065	SMP_C	Non-rhizospheric sediment or soil collected in area with vegetation	FUNGI	1	-	Native	Kandelia obovata e Sonneratia apetala	1PP - ITS	ITS1F	CTTGGTCATTTAGAGGAAGTAA	ITS2R	GCTGCGTTCTTCATCGATGC	-	-	-	-	-	-	-	-	ITS1	Illumina (HiSeq)
OK	NCBI	National Center for Biotechnology Information	SRR13255712	64	echo 'Downloading SRR13255712' && fasterq-dump -e 20 -O article_64 SRR13255712	Pending (Illumina)	64	SRR13255712	paired	TRUE	Zhou et al. (2021)	EAs	EASTERN ASIA	China	Shuidong Bay (Non Rhizospheric)	S066	SMP_C	Non-rhizospheric sediment or soil collected in area with vegetation	FUNGI	1	-	Native	Kandelia obovata e Sonneratia apetala	1PP - ITS	ITS1F	CTTGGTCATTTAGAGGAAGTAA	ITS2R	GCTGCGTTCTTCATCGATGC	-	-	-	-	-	-	-	-	ITS1	Illumina (HiSeq)
OK	NCBI	National Center for Biotechnology Information	SRR13255713	64	echo 'Downloading SRR13255713' && fasterq-dump -e 20 -O article_64 SRR13255713	Pending (Illumina)	64	SRR13255713	paired	TRUE	Zhou et al. (2021)	EAs	EASTERN ASIA	China	Shuidong Bay (Non Rhizospheric)	S067	SMP_C	Non-rhizospheric sediment or soil collected in area with vegetation	FUNGI	1	-	Native	Kandelia obovata e Sonneratia apetala	1PP - ITS	ITS1F	CTTGGTCATTTAGAGGAAGTAA	ITS2R	GCTGCGTTCTTCATCGATGC	-	-	-	-	-	-	-	-	ITS1	Illumina (HiSeq)
OK	NCBI	National Center for Biotechnology Information	SRR13255714	64	echo 'Downloading SRR13255714' && fasterq-dump -e 20 -O article_64 SRR13255714	Pending (Illumina)	64	SRR13255714	paired	TRUE	Zhou et al. (2021)	EAs	EASTERN ASIA	China	Shuidong Bay (Non Rhizospheric)	S068	SMP_C	Non-rhizospheric sediment or soil collected in area with vegetation	FUNGI	1	-	Native	Kandelia obovata e Sonneratia apetala	1PP - ITS	ITS1F	CTTGGTCATTTAGAGGAAGTAA	ITS2R	GCTGCGTTCTTCATCGATGC	-	-	-	-	-	-	-	-	ITS1	Illumina (HiSeq)
OK	NCBI	National Center for Biotechnology Information	SRR13255715	64	echo 'Downloading SRR13255715' && fasterq-dump -e 20 -O article_64 SRR13255715	Pending (Illumina)	64	SRR13255715	paired	TRUE	Zhou et al. (2021)	EAs	EASTERN ASIA	China	Shuidong Bay (Endosphere)	S069	SMP_E	parts of mangrove plant species (roots endosphere)	FUNGI	1	-	Native	Kandelia obovata e Sonneratia apetala	1PP - ITS	ITS1F	CTTGGTCATTTAGAGGAAGTAA	ITS2R	GCTGCGTTCTTCATCGATGC	-	-	-	-	-	-	-	-	ITS1	Illumina (HiSeq)
OK	NCBI	National Center for Biotechnology Information	SRR13255716	64	echo 'Downloading SRR13255716' && fasterq-dump -e 20 -O article_64 SRR13255716	Pending (Illumina)	64	SRR13255716	paired	TRUE	Zhou et al. (2021)	EAs	EASTERN ASIA	China	Shuidong Bay (Endosphere)	S070	SMP_E	parts of mangrove plant species (roots endosphere)	FUNGI	1	-	Native	Kandelia obovata e Sonneratia apetala	1PP - ITS	ITS1F	CTTGGTCATTTAGAGGAAGTAA	ITS2R	GCTGCGTTCTTCATCGATGC	-	-	-	-	-	-	-	-	ITS1	Illumina (HiSeq)
ok	NCBI	National Center for Biotechnology Information	SRR11392201	77	echo 'Downloading SRR11392201' && fasterq-dump -e 20 -O article_77 SRR11392201	Pending (Illumina)	77	SRR11392201	paired	TRUE	Wang et al. (2021)	EAs	EASTERN ASIA	China	Dianbai District	S071	SMP_E	parts of mangrove plant species (roots endosphere)	FUNGI	1	-	Native	Kandelia obovata	1PP - ITS	ITS1F	CTTGGTCATTTAGAGGAAGTAA	ITS2R	GCTGCGTTCTTCATCGATGC	-	-	-	-	-	-	-	-	ITS1	Illumina (HiSeq)
ok	NCBI	National Center for Biotechnology Information	SRR11392202	77	echo 'Downloading SRR11392202' && fasterq-dump -e 20 -O article_77 SRR11392202	Pending (Illumina)	77	SRR11392202	paired	TRUE	Wang et al. (2021)	EAs	EASTERN ASIA	China	Dianbai District	S072	SMP_E	parts of mangrove plant species (roots episphere)	FUNGI	1	-	Native	Kandelia obovata	1PP - ITS	ITS1F	CTTGGTCATTTAGAGGAAGTAA	ITS2R	GCTGCGTTCTTCATCGATGC	-	-	-	-	-	-	-	-	ITS1	Illumina (HiSeq)
ok	NCBI	National Center for Biotechnology Information	SRR11392203	77	echo 'Downloading SRR11392203' && fasterq-dump -e 20 -O article_77 SRR11392203	Pending (Illumina)	77	SRR11392203	paired	TRUE	Wang et al. (2021)	EAs	EASTERN ASIA	China	Dianbai District	S073	SMP_E	parts of mangrove plant species (roots episphere)	FUNGI	1	-	Native	Kandelia obovata	1PP - ITS	ITS1F	CTTGGTCATTTAGAGGAAGTAA	ITS2R	GCTGCGTTCTTCATCGATGC	-	-	-	-	-	-	-	-	ITS1	Illumina (HiSeq)
ok	NCBI	National Center for Biotechnology Information	SRR11392204	77	echo 'Downloading SRR11392204' && fasterq-dump -e 20 -O article_77 SRR11392204	Pending (Illumina)	77	SRR11392204	paired	TRUE	Wang et al. (2021)	EAs	EASTERN ASIA	China	Dianbai District	S074	SMP_E	parts of mangrove plant species (roots episphere)	FUNGI	1	-	Native	Kandelia obovata	1PP - ITS	ITS1F	CTTGGTCATTTAGAGGAAGTAA	ITS2R	GCTGCGTTCTTCATCGATGC	-	-	-	-	-	-	-	-	ITS1	Illumina (HiSeq)
ok	NCBI	National Center for Biotechnology Information	SRR11392205	77	echo 'Downloading SRR11392205' && fasterq-dump -e 20 -O article_77 SRR11392205	Pending (Illumina)	77	SRR11392205	paired	TRUE	Wang et al. (2021)	EAs	EASTERN ASIA	China	Dianbai District	S075	SMP_D	Rhizospheric Soil	FUNGI	1	-	Native	Kandelia obovata	1PP - ITS	ITS1F	CTTGGTCATTTAGAGGAAGTAA	ITS2R	GCTGCGTTCTTCATCGATGC	-	-	-	-	-	-	-	-	ITS1	Illumina (HiSeq)
ok	NCBI	National Center for Biotechnology Information	SRR11392206	77	echo 'Downloading SRR11392206' && fasterq-dump -e 20 -O article_77 SRR11392206	Pending (Illumina)	77	SRR11392206	paired	TRUE	Wang et al. (2021)	EAs	EASTERN ASIA	China	Dianbai District	S076	SMP_D	Rhizospheric Soil	FUNGI	1	-	Native	Kandelia obovata	1PP - ITS	ITS1F	CTTGGTCATTTAGAGGAAGTAA	ITS2R	GCTGCGTTCTTCATCGATGC	-	-	-	-	-	-	-	-	ITS1	Illumina (HiSeq)
ok	NCBI	National Center for Biotechnology Information	SRR11392207	77	echo 'Downloading SRR11392207' && fasterq-dump -e 20 -O article_77 SRR11392207	Pending (Illumina)	77	SRR11392207	paired	TRUE	Wang et al. (2021)	EAs	EASTERN ASIA	China	Dianbai District	S077	SMP_D	Rhizospheric Soil	FUNGI	1	-	Native	Kandelia obovata	1PP - ITS	ITS1F	CTTGGTCATTTAGAGGAAGTAA	ITS2R	GCTGCGTTCTTCATCGATGC	-	-	-	-	-	-	-	-	ITS1	Illumina (HiSeq)
ok	NCBI	National Center for Biotechnology Information	SRR11392208	77	echo 'Downloading SRR11392208' && fasterq-dump -e 20 -O article_77 SRR11392208	Pending (Illumina)	77	SRR11392208	paired	TRUE	Wang et al. (2021)	EAs	EASTERN ASIA	China	Dianbai District	S078	SMP_C	Non-rhizospheric sediment or soil collected in area with vegetation	FUNGI	1	-	Native	Kandelia obovata	1PP - ITS	ITS1F	CTTGGTCATTTAGAGGAAGTAA	ITS2R	GCTGCGTTCTTCATCGATGC	-	-	-	-	-	-	-	-	ITS1	Illumina (HiSeq)
ok	NCBI	National Center for Biotechnology Information	SRR11392209	77	echo 'Downloading SRR11392209' && fasterq-dump -e 20 -O article_77 SRR11392209	Pending (Illumina)	77	SRR11392209	paired	TRUE	Wang et al. (2021)	EAs	EASTERN ASIA	China	Dianbai District	S079	SMP_E	parts of mangrove plant species (roots endosphere)	FUNGI	1	-	Native	Kandelia obovata	1PP - ITS	ITS1F	CTTGGTCATTTAGAGGAAGTAA	ITS2R	GCTGCGTTCTTCATCGATGC	-	-	-	-	-	-	-	-	ITS1	Illumina (HiSeq)
ok	NCBI	National Center for Biotechnology Information	SRR11392210	77	echo 'Downloading SRR11392210' && fasterq-dump -e 20 -O article_77 SRR11392210	Pending (Illumina)	77	SRR11392210	paired	TRUE	Wang et al. (2021)	EAs	EASTERN ASIA	China	Dianbai District	S080	SMP_E	parts of mangrove plant species (roots endosphere)	FUNGI	1	-	Native	Kandelia obovata	1PP - ITS	ITS1F	CTTGGTCATTTAGAGGAAGTAA	ITS2R	GCTGCGTTCTTCATCGATGC	-	-	-	-	-	-	-	-	ITS1	Illumina (HiSeq)
ok	NCBI	National Center for Biotechnology Information	SRR11392211	77	echo 'Downloading SRR11392211' && fasterq-dump -e 20 -O article_77 SRR11392211	Pending (Illumina)	77	SRR11392211	paired	TRUE	Wang et al. (2021)	EAs	EASTERN ASIA	China	Dianbai District	S081	SMP_C	Non-rhizospheric sediment or soil collected in area with vegetation	FUNGI	1	-	Native	Kandelia obovata	1PP - ITS	ITS1F	CTTGGTCATTTAGAGGAAGTAA	ITS2R	GCTGCGTTCTTCATCGATGC	-	-	-	-	-	-	-	-	ITS1	Illumina (HiSeq)
ok	NCBI	National Center for Biotechnology Information	SRR11392212	77	echo 'Downloading SRR11392212' && fasterq-dump -e 20 -O article_77 SRR11392212	Pending (Illumina)	77	SRR11392212	paired	TRUE	Wang et al. (2021)	EAs	EASTERN ASIA	China	Dianbai District	S082	SMP_C	Non-rhizospheric sediment or soil collected in area with vegetation	FUNGI	1	-	Native	Kandelia obovata	1PP - ITS	ITS1F	CTTGGTCATTTAGAGGAAGTAA	ITS2R	GCTGCGTTCTTCATCGATGC	-	-	-	-	-	-	-	-	ITS1	Illumina (HiSeq)
OK	NCBI	National Center for Biotechnology Information	SRR11311104	91	echo 'Downloading SRR11311104' && fasterq-dump -e 20 -O article_91 SRR11311104	Pending (Illumina)	91	SRR11311104	paired	TRUE	Zhuang et al. (2020)	EAs	EASTERN ASIA	China	Shuidong Bay	S083	SMP_D	Rhizospheric Soil	FUNGI	1	-	Native	Kandelia obovata	1PP - ITS	ITS1F	CTTGGTCATTTAGAGGAAGTAA	ITS2R	GCTGCGTTCTTCATCGATGC	-	-	-	-	-	-	-	-	ITS1	Illumina (HiSeq)
OK	NCBI	National Center for Biotechnology Information	SRR11311105	91	echo 'Downloading SRR11311105' && fasterq-dump -e 20 -O article_91 SRR11311105	Pending (Illumina)	91	SRR11311105	paired	TRUE	Zhuang et al. (2020)	EAs	EASTERN ASIA	China	Shuidong Bay	S084	SMP_D	Rhizospheric Soil	FUNGI	1	-	Native	Kandelia obovata	1PP - ITS	ITS1F	CTTGGTCATTTAGAGGAAGTAA	ITS2R	GCTGCGTTCTTCATCGATGC	-	-	-	-	-	-	-	-	ITS1	Illumina (HiSeq)
OK	NCBI	National Center for Biotechnology Information	SRR11311106	91	echo 'Downloading SRR11311106' && fasterq-dump -e 20 -O article_91 SRR11311106	Pending (Illumina)	91	SRR11311106	paired	TRUE	Zhuang et al. (2020)	EAs	EASTERN ASIA	China	Shuidong Bay	S085	SMP_D	Rhizospheric Soil	FUNGI	1	-	Native	Kandelia obovata	1PP - ITS	ITS1F	CTTGGTCATTTAGAGGAAGTAA	ITS2R	GCTGCGTTCTTCATCGATGC	-	-	-	-	-	-	-	-	ITS1	Illumina (HiSeq)
OK	NCBI	National Center for Biotechnology Information	SRR11311107	91	echo 'Downloading SRR11311107' && fasterq-dump -e 20 -O article_91 SRR11311107	Pending (Illumina)	91	SRR11311107	paired	TRUE	Zhuang et al. (2020)	EAs	EASTERN ASIA	China	Shuidong Bay	S086	SMP_D	Rhizospheric Soil	FUNGI	1	-	Native	Kandelia obovata	1PP - ITS	ITS1F	CTTGGTCATTTAGAGGAAGTAA	ITS2R	GCTGCGTTCTTCATCGATGC	-	-	-	-	-	-	-	-	ITS1	Illumina (HiSeq)
OK	NCBI	National Center for Biotechnology Information	SRR11311108	91	echo 'Downloading SRR11311108' && fasterq-dump -e 20 -O article_91 SRR11311108	Pending (Illumina)	91	SRR11311108	paired	TRUE	Zhuang et al. (2020)	EAs	EASTERN ASIA	China	Shuidong Bay	S087	SMP_C	Non-rhizospheric sediment or soil collected in area with vegetation	FUNGI	1	-	Native	Kandelia obovata	1PP - ITS	ITS1F	CTTGGTCATTTAGAGGAAGTAA	ITS2R	GCTGCGTTCTTCATCGATGC	-	-	-	-	-	-	-	-	ITS1	Illumina (HiSeq)
OK	NCBI	National Center for Biotechnology Information	SRR11311109	91	echo 'Downloading SRR11311109' && fasterq-dump -e 20 -O article_91 SRR11311109	Pending (Illumina)	91	SRR11311109	paired	TRUE	Zhuang et al. (2020)	EAs	EASTERN ASIA	China	Shuidong Bay	S088	SMP_C	Non-rhizospheric sediment or soil collected in area with vegetation	FUNGI	1	-	Native	Kandelia obovata	1PP - ITS	ITS1F	CTTGGTCATTTAGAGGAAGTAA	ITS2R	GCTGCGTTCTTCATCGATGC	-	-	-	-	-	-	-	-	ITS1	Illumina (HiSeq)
OK	NCBI	National Center for Biotechnology Information	SRR11311110	91	echo 'Downloading SRR11311110' && fasterq-dump -e 20 -O article_91 SRR11311110	Pending (Illumina)	91	SRR11311110	paired	TRUE	Zhuang et al. (2020)	EAs	EASTERN ASIA	China	Shuidong Bay	S089	SMP_C	Non-rhizospheric sediment or soil collected in area with vegetation	FUNGI	1	-	Native	Kandelia obovata	1PP - ITS	ITS1F	CTTGGTCATTTAGAGGAAGTAA	ITS2R	GCTGCGTTCTTCATCGATGC	-	-	-	-	-	-	-	-	ITS1	Illumina (HiSeq)
OK	NCBI	National Center for Biotechnology Information	SRR11311111	91	echo 'Downloading SRR11311111' && fasterq-dump -e 20 -O article_91 SRR11311111	Pending (Illumina)	91	SRR11311111	paired	TRUE	Zhuang et al. (2020)	EAs	EASTERN ASIA	China	Shuidong Bay	S090	SMP_E	parts of mangrove plant species (roots endosphere)	FUNGI	1	-	Native	Kandelia obovata	1PP - ITS	ITS1F	CTTGGTCATTTAGAGGAAGTAA	ITS2R	GCTGCGTTCTTCATCGATGC	-	-	-	-	-	-	-	-	ITS1	Illumina (HiSeq)
OK	NCBI	National Center for Biotechnology Information	SRR11311112	91	echo 'Downloading SRR11311112' && fasterq-dump -e 20 -O article_91 SRR11311112	Pending (Illumina)	91	SRR11311112	paired	TRUE	Zhuang et al. (2020)	EAs	EASTERN ASIA	China	Shuidong Bay	S091	SMP_E	parts of mangrove plant species (roots endosphere)	FUNGI	1	-	Native	Kandelia obovata	1PP - ITS	ITS1F	CTTGGTCATTTAGAGGAAGTAA	ITS2R	GCTGCGTTCTTCATCGATGC	-	-	-	-	-	-	-	-	ITS1	Illumina (HiSeq)
OK	NCBI	National Center for Biotechnology Information	SRR11311113	91	echo 'Downloading SRR11311113' && fasterq-dump -e 20 -O article_91 SRR11311113	Pending (Illumina)	91	SRR11311113	paired	TRUE	Zhuang et al. (2020)	EAs	EASTERN ASIA	China	Shuidong Bay	S092	SMP_E	parts of mangrove plant species (roots endosphere)	FUNGI	1	-	Native	Kandelia obovata	1PP - ITS	ITS1F	CTTGGTCATTTAGAGGAAGTAA	ITS2R	GCTGCGTTCTTCATCGATGC	-	-	-	-	-	-	-	-	ITS1	Illumina (HiSeq)
OK	NCBI	National Center for Biotechnology Information	SRR11311114	91	echo 'Downloading SRR11311114' && fasterq-dump -e 20 -O article_91 SRR11311114	Pending (Illumina)	91	SRR11311114	paired	TRUE	Zhuang et al. (2020)	EAs	EASTERN ASIA	China	Shuidong Bay	S093	SMP_E	parts of mangrove plant species (roots endosphere)	FUNGI	1	-	Native	Kandelia obovata	1PP - ITS	ITS1F	CTTGGTCATTTAGAGGAAGTAA	ITS2R	GCTGCGTTCTTCATCGATGC	-	-	-	-	-	-	-	-	ITS1	Illumina (HiSeq)
OK	NCBI	National Center for Biotechnology Information	SRR11311115	91	echo 'Downloading SRR11311115' && fasterq-dump -e 20 -O article_91 SRR11311115	Pending (Illumina)	91	SRR11311115	paired	TRUE	Zhuang et al. (2020)	EAs	EASTERN ASIA	China	Shuidong Bay	S094	SMP_C	Non-rhizospheric sediment or soil collected in area with vegetation	FUNGI	1	-	Native	Kandelia obovata	1PP - ITS	ITS1F	CTTGGTCATTTAGAGGAAGTAA	ITS2R	GCTGCGTTCTTCATCGATGC	-	-	-	-	-	-	-	-	ITS1	Illumina (HiSeq)
OK	NCBI	National Center for Biotechnology Information	SRR11311116	91	echo 'Downloading SRR11311116' && fasterq-dump -e 20 -O article_91 SRR11311116	Pending (Illumina)	91	SRR11311116	paired	TRUE	Zhuang et al. (2020)	EAs	EASTERN ASIA	China	Shuidong Bay	S095	SMP_E	parts of mangrove plant species (roots endosphere)	FUNGI	1	-	Native	Kandelia obovata	1PP - ITS	ITS1F	CTTGGTCATTTAGAGGAAGTAA	ITS2R	GCTGCGTTCTTCATCGATGC	-	-	-	-	-	-	-	-	ITS1	Illumina (HiSeq)
OK	NCBI	National Center for Biotechnology Information	SRR11311117	91	echo 'Downloading SRR11311117' && fasterq-dump -e 20 -O article_91 SRR11311117	Pending (Illumina)	91	SRR11311117	paired	TRUE	Zhuang et al. (2020)	EAs	EASTERN ASIA	China	Shuidong Bay	S096	SMP_E	parts of mangrove plant species (roots endosphere)	FUNGI	1	-	Native	Kandelia obovata	1PP - ITS	ITS1F	CTTGGTCATTTAGAGGAAGTAA	ITS2R	GCTGCGTTCTTCATCGATGC	-	-	-	-	-	-	-	-	ITS1	Illumina (HiSeq)
OK	NCBI	National Center for Biotechnology Information	SRR11311118	91	echo 'Downloading SRR11311118' && fasterq-dump -e 20 -O article_91 SRR11311118	Pending (Illumina)	91	SRR11311118	paired	TRUE	Zhuang et al. (2020)	EAs	EASTERN ASIA	China	Shuidong Bay	S097	SMP_E	parts of mangrove plant species (roots episphere)	FUNGI	1	-	Native	Kandelia obovata	1PP - ITS	ITS1F	CTTGGTCATTTAGAGGAAGTAA	ITS2R	GCTGCGTTCTTCATCGATGC	-	-	-	-	-	-	-	-	ITS1	Illumina (HiSeq)
OK	NCBI	National Center for Biotechnology Information	SRR11311119	91	echo 'Downloading SRR11311119' && fasterq-dump -e 20 -O article_91 SRR11311119	Pending (Illumina)	91	SRR11311119	paired	TRUE	Zhuang et al. (2020)	EAs	EASTERN ASIA	China	Shuidong Bay	S098	SMP_E	parts of mangrove plant species (roots episphere)	FUNGI	1	-	Native	Kandelia obovata	1PP - ITS	ITS1F	CTTGGTCATTTAGAGGAAGTAA	ITS2R	GCTGCGTTCTTCATCGATGC	-	-	-	-	-	-	-	-	ITS1	Illumina (HiSeq)
OK	NCBI	National Center for Biotechnology Information	SRR11311120	91	echo 'Downloading SRR11311120' && fasterq-dump -e 20 -O article_91 SRR11311120	Pending (Illumina)	91	SRR11311120	paired	TRUE	Zhuang et al. (2020)	EAs	EASTERN ASIA	China	Shuidong Bay	S099	SMP_E	parts of mangrove plant species (roots episphere)	FUNGI	1	-	Native	Kandelia obovata	1PP - ITS	ITS1F	CTTGGTCATTTAGAGGAAGTAA	ITS2R	GCTGCGTTCTTCATCGATGC	-	-	-	-	-	-	-	-	ITS1	Illumina (HiSeq)
OK	NCBI	National Center for Biotechnology Information	SRR11311121	91	echo 'Downloading SRR11311121' && fasterq-dump -e 20 -O article_91 SRR11311121	Pending (Illumina)	91	SRR11311121	paired	TRUE	Zhuang et al. (2020)	EAs	EASTERN ASIA	China	Shuidong Bay	S100	SMP_E	parts of mangrove plant species (roots episphere)	FUNGI	1	-	Native	Kandelia obovata	1PP - ITS	ITS1F	CTTGGTCATTTAGAGGAAGTAA	ITS2R	GCTGCGTTCTTCATCGATGC	-	-	-	-	-	-	-	-	ITS1	Illumina (HiSeq)
OK	NCBI	National Center for Biotechnology Information	SRR11311122	91	echo 'Downloading SRR11311122' && fasterq-dump -e 20 -O article_91 SRR11311122	Pending (Illumina)	91	SRR11311122	paired	TRUE	Zhuang et al. (2020)	EAs	EASTERN ASIA	China	Shuidong Bay	S101	SMP_E	parts of mangrove plant species (roots episphere)	FUNGI	1	-	Native	Kandelia obovata	1PP - ITS	ITS1F	CTTGGTCATTTAGAGGAAGTAA	ITS2R	GCTGCGTTCTTCATCGATGC	-	-	-	-	-	-	-	-	ITS1	Illumina (HiSeq)
OK	NCBI	National Center for Biotechnology Information	SRR11311123	91	echo 'Downloading SRR11311123' && fasterq-dump -e 20 -O article_91 SRR11311123	Pending (Illumina)	91	SRR11311123	paired	TRUE	Zhuang et al. (2020)	EAs	EASTERN ASIA	China	Shuidong Bay	S102	SMP_E	parts of mangrove plant species (roots episphere)	FUNGI	1	-	Native	Kandelia obovata	1PP - ITS	ITS1F	CTTGGTCATTTAGAGGAAGTAA	ITS2R	GCTGCGTTCTTCATCGATGC	-	-	-	-	-	-	-	-	ITS1	Illumina (HiSeq)
OK	NCBI	National Center for Biotechnology Information	SRR11311124	91	echo 'Downloading SRR11311124' && fasterq-dump -e 20 -O article_91 SRR11311124	Pending (Illumina)	91	SRR11311124	paired	TRUE	Zhuang et al. (2020)	EAs	EASTERN ASIA	China	Shuidong Bay	S103	SMP_D	Rhizospheric Soil	FUNGI	1	-	Native	Kandelia obovata	1PP - ITS	ITS1F	CTTGGTCATTTAGAGGAAGTAA	ITS2R	GCTGCGTTCTTCATCGATGC	-	-	-	-	-	-	-	-	ITS1	Illumina (HiSeq)
OK	NCBI	National Center for Biotechnology Information	SRR11311125	91	echo 'Downloading SRR11311125' && fasterq-dump -e 20 -O article_91 SRR11311125	Pending (Illumina)	91	SRR11311125	paired	TRUE	Zhuang et al. (2020)	EAs	EASTERN ASIA	China	Shuidong Bay	S104	SMP_D	Rhizospheric Soil	FUNGI	1	-	Native	Kandelia obovata	1PP - ITS	ITS1F	CTTGGTCATTTAGAGGAAGTAA	ITS2R	GCTGCGTTCTTCATCGATGC	-	-	-	-	-	-	-	-	ITS1	Illumina (HiSeq)
OK	NCBI	National Center for Biotechnology Information	SRR11311126	91	echo 'Downloading SRR11311126' && fasterq-dump -e 20 -O article_91 SRR11311126	Pending (Illumina)	91	SRR11311126	paired	TRUE	Zhuang et al. (2020)	EAs	EASTERN ASIA	China	Shuidong Bay	S105	SMP_C	Non-rhizospheric sediment or soil collected in area with vegetation	FUNGI	1	-	Native	Kandelia obovata	1PP - ITS	ITS1F	CTTGGTCATTTAGAGGAAGTAA	ITS2R	GCTGCGTTCTTCATCGATGC	-	-	-	-	-	-	-	-	ITS1	Illumina (HiSeq)
OK	NCBI	National Center for Biotechnology Information	SRR11311127	91	echo 'Downloading SRR11311127' && fasterq-dump -e 20 -O article_91 SRR11311127	Pending (Illumina)	91	SRR11311127	paired	TRUE	Zhuang et al. (2020)	EAs	EASTERN ASIA	China	Shuidong Bay	S106	SMP_C	Non-rhizospheric sediment or soil collected in area with vegetation	FUNGI	1	-	Native	Kandelia obovata	1PP - ITS	ITS1F	CTTGGTCATTTAGAGGAAGTAA	ITS2R	GCTGCGTTCTTCATCGATGC	-	-	-	-	-	-	-	-	ITS1	Illumina (HiSeq)
EXCLUDED BY FILTERING STAGE: 0 OR 1 READS FOR ALL TAXONS	NCBI	National Center for Biotechnology Information	SRR10569960	97	echo 'Downloading SRR10569960' && fasterq-dump -e 20 -O article_97 SRR10569960	Pending (Illumina)	97	SRR10569960	single	TRUE	Lee et al. (2020)	SEAs	SOUTHEASTERN ASIA	Singapore	Check Jawa	S107	SMP_E	parts of mangrove plant species (healthy fruits)	FUNGI	1	-	Native	Sonneratia alba	1PP - ITS	ITS1F	CTTGGTCATTTAGAGGAAGTAA	ITS2R	GCTGCGTTCTTCATCGATGC	-	-	-	-	-	-	-	-	ITS1	Illumina (MiSeq)
EXCLUDED BY FILTERING STAGE: 0 OR 1 READS FOR ALL TAXONS	NCBI	National Center for Biotechnology Information	SRR10569961	97	echo 'Downloading SRR10569961' && fasterq-dump -e 20 -O article_97 SRR10569961	Pending (Illumina)	97	SRR10569961	single	TRUE	Lee et al. (2020)	SEAs	SOUTHEASTERN ASIA	Singapore	Check Jawa	S108	SMP_E	parts of mangrove plant species (healthy fruits)	FUNGI	1	-	Native	Sonneratia alba	1PP - ITS	ITS1F	CTTGGTCATTTAGAGGAAGTAA	ITS2R	GCTGCGTTCTTCATCGATGC	-	-	-	-	-	-	-	-	ITS1	Illumina (MiSeq)
EXCLUDED BY FILTERING STAGE: 0 OR 1 READS FOR ALL TAXONS	NCBI	National Center for Biotechnology Information	SRR10569968	97	echo 'Downloading SRR10569968' && fasterq-dump -e 20 -O article_97 SRR10569968	Pending (Illumina)	97	SRR10569968	single	TRUE	Lee et al. (2020)	SEAs	SOUTHEASTERN ASIA	Singapore	Check Jawa	S109	SMP_E	parts of mangrove plant species (healthy fruits)	FUNGI	1	-	Native	Sonneratia alba	1PP - ITS	ITS1F	CTTGGTCATTTAGAGGAAGTAA	ITS2R	GCTGCGTTCTTCATCGATGC	-	-	-	-	-	-	-	-	ITS1	Illumina (MiSeq)
EXCLUDED BY FILTERING STAGE: 0 OR 1 READS FOR ALL TAXONS	NCBI	National Center for Biotechnology Information	SRR10569969	97	echo 'Downloading SRR10569969' && fasterq-dump -e 20 -O article_97 SRR10569969	Pending (Illumina)	97	SRR10569969	single	TRUE	Lee et al. (2020)	SEAs	SOUTHEASTERN ASIA	Singapore	Check Jawa	S110	SMP_E	parts of mangrove plant species (healthy fruits)	FUNGI	1	-	Native	Sonneratia alba	1PP - ITS	ITS1F	CTTGGTCATTTAGAGGAAGTAA	ITS2R	GCTGCGTTCTTCATCGATGC	-	-	-	-	-	-	-	-	ITS1	Illumina (MiSeq)
EXCLUDED BY FILTERING STAGE: 0 OR 1 READS FOR ALL TAXONS	NCBI	National Center for Biotechnology Information	SRR10569973	97	echo 'Downloading SRR10569973' && fasterq-dump -e 20 -O article_97 SRR10569973	Pending (Illumina)	97	SRR10569973	single	TRUE	Lee et al. (2020)	SEAs	SOUTHEASTERN ASIA	Singapore	Check Jawa	S111	SMP_E	parts of mangrove plant species ( healthy entire pneumatophores- aerial roots)	FUNGI	1	-	Native	Sonneratia alba	1PP - ITS	ITS1F	CTTGGTCATTTAGAGGAAGTAA	ITS2R	GCTGCGTTCTTCATCGATGC	-	-	-	-	-	-	-	-	ITS1	Illumina (MiSeq)
EXCLUDED BY FILTERING STAGE: 0 OR 1 READS FOR ALL TAXONS	NCBI	National Center for Biotechnology Information	SRR10569974	97	echo 'Downloading SRR10569974' && fasterq-dump -e 20 -O article_97 SRR10569974	Pending (Illumina)	97	SRR10569974	single	TRUE	Lee et al. (2020)	SEAs	SOUTHEASTERN ASIA	Singapore	Check Jawa	S112	SMP_E	parts of mangrove plant species ( healthy entire pneumatophores- aerial roots)	FUNGI	1	-	Native	Sonneratia alba	1PP - ITS	ITS1F	CTTGGTCATTTAGAGGAAGTAA	ITS2R	GCTGCGTTCTTCATCGATGC	-	-	-	-	-	-	-	-	ITS1	Illumina (MiSeq)
EXCLUDED BY FILTERING STAGE: 0 OR 1 READS FOR ALL TAXONS	NCBI	National Center for Biotechnology Information	SRR10569977	97	echo 'Downloading SRR10569977' && fasterq-dump -e 20 -O article_97 SRR10569977	Pending (Illumina)	97	SRR10569977	single	TRUE	Lee et al. (2020)	SEAs	SOUTHEASTERN ASIA	Singapore	Kranji	S113	SMP_E	parts of mangrove plant species ( healthy entire pneumatophores- aerial roots)	FUNGI	1	-	Native	Sonneratia alba	1PP - ITS	ITS1F	CTTGGTCATTTAGAGGAAGTAA	ITS2R	GCTGCGTTCTTCATCGATGC	-	-	-	-	-	-	-	-	ITS1	Miseq (Illumina)
OK	NCBI	National Center for Biotechnology Information	SRR10569979	97	echo 'Downloading SRR10569979' && fasterq-dump -e 20 -O article_97 SRR10569979	Pending (Illumina)	97	SRR10569979	single	TRUE	Lee et al. (2020)	SEAs	SOUTHEASTERN ASIA	Singapore	Check Jawa	S114	SMP_E	parts of mangrove plant species ( healthy entire pneumatophores- aerial roots)	FUNGI	1	-	Native	Sonneratia alba	1PP - ITS	ITS1F	CTTGGTCATTTAGAGGAAGTAA	ITS2R	GCTGCGTTCTTCATCGATGC	-	-	-	-	-	-	-	-	ITS1	Illumina (MiSeq)
EXCLUDED BY FILTERING STAGE: 0 OR 1 READS FOR ALL TAXONS	NCBI	National Center for Biotechnology Information	SRR10569980	97	echo 'Downloading SRR10569980' && fasterq-dump -e 20 -O article_97 SRR10569980	Pending (Illumina)	97	SRR10569980	single	TRUE	Lee et al. (2020)	SEAs	SOUTHEASTERN ASIA	Singapore	Check Jawa	S115	SMP_E	parts of mangrove plant species ( healthy entire pneumatophores- aerial roots)	FUNGI	1	-	Native	Sonneratia alba	1PP - ITS	ITS1F	CTTGGTCATTTAGAGGAAGTAA	ITS2R	GCTGCGTTCTTCATCGATGC	-	-	-	-	-	-	-	-	ITS1	Illumina (MiSeq)
OK	NCBI	National Center for Biotechnology Information	SRR10569983	97	echo 'Downloading SRR10569983' && fasterq-dump -e 20 -O article_97 SRR10569983	Pending (Illumina)	97	SRR10569983	single	TRUE	Lee et al. (2020)	SEAs	SOUTHEASTERN ASIA	Singapore	Check Jawa	S116	SMP_E	parts of mangrove plant species (healthy whole leaves)	FUNGI	1	-	Native	Sonneratia alba	1PP - ITS	ITS1F	CTTGGTCATTTAGAGGAAGTAA	ITS2R	GCTGCGTTCTTCATCGATGC	-	-	-	-	-	-	-	-	ITS1	Illumina (MiSeq)
EXCLUDED BY FILTERING STAGE: 0 OR 1 READS FOR ALL TAXONS	NCBI	National Center for Biotechnology Information	SRR10569986	97	echo 'Downloading SRR10569986' && fasterq-dump -e 20 -O article_97 SRR10569986	Pending (Illumina)	97	SRR10569986	single	TRUE	Lee et al. (2020)	SEAs	SOUTHEASTERN ASIA	Singapore	Check Jawa	S117	SMP_E	parts of mangrove plant species (healthy whole leaves)	FUNGI	1	-	Native	Sonneratia alba	1PP - ITS	ITS1F	CTTGGTCATTTAGAGGAAGTAA	ITS2R	GCTGCGTTCTTCATCGATGC	-	-	-	-	-	-	-	-	ITS1	Illumina (MiSeq)
EXCLUDED BY FILTERING STAGE: 0 OR 1 READS FOR ALL TAXONS	NCBI	National Center for Biotechnology Information	SRR10569988	97	echo 'Downloading SRR10569988' && fasterq-dump -e 20 -O article_97 SRR10569988	Pending (Illumina)	97	SRR10569988	single	TRUE	Lee et al. (2020)	SEAs	SOUTHEASTERN ASIA	Singapore	Kranji	S118	SMP_E	parts of mangrove plant species ( healthy entire pneumatophores- aerial roots)	FUNGI	1	-	Native	Sonneratia alba	1PP - ITS	ITS1F	CTTGGTCATTTAGAGGAAGTAA	ITS2R	GCTGCGTTCTTCATCGATGC	-	-	-	-	-	-	-	-	ITS1	Miseq (Illumina)
EXCLUDED BY FILTERING STAGE: 0 OR 1 READS FOR ALL TAXONS	NCBI	National Center for Biotechnology Information	SRR10569990	97	echo 'Downloading SRR10569990' && fasterq-dump -e 20 -O article_97 SRR10569990	Pending (Illumina)	97	SRR10569990	single	TRUE	Lee et al. (2020)	SEAs	SOUTHEASTERN ASIA	Singapore	Check Jawa	S119	SMP_E	parts of mangrove plant species (healthy whole leaves)	FUNGI	1	-	Native	Sonneratia alba	1PP - ITS	ITS1F	CTTGGTCATTTAGAGGAAGTAA	ITS2R	GCTGCGTTCTTCATCGATGC	-	-	-	-	-	-	-	-	ITS1	Miseq (Illumina)
EXCLUDED BY FILTERING STAGE: 0 OR 1 READS FOR ALL TAXONS	NCBI	National Center for Biotechnology Information	SRR10569994	97	echo 'Downloading SRR10569994' && fasterq-dump -e 20 -O article_97 SRR10569994	Pending (Illumina)	97	SRR10569994	single	TRUE	Lee et al. (2020)	SEAs	SOUTHEASTERN ASIA	Singapore	Lim Chu Kang	S120	SMP_C	Non-rhizospheric sediment or soil collected in area with vegetation	FUNGI	1	-	Native	Sonneratia alba	1PP - ITS	ITS1F	CTTGGTCATTTAGAGGAAGTAA	ITS2R	GCTGCGTTCTTCATCGATGC	-	-	-	-	-	-	-	-	ITS1	Miseq (Illumina)
EXCLUDED BY FILTERING STAGE: 0 OR 1 READS FOR ALL TAXONS	NCBI	National Center for Biotechnology Information	SRR10569996	97	echo 'Downloading SRR10569996' && fasterq-dump -e 20 -O article_97 SRR10569996	Pending (Illumina)	97	SRR10569996	single	TRUE	Lee et al. (2020)	SEAs	SOUTHEASTERN ASIA	Malaysia	Langkawi	S121	SMP_E	parts of mangrove plant species ( healthy entire pneumatophores- aerial roots)	FUNGI	1	-	Native	Sonneratia alba	1PP - ITS	ITS1F	CTTGGTCATTTAGAGGAAGTAA	ITS2R	GCTGCGTTCTTCATCGATGC	-	-	-	-	-	-	-	-	ITS1	Miseq (Illumina)
EXCLUDED BY FILTERING STAGE: 0 OR 1 READS FOR ALL TAXONS	NCBI	National Center for Biotechnology Information	SRR10569997	97	echo 'Downloading SRR10569997' && fasterq-dump -e 20 -O article_97 SRR10569997	Pending (Illumina)	97	SRR10569997	single	TRUE	Lee et al. (2020)	SEAs	SOUTHEASTERN ASIA	Malaysia	Langkawi	S122	SMP_E	parts of mangrove plant species ( healthy entire pneumatophores- aerial roots)	FUNGI	1	-	Native	Sonneratia alba	1PP - ITS	ITS1F	CTTGGTCATTTAGAGGAAGTAA	ITS2R	GCTGCGTTCTTCATCGATGC	-	-	-	-	-	-	-	-	ITS1	Miseq (Illumina)
EXCLUDED BY FILTERING STAGE: 0 OR 1 READS FOR ALL TAXONS	NCBI	National Center for Biotechnology Information	SRR10569998	97	echo 'Downloading SRR10569998' && fasterq-dump -e 20 -O article_97 SRR10569998	Pending (Illumina)	97	SRR10569998	single	TRUE	Lee et al. (2020)	SEAs	SOUTHEASTERN ASIA	Singapore	Lim Chu Kang	S123	SMP_C	Non-rhizospheric sediment or soil collected in area with vegetation	FUNGI	1	-	Native	Sonneratia alba	1PP - ITS	ITS1F	CTTGGTCATTTAGAGGAAGTAA	ITS2R	GCTGCGTTCTTCATCGATGC	-	-	-	-	-	-	-	-	ITS1	Miseq (Illumina)
EXCLUDED BY FILTERING STAGE: 0 OR 1 READS FOR ALL TAXONS	NCBI	National Center for Biotechnology Information	SRR10570000	97	echo 'Downloading SRR10570000' && fasterq-dump -e 20 -O article_97 SRR10570000	Pending (Illumina)	97	SRR10570000	single	TRUE	Lee et al. (2020)	SEAs	SOUTHEASTERN ASIA	Singapore	Lim Chu Kang	S124	SMP_C	Non-rhizospheric sediment or soil collected in area with vegetation	FUNGI	1	-	Native	Sonneratia alba	1PP - ITS	ITS1F	CTTGGTCATTTAGAGGAAGTAA	ITS2R	GCTGCGTTCTTCATCGATGC	-	-	-	-	-	-	-	-	ITS1	Miseq (Illumina)
OK	NCBI	National Center for Biotechnology Information	SRR10570002	97	echo 'Downloading SRR10570002' && fasterq-dump -e 20 -O article_97 SRR10570002	Pending (Illumina)	97	SRR10570002	single	TRUE	Lee et al. (2020)	SEAs	SOUTHEASTERN ASIA	Singapore	Lim Chu Kang	S125	SMP_C	Non-rhizospheric sediment or soil collected in area with vegetation	FUNGI	1	-	Native	Sonneratia alba	1PP - ITS	ITS1F	CTTGGTCATTTAGAGGAAGTAA	ITS2R	GCTGCGTTCTTCATCGATGC	-	-	-	-	-	-	-	-	ITS1	Miseq (Illumina)
EXCLUDED BY FILTERING STAGE: 0 OR 1 READS FOR ALL TAXONS	NCBI	National Center for Biotechnology Information	SRR10570005	97	echo 'Downloading SRR10570005' && fasterq-dump -e 20 -O article_97 SRR10570005	Pending (Illumina)	97	SRR10570005	single	TRUE	Lee et al. (2020)	SEAs	SOUTHEASTERN ASIA	Singapore	Lim Chu Kang	S126	SMP_C	Non-rhizospheric sediment or soil collected in area with vegetation	FUNGI	1	-	Native	Sonneratia alba	1PP - ITS	ITS1F	CTTGGTCATTTAGAGGAAGTAA	ITS2R	GCTGCGTTCTTCATCGATGC	-	-	-	-	-	-	-	-	ITS1	Miseq (Illumina)
OK	NCBI	National Center for Biotechnology Information	SRR10570006	97	echo 'Downloading SRR10570006' && fasterq-dump -e 20 -O article_97 SRR10570006	Pending (Illumina)	97	SRR10570006	single	TRUE	Lee et al. (2020)	SEAs	SOUTHEASTERN ASIA	Singapore	Lim Chu Kang	S127	SMP_C	Non-rhizospheric sediment or soil collected in area with vegetation	FUNGI	1	-	Native	Sonneratia alba	1PP - ITS	ITS1F	CTTGGTCATTTAGAGGAAGTAA	ITS2R	GCTGCGTTCTTCATCGATGC	-	-	-	-	-	-	-	-	ITS1	Miseq (Illumina)
EXCLUDED BY FILTERING STAGE: 0 OR 1 READS FOR ALL TAXONS	NCBI	National Center for Biotechnology Information	SRR10570008	97	echo 'Downloading SRR10570008' && fasterq-dump -e 20 -O article_97 SRR10570008	Pending (Illumina)	97	SRR10570008	single	TRUE	Lee et al. (2020)	SEAs	SOUTHEASTERN ASIA	Singapore	Lim Chu Kang	S128	SMP_E	parts of mangrove plant species (healthy fruits)	FUNGI	1	-	Native	Sonneratia alba	1PP - ITS	ITS1F	CTTGGTCATTTAGAGGAAGTAA	ITS2R	GCTGCGTTCTTCATCGATGC	-	-	-	-	-	-	-	-	ITS1	Miseq (Illumina)
EXCLUDED BY FILTERING STAGE: 0 OR 1 READS FOR ALL TAXONS	NCBI	National Center for Biotechnology Information	SRR10570012	97	echo 'Downloading SRR10570012' && fasterq-dump -e 20 -O article_97 SRR10570012	Pending (Illumina)	97	SRR10570012	single	TRUE	Lee et al. (2020)	SEAs	SOUTHEASTERN ASIA	Singapore	Kranji	S129	SMP_E	parts of mangrove plant species ( healthy entire pneumatophores- aerial roots)	FUNGI	1	-	Native	Sonneratia alba	1PP - ITS	ITS1F	CTTGGTCATTTAGAGGAAGTAA	ITS2R	GCTGCGTTCTTCATCGATGC	-	-	-	-	-	-	-	-	ITS1	Miseq (Illumina)
EXCLUDED BY FILTERING STAGE: 0 OR 1 READS FOR ALL TAXONS	NCBI	National Center for Biotechnology Information	SRR10570013	97	echo 'Downloading SRR10570013' && fasterq-dump -e 20 -O article_97 SRR10570013	Pending (Illumina)	97	SRR10570013	single	TRUE	Lee et al. (2020)	SEAs	SOUTHEASTERN ASIA	Singapore	Lim Chu Kang	S130	SMP_E	parts of mangrove plant species (healthy fruits)	FUNGI	1	-	Native	Sonneratia alba	1PP - ITS	ITS1F	CTTGGTCATTTAGAGGAAGTAA	ITS2R	GCTGCGTTCTTCATCGATGC	-	-	-	-	-	-	-	-	ITS1	Miseq (Illumina)
EXCLUDED BY FILTERING STAGE: 0 OR 1 READS FOR ALL TAXONS	NCBI	National Center for Biotechnology Information	SRR10570021	97	echo 'Downloading SRR10570021' && fasterq-dump -e 20 -O article_97 SRR10570021	Pending (Illumina)	97	SRR10570021	single	TRUE	Lee et al. (2020)	SEAs	SOUTHEASTERN ASIA	Singapore	Lim Chu Kang	S131	SMP_E	parts of mangrove plant species ( healthy entire pneumatophores- aerial roots)	FUNGI	1	-	Native	Sonneratia alba	1PP - ITS	ITS1F	CTTGGTCATTTAGAGGAAGTAA	ITS2R	GCTGCGTTCTTCATCGATGC	-	-	-	-	-	-	-	-	ITS1	Miseq (Illumina)
EXCLUDED BY FILTERING STAGE: 0 OR 1 READS FOR ALL TAXONS	NCBI	National Center for Biotechnology Information	SRR10570022	97	echo 'Downloading SRR10570022' && fasterq-dump -e 20 -O article_97 SRR10570022	Pending (Illumina)	97	SRR10570022	single	TRUE	Lee et al. (2020)	SEAs	SOUTHEASTERN ASIA	Singapore	Lim Chu Kang	S132	SMP_E	parts of mangrove plant species ( healthy entire pneumatophores- aerial roots)	FUNGI	1	-	Native	Sonneratia alba	1PP - ITS	ITS1F	CTTGGTCATTTAGAGGAAGTAA	ITS2R	GCTGCGTTCTTCATCGATGC	-	-	-	-	-	-	-	-	ITS1	Miseq (Illumina)
EXCLUDED BY FILTERING STAGE: 0 OR 1 READS FOR ALL TAXONS	NCBI	National Center for Biotechnology Information	SRR10570026	97	echo 'Downloading SRR10570026' && fasterq-dump -e 20 -O article_97 SRR10570026	Pending (Illumina)	97	SRR10570026	single	TRUE	Lee et al. (2020)	SEAs	SOUTHEASTERN ASIA	Singapore	Kranji	S133	SMP_E	parts of mangrove plant species ( healthy entire pneumatophores- aerial roots)	FUNGI	1	-	Native	Sonneratia alba	1PP - ITS	ITS1F	CTTGGTCATTTAGAGGAAGTAA	ITS2R	GCTGCGTTCTTCATCGATGC	-	-	-	-	-	-	-	-	ITS1	Miseq (Illumina)
EXCLUDED BY FILTERING STAGE: 0 OR 1 READS FOR ALL TAXONS	NCBI	National Center for Biotechnology Information	SRR10570032	97	echo 'Downloading SRR10570032' && fasterq-dump -e 20 -O article_97 SRR10570032	Pending (Illumina)	97	SRR10570032	single	TRUE	Lee et al. (2020)	SEAs	SOUTHEASTERN ASIA	Singapore	Lim Chu Kang	S134	SMP_E	parts of mangrove plant species (healthy whole leaves)	FUNGI	1	-	Native	Sonneratia alba	1PP - ITS	ITS1F	CTTGGTCATTTAGAGGAAGTAA	ITS2R	GCTGCGTTCTTCATCGATGC	-	-	-	-	-	-	-	-	ITS1	Miseq (Illumina)
OK	NCBI	National Center for Biotechnology Information	SRR10570040	97	echo 'Downloading SRR10570040' && fasterq-dump -e 20 -O article_97 SRR10570040	Pending (Illumina)	97	SRR10570040	single	TRUE	Lee et al. (2020)	SEAs	SOUTHEASTERN ASIA	Singapore	Lim Chu Kang	S135	SMP_E	parts of mangrove plant species (healthy whole leaves)	FUNGI	1	-	Native	Sonneratia alba	1PP - ITS	ITS1F	CTTGGTCATTTAGAGGAAGTAA	ITS2R	GCTGCGTTCTTCATCGATGC	-	-	-	-	-	-	-	-	ITS1	Miseq (Illumina)
OK	NCBI	National Center for Biotechnology Information	SRR10570041	97	echo 'Downloading SRR10570041' && fasterq-dump -e 20 -O article_97 SRR10570041	Pending (Illumina)	97	SRR10570041	single	TRUE	Lee et al. (2020)	SEAs	SOUTHEASTERN ASIA	Singapore	Lim Chu Kang	S136	SMP_E	parts of mangrove plant species (healthy whole leaves)	FUNGI	1	-	Native	Sonneratia alba	1PP - ITS	ITS1F	CTTGGTCATTTAGAGGAAGTAA	ITS2R	GCTGCGTTCTTCATCGATGC	-	-	-	-	-	-	-	-	ITS1	Miseq (Illumina)
EXCLUDED BY FILTERING STAGE: 0 OR 1 READS FOR ALL TAXONS	NCBI	National Center for Biotechnology Information	SRR10570042	97	echo 'Downloading SRR10570042' && fasterq-dump -e 20 -O article_97 SRR10570042	Pending (Illumina)	97	SRR10570042	single	TRUE	Lee et al. (2020)	SEAs	SOUTHEASTERN ASIA	Singapore	Kranji	S137	SMP_E	parts of mangrove plant species (healthy whole leaves)	FUNGI	1	-	Native	Sonneratia alba	1PP - ITS	ITS1F	CTTGGTCATTTAGAGGAAGTAA	ITS2R	GCTGCGTTCTTCATCGATGC	-	-	-	-	-	-	-	-	ITS1	Miseq (Illumina)
OK	NCBI	National Center for Biotechnology Information	SRR10570043	97	echo 'Downloading SRR10570043' && fasterq-dump -e 20 -O article_97 SRR10570043	Pending (Illumina)	97	SRR10570043	single	TRUE	Lee et al. (2020)	SEAs	SOUTHEASTERN ASIA	Singapore	Lim Chu Kang	S138	SMP_E	parts of mangrove plant species (healthy whole leaves)	FUNGI	1	-	Native	Sonneratia alba	1PP - ITS	ITS1F	CTTGGTCATTTAGAGGAAGTAA	ITS2R	GCTGCGTTCTTCATCGATGC	-	-	-	-	-	-	-	-	ITS1	Miseq (Illumina)
OK	NCBI	National Center for Biotechnology Information	SRR10570046	97	echo 'Downloading SRR10570046' && fasterq-dump -e 20 -O article_97 SRR10570046	Pending (Illumina)	97	SRR10570046	single	TRUE	Lee et al. (2020)	SEAs	SOUTHEASTERN ASIA	Singapore	Lim Chu Kang	S139	SMP_E	parts of mangrove plant species (healthy whole leaves)	FUNGI	1	-	Native	Sonneratia alba	1PP - ITS	ITS1F	CTTGGTCATTTAGAGGAAGTAA	ITS2R	GCTGCGTTCTTCATCGATGC	-	-	-	-	-	-	-	-	ITS1	Miseq (Illumina)
OK	NCBI	National Center for Biotechnology Information	SRR10570047	97	echo 'Downloading SRR10570047' && fasterq-dump -e 20 -O article_97 SRR10570047	Pending (Illumina)	97	SRR10570047	single	TRUE	Lee et al. (2020)	SEAs	SOUTHEASTERN ASIA	Singapore	Lim Chu Kang	S140	SMP_E	parts of mangrove plant species (healthy whole leaves)	FUNGI	1	-	Native	Sonneratia alba	1PP - ITS	ITS1F	CTTGGTCATTTAGAGGAAGTAA	ITS2R	GCTGCGTTCTTCATCGATGC	-	-	-	-	-	-	-	-	ITS1	Miseq (Illumina)
OK	NCBI	National Center for Biotechnology Information	SRR10570050	97	echo 'Downloading SRR10570050' && fasterq-dump -e 20 -O article_97 SRR10570050	Pending (Illumina)	97	SRR10570050	single	TRUE	Lee et al. (2020)	SEAs	SOUTHEASTERN ASIA	Singapore	Lim Chu Kang	S141	SMP_E	parts of mangrove plant species (healthy whole leaves)	FUNGI	1	-	Native	Sonneratia alba	1PP - ITS	ITS1F	CTTGGTCATTTAGAGGAAGTAA	ITS2R	GCTGCGTTCTTCATCGATGC	-	-	-	-	-	-	-	-	ITS1	Miseq (Illumina)
EXCLUDED BY FILTERING STAGE: 0 OR 1 READS FOR ALL TAXONS	NCBI	National Center for Biotechnology Information	SRR10570054	97	echo 'Downloading SRR10570054' && fasterq-dump -e 20 -O article_97 SRR10570054	Pending (Illumina)	97	SRR10570054	single	TRUE	Lee et al. (2020)	SEAs	SOUTHEASTERN ASIA	Malaysia	Port Dickson	S142	SMP_C	Non-rhizospheric sediment or soil collected in area with vegetation	FUNGI	1	-	Native	Sonneratia alba	1PP - ITS	ITS1F	CTTGGTCATTTAGAGGAAGTAA	ITS2R	GCTGCGTTCTTCATCGATGC	-	-	-	-	-	-	-	-	ITS1	Miseq (Illumina)
EXCLUDED BY FILTERING STAGE: 0 OR 1 READS FOR ALL TAXONS	NCBI	National Center for Biotechnology Information	SRR10570055	97	echo 'Downloading SRR10570055' && fasterq-dump -e 20 -O article_97 SRR10570055	Pending (Illumina)	97	SRR10570055	single	TRUE	Lee et al. (2020)	SEAs	SOUTHEASTERN ASIA	Malaysia	Port Dickson	S143	SMP_C	Non-rhizospheric sediment or soil collected in area with vegetation	FUNGI	1	-	Native	Sonneratia alba	1PP - ITS	ITS1F	CTTGGTCATTTAGAGGAAGTAA	ITS2R	GCTGCGTTCTTCATCGATGC	-	-	-	-	-	-	-	-	ITS1	Miseq (Illumina)
EXCLUDED BY FILTERING STAGE: 0 OR 1 READS FOR ALL TAXONS	NCBI	National Center for Biotechnology Information	SRR10570056	97	echo 'Downloading SRR10570056' && fasterq-dump -e 20 -O article_97 SRR10570056	Pending (Illumina)	97	SRR10570056	single	TRUE	Lee et al. (2020)	SEAs	SOUTHEASTERN ASIA	Malaysia	Port Dickson	S144	SMP_C	Non-rhizospheric sediment or soil collected in area with vegetation	FUNGI	1	-	Native	Sonneratia alba	1PP - ITS	ITS1F	CTTGGTCATTTAGAGGAAGTAA	ITS2R	GCTGCGTTCTTCATCGATGC	-	-	-	-	-	-	-	-	ITS1	Miseq (Illumina)
EXCLUDED BY FILTERING STAGE: 0 OR 1 READS FOR ALL TAXONS	NCBI	National Center for Biotechnology Information	SRR10570057	97	echo 'Downloading SRR10570057' && fasterq-dump -e 20 -O article_97 SRR10570057	Pending (Illumina)	97	SRR10570057	single	TRUE	Lee et al. (2020)	SEAs	SOUTHEASTERN ASIA	Malaysia	Port Dickson	S145	SMP_C	Non-rhizospheric sediment or soil collected in area with vegetation	FUNGI	1	-	Native	Sonneratia alba	1PP - ITS	ITS1F	CTTGGTCATTTAGAGGAAGTAA	ITS2R	GCTGCGTTCTTCATCGATGC	-	-	-	-	-	-	-	-	ITS1	Miseq (Illumina)
EXCLUDED BY FILTERING STAGE: 0 OR 1 READS FOR ALL TAXONS	NCBI	National Center for Biotechnology Information	SRR10570058	97	echo 'Downloading SRR10570058' && fasterq-dump -e 20 -O article_97 SRR10570058	Pending (Illumina)	97	SRR10570058	single	TRUE	Lee et al. (2020)	SEAs	SOUTHEASTERN ASIA	Malaysia	Port Dickson	S146	SMP_C	Non-rhizospheric sediment or soil collected in area with vegetation	FUNGI	1	-	Native	Sonneratia alba	1PP - ITS	ITS1F	CTTGGTCATTTAGAGGAAGTAA	ITS2R	GCTGCGTTCTTCATCGATGC	-	-	-	-	-	-	-	-	ITS1	Miseq (Illumina)
EXCLUDED BY FILTERING STAGE: 0 OR 1 READS FOR ALL TAXONS	NCBI	National Center for Biotechnology Information	SRR10570060	97	echo 'Downloading SRR10570060' && fasterq-dump -e 20 -O article_97 SRR10570060	Pending (Illumina)	97	SRR10570060	single	TRUE	Lee et al. (2020)	SEAs	SOUTHEASTERN ASIA	Malaysia	Port Dickson	S147	SMP_C	Non-rhizospheric sediment or soil collected in area with vegetation	FUNGI	1	-	Native	Sonneratia alba	1PP - ITS	ITS1F	CTTGGTCATTTAGAGGAAGTAA	ITS2R	GCTGCGTTCTTCATCGATGC	-	-	-	-	-	-	-	-	ITS1	Miseq (Illumina)
EXCLUDED BY FILTERING STAGE: 0 OR 1 READS FOR ALL TAXONS	NCBI	National Center for Biotechnology Information	SRR10570061	97	echo 'Downloading SRR10570061' && fasterq-dump -e 20 -O article_97 SRR10570061	Pending (Illumina)	97	SRR10570061	single	TRUE	Lee et al. (2020)	SEAs	SOUTHEASTERN ASIA	Malaysia	Port Dickson	S148	SMP_C	Non-rhizospheric sediment or soil collected in area with vegetation	FUNGI	1	-	Native	Sonneratia alba	1PP - ITS	ITS1F	CTTGGTCATTTAGAGGAAGTAA	ITS2R	GCTGCGTTCTTCATCGATGC	-	-	-	-	-	-	-	-	ITS1	Miseq (Illumina)
OK	NCBI	National Center for Biotechnology Information	SRR10570062	97	echo 'Downloading SRR10570062' && fasterq-dump -e 20 -O article_97 SRR10570062	Pending (Illumina)	97	SRR10570062	single	TRUE	Lee et al. (2020)	SEAs	SOUTHEASTERN ASIA	Malaysia	Port Dickson	S149	SMP_E	parts of mangrove plant species (healthy fruits)	FUNGI	1	-	Native	Sonneratia alba	1PP - ITS	ITS1F	CTTGGTCATTTAGAGGAAGTAA	ITS2R	GCTGCGTTCTTCATCGATGC	-	-	-	-	-	-	-	-	ITS1	Miseq (Illumina)
OK	NCBI	National Center for Biotechnology Information	SRR10570064	97	echo 'Downloading SRR10570064' && fasterq-dump -e 20 -O article_97 SRR10570064	Pending (Illumina)	97	SRR10570064	single	TRUE	Lee et al. (2020)	SEAs	SOUTHEASTERN ASIA	Singapore	Kranji	S150	SMP_E	parts of mangrove plant species (healthy whole leaves)	FUNGI	1	-	Native	Sonneratia alba	1PP - ITS	ITS1F	CTTGGTCATTTAGAGGAAGTAA	ITS2R	GCTGCGTTCTTCATCGATGC	-	-	-	-	-	-	-	-	ITS1	Miseq (Illumina)
OK	NCBI	National Center for Biotechnology Information	SRR10570067	97	echo 'Downloading SRR10570067' && fasterq-dump -e 20 -O article_97 SRR10570067	Pending (Illumina)	97	SRR10570067	single	TRUE	Lee et al. (2020)	SEAs	SOUTHEASTERN ASIA	Malaysia	Port Dickson	S151	SMP_E	parts of mangrove plant species (healthy fruits)	FUNGI	1	-	Native	Sonneratia alba	1PP - ITS	ITS1F	CTTGGTCATTTAGAGGAAGTAA	ITS2R	GCTGCGTTCTTCATCGATGC	-	-	-	-	-	-	-	-	ITS1	Miseq (Illumina)
OK	NCBI	National Center for Biotechnology Information	SRR10570068	97	echo 'Downloading SRR10570068' && fasterq-dump -e 20 -O article_97 SRR10570068	Pending (Illumina)	97	SRR10570068	single	TRUE	Lee et al. (2020)	SEAs	SOUTHEASTERN ASIA	Malaysia	Port Dickson	S152	SMP_E	parts of mangrove plant species (healthy fruits)	FUNGI	1	-	Native	Sonneratia alba	1PP - ITS	ITS1F	CTTGGTCATTTAGAGGAAGTAA	ITS2R	GCTGCGTTCTTCATCGATGC	-	-	-	-	-	-	-	-	ITS1	Miseq (Illumina)
EXCLUDED BY FILTERING STAGE: 0 OR 1 READS FOR ALL TAXONS	NCBI	National Center for Biotechnology Information	SRR10570073	97	echo 'Downloading SRR10570073' && fasterq-dump -e 20 -O article_97 SRR10570073	Pending (Illumina)	97	SRR10570073	single	TRUE	Lee et al. (2020)	SEAs	SOUTHEASTERN ASIA	Malaysia	Port Dickson	S153	SMP_E	parts of mangrove plant species ( healthy entire pneumatophores- aerial roots)	FUNGI	1	-	Native	Sonneratia alba	1PP - ITS	ITS1F	CTTGGTCATTTAGAGGAAGTAA	ITS2R	GCTGCGTTCTTCATCGATGC	-	-	-	-	-	-	-	-	ITS1	Miseq (Illumina)
EXCLUDED BY FILTERING STAGE: 0 OR 1 READS FOR ALL TAXONS	NCBI	National Center for Biotechnology Information	SRR10570075	97	echo 'Downloading SRR10570075' && fasterq-dump -e 20 -O article_97 SRR10570075	Pending (Illumina)	97	SRR10570075	single	TRUE	Lee et al. (2020)	SEAs	SOUTHEASTERN ASIA	Singapore	Kranji	S154	SMP_E	parts of mangrove plant species (healthy whole leaves)	FUNGI	1	-	Native	Sonneratia alba	1PP - ITS	ITS1F	CTTGGTCATTTAGAGGAAGTAA	ITS2R	GCTGCGTTCTTCATCGATGC	-	-	-	-	-	-	-	-	ITS1	Miseq (Illumina)
EXCLUDED BY FILTERING STAGE: 0 OR 1 READS FOR ALL TAXONS	NCBI	National Center for Biotechnology Information	SRR10570076	97	echo 'Downloading SRR10570076' && fasterq-dump -e 20 -O article_97 SRR10570076	Pending (Illumina)	97	SRR10570076	single	TRUE	Lee et al. (2020)	SEAs	SOUTHEASTERN ASIA	Malaysia	Port Dickson	S155	SMP_E	parts of mangrove plant species ( healthy entire pneumatophores- aerial roots)	FUNGI	1	-	Native	Sonneratia alba	1PP - ITS	ITS1F	CTTGGTCATTTAGAGGAAGTAA	ITS2R	GCTGCGTTCTTCATCGATGC	-	-	-	-	-	-	-	-	ITS1	Miseq (Illumina)
EXCLUDED BY FILTERING STAGE: 0 OR 1 READS FOR ALL TAXONS	NCBI	National Center for Biotechnology Information	SRR10570077	97	echo 'Downloading SRR10570077' && fasterq-dump -e 20 -O article_97 SRR10570077	Pending (Illumina)	97	SRR10570077	single	TRUE	Lee et al. (2020)	SEAs	SOUTHEASTERN ASIA	Malaysia	Port Dickson	S156	SMP_E	parts of mangrove plant species ( healthy entire pneumatophores- aerial roots)	FUNGI	1	-	Native	Sonneratia alba	1PP - ITS	ITS1F	CTTGGTCATTTAGAGGAAGTAA	ITS2R	GCTGCGTTCTTCATCGATGC	-	-	-	-	-	-	-	-	ITS1	Miseq (Illumina)
OK	NCBI	National Center for Biotechnology Information	SRR10570078	97	echo 'Downloading SRR10570078' && fasterq-dump -e 20 -O article_97 SRR10570078	Pending (Illumina)	97	SRR10570078	single	TRUE	Lee et al. (2020)	SEAs	SOUTHEASTERN ASIA	Malaysia	Port Dickson	S157	SMP_E	parts of mangrove plant species ( healthy entire pneumatophores- aerial roots)	FUNGI	1	-	Native	Sonneratia alba	1PP - ITS	ITS1F	CTTGGTCATTTAGAGGAAGTAA	ITS2R	GCTGCGTTCTTCATCGATGC	-	-	-	-	-	-	-	-	ITS1	Miseq (Illumina)
EXCLUDED BY FILTERING STAGE: 0 OR 1 READS FOR ALL TAXONS	NCBI	National Center for Biotechnology Information	SRR10570080	97	echo 'Downloading SRR10570080' && fasterq-dump -e 20 -O article_97 SRR10570080	Pending (Illumina)	97	SRR10570080	single	TRUE	Lee et al. (2020)	SEAs	SOUTHEASTERN ASIA	Malaysia	Port Dickson	S158	SMP_E	parts of mangrove plant species ( healthy entire pneumatophores- aerial roots)	FUNGI	1	-	Native	Sonneratia alba	1PP - ITS	ITS1F	CTTGGTCATTTAGAGGAAGTAA	ITS2R	GCTGCGTTCTTCATCGATGC	-	-	-	-	-	-	-	-	ITS1	Miseq (Illumina)
EXCLUDED BY FILTERING STAGE: 0 OR 1 READS FOR ALL TAXONS	NCBI	National Center for Biotechnology Information	SRR10570083	97	echo 'Downloading SRR10570083' && fasterq-dump -e 20 -O article_97 SRR10570083	Pending (Illumina)	97	SRR10570083	single	TRUE	Lee et al. (2020)	SEAs	SOUTHEASTERN ASIA	Malaysia	Port Dickson	S159	SMP_E	parts of mangrove plant species ( healthy entire pneumatophores- aerial roots)	FUNGI	1	-	Native	Sonneratia alba	1PP - ITS	ITS1F	CTTGGTCATTTAGAGGAAGTAA	ITS2R	GCTGCGTTCTTCATCGATGC	-	-	-	-	-	-	-	-	ITS1	Miseq (Illumina)
EXCLUDED BY FILTERING STAGE: 0 OR 1 READS FOR ALL TAXONS	NCBI	National Center for Biotechnology Information	SRR10570088	97	echo 'Downloading SRR10570088' && fasterq-dump -e 20 -O article_97 SRR10570088	Pending (Illumina)	97	SRR10570088	single	TRUE	Lee et al. (2020)	SEAs	SOUTHEASTERN ASIA	Malaysia	Port Dickson	S160	SMP_E	parts of mangrove plant species (healthy whole leaves)	FUNGI	1	-	Native	Sonneratia alba	1PP - ITS	ITS1F	CTTGGTCATTTAGAGGAAGTAA	ITS2R	GCTGCGTTCTTCATCGATGC	-	-	-	-	-	-	-	-	ITS1	Miseq (Illumina)
OK	NCBI	National Center for Biotechnology Information	SRR10570091	97	echo 'Downloading SRR10570091' && fasterq-dump -e 20 -O article_97 SRR10570091	Pending (Illumina)	97	SRR10570091	single	TRUE	Lee et al. (2020)	SEAs	SOUTHEASTERN ASIA	Malaysia	Port Dickson	S161	SMP_E	parts of mangrove plant species (healthy whole leaves)	FUNGI	1	-	Native	Sonneratia alba	1PP - ITS	ITS1F	CTTGGTCATTTAGAGGAAGTAA	ITS2R	GCTGCGTTCTTCATCGATGC	-	-	-	-	-	-	-	-	ITS1	Miseq (Illumina)
OK	NCBI	National Center for Biotechnology Information	SRR10570092	97	echo 'Downloading SRR10570092' && fasterq-dump -e 20 -O article_97 SRR10570092	Pending (Illumina)	97	SRR10570092	single	TRUE	Lee et al. (2020)	SEAs	SOUTHEASTERN ASIA	Malaysia	Port Dickson	S162	SMP_E	parts of mangrove plant species (healthy whole leaves)	FUNGI	1	-	Native	Sonneratia alba	1PP - ITS	ITS1F	CTTGGTCATTTAGAGGAAGTAA	ITS2R	GCTGCGTTCTTCATCGATGC	-	-	-	-	-	-	-	-	ITS1	Miseq (Illumina)
EXCLUDED BY FILTERING STAGE: 0 OR 1 READS FOR ALL TAXONS	NCBI	National Center for Biotechnology Information	SRR10570093	97	echo 'Downloading SRR10570093' && fasterq-dump -e 20 -O article_97 SRR10570093	Pending (Illumina)	97	SRR10570093	single	TRUE	Lee et al. (2020)	SEAs	SOUTHEASTERN ASIA	Malaysia	Port Dickson	S163	SMP_E	parts of mangrove plant species (healthy whole leaves)	FUNGI	1	-	Native	Sonneratia alba	1PP - ITS	ITS1F	CTTGGTCATTTAGAGGAAGTAA	ITS2R	GCTGCGTTCTTCATCGATGC	-	-	-	-	-	-	-	-	ITS1	Miseq (Illumina)
EXCLUDED BY FILTERING STAGE: 0 OR 1 READS FOR ALL TAXONS	NCBI	National Center for Biotechnology Information	SRR10570097	97	echo 'Downloading SRR10570097' && fasterq-dump -e 20 -O article_97 SRR10570097	Pending (Illumina)	97	SRR10570097	single	TRUE	Lee et al. (2020)	SEAs	SOUTHEASTERN ASIA	Singapore	Kranji	S164	SMP_E	parts of mangrove plant species (healthy whole leaves)	FUNGI	1	-	Native	Sonneratia alba	1PP - ITS	ITS1F	CTTGGTCATTTAGAGGAAGTAA	ITS2R	GCTGCGTTCTTCATCGATGC	-	-	-	-	-	-	-	-	ITS1	Miseq (Illumina)
OK	NCBI	National Center for Biotechnology Information	SRR10570101	97	echo 'Downloading SRR10570101' && fasterq-dump -e 20 -O article_97 SRR10570101	Pending (Illumina)	97	SRR10570101	single	TRUE	Lee et al. (2020)	SEAs	SOUTHEASTERN ASIA	Malaysia	Tok Bali	S165	SMP_C	Non-rhizospheric sediment or soil collected in area with vegetation	FUNGI	1	-	Native	Sonneratia alba	1PP - ITS	ITS1F	CTTGGTCATTTAGAGGAAGTAA	ITS2R	GCTGCGTTCTTCATCGATGC	-	-	-	-	-	-	-	-	ITS1	Miseq (Illumina)
OK	NCBI	National Center for Biotechnology Information	SRR10570102	97	echo 'Downloading SRR10570102' && fasterq-dump -e 20 -O article_97 SRR10570102	Pending (Illumina)	97	SRR10570102	single	TRUE	Lee et al. (2020)	SEAs	SOUTHEASTERN ASIA	Malaysia	Tok Bali	S166	SMP_E	parts of mangrove plant species (healthy fruits)	FUNGI	1	-	Native	Sonneratia alba	1PP - ITS	ITS1F	CTTGGTCATTTAGAGGAAGTAA	ITS2R	GCTGCGTTCTTCATCGATGC	-	-	-	-	-	-	-	-	ITS1	Miseq (Illumina)
OK	NCBI	National Center for Biotechnology Information	SRR10570104	97	echo 'Downloading SRR10570104' && fasterq-dump -e 20 -O article_97 SRR10570104	Pending (Illumina)	97	SRR10570104	single	TRUE	Lee et al. (2020)	SEAs	SOUTHEASTERN ASIA	Malaysia	Tok Bali	S167	SMP_E	parts of mangrove plant species (healthy fruits)	FUNGI	1	-	Native	Sonneratia alba	1PP - ITS	ITS1F	CTTGGTCATTTAGAGGAAGTAA	ITS2R	GCTGCGTTCTTCATCGATGC	-	-	-	-	-	-	-	-	ITS1	Miseq (Illumina)
OK	NCBI	National Center for Biotechnology Information	SRR10570105	97	echo 'Downloading SRR10570105' && fasterq-dump -e 20 -O article_97 SRR10570105	Pending (Illumina)	97	SRR10570105	single	TRUE	Lee et al. (2020)	SEAs	SOUTHEASTERN ASIA	Malaysia	Tok Bali	S168	SMP_E	parts of mangrove plant species (healthy fruits)	FUNGI	1	-	Native	Sonneratia alba	1PP - ITS	ITS1F	CTTGGTCATTTAGAGGAAGTAA	ITS2R	GCTGCGTTCTTCATCGATGC	-	-	-	-	-	-	-	-	ITS1	Miseq (Illumina)
OK	NCBI	National Center for Biotechnology Information	SRR10570106	97	echo 'Downloading SRR10570106' && fasterq-dump -e 20 -O article_97 SRR10570106	Pending (Illumina)	97	SRR10570106	single	TRUE	Lee et al. (2020)	SEAs	SOUTHEASTERN ASIA	Malaysia	Tok Bali	S169	SMP_E	parts of mangrove plant species (healthy fruits)	FUNGI	1	-	Native	Sonneratia alba	1PP - ITS	ITS1F	CTTGGTCATTTAGAGGAAGTAA	ITS2R	GCTGCGTTCTTCATCGATGC	-	-	-	-	-	-	-	-	ITS1	Miseq (Illumina)
OK	NCBI	National Center for Biotechnology Information	SRR10570107	97	echo 'Downloading SRR10570107' && fasterq-dump -e 20 -O article_97 SRR10570107	Pending (Illumina)	97	SRR10570107	single	TRUE	Lee et al. (2020)	SEAs	SOUTHEASTERN ASIA	Malaysia	Tok Bali	S170	SMP_E	parts of mangrove plant species (healthy fruits)	FUNGI	1	-	Native	Sonneratia alba	1PP - ITS	ITS1F	CTTGGTCATTTAGAGGAAGTAA	ITS2R	GCTGCGTTCTTCATCGATGC	-	-	-	-	-	-	-	-	ITS1	Miseq (Illumina)
OK	NCBI	National Center for Biotechnology Information	SRR10570108	97	echo 'Downloading SRR10570108' && fasterq-dump -e 20 -O article_97 SRR10570108	Pending (Illumina)	97	SRR10570108	single	TRUE	Lee et al. (2020)	SEAs	SOUTHEASTERN ASIA	Malaysia	Tok Bali	S171	SMP_E	parts of mangrove plant species (healthy fruits)	FUNGI	1	-	Native	Sonneratia alba	1PP - ITS	ITS1F	CTTGGTCATTTAGAGGAAGTAA	ITS2R	GCTGCGTTCTTCATCGATGC	-	-	-	-	-	-	-	-	ITS1	Miseq (Illumina)
OK	NCBI	National Center for Biotechnology Information	SRR10570109	97	echo 'Downloading SRR10570109' && fasterq-dump -e 20 -O article_97 SRR10570109	Pending (Illumina)	97	SRR10570109	single	TRUE	Lee et al. (2020)	SEAs	SOUTHEASTERN ASIA	Malaysia	Tok Bali	S172	SMP_E	parts of mangrove plant species (healthy fruits)	FUNGI	1	-	Native	Sonneratia alba	1PP - ITS	ITS1F	CTTGGTCATTTAGAGGAAGTAA	ITS2R	GCTGCGTTCTTCATCGATGC	-	-	-	-	-	-	-	-	ITS1	Miseq (Illumina)
OK	NCBI	National Center for Biotechnology Information	SRR10570110	97	echo 'Downloading SRR10570110' && fasterq-dump -e 20 -O article_97 SRR10570110	Pending (Illumina)	97	SRR10570110	single	TRUE	Lee et al. (2020)	SEAs	SOUTHEASTERN ASIA	Malaysia	Tok Bali	S173	SMP_E	parts of mangrove plant species (healthy fruits)	FUNGI	1	-	Native	Sonneratia alba	1PP - ITS	ITS1F	CTTGGTCATTTAGAGGAAGTAA	ITS2R	GCTGCGTTCTTCATCGATGC	-	-	-	-	-	-	-	-	ITS1	Miseq (Illumina)
OK	NCBI	National Center for Biotechnology Information	SRR10570111	97	echo 'Downloading SRR10570111' && fasterq-dump -e 20 -O article_97 SRR10570111	Pending (Illumina)	97	SRR10570111	single	TRUE	Lee et al. (2020)	SEAs	SOUTHEASTERN ASIA	Malaysia	Tok Bali	S174	SMP_E	parts of mangrove plant species (healthy fruits)	FUNGI	1	-	Native	Sonneratia alba	1PP - ITS	ITS1F	CTTGGTCATTTAGAGGAAGTAA	ITS2R	GCTGCGTTCTTCATCGATGC	-	-	-	-	-	-	-	-	ITS1	Miseq (Illumina)
EXCLUDED BY FILTERING STAGE: 0 OR 1 READS FOR ALL TAXONS	NCBI	National Center for Biotechnology Information	SRR10570113	97	echo 'Downloading SRR10570113' && fasterq-dump -e 20 -O article_97 SRR10570113	Pending (Illumina)	97	SRR10570113	single	TRUE	Lee et al. (2020)	SEAs	SOUTHEASTERN ASIA	Malaysia	Tok Bali	S175	SMP_E	parts of mangrove plant species ( healthy entire pneumatophores- aerial roots)	FUNGI	1	-	Native	Sonneratia alba	1PP - ITS	ITS1F	CTTGGTCATTTAGAGGAAGTAA	ITS2R	GCTGCGTTCTTCATCGATGC	-	-	-	-	-	-	-	-	ITS1	Miseq (Illumina)
EXCLUDED BY FILTERING STAGE: 0 OR 1 READS FOR ALL TAXONS	NCBI	National Center for Biotechnology Information	SRR10570114	97	echo 'Downloading SRR10570114' && fasterq-dump -e 20 -O article_97 SRR10570114	Pending (Illumina)	97	SRR10570114	single	TRUE	Lee et al. (2020)	SEAs	SOUTHEASTERN ASIA	Singapore	Kranji	S176	SMP_C	Non-rhizospheric sediment or soil collected in area with vegetation	FUNGI	1	-	Native	Sonneratia alba	1PP - ITS	ITS1F	CTTGGTCATTTAGAGGAAGTAA	ITS2R	GCTGCGTTCTTCATCGATGC	-	-	-	-	-	-	-	-	ITS1	Miseq (Illumina)
EXCLUDED BY FILTERING STAGE: 0 OR 1 READS FOR ALL TAXONS	NCBI	National Center for Biotechnology Information	SRR10570124	97	echo 'Downloading SRR10570124' && fasterq-dump -e 20 -O article_97 SRR10570124	Pending (Illumina)	97	SRR10570124	single	TRUE	Lee et al. (2020)	SEAs	SOUTHEASTERN ASIA	Malaysia	Tok Bali	S177	SMP_E	parts of mangrove plant species ( healthy entire pneumatophores- aerial roots)	FUNGI	1	-	Native	Sonneratia alba	1PP - ITS	ITS1F	CTTGGTCATTTAGAGGAAGTAA	ITS2R	GCTGCGTTCTTCATCGATGC	-	-	-	-	-	-	-	-	ITS1	Miseq (Illumina)
EXCLUDED BY FILTERING STAGE: 0 OR 1 READS FOR ALL TAXONS	NCBI	National Center for Biotechnology Information	SRR10570129	97	echo 'Downloading SRR10570129' && fasterq-dump -e 20 -O article_97 SRR10570129	Pending (Illumina)	97	SRR10570129	single	TRUE	Lee et al. (2020)	SEAs	SOUTHEASTERN ASIA	Malaysia	Tok Bali	S178	SMP_E	parts of mangrove plant species (healthy whole leaves)	FUNGI	1	-	Native	Sonneratia alba	1PP - ITS	ITS1F	CTTGGTCATTTAGAGGAAGTAA	ITS2R	GCTGCGTTCTTCATCGATGC	-	-	-	-	-	-	-	-	ITS1	Miseq (Illumina)
EXCLUDED BY FILTERING STAGE: 0 OR 1 READS FOR ALL TAXONS	NCBI	National Center for Biotechnology Information	SRR10570131	97	echo 'Downloading SRR10570131' && fasterq-dump -e 20 -O article_97 SRR10570131	Pending (Illumina)	97	SRR10570131	single	TRUE	Lee et al. (2020)	SEAs	SOUTHEASTERN ASIA	Malaysia	Tok Bali	S179	SMP_E	parts of mangrove plant species (healthy whole leaves)	FUNGI	1	-	Native	Sonneratia alba	1PP - ITS	ITS1F	CTTGGTCATTTAGAGGAAGTAA	ITS2R	GCTGCGTTCTTCATCGATGC	-	-	-	-	-	-	-	-	ITS1	Miseq (Illumina)
EXCLUDED BY FILTERING STAGE: 0 OR 1 READS FOR ALL TAXONS	NCBI	National Center for Biotechnology Information	SRR10570132	97	echo 'Downloading SRR10570132' && fasterq-dump -e 20 -O article_97 SRR10570132	Pending (Illumina)	97	SRR10570132	single	TRUE	Lee et al. (2020)	SEAs	SOUTHEASTERN ASIA	Malaysia	Tok Bali	S180	SMP_E	parts of mangrove plant species (healthy whole leaves)	FUNGI	1	-	Native	Sonneratia alba	1PP - ITS	ITS1F	CTTGGTCATTTAGAGGAAGTAA	ITS2R	GCTGCGTTCTTCATCGATGC	-	-	-	-	-	-	-	-	ITS1	Miseq (Illumina)
EXCLUDED BY FILTERING STAGE: 0 OR 1 READS FOR ALL TAXONS	NCBI	National Center for Biotechnology Information	SRR10570135	97	echo 'Downloading SRR10570135' && fasterq-dump -e 20 -O article_97 SRR10570135	Pending (Illumina)	97	SRR10570135	single	TRUE	Lee et al. (2020)	SEAs	SOUTHEASTERN ASIA	Malaysia	Tok Bali	S181	SMP_E	parts of mangrove plant species (healthy whole leaves)	FUNGI	1	-	Native	Sonneratia alba	1PP - ITS	ITS1F	CTTGGTCATTTAGAGGAAGTAA	ITS2R	GCTGCGTTCTTCATCGATGC	-	-	-	-	-	-	-	-	ITS1	Miseq (Illumina)
EXCLUDED BY FILTERING STAGE: 0 OR 1 READS FOR ALL TAXONS	NCBI	National Center for Biotechnology Information	SRR10570140	97	echo 'Downloading SRR10570140' && fasterq-dump -e 20 -O article_97 SRR10570140	Pending (Illumina)	97	SRR10570140	single	TRUE	Lee et al. (2020)	SEAs	SOUTHEASTERN ASIA	Malaysia	Redang	S182	SMP_C	Non-rhizospheric sediment or soil collected in area with vegetation	FUNGI	1	-	Native	Sonneratia alba	1PP - ITS	ITS1F	CTTGGTCATTTAGAGGAAGTAA	ITS2R	GCTGCGTTCTTCATCGATGC	-	-	-	-	-	-	-	-	ITS1	Miseq (Illumina)
EXCLUDED BY FILTERING STAGE: 0 OR 1 READS FOR ALL TAXONS	NCBI	National Center for Biotechnology Information	SRR10570145	97	echo 'Downloading SRR10570145' && fasterq-dump -e 20 -O article_97 SRR10570145	Pending (Illumina)	97	SRR10570145	single	TRUE	Lee et al. (2020)	SEAs	SOUTHEASTERN ASIA	Malaysia	Redang	S183	SMP_C	Non-rhizospheric sediment or soil collected in area with vegetation	FUNGI	1	-	Native	Sonneratia alba	1PP - ITS	ITS1F	CTTGGTCATTTAGAGGAAGTAA	ITS2R	GCTGCGTTCTTCATCGATGC	-	-	-	-	-	-	-	-	ITS1	Miseq (Illumina)
EXCLUDED BY FILTERING STAGE: 0 OR 1 READS FOR ALL TAXONS	NCBI	National Center for Biotechnology Information	SRR10570147	97	echo 'Downloading SRR10570147' && fasterq-dump -e 20 -O article_97 SRR10570147	Pending (Illumina)	97	SRR10570147	single	TRUE	Lee et al. (2020)	SEAs	SOUTHEASTERN ASIA	Singapore	Kranji	S184	SMP_C	Non-rhizospheric sediment or soil collected in area with vegetation	FUNGI	1	-	Native	Sonneratia alba	1PP - ITS	ITS1F	CTTGGTCATTTAGAGGAAGTAA	ITS2R	GCTGCGTTCTTCATCGATGC	-	-	-	-	-	-	-	-	ITS1	Miseq (Illumina)
EXCLUDED BY FILTERING STAGE: 0 OR 1 READS FOR ALL TAXONS	NCBI	National Center for Biotechnology Information	SRR10570148	97	echo 'Downloading SRR10570148' && fasterq-dump -e 20 -O article_97 SRR10570148	Pending (Illumina)	97	SRR10570148	single	TRUE	Lee et al. (2020)	SEAs	SOUTHEASTERN ASIA	Malaysia	Redang	S185	SMP_E	parts of mangrove plant species (healthy fruits)	FUNGI	1	-	Native	Sonneratia alba	1PP - ITS	ITS1F	CTTGGTCATTTAGAGGAAGTAA	ITS2R	GCTGCGTTCTTCATCGATGC	-	-	-	-	-	-	-	-	ITS1	Miseq (Illumina)
EXCLUDED BY FILTERING STAGE: 0 OR 1 READS FOR ALL TAXONS	NCBI	National Center for Biotechnology Information	SRR10570154	97	echo 'Downloading SRR10570154' && fasterq-dump -e 20 -O article_97 SRR10570154	Pending (Illumina)	97	SRR10570154	single	TRUE	Lee et al. (2020)	SEAs	SOUTHEASTERN ASIA	Malaysia	Redang	S186	SMP_E	parts of mangrove plant species (healthy fruits)	FUNGI	1	-	Native	Sonneratia alba	1PP - ITS	ITS1F	CTTGGTCATTTAGAGGAAGTAA	ITS2R	GCTGCGTTCTTCATCGATGC	-	-	-	-	-	-	-	-	ITS1	Miseq (Illumina)
EXCLUDED BY FILTERING STAGE: 0 OR 1 READS FOR ALL TAXONS	NCBI	National Center for Biotechnology Information	SRR10570160	97	echo 'Downloading SRR10570160' && fasterq-dump -e 20 -O article_97 SRR10570160	Pending (Illumina)	97	SRR10570160	single	TRUE	Lee et al. (2020)	SEAs	SOUTHEASTERN ASIA	Malaysia	Redang	S187	SMP_E	parts of mangrove plant species ( healthy entire pneumatophores- aerial roots)	FUNGI	1	-	Native	Sonneratia alba	1PP - ITS	ITS1F	CTTGGTCATTTAGAGGAAGTAA	ITS2R	GCTGCGTTCTTCATCGATGC	-	-	-	-	-	-	-	-	ITS1	Miseq (Illumina)
EXCLUDED BY FILTERING STAGE: 0 OR 1 READS FOR ALL TAXONS	NCBI	National Center for Biotechnology Information	SRR10570165	97	echo 'Downloading SRR10570165' && fasterq-dump -e 20 -O article_97 SRR10570165	Pending (Illumina)	97	SRR10570165	single	TRUE	Lee et al. (2020)	SEAs	SOUTHEASTERN ASIA	Malaysia	Redang	S188	SMP_E	parts of mangrove plant species ( healthy entire pneumatophores- aerial roots)	FUNGI	1	-	Native	Sonneratia alba	1PP - ITS	ITS1F	CTTGGTCATTTAGAGGAAGTAA	ITS2R	GCTGCGTTCTTCATCGATGC	-	-	-	-	-	-	-	-	ITS1	Miseq (Illumina)
EXCLUDED BY FILTERING STAGE: 0 OR 1 READS FOR ALL TAXONS	NCBI	National Center for Biotechnology Information	SRR10570167	97	echo 'Downloading SRR10570167' && fasterq-dump -e 20 -O article_97 SRR10570167	Pending (Illumina)	97	SRR10570167	single	TRUE	Lee et al. (2020)	SEAs	SOUTHEASTERN ASIA	Malaysia	Redang	S189	SMP_E	parts of mangrove plant species ( healthy entire pneumatophores- aerial roots)	FUNGI	1	-	Native	Sonneratia alba	1PP - ITS	ITS1F	CTTGGTCATTTAGAGGAAGTAA	ITS2R	GCTGCGTTCTTCATCGATGC	-	-	-	-	-	-	-	-	ITS1	Miseq (Illumina)
EXCLUDED BY FILTERING STAGE: 0 OR 1 READS FOR ALL TAXONS	NCBI	National Center for Biotechnology Information	SRR10570169	97	echo 'Downloading SRR10570169' && fasterq-dump -e 20 -O article_97 SRR10570169	Pending (Illumina)	97	SRR10570169	single	TRUE	Lee et al. (2020)	SEAs	SOUTHEASTERN ASIA	Singapore	Kranji	S190	SMP_E	parts of mangrove plant species (healthy fruits)	FUNGI	1	-	Native	Sonneratia alba	1PP - ITS	ITS1F	CTTGGTCATTTAGAGGAAGTAA	ITS2R	GCTGCGTTCTTCATCGATGC	-	-	-	-	-	-	-	-	ITS1	Miseq (Illumina)
EXCLUDED BY FILTERING STAGE: 0 OR 1 READS FOR ALL TAXONS	NCBI	National Center for Biotechnology Information	SRR10570171	97	echo 'Downloading SRR10570171' && fasterq-dump -e 20 -O article_97 SRR10570171	Pending (Illumina)	97	SRR10570171	single	TRUE	Lee et al. (2020)	SEAs	SOUTHEASTERN ASIA	Malaysia	Redang	S191	SMP_E	parts of mangrove plant species ( healthy entire pneumatophores- aerial roots)	FUNGI	1	-	Native	Sonneratia alba	1PP - ITS	ITS1F	CTTGGTCATTTAGAGGAAGTAA	ITS2R	GCTGCGTTCTTCATCGATGC	-	-	-	-	-	-	-	-	ITS1	Miseq (Illumina)
EXCLUDED BY FILTERING STAGE: 0 OR 1 READS FOR ALL TAXONS	NCBI	National Center for Biotechnology Information	SRR10570172	97	echo 'Downloading SRR10570172' && fasterq-dump -e 20 -O article_97 SRR10570172	Pending (Illumina)	97	SRR10570172	single	TRUE	Lee et al. (2020)	SEAs	SOUTHEASTERN ASIA	Malaysia	Redang	S192	SMP_E	parts of mangrove plant species (healthy whole leaves)	FUNGI	1	-	Native	Sonneratia alba	1PP - ITS	ITS1F	CTTGGTCATTTAGAGGAAGTAA	ITS2R	GCTGCGTTCTTCATCGATGC	-	-	-	-	-	-	-	-	ITS1	Miseq (Illumina)
EXCLUDED BY FILTERING STAGE: 0 OR 1 READS FOR ALL TAXONS	NCBI	National Center for Biotechnology Information	SRR10570173	97	echo 'Downloading SRR10570173' && fasterq-dump -e 20 -O article_97 SRR10570173	Pending (Illumina)	97	SRR10570173	single	TRUE	Lee et al. (2020)	SEAs	SOUTHEASTERN ASIA	Malaysia	Redang	S193	SMP_E	parts of mangrove plant species (healthy whole leaves)	FUNGI	1	-	Native	Sonneratia alba	1PP - ITS	ITS1F	CTTGGTCATTTAGAGGAAGTAA	ITS2R	GCTGCGTTCTTCATCGATGC	-	-	-	-	-	-	-	-	ITS1	Miseq (Illumina)
EXCLUDED BY FILTERING STAGE: 0 OR 1 READS FOR ALL TAXONS	NCBI	National Center for Biotechnology Information	SRR10570174	97	echo 'Downloading SRR10570174' && fasterq-dump -e 20 -O article_97 SRR10570174	Pending (Illumina)	97	SRR10570174	single	TRUE	Lee et al. (2020)	SEAs	SOUTHEASTERN ASIA	Malaysia	Redang	S194	SMP_E	parts of mangrove plant species (healthy whole leaves)	FUNGI	1	-	Native	Sonneratia alba	1PP - ITS	ITS1F	CTTGGTCATTTAGAGGAAGTAA	ITS2R	GCTGCGTTCTTCATCGATGC	-	-	-	-	-	-	-	-	ITS1	Miseq (Illumina)
EXCLUDED BY FILTERING STAGE: 0 OR 1 READS FOR ALL TAXONS	NCBI	National Center for Biotechnology Information	SRR10570175	97	echo 'Downloading SRR10570175' && fasterq-dump -e 20 -O article_97 SRR10570175	Pending (Illumina)	97	SRR10570175	single	TRUE	Lee et al. (2020)	SEAs	SOUTHEASTERN ASIA	Malaysia	Redang	S195	SMP_E	parts of mangrove plant species (healthy whole leaves)	FUNGI	1	-	Native	Sonneratia alba	1PP - ITS	ITS1F	CTTGGTCATTTAGAGGAAGTAA	ITS2R	GCTGCGTTCTTCATCGATGC	-	-	-	-	-	-	-	-	ITS1	Miseq (Illumina)
EXCLUDED BY FILTERING STAGE: 0 OR 1 READS FOR ALL TAXONS	NCBI	National Center for Biotechnology Information	SRR10570176	97	echo 'Downloading SRR10570176' && fasterq-dump -e 20 -O article_97 SRR10570176	Pending (Illumina)	97	SRR10570176	single	TRUE	Lee et al. (2020)	SEAs	SOUTHEASTERN ASIA	Malaysia	Redang	S196	SMP_E	parts of mangrove plant species (healthy whole leaves)	FUNGI	1	-	Native	Sonneratia alba	1PP - ITS	ITS1F	CTTGGTCATTTAGAGGAAGTAA	ITS2R	GCTGCGTTCTTCATCGATGC	-	-	-	-	-	-	-	-	ITS1	Miseq (Illumina)
EXCLUDED BY FILTERING STAGE: 0 OR 1 READS FOR ALL TAXONS	NCBI	National Center for Biotechnology Information	SRR10570177	97	echo 'Downloading SRR10570177' && fasterq-dump -e 20 -O article_97 SRR10570177	Pending (Illumina)	97	SRR10570177	single	TRUE	Lee et al. (2020)	SEAs	SOUTHEASTERN ASIA	Malaysia	Redang	S197	SMP_E	parts of mangrove plant species (healthy whole leaves)	FUNGI	1	-	Native	Sonneratia alba	1PP - ITS	ITS1F	CTTGGTCATTTAGAGGAAGTAA	ITS2R	GCTGCGTTCTTCATCGATGC	-	-	-	-	-	-	-	-	ITS1	Miseq (Illumina)
OK	NCBI	National Center for Biotechnology Information	SRR10570179	97	echo 'Downloading SRR10570179' && fasterq-dump -e 20 -O article_97 SRR10570179	Pending (Illumina)	97	SRR10570179	single	TRUE	Lee et al. (2020)	SEAs	SOUTHEASTERN ASIA	Malaysia	Redang	S198	SMP_E	parts of mangrove plant species (healthy whole leaves)	FUNGI	1	-	Native	Sonneratia alba	1PP - ITS	ITS1F	CTTGGTCATTTAGAGGAAGTAA	ITS2R	GCTGCGTTCTTCATCGATGC	-	-	-	-	-	-	-	-	ITS1	Miseq (Illumina)
EXCLUDED BY FILTERING STAGE: 0 OR 1 READS FOR ALL TAXONS	NCBI	National Center for Biotechnology Information	SRR10570182	97	echo 'Downloading SRR10570182' && fasterq-dump -e 20 -O article_97 SRR10570182	Pending (Illumina)	97	SRR10570182	single	TRUE	Lee et al. (2020)	SEAs	SOUTHEASTERN ASIA	Malaysia	Redang	S199	SMP_E	parts of mangrove plant species (healthy whole leaves)	FUNGI	1	-	Native	Sonneratia alba	1PP - ITS	ITS1F	CTTGGTCATTTAGAGGAAGTAA	ITS2R	GCTGCGTTCTTCATCGATGC	-	-	-	-	-	-	-	-	ITS1	Miseq (Illumina)
EXCLUDED BY FILTERING STAGE: 0 OR 1 READS FOR ALL TAXONS	NCBI	National Center for Biotechnology Information	SRR10570183	97	echo 'Downloading SRR10570183' && fasterq-dump -e 20 -O article_97 SRR10570183	Pending (Illumina)	97	SRR10570183	single	TRUE	Lee et al. (2020)	SEAs	SOUTHEASTERN ASIA	Singapore	Pulau Semakau	S200	SMP_C	Non-rhizospheric sediment or soil collected in area with vegetation	FUNGI	1	-	Native	Sonneratia alba	1PP - ITS	ITS1F	CTTGGTCATTTAGAGGAAGTAA	ITS2R	GCTGCGTTCTTCATCGATGC	-	-	-	-	-	-	-	-	ITS1	Miseq (Illumina)
EXCLUDED BY FILTERING STAGE: 0 OR 1 READS FOR ALL TAXONS	NCBI	National Center for Biotechnology Information	SRR10570184	97	echo 'Downloading SRR10570184' && fasterq-dump -e 20 -O article_97 SRR10570184	Pending (Illumina)	97	SRR10570184	single	TRUE	Lee et al. (2020)	SEAs	SOUTHEASTERN ASIA	Singapore	Pulau Semakau	S201	SMP_C	Non-rhizospheric sediment or soil collected in area with vegetation	FUNGI	1	-	Native	Sonneratia alba	1PP - ITS	ITS1F	CTTGGTCATTTAGAGGAAGTAA	ITS2R	GCTGCGTTCTTCATCGATGC	-	-	-	-	-	-	-	-	ITS1	Miseq (Illumina)
OK	NCBI	National Center for Biotechnology Information	SRR10570185	97	echo 'Downloading SRR10570185' && fasterq-dump -e 20 -O article_97 SRR10570185	Pending (Illumina)	97	SRR10570185	single	TRUE	Lee et al. (2020)	SEAs	SOUTHEASTERN ASIA	Singapore	Pulau Semakau	S202	SMP_C	Non-rhizospheric sediment or soil collected in area with vegetation	FUNGI	1	-	Native	Sonneratia alba	1PP - ITS	ITS1F	CTTGGTCATTTAGAGGAAGTAA	ITS2R	GCTGCGTTCTTCATCGATGC	-	-	-	-	-	-	-	-	ITS1	Miseq (Illumina)
OK	NCBI	National Center for Biotechnology Information	SRR10570186	97	echo 'Downloading SRR10570186' && fasterq-dump -e 20 -O article_97 SRR10570186	Pending (Illumina)	97	SRR10570186	single	TRUE	Lee et al. (2020)	SEAs	SOUTHEASTERN ASIA	Singapore	Pulau Semakau	S203	SMP_C	Non-rhizospheric sediment or soil collected in area with vegetation	FUNGI	1	-	Native	Sonneratia alba	1PP - ITS	ITS1F	CTTGGTCATTTAGAGGAAGTAA	ITS2R	GCTGCGTTCTTCATCGATGC	-	-	-	-	-	-	-	-	ITS1	Miseq (Illumina)
EXCLUDED BY FILTERING STAGE: 0 OR 1 READS FOR ALL TAXONS	NCBI	National Center for Biotechnology Information	SRR10570187	97	echo 'Downloading SRR10570187' && fasterq-dump -e 20 -O article_97 SRR10570187	Pending (Illumina)	97	SRR10570187	single	TRUE	Lee et al. (2020)	SEAs	SOUTHEASTERN ASIA	Singapore	Pulau Semakau	S204	SMP_C	Non-rhizospheric sediment or soil collected in area with vegetation	FUNGI	1	-	Native	Sonneratia alba	1PP - ITS	ITS1F	CTTGGTCATTTAGAGGAAGTAA	ITS2R	GCTGCGTTCTTCATCGATGC	-	-	-	-	-	-	-	-	ITS1	Miseq (Illumina)
OK	NCBI	National Center for Biotechnology Information	SRR10570188	97	echo 'Downloading SRR10570188' && fasterq-dump -e 20 -O article_97 SRR10570188	Pending (Illumina)	97	SRR10570188	single	TRUE	Lee et al. (2020)	SEAs	SOUTHEASTERN ASIA	Singapore	Pulau Semakau	S205	SMP_C	Non-rhizospheric sediment or soil collected in area with vegetation	FUNGI	1	-	Native	Sonneratia alba	1PP - ITS	ITS1F	CTTGGTCATTTAGAGGAAGTAA	ITS2R	GCTGCGTTCTTCATCGATGC	-	-	-	-	-	-	-	-	ITS1	Miseq (Illumina)
EXCLUDED BY FILTERING STAGE: 0 OR 1 READS FOR ALL TAXONS	NCBI	National Center for Biotechnology Information	SRR10570190	97	echo 'Downloading SRR10570190' && fasterq-dump -e 20 -O article_97 SRR10570190	Pending (Illumina)	97	SRR10570190	single	TRUE	Lee et al. (2020)	SEAs	SOUTHEASTERN ASIA	Singapore	Pulau Semakau	S206	SMP_C	Non-rhizospheric sediment or soil collected in area with vegetation	FUNGI	1	-	Native	Sonneratia alba	1PP - ITS	ITS1F	CTTGGTCATTTAGAGGAAGTAA	ITS2R	GCTGCGTTCTTCATCGATGC	-	-	-	-	-	-	-	-	ITS1	Miseq (Illumina)
EXCLUDED BY FILTERING STAGE: 0 OR 1 READS FOR ALL TAXONS	NCBI	National Center for Biotechnology Information	SRR10570196	97	echo 'Downloading SRR10570196' && fasterq-dump -e 20 -O article_97 SRR10570196	Pending (Illumina)	97	SRR10570196	single	TRUE	Lee et al. (2020)	SEAs	SOUTHEASTERN ASIA	Singapore	Pulau Semakau	S207	SMP_E	parts of mangrove plant species (healthy fruits)	FUNGI	1	-	Native	Sonneratia alba	1PP - ITS	ITS1F	CTTGGTCATTTAGAGGAAGTAA	ITS2R	GCTGCGTTCTTCATCGATGC	-	-	-	-	-	-	-	-	ITS1	Miseq (Illumina)
EXCLUDED BY FILTERING STAGE: 0 OR 1 READS FOR ALL TAXONS	NCBI	National Center for Biotechnology Information	SRR10570197	97	echo 'Downloading SRR10570197' && fasterq-dump -e 20 -O article_97 SRR10570197	Pending (Illumina)	97	SRR10570197	single	TRUE	Lee et al. (2020)	SEAs	SOUTHEASTERN ASIA	Singapore	Pulau Semakau	S208	SMP_E	parts of mangrove plant species (healthy fruits)	FUNGI	1	-	Native	Sonneratia alba	1PP - ITS	ITS1F	CTTGGTCATTTAGAGGAAGTAA	ITS2R	GCTGCGTTCTTCATCGATGC	-	-	-	-	-	-	-	-	ITS1	Miseq (Illumina)
EXCLUDED BY FILTERING STAGE: 0 OR 1 READS FOR ALL TAXONS	NCBI	National Center for Biotechnology Information	SRR10570201	97	echo 'Downloading SRR10570201' && fasterq-dump -e 20 -O article_97 SRR10570201	Pending (Illumina)	97	SRR10570201	single	TRUE	Lee et al. (2020)	SEAs	SOUTHEASTERN ASIA	Singapore	Pulau Semakau	S209	SMP_E	parts of mangrove plant species (healthy fruits)	FUNGI	1	-	Native	Sonneratia alba	1PP - ITS	ITS1F	CTTGGTCATTTAGAGGAAGTAA	ITS2R	GCTGCGTTCTTCATCGATGC	-	-	-	-	-	-	-	-	ITS1	Miseq (Illumina)
EXCLUDED BY FILTERING STAGE: 0 OR 1 READS FOR ALL TAXONS	NCBI	National Center for Biotechnology Information	SRR10570204	97	echo 'Downloading SRR10570204' && fasterq-dump -e 20 -O article_97 SRR10570204	Pending (Illumina)	97	SRR10570204	single	TRUE	Lee et al. (2020)	SEAs	SOUTHEASTERN ASIA	Singapore	Pulau Semakau	S210	SMP_E	parts of mangrove plant species (healthy fruits)	FUNGI	1	-	Native	Sonneratia alba	1PP - ITS	ITS1F	CTTGGTCATTTAGAGGAAGTAA	ITS2R	GCTGCGTTCTTCATCGATGC	-	-	-	-	-	-	-	-	ITS1	Miseq (Illumina)
EXCLUDED BY FILTERING STAGE: 0 OR 1 READS FOR ALL TAXONS	NCBI	National Center for Biotechnology Information	SRR10570205	97	echo 'Downloading SRR10570205' && fasterq-dump -e 20 -O article_97 SRR10570205	Pending (Illumina)	97	SRR10570205	single	TRUE	Lee et al. (2020)	SEAs	SOUTHEASTERN ASIA	Singapore	Pulau Semakau	S211	SMP_E	parts of mangrove plant species (healthy fruits)	FUNGI	1	-	Native	Sonneratia alba	1PP - ITS	ITS1F	CTTGGTCATTTAGAGGAAGTAA	ITS2R	GCTGCGTTCTTCATCGATGC	-	-	-	-	-	-	-	-	ITS1	Miseq (Illumina)
EXCLUDED BY FILTERING STAGE: 0 OR 1 READS FOR ALL TAXONS	NCBI	National Center for Biotechnology Information	SRR10570208	97	echo 'Downloading SRR10570208' && fasterq-dump -e 20 -O article_97 SRR10570208	Pending (Illumina)	97	SRR10570208	single	TRUE	Lee et al. (2020)	SEAs	SOUTHEASTERN ASIA	Singapore	Pulau Semakau	S212	SMP_E	parts of mangrove plant species ( healthy entire pneumatophores- aerial roots)	FUNGI	1	-	Native	Sonneratia alba	1PP - ITS	ITS1F	CTTGGTCATTTAGAGGAAGTAA	ITS2R	GCTGCGTTCTTCATCGATGC	-	-	-	-	-	-	-	-	ITS1	Miseq (Illumina)
EXCLUDED BY FILTERING STAGE: 0 OR 1 READS FOR ALL TAXONS	NCBI	National Center for Biotechnology Information	SRR10570209	97	echo 'Downloading SRR10570209' && fasterq-dump -e 20 -O article_97 SRR10570209	Pending (Illumina)	97	SRR10570209	single	TRUE	Lee et al. (2020)	SEAs	SOUTHEASTERN ASIA	Singapore	Pulau Semakau	S213	SMP_E	parts of mangrove plant species ( healthy entire pneumatophores- aerial roots)	FUNGI	1	-	Native	Sonneratia alba	1PP - ITS	ITS1F	CTTGGTCATTTAGAGGAAGTAA	ITS2R	GCTGCGTTCTTCATCGATGC	-	-	-	-	-	-	-	-	ITS1	Miseq (Illumina)
EXCLUDED BY FILTERING STAGE: 0 OR 1 READS FOR ALL TAXONS	NCBI	National Center for Biotechnology Information	SRR10570211	97	echo 'Downloading SRR10570211' && fasterq-dump -e 20 -O article_97 SRR10570211	Pending (Illumina)	97	SRR10570211	single	TRUE	Lee et al. (2020)	SEAs	SOUTHEASTERN ASIA	Singapore	Pulau Semakau	S214	SMP_E	parts of mangrove plant species ( healthy entire pneumatophores- aerial roots)	FUNGI	1	-	Native	Sonneratia alba	1PP - ITS	ITS1F	CTTGGTCATTTAGAGGAAGTAA	ITS2R	GCTGCGTTCTTCATCGATGC	-	-	-	-	-	-	-	-	ITS1	Miseq (Illumina)
EXCLUDED BY FILTERING STAGE: 0 OR 1 READS FOR ALL TAXONS	NCBI	National Center for Biotechnology Information	SRR10570215	97	echo 'Downloading SRR10570215' && fasterq-dump -e 20 -O article_97 SRR10570215	Pending (Illumina)	97	SRR10570215	single	TRUE	Lee et al. (2020)	SEAs	SOUTHEASTERN ASIA	Singapore	Pulau Semakau	S215	SMP_E	parts of mangrove plant species ( healthy entire pneumatophores- aerial roots)	FUNGI	1	-	Native	Sonneratia alba	1PP - ITS	ITS1F	CTTGGTCATTTAGAGGAAGTAA	ITS2R	GCTGCGTTCTTCATCGATGC	-	-	-	-	-	-	-	-	ITS1	Miseq (Illumina)
EXCLUDED BY FILTERING STAGE: 0 OR 1 READS FOR ALL TAXONS	NCBI	National Center for Biotechnology Information	SRR10570217	97	echo 'Downloading SRR10570217' && fasterq-dump -e 20 -O article_97 SRR10570217	Pending (Illumina)	97	SRR10570217	single	TRUE	Lee et al. (2020)	SEAs	SOUTHEASTERN ASIA	Singapore	Pulau Semakau	S216	SMP_E	parts of mangrove plant species (healthy whole leaves)	FUNGI	1	-	Native	Sonneratia alba	1PP - ITS	ITS1F	CTTGGTCATTTAGAGGAAGTAA	ITS2R	GCTGCGTTCTTCATCGATGC	-	-	-	-	-	-	-	-	ITS1	Miseq (Illumina)
EXCLUDED BY FILTERING STAGE: 0 OR 1 READS FOR ALL TAXONS	NCBI	National Center for Biotechnology Information	SRR10570220	97	echo 'Downloading SRR10570220' && fasterq-dump -e 20 -O article_97 SRR10570220	Pending (Illumina)	97	SRR10570220	single	TRUE	Lee et al. (2020)	SEAs	SOUTHEASTERN ASIA	Singapore	Pulau Semakau	S217	SMP_E	parts of mangrove plant species (healthy whole leaves)	FUNGI	1	-	Native	Sonneratia alba	1PP - ITS	ITS1F	CTTGGTCATTTAGAGGAAGTAA	ITS2R	GCTGCGTTCTTCATCGATGC	-	-	-	-	-	-	-	-	ITS1	Miseq (Illumina)
EXCLUDED BY FILTERING STAGE: 0 OR 1 READS FOR ALL TAXONS	NCBI	National Center for Biotechnology Information	SRR10570221	97	echo 'Downloading SRR10570221' && fasterq-dump -e 20 -O article_97 SRR10570221	Pending (Illumina)	97	SRR10570221	single	TRUE	Lee et al. (2020)	SEAs	SOUTHEASTERN ASIA	Singapore	Pulau Semakau	S218	SMP_E	parts of mangrove plant species (healthy whole leaves)	FUNGI	1	-	Native	Sonneratia alba	1PP - ITS	ITS1F	CTTGGTCATTTAGAGGAAGTAA	ITS2R	GCTGCGTTCTTCATCGATGC	-	-	-	-	-	-	-	-	ITS1	Miseq (Illumina)
EXCLUDED BY FILTERING STAGE: 0 OR 1 READS FOR ALL TAXONS	NCBI	National Center for Biotechnology Information	SRR10570222	97	echo 'Downloading SRR10570222' && fasterq-dump -e 20 -O article_97 SRR10570222	Pending (Illumina)	97	SRR10570222	single	TRUE	Lee et al. (2020)	SEAs	SOUTHEASTERN ASIA	Singapore	Pulau Semakau	S219	SMP_E	parts of mangrove plant species (healthy whole leaves)	FUNGI	1	-	Native	Sonneratia alba	1PP - ITS	ITS1F	CTTGGTCATTTAGAGGAAGTAA	ITS2R	GCTGCGTTCTTCATCGATGC	-	-	-	-	-	-	-	-	ITS1	Miseq (Illumina)
EXCLUDED BY FILTERING STAGE: 0 OR 1 READS FOR ALL TAXONS	NCBI	National Center for Biotechnology Information	SRR10570223	97	echo 'Downloading SRR10570223' && fasterq-dump -e 20 -O article_97 SRR10570223	Pending (Illumina)	97	SRR10570223	single	TRUE	Lee et al. (2020)	SEAs	SOUTHEASTERN ASIA	Singapore	Pulau Semakau	S220	SMP_E	parts of mangrove plant species (healthy whole leaves)	FUNGI	1	-	Native	Sonneratia alba	1PP - ITS	ITS1F	CTTGGTCATTTAGAGGAAGTAA	ITS2R	GCTGCGTTCTTCATCGATGC	-	-	-	-	-	-	-	-	ITS1	Miseq (Illumina)
EXCLUDED BY FILTERING STAGE: 0 OR 1 READS FOR ALL TAXONS	NCBI	National Center for Biotechnology Information	SRR10570224	97	echo 'Downloading SRR10570224' && fasterq-dump -e 20 -O article_97 SRR10570224	Pending (Illumina)	97	SRR10570224	single	TRUE	Lee et al. (2020)	SEAs	SOUTHEASTERN ASIA	Singapore	Pulau Semakau	S221	SMP_E	parts of mangrove plant species (healthy whole leaves)	FUNGI	1	-	Native	Sonneratia alba	1PP - ITS	ITS1F	CTTGGTCATTTAGAGGAAGTAA	ITS2R	GCTGCGTTCTTCATCGATGC	-	-	-	-	-	-	-	-	ITS1	Miseq (Illumina)
EXCLUDED BY FILTERING STAGE: 0 OR 1 READS FOR ALL TAXONS	NCBI	National Center for Biotechnology Information	SRR10570226	97	echo 'Downloading SRR10570226' && fasterq-dump -e 20 -O article_97 SRR10570226	Pending (Illumina)	97	SRR10570226	single	TRUE	Lee et al. (2020)	SEAs	SOUTHEASTERN ASIA	Singapore	Pulau Semakau	S222	SMP_E	parts of mangrove plant species (healthy whole leaves)	FUNGI	1	-	Native	Sonneratia alba	1PP - ITS	ITS1F	CTTGGTCATTTAGAGGAAGTAA	ITS2R	GCTGCGTTCTTCATCGATGC	-	-	-	-	-	-	-	-	ITS1	Miseq (Illumina)
EXCLUDED BY FILTERING STAGE: 0 OR 1 READS FOR ALL TAXONS	NCBI	National Center for Biotechnology Information	SRR10570230	97	echo 'Downloading SRR10570230' && fasterq-dump -e 20 -O article_97 SRR10570230	Pending (Illumina)	97	SRR10570230	single	TRUE	Lee et al. (2020)	SEAs	SOUTHEASTERN ASIA	Malaysia	Tioman	S223	SMP_C	Non-rhizospheric sediment or soil collected in area with vegetation	FUNGI	1	-	Native	Sonneratia alba	1PP - ITS	ITS1F	CTTGGTCATTTAGAGGAAGTAA	ITS2R	GCTGCGTTCTTCATCGATGC	-	-	-	-	-	-	-	-	ITS1	Miseq (Illumina)
EXCLUDED BY FILTERING STAGE: 0 OR 1 READS FOR ALL TAXONS	NCBI	National Center for Biotechnology Information	SRR10570231	97	echo 'Downloading SRR10570231' && fasterq-dump -e 20 -O article_97 SRR10570231	Pending (Illumina)	97	SRR10570231	single	TRUE	Lee et al. (2020)	SEAs	SOUTHEASTERN ASIA	Malaysia	Tioman	S224	SMP_C	Non-rhizospheric sediment or soil collected in area with vegetation	FUNGI	1	-	Native	Sonneratia alba	1PP - ITS	ITS1F	CTTGGTCATTTAGAGGAAGTAA	ITS2R	GCTGCGTTCTTCATCGATGC	-	-	-	-	-	-	-	-	ITS1	Miseq (Illumina)
EXCLUDED BY FILTERING STAGE: 0 OR 1 READS FOR ALL TAXONS	NCBI	National Center for Biotechnology Information	SRR10570232	97	echo 'Downloading SRR10570232' && fasterq-dump -e 20 -O article_97 SRR10570232	Pending (Illumina)	97	SRR10570232	single	TRUE	Lee et al. (2020)	SEAs	SOUTHEASTERN ASIA	Malaysia	Tioman	S225	SMP_C	Non-rhizospheric sediment or soil collected in area with vegetation	FUNGI	1	-	Native	Sonneratia alba	1PP - ITS	ITS1F	CTTGGTCATTTAGAGGAAGTAA	ITS2R	GCTGCGTTCTTCATCGATGC	-	-	-	-	-	-	-	-	ITS1	Miseq (Illumina)
OK	NCBI	National Center for Biotechnology Information	SRR10570233	97	echo 'Downloading SRR10570233' && fasterq-dump -e 20 -O article_97 SRR10570233	Pending (Illumina)	97	SRR10570233	single	TRUE	Lee et al. (2020)	SEAs	SOUTHEASTERN ASIA	Malaysia	Tioman	S226	SMP_C	Non-rhizospheric sediment or soil collected in area with vegetation	FUNGI	1	-	Native	Sonneratia alba	1PP - ITS	ITS1F	CTTGGTCATTTAGAGGAAGTAA	ITS2R	GCTGCGTTCTTCATCGATGC	-	-	-	-	-	-	-	-	ITS1	Miseq (Illumina)
EXCLUDED BY FILTERING STAGE: 0 OR 1 READS FOR ALL TAXONS	NCBI	National Center for Biotechnology Information	SRR10570237	97	echo 'Downloading SRR10570237' && fasterq-dump -e 20 -O article_97 SRR10570237	Pending (Illumina)	97	SRR10570237	single	TRUE	Lee et al. (2020)	SEAs	SOUTHEASTERN ASIA	Malaysia	Tioman	S227	SMP_C	Non-rhizospheric sediment or soil collected in area with vegetation	FUNGI	1	-	Native	Sonneratia alba	1PP - ITS	ITS1F	CTTGGTCATTTAGAGGAAGTAA	ITS2R	GCTGCGTTCTTCATCGATGC	-	-	-	-	-	-	-	-	ITS1	Miseq (Illumina)
EXCLUDED BY FILTERING STAGE: 0 OR 1 READS FOR ALL TAXONS	NCBI	National Center for Biotechnology Information	SRR10570238	97	echo 'Downloading SRR10570238' && fasterq-dump -e 20 -O article_97 SRR10570238	Pending (Illumina)	97	SRR10570238	single	TRUE	Lee et al. (2020)	SEAs	SOUTHEASTERN ASIA	Malaysia	Tioman	S228	SMP_C	Non-rhizospheric sediment or soil collected in area with vegetation	FUNGI	1	-	Native	Sonneratia alba	1PP - ITS	ITS1F	CTTGGTCATTTAGAGGAAGTAA	ITS2R	GCTGCGTTCTTCATCGATGC	-	-	-	-	-	-	-	-	ITS1	Miseq (Illumina)
EXCLUDED BY FILTERING STAGE: 0 OR 1 READS FOR ALL TAXONS	NCBI	National Center for Biotechnology Information	SRR10570241	97	echo 'Downloading SRR10570241' && fasterq-dump -e 20 -O article_97 SRR10570241	Pending (Illumina)	97	SRR10570241	single	TRUE	Lee et al. (2020)	SEAs	SOUTHEASTERN ASIA	Malaysia	Tioman	S229	SMP_E	parts of mangrove plant species (healthy fruits)	FUNGI	1	-	Native	Sonneratia alba	1PP - ITS	ITS1F	CTTGGTCATTTAGAGGAAGTAA	ITS2R	GCTGCGTTCTTCATCGATGC	-	-	-	-	-	-	-	-	ITS1	Miseq (Illumina)
EXCLUDED BY FILTERING STAGE: 0 OR 1 READS FOR ALL TAXONS	NCBI	National Center for Biotechnology Information	SRR10570242	97	echo 'Downloading SRR10570242' && fasterq-dump -e 20 -O article_97 SRR10570242	Pending (Illumina)	97	SRR10570242	single	TRUE	Lee et al. (2020)	SEAs	SOUTHEASTERN ASIA	Malaysia	Tioman	S230	SMP_E	parts of mangrove plant species (healthy fruits)	FUNGI	1	-	Native	Sonneratia alba	1PP - ITS	ITS1F	CTTGGTCATTTAGAGGAAGTAA	ITS2R	GCTGCGTTCTTCATCGATGC	-	-	-	-	-	-	-	-	ITS1	Miseq (Illumina)
EXCLUDED BY FILTERING STAGE: 0 OR 1 READS FOR ALL TAXONS	NCBI	National Center for Biotechnology Information	SRR10570244	97	echo 'Downloading SRR10570244' && fasterq-dump -e 20 -O article_97 SRR10570244	Pending (Illumina)	97	SRR10570244	single	TRUE	Lee et al. (2020)	SEAs	SOUTHEASTERN ASIA	Malaysia	Tioman	S231	SMP_E	parts of mangrove plant species (healthy fruits)	FUNGI	1	-	Native	Sonneratia alba	1PP - ITS	ITS1F	CTTGGTCATTTAGAGGAAGTAA	ITS2R	GCTGCGTTCTTCATCGATGC	-	-	-	-	-	-	-	-	ITS1	Miseq (Illumina)
EXCLUDED BY FILTERING STAGE: 0 OR 1 READS FOR ALL TAXONS	NCBI	National Center for Biotechnology Information	SRR10570246	97	echo 'Downloading SRR10570246' && fasterq-dump -e 20 -O article_97 SRR10570246	Pending (Illumina)	97	SRR10570246	single	TRUE	Lee et al. (2020)	SEAs	SOUTHEASTERN ASIA	Malaysia	Tioman	S232	SMP_E	parts of mangrove plant species (healthy fruits)	FUNGI	1	-	Native	Sonneratia alba	1PP - ITS	ITS1F	CTTGGTCATTTAGAGGAAGTAA	ITS2R	GCTGCGTTCTTCATCGATGC	-	-	-	-	-	-	-	-	ITS1	Miseq (Illumina)
EXCLUDED BY FILTERING STAGE: 0 OR 1 READS FOR ALL TAXONS	NCBI	National Center for Biotechnology Information	SRR10570247	97	echo 'Downloading SRR10570247' && fasterq-dump -e 20 -O article_97 SRR10570247	Pending (Illumina)	97	SRR10570247	single	TRUE	Lee et al. (2020)	SEAs	SOUTHEASTERN ASIA	Singapore	Kranji	S233	SMP_E	parts of mangrove plant species (healthy fruits)	FUNGI	1	-	Native	Sonneratia alba	1PP - ITS	ITS1F	CTTGGTCATTTAGAGGAAGTAA	ITS2R	GCTGCGTTCTTCATCGATGC	-	-	-	-	-	-	-	-	ITS1	Miseq (Illumina)
OK	NCBI	National Center for Biotechnology Information	SRR10570249	97	echo 'Downloading SRR10570249' && fasterq-dump -e 20 -O article_97 SRR10570249	Pending (Illumina)	97	SRR10570249	single	TRUE	Lee et al. (2020)	SEAs	SOUTHEASTERN ASIA	Malaysia	Tioman	S234	SMP_E	parts of mangrove plant species (healthy fruits)	FUNGI	1	-	Native	Sonneratia alba	1PP - ITS	ITS1F	CTTGGTCATTTAGAGGAAGTAA	ITS2R	GCTGCGTTCTTCATCGATGC	-	-	-	-	-	-	-	-	ITS1	Miseq (Illumina)
EXCLUDED BY FILTERING STAGE: 0 OR 1 READS FOR ALL TAXONS	NCBI	National Center for Biotechnology Information	SRR10570250	97	echo 'Downloading SRR10570250' && fasterq-dump -e 20 -O article_97 SRR10570250	Pending (Illumina)	97	SRR10570250	single	TRUE	Lee et al. (2020)	SEAs	SOUTHEASTERN ASIA	Malaysia	Tioman	S235	SMP_E	parts of mangrove plant species (healthy fruits)	FUNGI	1	-	Native	Sonneratia alba	1PP - ITS	ITS1F	CTTGGTCATTTAGAGGAAGTAA	ITS2R	GCTGCGTTCTTCATCGATGC	-	-	-	-	-	-	-	-	ITS1	Miseq (Illumina)
EXCLUDED BY FILTERING STAGE: 0 OR 1 READS FOR ALL TAXONS	NCBI	National Center for Biotechnology Information	SRR10570251	97	echo 'Downloading SRR10570251' && fasterq-dump -e 20 -O article_97 SRR10570251	Pending (Illumina)	97	SRR10570251	single	TRUE	Lee et al. (2020)	SEAs	SOUTHEASTERN ASIA	Malaysia	Tioman	S236	SMP_E	parts of mangrove plant species ( healthy entire pneumatophores- aerial roots)	FUNGI	1	-	Native	Sonneratia alba	1PP - ITS	ITS1F	CTTGGTCATTTAGAGGAAGTAA	ITS2R	GCTGCGTTCTTCATCGATGC	-	-	-	-	-	-	-	-	ITS1	Miseq (Illumina)
EXCLUDED BY FILTERING STAGE: 0 OR 1 READS FOR ALL TAXONS	NCBI	National Center for Biotechnology Information	SRR10570255	97	echo 'Downloading SRR10570255' && fasterq-dump -e 20 -O article_97 SRR10570255	Pending (Illumina)	97	SRR10570255	single	TRUE	Lee et al. (2020)	SEAs	SOUTHEASTERN ASIA	Malaysia	Tioman	S237	SMP_E	parts of mangrove plant species ( healthy entire pneumatophores- aerial roots)	FUNGI	1	-	Native	Sonneratia alba	1PP - ITS	ITS1F	CTTGGTCATTTAGAGGAAGTAA	ITS2R	GCTGCGTTCTTCATCGATGC	-	-	-	-	-	-	-	-	ITS1	Miseq (Illumina)
EXCLUDED BY FILTERING STAGE: 0 OR 1 READS FOR ALL TAXONS	NCBI	National Center for Biotechnology Information	SRR10570257	97	echo 'Downloading SRR10570257' && fasterq-dump -e 20 -O article_97 SRR10570257	Pending (Illumina)	97	SRR10570257	single	TRUE	Lee et al. (2020)	SEAs	SOUTHEASTERN ASIA	Malaysia	Tioman	S238	SMP_E	parts of mangrove plant species ( healthy entire pneumatophores- aerial roots)	FUNGI	1	-	Native	Sonneratia alba	1PP - ITS	ITS1F	CTTGGTCATTTAGAGGAAGTAA	ITS2R	GCTGCGTTCTTCATCGATGC	-	-	-	-	-	-	-	-	ITS1	Miseq (Illumina)
EXCLUDED BY FILTERING STAGE: 0 OR 1 READS FOR ALL TAXONS	NCBI	National Center for Biotechnology Information	SRR10570259	97	echo 'Downloading SRR10570259' && fasterq-dump -e 20 -O article_97 SRR10570259	Pending (Illumina)	97	SRR10570259	single	TRUE	Lee et al. (2020)	SEAs	SOUTHEASTERN ASIA	Malaysia	Tioman	S239	SMP_E	parts of mangrove plant species ( healthy entire pneumatophores- aerial roots)	FUNGI	1	-	Native	Sonneratia alba	1PP - ITS	ITS1F	CTTGGTCATTTAGAGGAAGTAA	ITS2R	GCTGCGTTCTTCATCGATGC	-	-	-	-	-	-	-	-	ITS1	Miseq (Illumina)
EXCLUDED BY FILTERING STAGE: 0 OR 1 READS FOR ALL TAXONS	NCBI	National Center for Biotechnology Information	SRR10570265	97	echo 'Downloading SRR10570265' && fasterq-dump -e 20 -O article_97 SRR10570265	Pending (Illumina)	97	SRR10570265	single	TRUE	Lee et al. (2020)	SEAs	SOUTHEASTERN ASIA	Malaysia	Tioman	S240	SMP_E	parts of mangrove plant species (healthy whole leaves)	FUNGI	1	-	Native	Sonneratia alba	1PP - ITS	ITS1F	CTTGGTCATTTAGAGGAAGTAA	ITS2R	GCTGCGTTCTTCATCGATGC	-	-	-	-	-	-	-	-	ITS1	Miseq (Illumina)
EXCLUDED BY FILTERING STAGE: 0 OR 1 READS FOR ALL TAXONS	NCBI	National Center for Biotechnology Information	SRR10570266	97	echo 'Downloading SRR10570266' && fasterq-dump -e 20 -O article_97 SRR10570266	Pending (Illumina)	97	SRR10570266	single	TRUE	Lee et al. (2020)	SEAs	SOUTHEASTERN ASIA	Malaysia	Tioman	S241	SMP_E	parts of mangrove plant species (healthy whole leaves)	FUNGI	1	-	Native	Sonneratia alba	1PP - ITS	ITS1F	CTTGGTCATTTAGAGGAAGTAA	ITS2R	GCTGCGTTCTTCATCGATGC	-	-	-	-	-	-	-	-	ITS1	Miseq (Illumina)
EXCLUDED BY FILTERING STAGE: 0 OR 1 READS FOR ALL TAXONS	NCBI	National Center for Biotechnology Information	SRR10570268	97	echo 'Downloading SRR10570268' && fasterq-dump -e 20 -O article_97 SRR10570268	Pending (Illumina)	97	SRR10570268	single	TRUE	Lee et al. (2020)	SEAs	SOUTHEASTERN ASIA	Malaysia	Tioman	S242	SMP_E	parts of mangrove plant species (healthy whole leaves)	FUNGI	1	-	Native	Sonneratia alba	1PP - ITS	ITS1F	CTTGGTCATTTAGAGGAAGTAA	ITS2R	GCTGCGTTCTTCATCGATGC	-	-	-	-	-	-	-	-	ITS1	Miseq (Illumina)
OK	NCBI	National Center for Biotechnology Information	SRR10570272	97	echo 'Downloading SRR10570272' && fasterq-dump -e 20 -O article_97 SRR10570272	Pending (Illumina)	97	SRR10570272	single	TRUE	Lee et al. (2020)	SEAs	SOUTHEASTERN ASIA	Malaysia	Tioman	S243	SMP_E	parts of mangrove plant species (healthy whole leaves)	FUNGI	1	-	Native	Sonneratia alba	1PP - ITS	ITS1F	CTTGGTCATTTAGAGGAAGTAA	ITS2R	GCTGCGTTCTTCATCGATGC	-	-	-	-	-	-	-	-	ITS1	Miseq (Illumina)
EXCLUDED BY FILTERING STAGE: 0 OR 1 READS FOR ALL TAXONS	NCBI	National Center for Biotechnology Information	SRR10570275	97	echo 'Downloading SRR10570275' && fasterq-dump -e 20 -O article_97 SRR10570275	Pending (Illumina)	97	SRR10570275	single	TRUE	Lee et al. (2020)	SEAs	SOUTHEASTERN ASIA	Singapore	Check Jawa	S244	SMP_C	Non-rhizospheric sediment or soil collected in area with vegetation	FUNGI	1	-	Native	Sonneratia alba	1PP - ITS	ITS1F	CTTGGTCATTTAGAGGAAGTAA	ITS2R	GCTGCGTTCTTCATCGATGC	-	-	-	-	-	-	-	-	ITS1	Illumina (MiSeq)
OK	NCBI	National Center for Biotechnology Information	SRR10570276	97	echo 'Downloading SRR10570276' && fasterq-dump -e 20 -O article_97 SRR10570276	Pending (Illumina)	97	SRR10570276	single	TRUE	Lee et al. (2020)	SEAs	SOUTHEASTERN ASIA	Singapore	Check Jawa	S245	SMP_C	Non-rhizospheric sediment or soil collected in area with vegetation	FUNGI	1	-	Native	Sonneratia alba	1PP - ITS	ITS1F	CTTGGTCATTTAGAGGAAGTAA	ITS2R	GCTGCGTTCTTCATCGATGC	-	-	-	-	-	-	-	-	ITS1	Illumina (MiSeq)
EXCLUDED BY FILTERING STAGE: 0 OR 1 READS FOR ALL TAXONS	NCBI	National Center for Biotechnology Information	SRR10570279	97	echo 'Downloading SRR10570279' && fasterq-dump -e 20 -O article_97 SRR10570279	Pending (Illumina)	97	SRR10570279	single	TRUE	Lee et al. (2020)	SEAs	SOUTHEASTERN ASIA	Singapore	Check Jawa	S246	SMP_C	Non-rhizospheric sediment or soil collected in area with vegetation	FUNGI	1	-	Native	Sonneratia alba	1PP - ITS	ITS1F	CTTGGTCATTTAGAGGAAGTAA	ITS2R	GCTGCGTTCTTCATCGATGC	-	-	-	-	-	-	-	-	ITS1	Illumina (MiSeq)
EXCLUDED BY FILTERING STAGE: 0 OR 1 READS FOR ALL TAXONS	NCBI	National Center for Biotechnology Information	SRR10570282	97	echo 'Downloading SRR10570282' && fasterq-dump -e 20 -O article_97 SRR10570282	Pending (Illumina)	97	SRR10570282	single	TRUE	Lee et al. (2020)	SEAs	SOUTHEASTERN ASIA	Singapore	Check Jawa	S247	SMP_C	Non-rhizospheric sediment or soil collected in area with vegetation	FUNGI	1	-	Native	Sonneratia alba	1PP - ITS	ITS1F	CTTGGTCATTTAGAGGAAGTAA	ITS2R	GCTGCGTTCTTCATCGATGC	-	-	-	-	-	-	-	-	ITS1	Illumina (MiSeq)
EXCLUDED BY FILTERING STAGE: 0 OR 1 READS FOR ALL TAXONS	NCBI	National Center for Biotechnology Information	SRR10570283	97	echo 'Downloading SRR10570283' && fasterq-dump -e 20 -O article_97 SRR10570283	Pending (Illumina)	97	SRR10570283	single	TRUE	Lee et al. (2020)	SEAs	SOUTHEASTERN ASIA	Singapore	Check Jawa	S248	SMP_C	Non-rhizospheric sediment or soil collected in area with vegetation	FUNGI	1	-	Native	Sonneratia alba	1PP - ITS	ITS1F	CTTGGTCATTTAGAGGAAGTAA	ITS2R	GCTGCGTTCTTCATCGATGC	-	-	-	-	-	-	-	-	ITS1	Illumina (MiSeq)
EXCLUDED BY FILTERING STAGE: 0 OR 1 READS FOR ALL TAXONS	NCBI	National Center for Biotechnology Information	SRR10570284	97	echo 'Downloading SRR10570284' && fasterq-dump -e 20 -O article_97 SRR10570284	Pending (Illumina)	97	SRR10570284	single	TRUE	Lee et al. (2020)	SEAs	SOUTHEASTERN ASIA	Singapore	Check Jawa	S249	SMP_C	Non-rhizospheric sediment or soil collected in area with vegetation	FUNGI	1	-	Native	Sonneratia alba	1PP - ITS	ITS1F	CTTGGTCATTTAGAGGAAGTAA	ITS2R	GCTGCGTTCTTCATCGATGC	-	-	-	-	-	-	-	-	ITS1	Illumina (MiSeq)
EXCLUDED BY FILTERING STAGE: 0 OR 1 READS FOR ALL TAXONS	NCBI	National Center for Biotechnology Information	SRR10570290	97	echo 'Downloading SRR10570290' && fasterq-dump -e 20 -O article_97 SRR10570290	Pending (Illumina)	97	SRR10570290	single	TRUE	Lee et al. (2020)	SEAs	SOUTHEASTERN ASIA	Singapore	Lim Chu Kang	S250	SMP_E	parts of mangrove plant species (healthy whole leaves)	FUNGI	1	-	Native	Sonneratia alba	1PP - ITS	ITS1F	CTTGGTCATTTAGAGGAAGTAA	ITS2R	GCTGCGTTCTTCATCGATGC	-	-	-	-	-	-	-	-	ITS1	Miseq (Illumina)
EXCLUDED BY FILTERING STAGE: 0 OR 1 READS FOR ALL TAXONS	NCBI	National Center for Biotechnology Information	SRR10570291	97	echo 'Downloading SRR10570291' && fasterq-dump -e 20 -O article_97 SRR10570291	Pending (Illumina)	97	SRR10570291	single	TRUE	Lee et al. (2020)	SEAs	SOUTHEASTERN ASIA	Singapore	Lim Chu Kang	S251	SMP_E	parts of mangrove plant species (healthy whole leaves)	FUNGI	1	-	Native	Sonneratia alba	1PP - ITS	ITS1F	CTTGGTCATTTAGAGGAAGTAA	ITS2R	GCTGCGTTCTTCATCGATGC	-	-	-	-	-	-	-	-	ITS1	Miseq (Illumina)
EXCLUDED BY FILTERING STAGE: 0 OR 1 READS FOR ALL TAXONS	NCBI	National Center for Biotechnology Information	SRR10570297	97	echo 'Downloading SRR10570297' && fasterq-dump -e 20 -O article_97 SRR10570297	Pending (Illumina)	97	SRR10570297	single	TRUE	Lee et al. (2020)	SEAs	SOUTHEASTERN ASIA	Singapore	Kranji	S252	SMP_E	parts of mangrove plant species ( healthy entire pneumatophores- aerial roots)	FUNGI	1	-	Native	Sonneratia alba	1PP - ITS	ITS1F	CTTGGTCATTTAGAGGAAGTAA	ITS2R	GCTGCGTTCTTCATCGATGC	-	-	-	-	-	-	-	-	ITS1	Miseq (Illumina)
EXCLUDED BY FILTERING STAGE: 0 OR 1 READS FOR ALL TAXONS	NCBI	National Center for Biotechnology Information	SRR10570300	97	echo 'Downloading SRR10570300' && fasterq-dump -e 20 -O article_97 SRR10570300	Pending (Illumina)	97	SRR10570300	single	TRUE	Lee et al. (2020)	SEAs	SOUTHEASTERN ASIA	Malaysia	Langkawi	S253	SMP_C	Non-rhizospheric sediment or soil collected in area with vegetation	FUNGI	1	-	Native	Sonneratia alba	1PP - ITS	ITS1F	CTTGGTCATTTAGAGGAAGTAA	ITS2R	GCTGCGTTCTTCATCGATGC	-	-	-	-	-	-	-	-	ITS1	Miseq (Illumina)
OK	NCBI	National Center for Biotechnology Information	SRR10570302	97	echo 'Downloading SRR10570302' && fasterq-dump -e 20 -O article_97 SRR10570302	Pending (Illumina)	97	SRR10570302	single	TRUE	Lee et al. (2020)	SEAs	SOUTHEASTERN ASIA	Malaysia	Langkawi	S254	SMP_C	Non-rhizospheric sediment or soil collected in area with vegetation	FUNGI	1	-	Native	Sonneratia alba	1PP - ITS	ITS1F	CTTGGTCATTTAGAGGAAGTAA	ITS2R	GCTGCGTTCTTCATCGATGC	-	-	-	-	-	-	-	-	ITS1	Miseq (Illumina)
EXCLUDED BY FILTERING STAGE: 0 OR 1 READS FOR ALL TAXONS	NCBI	National Center for Biotechnology Information	SRR10570305	97	echo 'Downloading SRR10570305' && fasterq-dump -e 20 -O article_97 SRR10570305	Pending (Illumina)	97	SRR10570305	single	TRUE	Lee et al. (2020)	SEAs	SOUTHEASTERN ASIA	Malaysia	Langkawi	S255	SMP_E	parts of mangrove plant species (healthy fruits)	FUNGI	1	-	Native	Sonneratia alba	1PP - ITS	ITS1F	CTTGGTCATTTAGAGGAAGTAA	ITS2R	GCTGCGTTCTTCATCGATGC	-	-	-	-	-	-	-	-	ITS1	Miseq (Illumina)
EXCLUDED BY FILTERING STAGE: 0 OR 1 READS FOR ALL TAXONS	NCBI	National Center for Biotechnology Information	SRR10570312	97	echo 'Downloading SRR10570312' && fasterq-dump -e 20 -O article_97 SRR10570312	Pending (Illumina)	97	SRR10570312	single	TRUE	Lee et al. (2020)	SEAs	SOUTHEASTERN ASIA	Malaysia	Langkawi	S256	SMP_E	parts of mangrove plant species (healthy fruits)	FUNGI	1	-	Native	Sonneratia alba	1PP - ITS	ITS1F	CTTGGTCATTTAGAGGAAGTAA	ITS2R	GCTGCGTTCTTCATCGATGC	-	-	-	-	-	-	-	-	ITS1	Miseq (Illumina)
EXCLUDED BY FILTERING STAGE: 0 OR 1 READS FOR ALL TAXONS	NCBI	National Center for Biotechnology Information	SRR10570319	97	echo 'Downloading SRR10570319' && fasterq-dump -e 20 -O article_97 SRR10570319	Pending (Illumina)	97	SRR10570319	single	TRUE	Lee et al. (2020)	SEAs	SOUTHEASTERN ASIA	Singapore	Kranji	S257	SMP_E	parts of mangrove plant species ( healthy entire pneumatophores- aerial roots)	FUNGI	1	-	Native	Sonneratia alba	1PP - ITS	ITS1F	CTTGGTCATTTAGAGGAAGTAA	ITS2R	GCTGCGTTCTTCATCGATGC	-	-	-	-	-	-	-	-	ITS1	Miseq (Illumina)
OK	NCBI	National Center for Biotechnology Information	SRR31431284	333			333	SRR31431284	paired	TRUE	Myovela et al. (2025)	EAf	EAST AFRICA	Tanzania	Mangrove forests in Tanga city (3B1)	S258	SMP_E	parts of mangrove plant species (stems)	FUNGI	1	-	Native	Avicennia marina, Bruguiera gymnorrhiza, Ceriops tagal, Lumnitzera racemose and Sonneratia alba		ITS1F	CTTGGTCATTTAGAGGAAGTAA	ITS2R	GCTGCGTTCTTCATCGATGC	-	-	-	-	-	-	-	-	ITS1	Illumina (MiSeq)
OK	NCBI	National Center for Biotechnology Information	SRR31431285	333			333	SRR31431285	paired	TRUE	Myovela et al. (2025)	EAf	EAST AFRICA	Tanzania	Mangrove forests in Tanga city (4S2)	S259	SMP_C	Non-rhizospheric sediment or soil collected in area with vegetation	FUNGI	1	10	Native	Avicennia marina, Bruguiera gymnorrhiza, Ceriops tagal, Lumnitzera racemose and Sonneratia alba		ITS1F	CTTGGTCATTTAGAGGAAGTAA	ITS2R	GCTGCGTTCTTCATCGATGC	-	-	-	-	-	-	-	-	ITS1	Illumina (MiSeq)
OK	NCBI	National Center for Biotechnology Information	SRR31431286	333			333	SRR31431286	paired	TRUE	Myovela et al. (2025)	EAf	EAST AFRICA	Tanzania	Mangrove forests in Tanga city (4B2)	S260	SMP_E	parts of mangrove plant species (stems)	FUNGI	1	-	Native	Avicennia marina, Bruguiera gymnorrhiza, Ceriops tagal, Lumnitzera racemose and Sonneratia alba		ITS1F	CTTGGTCATTTAGAGGAAGTAA	ITS2R	GCTGCGTTCTTCATCGATGC	-	-	-	-	-	-	-	-	ITS1	Illumina (MiSeq)
OK	NCBI	National Center for Biotechnology Information	SRR31431287	333			333	SRR31431287	paired	TRUE	Myovela et al. (2025)	EAf	EAST AFRICA	Tanzania	Mangrove forests in Tanga city (3R)	S261	SMP_E	parts of mangrove plant species (roots)	FUNGI	1	-	Native	Avicennia marina, Bruguiera gymnorrhiza, Ceriops tagal, Lumnitzera racemose and Sonneratia alba		ITS1F	CTTGGTCATTTAGAGGAAGTAA	ITS2R	GCTGCGTTCTTCATCGATGC	-	-	-	-	-	-	-	-	ITS1	Illumina (MiSeq)
OK	NCBI	National Center for Biotechnology Information	SRR31431288	333			333	SRR31431288	paired	TRUE	Myovela et al. (2025)	EAf	EAST AFRICA	Tanzania	Mangrove forests in Tanga city (3L1)	S262	SMP_E	parts of mangrove plant species (leaves)	FUNGI	1	-	Native	Avicennia marina, Bruguiera gymnorrhiza, Ceriops tagal, Lumnitzera racemose and Sonneratia alba		ITS1F	CTTGGTCATTTAGAGGAAGTAA	ITS2R	GCTGCGTTCTTCATCGATGC	-	-	-	-	-	-	-	-	ITS1	Illumina (MiSeq)
OK	NCBI	National Center for Biotechnology Information	SRR31431290	333			333	SRR31431290	paired	TRUE	Myovela et al. (2025)	EAf	EAST AFRICA	Tanzania	Mangrove forests in Dar es Salaam city (2L2)	S263	SMP_E	parts of mangrove plant species (leaves)	FUNGI	1	-	Native	Avicennia marina, Bruguiera gymnorrhiza, Ceriops tagal, Lumnitzera racemose and Sonneratia alba		ITS1F	CTTGGTCATTTAGAGGAAGTAA	ITS2R	GCTGCGTTCTTCATCGATGC	-	-	-	-	-	-	-	-	ITS1	Illumina (MiSeq)
OK	NCBI	National Center for Biotechnology Information	SRR31431291	333			333	SRR31431291	paired	TRUE	Myovela et al. (2025)	EAf	EAST AFRICA	Tanzania	Mangrove forests in Dar es Salaam city (1R)	S264	SMP_E	parts of mangrove plant species (roots)	FUNGI	1	-	Native	Avicennia marina, Bruguiera gymnorrhiza, Ceriops tagal, Lumnitzera racemose and Sonneratia alba		ITS1F	CTTGGTCATTTAGAGGAAGTAA	ITS2R	GCTGCGTTCTTCATCGATGC	-	-	-	-	-	-	-	-	ITS1	Illumina (MiSeq)
OK	NCBI	National Center for Biotechnology Information	SRR31431292	333			333	SRR31431292	paired	TRUE	Myovela et al. (2025)	EAf	EAST AFRICA	Tanzania	Mangrove forests in Dar es Salaam city (1B)	S265	SMP_E	parts of mangrove plant species (stems)	FUNGI	1	-	Native	Avicennia marina, Bruguiera gymnorrhiza, Ceriops tagal, Lumnitzera racemose and Sonneratia alba		ITS1F	CTTGGTCATTTAGAGGAAGTAA	ITS2R	GCTGCGTTCTTCATCGATGC	-	-	-	-	-	-	-	-	ITS1	Illumina (MiSeq)
OK	NCBI	National Center for Biotechnology Information	SRR31431293	333			333	SRR31431293	paired	TRUE	Myovela et al. (2025)	EAf	EAST AFRICA	Tanzania	Mangrove forests in Dar es Salaam city (1L1)	S266	SMP_E	parts of mangrove plant species (leaves)	FUNGI	1	-	Native	Avicennia marina, Bruguiera gymnorrhiza, Ceriops tagal, Lumnitzera racemose and Sonneratia alba		ITS1F	CTTGGTCATTTAGAGGAAGTAA	ITS2R	GCTGCGTTCTTCATCGATGC	-	-	-	-	-	-	-	-	ITS1	Illumina (MiSeq)
OK	NGDC	National Genomics Data Center	CRR1110770	336			336	CRR1110770	paired	TRUE	Yang et al. (2024)	EAs	EASTERN ASIA	China	Zhanjiang Mangrove National Nature Reserve (Ac1)	S267	SMP_E	parts of mangrove plant species (healthy leaves)	FUNGI	1	-	Native	Aegiceras corniculatum		ITS1F	CTTGGTCATTTAGAGGAAGTAA	ITS2R	GCTGCGTTCTTCATCGATGC	-	-	-	-	-	-	-	-	ITS1	Illumina (MiSeq)
OK	NGDC	National Genomics Data Center	CRR1110771	336			336	CRR1110771	paired	TRUE	Yang et al. (2024)	EAs	EASTERN ASIA	China	Zhanjiang Mangrove National Nature Reserve (Ac2)	S268	SMP_E	parts of mangrove plant species (healthy leaves)	FUNGI	1	-	Native	Aegiceras corniculatum		ITS1F	CTTGGTCATTTAGAGGAAGTAA	ITS2R	GCTGCGTTCTTCATCGATGC	-	-	-	-	-	-	-	-	ITS1	Illumina (MiSeq)
OK	NGDC	National Genomics Data Center	CRR1110772	336			336	CRR1110772	paired	TRUE	Yang et al. (2024)	EAs	EASTERN ASIA	China	Zhanjiang Mangrove National Nature Reserve (Ac3)	S269	SMP_E	parts of mangrove plant species (healthy leaves)	FUNGI	1	-	Native	Aegiceras corniculatum		ITS1F	CTTGGTCATTTAGAGGAAGTAA	ITS2R	GCTGCGTTCTTCATCGATGC	-	-	-	-	-	-	-	-	ITS1	Illumina (MiSeq)
OK	NGDC	National Genomics Data Center	CRR1110773	336			336	CRR1110773	paired	TRUE	Yang et al. (2024)	EAs	EASTERN ASIA	China	Zhanjiang Mangrove National Nature Reserve (Am1)	S270	SMP_E	parts of mangrove plant species (healthy leaves)	FUNGI	1	-	Native	Avicennia marina		ITS1F	CTTGGTCATTTAGAGGAAGTAA	ITS2R	GCTGCGTTCTTCATCGATGC	-	-	-	-	-	-	-	-	ITS1	Illumina (MiSeq)
OK	NGDC	National Genomics Data Center	CRR1110774	336			336	CRR1110774	paired	TRUE	Yang et al. (2024)	EAs	EASTERN ASIA	China	Zhanjiang Mangrove National Nature Reserve (Am2)	S271	SMP_E	parts of mangrove plant species (healthy leaves)	FUNGI	1	-	Native	Avicennia marina		ITS1F	CTTGGTCATTTAGAGGAAGTAA	ITS2R	GCTGCGTTCTTCATCGATGC	-	-	-	-	-	-	-	-	ITS1	Illumina (MiSeq)
OK	NGDC	National Genomics Data Center	CRR1110775	336			336	CRR1110775	paired	TRUE	Yang et al. (2024)	EAs	EASTERN ASIA	China	Zhanjiang Mangrove National Nature Reserve (Am3)	S272	SMP_E	parts of mangrove plant species (healthy leaves)	FUNGI	1	-	Native	Avicennia marina		ITS1F	CTTGGTCATTTAGAGGAAGTAA	ITS2R	GCTGCGTTCTTCATCGATGC	-	-	-	-	-	-	-	-	ITS1	Illumina (MiSeq)
OK	NGDC	National Genomics Data Center	CRR1110776	336			336	CRR1110776	paired	TRUE	Yang et al. (2024)	EAs	EASTERN ASIA	China	Zhanjiang Mangrove National Nature Reserve (Ai1)	S273	SMP_E	parts of mangrove plant species (healthy leaves)	FUNGI	1	-	Native	Acanthus ilicifolius		ITS1F	CTTGGTCATTTAGAGGAAGTAA	ITS2R	GCTGCGTTCTTCATCGATGC	-	-	-	-	-	-	-	-	ITS1	Illumina (MiSeq)
OK	NGDC	National Genomics Data Center	CRR1110777	336			336	CRR1110777	paired	TRUE	Yang et al. (2024)	EAs	EASTERN ASIA	China	Zhanjiang Mangrove National Nature Reserve (Ai2)	S274	SMP_E	parts of mangrove plant species (healthy leaves)	FUNGI	1	-	Native	Acanthus ilicifolius		ITS1F	CTTGGTCATTTAGAGGAAGTAA	ITS2R	GCTGCGTTCTTCATCGATGC	-	-	-	-	-	-	-	-	ITS1	Illumina (MiSeq)
OK	NGDC	National Genomics Data Center	CRR1110778	336			336	CRR1110778	paired	TRUE	Yang et al. (2024)	EAs	EASTERN ASIA	China	Zhanjiang Mangrove National Nature Reserve (Ai3)	S275	SMP_E	parts of mangrove plant species (healthy leaves)	FUNGI	1	-	Native	Acanthus ilicifolius		ITS1F	CTTGGTCATTTAGAGGAAGTAA	ITS2R	GCTGCGTTCTTCATCGATGC	-	-	-	-	-	-	-	-	ITS1	Illumina (MiSeq)
OK	NGDC	National Genomics Data Center	CRR1110779	336			336	CRR1110779	paired	TRUE	Yang et al. (2024)	EAs	EASTERN ASIA	China	Zhanjiang Mangrove National Nature Reserve (Kc1)	S276	SMP_E	parts of mangrove plant species (healthy leaves)	FUNGI	1	-	Native	Kandelia candel		ITS1F	CTTGGTCATTTAGAGGAAGTAA	ITS2R	GCTGCGTTCTTCATCGATGC	-	-	-	-	-	-	-	-	ITS1	Illumina (MiSeq)
OK	NGDC	National Genomics Data Center	CRR1110780	336			336	CRR1110780	paired	TRUE	Yang et al. (2024)	EAs	EASTERN ASIA	China	Zhanjiang Mangrove National Nature Reserve (Kc2)	S277	SMP_E	parts of mangrove plant species (healthy leaves)	FUNGI	1	-	Native	Kandelia candel		ITS1F	CTTGGTCATTTAGAGGAAGTAA	ITS2R	GCTGCGTTCTTCATCGATGC	-	-	-	-	-	-	-	-	ITS1	Illumina (MiSeq)
OK	NGDC	National Genomics Data Center	CRR1110781	336			336	CRR1110781	paired	TRUE	Yang et al. (2024)	EAs	EASTERN ASIA	China	Zhanjiang Mangrove National Nature Reserve (Kc3)	S278	SMP_E	parts of mangrove plant species (healthy leaves)	FUNGI	1	-	Native	Kandelia candel		ITS1F	CTTGGTCATTTAGAGGAAGTAA	ITS2R	GCTGCGTTCTTCATCGATGC	-	-	-	-	-	-	-	-	ITS1	Illumina (MiSeq)
OK	NGDC	National Genomics Data Center	CRR1110782	336			336	CRR1110782	paired	TRUE	Yang et al. (2024)	EAs	EASTERN ASIA	China	Zhanjiang Mangrove National Nature Reserve (Sa1)	S279	SMP_E	parts of mangrove plant species (healthy leaves)	FUNGI	1	-	Native	Sonneratia apetala		ITS1F	CTTGGTCATTTAGAGGAAGTAA	ITS2R	GCTGCGTTCTTCATCGATGC	-	-	-	-	-	-	-	-	ITS1	Illumina (MiSeq)
OK	NGDC	National Genomics Data Center	CRR1110783	336			336	CRR1110783	paired	TRUE	Yang et al. (2024)	EAs	EASTERN ASIA	China	Zhanjiang Mangrove National Nature Reserve (Sa2)	S280	SMP_E	parts of mangrove plant species (healthy leaves)	FUNGI	1	-	Native	Avicennia marina		ITS1F	CTTGGTCATTTAGAGGAAGTAA	ITS2R	GCTGCGTTCTTCATCGATGC	-	-	-	-	-	-	-	-	ITS1	Illumina (MiSeq)
OK	NGDC	National Genomics Data Center	CRR1110784	336			336	CRR1110784	paired	TRUE	Yang et al. (2024)	EAs	EASTERN ASIA	China	Zhanjiang Mangrove National Nature Reserve (Sa3)	S281	SMP_E	parts of mangrove plant species (healthy leaves)	FUNGI	1	-	Native	Sonneratia apetala		ITS1F	CTTGGTCATTTAGAGGAAGTAA	ITS2R	GCTGCGTTCTTCATCGATGC	-	-	-	-	-	-	-	-	ITS1	Illumina (MiSeq)
OK	NGDC	National Genomics Data Center	CRR1110785	336			336	CRR1110785	paired	TRUE	Yang et al. (2024)	EAs	EASTERN ASIA	China	Zhanjiang Mangrove National Nature Reserve (Ea1)	S282	SMP_E	parts of mangrove plant species (healthy leaves)	FUNGI	1	-	Native	Excoecaria agallocha		ITS1F	CTTGGTCATTTAGAGGAAGTAA	ITS2R	GCTGCGTTCTTCATCGATGC	-	-	-	-	-	-	-	-	ITS1	Illumina (MiSeq)
OK	NGDC	National Genomics Data Center	CRR1110786	336			336	CRR1110786	paired	TRUE	Yang et al. (2024)	EAs	EASTERN ASIA	China	Zhanjiang Mangrove National Nature Reserve (Ea2)	S283	SMP_E	parts of mangrove plant species (healthy leaves)	FUNGI	1	-	Native	Excoecaria agallocha		ITS1F	CTTGGTCATTTAGAGGAAGTAA	ITS2R	GCTGCGTTCTTCATCGATGC	-	-	-	-	-	-	-	-	ITS1	Illumina (MiSeq)
OK	NGDC	National Genomics Data Center	CRR1110787	336			336	CRR1110787	paired	TRUE	Yang et al. (2024)	EAs	EASTERN ASIA	China	Zhanjiang Mangrove National Nature Reserve (Ea3)	S284	SMP_E	parts of mangrove plant species (healthy leaves)	FUNGI	1	-	Native	Excoecaria agallocha		ITS1F	CTTGGTCATTTAGAGGAAGTAA	ITS2R	GCTGCGTTCTTCATCGATGC	-	-	-	-	-	-	-	-	ITS1	Illumina (MiSeq)
OK	NCBI	National Center for Biotechnology Information	SRR14371793	379			379	SRR14371793	paired	TRUE	Muwawa et al. (2024)	EAf	EAST AFRICA	Kenya	Mida Creek	S285	SMP_D	Rhizospheric Soil	FUNGI	1	1 a 5	Native	Avicennia marina		ITS3tagmix1	ACACTCTTTCCCTACACGACGCTCTTCCGATCTTAGACTCGTCATCGATGAAGAACGCAG	TS3tagmix2	ACACTCTTTCCCTACACGACGCTCTTCCGATCTTAGACTCGTCAACGATGAAGAACGCAG	ITS3tagmix3	ACACTCTTTCCCTACACGACGCTCTTCCGATCTTAGACTCGTCACCGATGAAGAACGCAG	ITS3tagmix4	ACACTCTTTCCCTACACGACGCTCTTCCGATCTTAGACTCGTCATCGATGAAGAACGTAG	ITS3tagmix5	ACACTCTTTCCCTACACGACGCTCTTCCGATCTTAGACTCGTCATCGATGAAGAACGTGG	ITS4ngs	GTGACTGGAGTTCAGACGTGTGCTCTTCCGATCTTTCCTSCGCTTATTGATATG	ITS2	Illumina (MiSeq)
OK	NCBI	National Center for Biotechnology Information	SRR14371794	379			379	SRR14371794	paired	TRUE	Muwawa et al. (2024)	EAf	EAST AFRICA	Kenya	Gazi Bay	S286	SMP_D	Rhizospheric Soil	FUNGI	1	1 a 5	Native	Avicennia marina		ITS3tagmix1	ACACTCTTTCCCTACACGACGCTCTTCCGATCTTAGACTCGTCATCGATGAAGAACGCAG	TS3tagmix2	ACACTCTTTCCCTACACGACGCTCTTCCGATCTTAGACTCGTCAACGATGAAGAACGCAG	ITS3tagmix3	ACACTCTTTCCCTACACGACGCTCTTCCGATCTTAGACTCGTCACCGATGAAGAACGCAG	ITS3tagmix4	ACACTCTTTCCCTACACGACGCTCTTCCGATCTTAGACTCGTCATCGATGAAGAACGTAG	ITS3tagmix5	ACACTCTTTCCCTACACGACGCTCTTCCGATCTTAGACTCGTCATCGATGAAGAACGTGG	ITS4ngs	GTGACTGGAGTTCAGACGTGTGCTCTTCCGATCTTTCCTSCGCTTATTGATATG	ITS2	Illumina (MiSeq)
OK	NCBI	National Center for Biotechnology Information	SRR14371795	379			379	SRR14371795	paired	TRUE	Muwawa et al. (2024)	EAf	EAST AFRICA	Kenya	Mida Creek	S287	SMP_D	Rhizospheric Soil	FUNGI	1	1 a 5	Native	Sonneratia alba		ITS3tagmix1	ACACTCTTTCCCTACACGACGCTCTTCCGATCTTAGACTCGTCATCGATGAAGAACGCAG	TS3tagmix2	ACACTCTTTCCCTACACGACGCTCTTCCGATCTTAGACTCGTCAACGATGAAGAACGCAG	ITS3tagmix3	ACACTCTTTCCCTACACGACGCTCTTCCGATCTTAGACTCGTCACCGATGAAGAACGCAG	ITS3tagmix4	ACACTCTTTCCCTACACGACGCTCTTCCGATCTTAGACTCGTCATCGATGAAGAACGTAG	ITS3tagmix5	ACACTCTTTCCCTACACGACGCTCTTCCGATCTTAGACTCGTCATCGATGAAGAACGTGG	ITS4ngs	GTGACTGGAGTTCAGACGTGTGCTCTTCCGATCTTTCCTSCGCTTATTGATATG	ITS2	Illumina (MiSeq)
OK	NCBI	National Center for Biotechnology Information	SRR14371796	379			379	SRR14371796	paired	TRUE	Muwawa et al. (2024)	EAf	EAST AFRICA	Kenya	Mida Creek	S288	SMP_D	Rhizospheric Soil	FUNGI	1	10 a 15	Native	Sonneratia alba		ITS3tagmix1	ACACTCTTTCCCTACACGACGCTCTTCCGATCTTAGACTCGTCATCGATGAAGAACGCAG	TS3tagmix2	ACACTCTTTCCCTACACGACGCTCTTCCGATCTTAGACTCGTCAACGATGAAGAACGCAG	ITS3tagmix3	ACACTCTTTCCCTACACGACGCTCTTCCGATCTTAGACTCGTCACCGATGAAGAACGCAG	ITS3tagmix4	ACACTCTTTCCCTACACGACGCTCTTCCGATCTTAGACTCGTCATCGATGAAGAACGTAG	ITS3tagmix5	ACACTCTTTCCCTACACGACGCTCTTCCGATCTTAGACTCGTCATCGATGAAGAACGTGG	ITS4ngs	GTGACTGGAGTTCAGACGTGTGCTCTTCCGATCTTTCCTSCGCTTATTGATATG	ITS2	Illumina (MiSeq)
OK	NCBI	National Center for Biotechnology Information	SRR14371797	379			379	SRR14371797	paired	TRUE	Muwawa et al. (2024)	EAf	EAST AFRICA	Kenya	Mida Creek	S289	SMP_D	Rhizospheric Soil	FUNGI	1	10 a 15	Native	Avicennia marina		ITS3tagmix1	ACACTCTTTCCCTACACGACGCTCTTCCGATCTTAGACTCGTCATCGATGAAGAACGCAG	TS3tagmix2	ACACTCTTTCCCTACACGACGCTCTTCCGATCTTAGACTCGTCAACGATGAAGAACGCAG	ITS3tagmix3	ACACTCTTTCCCTACACGACGCTCTTCCGATCTTAGACTCGTCACCGATGAAGAACGCAG	ITS3tagmix4	ACACTCTTTCCCTACACGACGCTCTTCCGATCTTAGACTCGTCATCGATGAAGAACGTAG	ITS3tagmix5	ACACTCTTTCCCTACACGACGCTCTTCCGATCTTAGACTCGTCATCGATGAAGAACGTGG	ITS4ngs	GTGACTGGAGTTCAGACGTGTGCTCTTCCGATCTTTCCTSCGCTTATTGATATG	ITS2	Illumina (MiSeq)
OK	NCBI	National Center for Biotechnology Information	SRR14371798	379			379	SRR14371798	paired	TRUE	Muwawa et al. (2024)	EAf	EAST AFRICA	Kenya	Mida Creek	S290	SMP_D	Rhizospheric Soil	FUNGI	1	1 a 5	Native	Sonneratia alba		ITS3tagmix1	ACACTCTTTCCCTACACGACGCTCTTCCGATCTTAGACTCGTCATCGATGAAGAACGCAG	TS3tagmix2	ACACTCTTTCCCTACACGACGCTCTTCCGATCTTAGACTCGTCAACGATGAAGAACGCAG	ITS3tagmix3	ACACTCTTTCCCTACACGACGCTCTTCCGATCTTAGACTCGTCACCGATGAAGAACGCAG	ITS3tagmix4	ACACTCTTTCCCTACACGACGCTCTTCCGATCTTAGACTCGTCATCGATGAAGAACGTAG	ITS3tagmix5	ACACTCTTTCCCTACACGACGCTCTTCCGATCTTAGACTCGTCATCGATGAAGAACGTGG	ITS4ngs	GTGACTGGAGTTCAGACGTGTGCTCTTCCGATCTTTCCTSCGCTTATTGATATG	ITS2	Illumina (MiSeq)
OK	NCBI	National Center for Biotechnology Information	SRR14371799	379			379	SRR14371799	paired	TRUE	Muwawa et al. (2024)	EAf	EAST AFRICA	Kenya	Mida Creek	S291	SMP_D	Rhizospheric Soil	FUNGI	1	10 a 15	Native	Sonneratia alba		ITS3tagmix1	ACACTCTTTCCCTACACGACGCTCTTCCGATCTTAGACTCGTCATCGATGAAGAACGCAG	TS3tagmix2	ACACTCTTTCCCTACACGACGCTCTTCCGATCTTAGACTCGTCAACGATGAAGAACGCAG	ITS3tagmix3	ACACTCTTTCCCTACACGACGCTCTTCCGATCTTAGACTCGTCACCGATGAAGAACGCAG	ITS3tagmix4	ACACTCTTTCCCTACACGACGCTCTTCCGATCTTAGACTCGTCATCGATGAAGAACGTAG	ITS3tagmix5	ACACTCTTTCCCTACACGACGCTCTTCCGATCTTAGACTCGTCATCGATGAAGAACGTGG	ITS4ngs	GTGACTGGAGTTCAGACGTGTGCTCTTCCGATCTTTCCTSCGCTTATTGATATG	ITS2	Illumina (MiSeq)
OK	NCBI	National Center for Biotechnology Information	SRR14371800	379			379	SRR14371800	paired	TRUE	Muwawa et al. (2024)	EAf	EAST AFRICA	Kenya	Gazi Bay	S292	SMP_D	Rhizospheric Soil	FUNGI	1	10 a 15	Native	Avicennia marina		ITS3tagmix1	ACACTCTTTCCCTACACGACGCTCTTCCGATCTTAGACTCGTCATCGATGAAGAACGCAG	TS3tagmix2	ACACTCTTTCCCTACACGACGCTCTTCCGATCTTAGACTCGTCAACGATGAAGAACGCAG	ITS3tagmix3	ACACTCTTTCCCTACACGACGCTCTTCCGATCTTAGACTCGTCACCGATGAAGAACGCAG	ITS3tagmix4	ACACTCTTTCCCTACACGACGCTCTTCCGATCTTAGACTCGTCATCGATGAAGAACGTAG	ITS3tagmix5	ACACTCTTTCCCTACACGACGCTCTTCCGATCTTAGACTCGTCATCGATGAAGAACGTGG	ITS4ngs	GTGACTGGAGTTCAGACGTGTGCTCTTCCGATCTTTCCTSCGCTTATTGATATG	ITS2	Illumina (MiSeq)
OK	NCBI	National Center for Biotechnology Information	SRR14371801	379			379	SRR14371801	paired	TRUE	Muwawa et al. (2024)	EAf	EAST AFRICA	Kenya	Mida Creek	S293	SMP_D	Rhizospheric Soil	FUNGI	1	1 a 5	Native	Sonneratia alba		ITS3tagmix1	ACACTCTTTCCCTACACGACGCTCTTCCGATCTTAGACTCGTCATCGATGAAGAACGCAG	TS3tagmix2	ACACTCTTTCCCTACACGACGCTCTTCCGATCTTAGACTCGTCAACGATGAAGAACGCAG	ITS3tagmix3	ACACTCTTTCCCTACACGACGCTCTTCCGATCTTAGACTCGTCACCGATGAAGAACGCAG	ITS3tagmix4	ACACTCTTTCCCTACACGACGCTCTTCCGATCTTAGACTCGTCATCGATGAAGAACGTAG	ITS3tagmix5	ACACTCTTTCCCTACACGACGCTCTTCCGATCTTAGACTCGTCATCGATGAAGAACGTGG	ITS4ngs	GTGACTGGAGTTCAGACGTGTGCTCTTCCGATCTTTCCTSCGCTTATTGATATG	ITS2	Illumina (MiSeq)
OK	NCBI	National Center for Biotechnology Information	SRR14371802	379			379	SRR14371802	paired	TRUE	Muwawa et al. (2024)	EAf	EAST AFRICA	Kenya	Mida Creek	S294	SMP_D	Rhizospheric Soil	FUNGI	1	1 a 5	Native	Sonneratia alba		ITS3tagmix1	ACACTCTTTCCCTACACGACGCTCTTCCGATCTTAGACTCGTCATCGATGAAGAACGCAG	TS3tagmix2	ACACTCTTTCCCTACACGACGCTCTTCCGATCTTAGACTCGTCAACGATGAAGAACGCAG	ITS3tagmix3	ACACTCTTTCCCTACACGACGCTCTTCCGATCTTAGACTCGTCACCGATGAAGAACGCAG	ITS3tagmix4	ACACTCTTTCCCTACACGACGCTCTTCCGATCTTAGACTCGTCATCGATGAAGAACGTAG	ITS3tagmix5	ACACTCTTTCCCTACACGACGCTCTTCCGATCTTAGACTCGTCATCGATGAAGAACGTGG	ITS4ngs	GTGACTGGAGTTCAGACGTGTGCTCTTCCGATCTTTCCTSCGCTTATTGATATG	ITS2	Illumina (MiSeq)
OK	NCBI	National Center for Biotechnology Information	SRR14371803	379			379	SRR14371803	paired	TRUE	Muwawa et al. (2024)	EAf	EAST AFRICA	Kenya	Mida Creek	S295	SMP_D	Rhizospheric Soil	FUNGI	1	10 a 15	Native	Sonneratia alba		ITS3tagmix1	ACACTCTTTCCCTACACGACGCTCTTCCGATCTTAGACTCGTCATCGATGAAGAACGCAG	TS3tagmix2	ACACTCTTTCCCTACACGACGCTCTTCCGATCTTAGACTCGTCAACGATGAAGAACGCAG	ITS3tagmix3	ACACTCTTTCCCTACACGACGCTCTTCCGATCTTAGACTCGTCACCGATGAAGAACGCAG	ITS3tagmix4	ACACTCTTTCCCTACACGACGCTCTTCCGATCTTAGACTCGTCATCGATGAAGAACGTAG	ITS3tagmix5	ACACTCTTTCCCTACACGACGCTCTTCCGATCTTAGACTCGTCATCGATGAAGAACGTGG	ITS4ngs	GTGACTGGAGTTCAGACGTGTGCTCTTCCGATCTTTCCTSCGCTTATTGATATG	ITS2	Illumina (MiSeq)
OK	NCBI	National Center for Biotechnology Information	SRR14371804	379			379	SRR14371804	paired	TRUE	Muwawa et al. (2024)	EAf	EAST AFRICA	Kenya	Gazi Bay	S296	SMP_D	Rhizospheric Soil	FUNGI	1	1 a 5	Native	Sonneratia alba		ITS3tagmix1	ACACTCTTTCCCTACACGACGCTCTTCCGATCTTAGACTCGTCATCGATGAAGAACGCAG	TS3tagmix2	ACACTCTTTCCCTACACGACGCTCTTCCGATCTTAGACTCGTCAACGATGAAGAACGCAG	ITS3tagmix3	ACACTCTTTCCCTACACGACGCTCTTCCGATCTTAGACTCGTCACCGATGAAGAACGCAG	ITS3tagmix4	ACACTCTTTCCCTACACGACGCTCTTCCGATCTTAGACTCGTCATCGATGAAGAACGTAG	ITS3tagmix5	ACACTCTTTCCCTACACGACGCTCTTCCGATCTTAGACTCGTCATCGATGAAGAACGTGG	ITS4ngs	GTGACTGGAGTTCAGACGTGTGCTCTTCCGATCTTTCCTSCGCTTATTGATATG	ITS2	Illumina (MiSeq)
OK	NCBI	National Center for Biotechnology Information	SRR14371805	379			379	SRR14371805	paired	TRUE	Muwawa et al. (2024)	EAf	EAST AFRICA	Kenya	Mida Creek	S297	SMP_D	Rhizospheric Soil	FUNGI	1	10 a 15	Native	Sonneratia alba		ITS3tagmix1	ACACTCTTTCCCTACACGACGCTCTTCCGATCTTAGACTCGTCATCGATGAAGAACGCAG	TS3tagmix2	ACACTCTTTCCCTACACGACGCTCTTCCGATCTTAGACTCGTCAACGATGAAGAACGCAG	ITS3tagmix3	ACACTCTTTCCCTACACGACGCTCTTCCGATCTTAGACTCGTCACCGATGAAGAACGCAG	ITS3tagmix4	ACACTCTTTCCCTACACGACGCTCTTCCGATCTTAGACTCGTCATCGATGAAGAACGTAG	ITS3tagmix5	ACACTCTTTCCCTACACGACGCTCTTCCGATCTTAGACTCGTCATCGATGAAGAACGTGG	ITS4ngs	GTGACTGGAGTTCAGACGTGTGCTCTTCCGATCTTTCCTSCGCTTATTGATATG	ITS2	Illumina (MiSeq)
OK	NCBI	National Center for Biotechnology Information	SRR14371806	379			379	SRR14371806	paired	TRUE	Muwawa et al. (2024)	EAf	EAST AFRICA	Kenya	Gazi Bay	S298	SMP_D	Rhizospheric Soil	FUNGI	1	10 a 15	Native	Sonneratia alba		ITS3tagmix1	ACACTCTTTCCCTACACGACGCTCTTCCGATCTTAGACTCGTCATCGATGAAGAACGCAG	TS3tagmix2	ACACTCTTTCCCTACACGACGCTCTTCCGATCTTAGACTCGTCAACGATGAAGAACGCAG	ITS3tagmix3	ACACTCTTTCCCTACACGACGCTCTTCCGATCTTAGACTCGTCACCGATGAAGAACGCAG	ITS3tagmix4	ACACTCTTTCCCTACACGACGCTCTTCCGATCTTAGACTCGTCATCGATGAAGAACGTAG	ITS3tagmix5	ACACTCTTTCCCTACACGACGCTCTTCCGATCTTAGACTCGTCATCGATGAAGAACGTGG	ITS4ngs	GTGACTGGAGTTCAGACGTGTGCTCTTCCGATCTTTCCTSCGCTTATTGATATG	ITS2	Illumina (MiSeq)
OK	NCBI	National Center for Biotechnology Information	SRR14371807	379			379	SRR14371807	paired	TRUE	Muwawa et al. (2024)	EAf	EAST AFRICA	Kenya	Gazi Bay	S299	SMP_D	Rhizospheric Soil	FUNGI	1	1 a 5	Native	Sonneratia alba		ITS3tagmix1	ACACTCTTTCCCTACACGACGCTCTTCCGATCTTAGACTCGTCATCGATGAAGAACGCAG	TS3tagmix2	ACACTCTTTCCCTACACGACGCTCTTCCGATCTTAGACTCGTCAACGATGAAGAACGCAG	ITS3tagmix3	ACACTCTTTCCCTACACGACGCTCTTCCGATCTTAGACTCGTCACCGATGAAGAACGCAG	ITS3tagmix4	ACACTCTTTCCCTACACGACGCTCTTCCGATCTTAGACTCGTCATCGATGAAGAACGTAG	ITS3tagmix5	ACACTCTTTCCCTACACGACGCTCTTCCGATCTTAGACTCGTCATCGATGAAGAACGTGG	ITS4ngs	GTGACTGGAGTTCAGACGTGTGCTCTTCCGATCTTTCCTSCGCTTATTGATATG	ITS2	Illumina (MiSeq)
OK	NCBI	National Center for Biotechnology Information	SRR14371808	379			379	SRR14371808	paired	TRUE	Muwawa et al. (2024)	EAf	EAST AFRICA	Kenya	Gazi Bay	S300	SMP_D	Rhizospheric Soil	FUNGI	1	10 a 15	Native	Sonneratia alba		ITS3tagmix1	ACACTCTTTCCCTACACGACGCTCTTCCGATCTTAGACTCGTCATCGATGAAGAACGCAG	TS3tagmix2	ACACTCTTTCCCTACACGACGCTCTTCCGATCTTAGACTCGTCAACGATGAAGAACGCAG	ITS3tagmix3	ACACTCTTTCCCTACACGACGCTCTTCCGATCTTAGACTCGTCACCGATGAAGAACGCAG	ITS3tagmix4	ACACTCTTTCCCTACACGACGCTCTTCCGATCTTAGACTCGTCATCGATGAAGAACGTAG	ITS3tagmix5	ACACTCTTTCCCTACACGACGCTCTTCCGATCTTAGACTCGTCATCGATGAAGAACGTGG	ITS4ngs	GTGACTGGAGTTCAGACGTGTGCTCTTCCGATCTTTCCTSCGCTTATTGATATG	ITS2	Illumina (MiSeq)
OK	NCBI	National Center for Biotechnology Information	SRR14371809	379			379	SRR14371809	paired	TRUE	Muwawa et al. (2024)	EAf	EAST AFRICA	Kenya	Gazi Bay	S301	SMP_D	Rhizospheric Soil	FUNGI	1	1 a 5	Native	Sonneratia alba		ITS3tagmix1	ACACTCTTTCCCTACACGACGCTCTTCCGATCTTAGACTCGTCATCGATGAAGAACGCAG	TS3tagmix2	ACACTCTTTCCCTACACGACGCTCTTCCGATCTTAGACTCGTCAACGATGAAGAACGCAG	ITS3tagmix3	ACACTCTTTCCCTACACGACGCTCTTCCGATCTTAGACTCGTCACCGATGAAGAACGCAG	ITS3tagmix4	ACACTCTTTCCCTACACGACGCTCTTCCGATCTTAGACTCGTCATCGATGAAGAACGTAG	ITS3tagmix5	ACACTCTTTCCCTACACGACGCTCTTCCGATCTTAGACTCGTCATCGATGAAGAACGTGG	ITS4ngs	GTGACTGGAGTTCAGACGTGTGCTCTTCCGATCTTTCCTSCGCTTATTGATATG	ITS2	Illumina (MiSeq)
OK	NCBI	National Center for Biotechnology Information	SRR14371810	379			379	SRR14371810	paired	TRUE	Muwawa et al. (2024)	EAf	EAST AFRICA	Kenya	Gazi Bay	S302	SMP_D	Rhizospheric Soil	FUNGI	1	1 a 5	Native	Avicennia marina		ITS3tagmix1	ACACTCTTTCCCTACACGACGCTCTTCCGATCTTAGACTCGTCATCGATGAAGAACGCAG	TS3tagmix2	ACACTCTTTCCCTACACGACGCTCTTCCGATCTTAGACTCGTCAACGATGAAGAACGCAG	ITS3tagmix3	ACACTCTTTCCCTACACGACGCTCTTCCGATCTTAGACTCGTCACCGATGAAGAACGCAG	ITS3tagmix4	ACACTCTTTCCCTACACGACGCTCTTCCGATCTTAGACTCGTCATCGATGAAGAACGTAG	ITS3tagmix5	ACACTCTTTCCCTACACGACGCTCTTCCGATCTTAGACTCGTCATCGATGAAGAACGTGG	ITS4ngs	GTGACTGGAGTTCAGACGTGTGCTCTTCCGATCTTTCCTSCGCTTATTGATATG	ITS2	Illumina (MiSeq)
OK	NCBI	National Center for Biotechnology Information	SRR14371811	379			379	SRR14371811	paired	TRUE	Muwawa et al. (2024)	EAf	EAST AFRICA	Kenya	Gazi Bay	S303	SMP_D	Rhizospheric Soil	FUNGI	1	1 a 5	Native	Sonneratia alba		ITS3tagmix1	ACACTCTTTCCCTACACGACGCTCTTCCGATCTTAGACTCGTCATCGATGAAGAACGCAG	TS3tagmix2	ACACTCTTTCCCTACACGACGCTCTTCCGATCTTAGACTCGTCAACGATGAAGAACGCAG	ITS3tagmix3	ACACTCTTTCCCTACACGACGCTCTTCCGATCTTAGACTCGTCACCGATGAAGAACGCAG	ITS3tagmix4	ACACTCTTTCCCTACACGACGCTCTTCCGATCTTAGACTCGTCATCGATGAAGAACGTAG	ITS3tagmix5	ACACTCTTTCCCTACACGACGCTCTTCCGATCTTAGACTCGTCATCGATGAAGAACGTGG	ITS4ngs	GTGACTGGAGTTCAGACGTGTGCTCTTCCGATCTTTCCTSCGCTTATTGATATG	ITS2	Illumina (MiSeq)
OK	NCBI	National Center for Biotechnology Information	SRR14371812	379			379	SRR14371812	paired	TRUE	Muwawa et al. (2024)	EAf	EAST AFRICA	Kenya	Gazi Bay	S304	SMP_D	Rhizospheric Soil	FUNGI	1	10 a 15	Native	Sonneratia alba		ITS3tagmix1	ACACTCTTTCCCTACACGACGCTCTTCCGATCTTAGACTCGTCATCGATGAAGAACGCAG	TS3tagmix2	ACACTCTTTCCCTACACGACGCTCTTCCGATCTTAGACTCGTCAACGATGAAGAACGCAG	ITS3tagmix3	ACACTCTTTCCCTACACGACGCTCTTCCGATCTTAGACTCGTCACCGATGAAGAACGCAG	ITS3tagmix4	ACACTCTTTCCCTACACGACGCTCTTCCGATCTTAGACTCGTCATCGATGAAGAACGTAG	ITS3tagmix5	ACACTCTTTCCCTACACGACGCTCTTCCGATCTTAGACTCGTCATCGATGAAGAACGTGG	ITS4ngs	GTGACTGGAGTTCAGACGTGTGCTCTTCCGATCTTTCCTSCGCTTATTGATATG	ITS2	Illumina (MiSeq)
OK	NCBI	National Center for Biotechnology Information	SRR14371813	379			379	SRR14371813	paired	TRUE	Muwawa et al. (2024)	EAf	EAST AFRICA	Kenya	Gazi Bay	S305	SMP_D	Rhizospheric Soil	FUNGI	1	10 a 15	Native	Sonneratia alba		ITS3tagmix1	ACACTCTTTCCCTACACGACGCTCTTCCGATCTTAGACTCGTCATCGATGAAGAACGCAG	TS3tagmix2	ACACTCTTTCCCTACACGACGCTCTTCCGATCTTAGACTCGTCAACGATGAAGAACGCAG	ITS3tagmix3	ACACTCTTTCCCTACACGACGCTCTTCCGATCTTAGACTCGTCACCGATGAAGAACGCAG	ITS3tagmix4	ACACTCTTTCCCTACACGACGCTCTTCCGATCTTAGACTCGTCATCGATGAAGAACGTAG	ITS3tagmix5	ACACTCTTTCCCTACACGACGCTCTTCCGATCTTAGACTCGTCATCGATGAAGAACGTGG	ITS4ngs	GTGACTGGAGTTCAGACGTGTGCTCTTCCGATCTTTCCTSCGCTTATTGATATG	ITS2	Illumina (MiSeq)
OK	NCBI	National Center for Biotechnology Information	SRR14371814	379			379	SRR14371814	paired	TRUE	Muwawa et al. (2024)	EAf	EAST AFRICA	Kenya	Mida Creek	S306	SMP_D	Rhizospheric Soil	FUNGI	1	1 a 5	Native	Rhizophora mucronata		ITS3tagmix1	ACACTCTTTCCCTACACGACGCTCTTCCGATCTTAGACTCGTCATCGATGAAGAACGCAG	TS3tagmix2	ACACTCTTTCCCTACACGACGCTCTTCCGATCTTAGACTCGTCAACGATGAAGAACGCAG	ITS3tagmix3	ACACTCTTTCCCTACACGACGCTCTTCCGATCTTAGACTCGTCACCGATGAAGAACGCAG	ITS3tagmix4	ACACTCTTTCCCTACACGACGCTCTTCCGATCTTAGACTCGTCATCGATGAAGAACGTAG	ITS3tagmix5	ACACTCTTTCCCTACACGACGCTCTTCCGATCTTAGACTCGTCATCGATGAAGAACGTGG	ITS4ngs	GTGACTGGAGTTCAGACGTGTGCTCTTCCGATCTTTCCTSCGCTTATTGATATG	ITS2	Illumina (MiSeq)
OK	NCBI	National Center for Biotechnology Information	SRR14371815	379			379	SRR14371815	paired	TRUE	Muwawa et al. (2024)	EAf	EAST AFRICA	Kenya	Mida Creek	S307	SMP_D	Rhizospheric Soil	FUNGI	1	10 a 15	Native	Rhizophora mucronata		ITS3tagmix1	ACACTCTTTCCCTACACGACGCTCTTCCGATCTTAGACTCGTCATCGATGAAGAACGCAG	TS3tagmix2	ACACTCTTTCCCTACACGACGCTCTTCCGATCTTAGACTCGTCAACGATGAAGAACGCAG	ITS3tagmix3	ACACTCTTTCCCTACACGACGCTCTTCCGATCTTAGACTCGTCACCGATGAAGAACGCAG	ITS3tagmix4	ACACTCTTTCCCTACACGACGCTCTTCCGATCTTAGACTCGTCATCGATGAAGAACGTAG	ITS3tagmix5	ACACTCTTTCCCTACACGACGCTCTTCCGATCTTAGACTCGTCATCGATGAAGAACGTGG	ITS4ngs	GTGACTGGAGTTCAGACGTGTGCTCTTCCGATCTTTCCTSCGCTTATTGATATG	ITS2	Illumina (MiSeq)
OK	NCBI	National Center for Biotechnology Information	SRR14371816	379			379	SRR14371816	paired	TRUE	Muwawa et al. (2024)	EAf	EAST AFRICA	Kenya	Mida Creek	S308	SMP_D	Rhizospheric Soil	FUNGI	1	1 a 5	Native	Rhizophora mucronata		ITS3tagmix1	ACACTCTTTCCCTACACGACGCTCTTCCGATCTTAGACTCGTCATCGATGAAGAACGCAG	TS3tagmix2	ACACTCTTTCCCTACACGACGCTCTTCCGATCTTAGACTCGTCAACGATGAAGAACGCAG	ITS3tagmix3	ACACTCTTTCCCTACACGACGCTCTTCCGATCTTAGACTCGTCACCGATGAAGAACGCAG	ITS3tagmix4	ACACTCTTTCCCTACACGACGCTCTTCCGATCTTAGACTCGTCATCGATGAAGAACGTAG	ITS3tagmix5	ACACTCTTTCCCTACACGACGCTCTTCCGATCTTAGACTCGTCATCGATGAAGAACGTGG	ITS4ngs	GTGACTGGAGTTCAGACGTGTGCTCTTCCGATCTTTCCTSCGCTTATTGATATG	ITS2	Illumina (MiSeq)
OK	NCBI	National Center for Biotechnology Information	SRR14371817	379			379	SRR14371817	paired	TRUE	Muwawa et al. (2024)	EAf	EAST AFRICA	Kenya	Mida Creek	S309	SMP_D	Rhizospheric Soil	FUNGI	1	10 a 15	Native	Rhizophora mucronata		ITS3tagmix1	ACACTCTTTCCCTACACGACGCTCTTCCGATCTTAGACTCGTCATCGATGAAGAACGCAG	TS3tagmix2	ACACTCTTTCCCTACACGACGCTCTTCCGATCTTAGACTCGTCAACGATGAAGAACGCAG	ITS3tagmix3	ACACTCTTTCCCTACACGACGCTCTTCCGATCTTAGACTCGTCACCGATGAAGAACGCAG	ITS3tagmix4	ACACTCTTTCCCTACACGACGCTCTTCCGATCTTAGACTCGTCATCGATGAAGAACGTAG	ITS3tagmix5	ACACTCTTTCCCTACACGACGCTCTTCCGATCTTAGACTCGTCATCGATGAAGAACGTGG	ITS4ngs	GTGACTGGAGTTCAGACGTGTGCTCTTCCGATCTTTCCTSCGCTTATTGATATG	ITS2	Illumina (MiSeq)
OK	NCBI	National Center for Biotechnology Information	SRR14371818	379			379	SRR14371818	paired	TRUE	Muwawa et al. (2024)	EAf	EAST AFRICA	Kenya	Mida Creek	S310	SMP_D	Rhizospheric Soil	FUNGI	1	1 a 5	Native	Rhizophora mucronata		ITS3tagmix1	ACACTCTTTCCCTACACGACGCTCTTCCGATCTTAGACTCGTCATCGATGAAGAACGCAG	TS3tagmix2	ACACTCTTTCCCTACACGACGCTCTTCCGATCTTAGACTCGTCAACGATGAAGAACGCAG	ITS3tagmix3	ACACTCTTTCCCTACACGACGCTCTTCCGATCTTAGACTCGTCACCGATGAAGAACGCAG	ITS3tagmix4	ACACTCTTTCCCTACACGACGCTCTTCCGATCTTAGACTCGTCATCGATGAAGAACGTAG	ITS3tagmix5	ACACTCTTTCCCTACACGACGCTCTTCCGATCTTAGACTCGTCATCGATGAAGAACGTGG	ITS4ngs	GTGACTGGAGTTCAGACGTGTGCTCTTCCGATCTTTCCTSCGCTTATTGATATG	ITS2	Illumina (MiSeq)
OK	NCBI	National Center for Biotechnology Information	SRR14371819	379			379	SRR14371819	paired	TRUE	Muwawa et al. (2024)	EAf	EAST AFRICA	Kenya	Mida Creek	S311	SMP_D	Rhizospheric Soil	FUNGI	1	10 a 15	Native	Rhizophora mucronata		ITS3tagmix1	ACACTCTTTCCCTACACGACGCTCTTCCGATCTTAGACTCGTCATCGATGAAGAACGCAG	TS3tagmix2	ACACTCTTTCCCTACACGACGCTCTTCCGATCTTAGACTCGTCAACGATGAAGAACGCAG	ITS3tagmix3	ACACTCTTTCCCTACACGACGCTCTTCCGATCTTAGACTCGTCACCGATGAAGAACGCAG	ITS3tagmix4	ACACTCTTTCCCTACACGACGCTCTTCCGATCTTAGACTCGTCATCGATGAAGAACGTAG	ITS3tagmix5	ACACTCTTTCCCTACACGACGCTCTTCCGATCTTAGACTCGTCATCGATGAAGAACGTGG	ITS4ngs	GTGACTGGAGTTCAGACGTGTGCTCTTCCGATCTTTCCTSCGCTTATTGATATG	ITS2	Illumina (MiSeq)
OK	NCBI	National Center for Biotechnology Information	SRR14371820	379			379	SRR14371820	paired	TRUE	Muwawa et al. (2024)	EAf	EAST AFRICA	Kenya	Mida Creek	S312	SMP_D	Rhizospheric Soil	FUNGI	1	1 a 5	Native	Rhizophora mucronata		ITS3tagmix1	ACACTCTTTCCCTACACGACGCTCTTCCGATCTTAGACTCGTCATCGATGAAGAACGCAG	TS3tagmix2	ACACTCTTTCCCTACACGACGCTCTTCCGATCTTAGACTCGTCAACGATGAAGAACGCAG	ITS3tagmix3	ACACTCTTTCCCTACACGACGCTCTTCCGATCTTAGACTCGTCACCGATGAAGAACGCAG	ITS3tagmix4	ACACTCTTTCCCTACACGACGCTCTTCCGATCTTAGACTCGTCATCGATGAAGAACGTAG	ITS3tagmix5	ACACTCTTTCCCTACACGACGCTCTTCCGATCTTAGACTCGTCATCGATGAAGAACGTGG	ITS4ngs	GTGACTGGAGTTCAGACGTGTGCTCTTCCGATCTTTCCTSCGCTTATTGATATG	ITS2	Illumina (MiSeq)
OK	NCBI	National Center for Biotechnology Information	SRR14371821	379			379	SRR14371821	paired	TRUE	Muwawa et al. (2024)	EAf	EAST AFRICA	Kenya	Mida Creek	S313	SMP_D	Rhizospheric Soil	FUNGI	1	10 a 15	Native	Rhizophora mucronata		ITS3tagmix1	ACACTCTTTCCCTACACGACGCTCTTCCGATCTTAGACTCGTCATCGATGAAGAACGCAG	TS3tagmix2	ACACTCTTTCCCTACACGACGCTCTTCCGATCTTAGACTCGTCAACGATGAAGAACGCAG	ITS3tagmix3	ACACTCTTTCCCTACACGACGCTCTTCCGATCTTAGACTCGTCACCGATGAAGAACGCAG	ITS3tagmix4	ACACTCTTTCCCTACACGACGCTCTTCCGATCTTAGACTCGTCATCGATGAAGAACGTAG	ITS3tagmix5	ACACTCTTTCCCTACACGACGCTCTTCCGATCTTAGACTCGTCATCGATGAAGAACGTGG	ITS4ngs	GTGACTGGAGTTCAGACGTGTGCTCTTCCGATCTTTCCTSCGCTTATTGATATG	ITS2	Illumina (MiSeq)
OK	NCBI	National Center for Biotechnology Information	SRR14371822	379			379	SRR14371822	paired	TRUE	Muwawa et al. (2024)	EAf	EAST AFRICA	Kenya	Gazi Bay	S314	SMP_D	Rhizospheric Soil	FUNGI	1	10 a 15	Native	Avicennia marina		ITS3tagmix1	ACACTCTTTCCCTACACGACGCTCTTCCGATCTTAGACTCGTCATCGATGAAGAACGCAG	TS3tagmix2	ACACTCTTTCCCTACACGACGCTCTTCCGATCTTAGACTCGTCAACGATGAAGAACGCAG	ITS3tagmix3	ACACTCTTTCCCTACACGACGCTCTTCCGATCTTAGACTCGTCACCGATGAAGAACGCAG	ITS3tagmix4	ACACTCTTTCCCTACACGACGCTCTTCCGATCTTAGACTCGTCATCGATGAAGAACGTAG	ITS3tagmix5	ACACTCTTTCCCTACACGACGCTCTTCCGATCTTAGACTCGTCATCGATGAAGAACGTGG	ITS4ngs	GTGACTGGAGTTCAGACGTGTGCTCTTCCGATCTTTCCTSCGCTTATTGATATG	ITS2	Illumina (MiSeq)
OK	NCBI	National Center for Biotechnology Information	SRR14371823	379			379	SRR14371823	paired	TRUE	Muwawa et al. (2024)	EAf	EAST AFRICA	Kenya	Gazi Bay	S315	SMP_D	Rhizospheric Soil	FUNGI	1	1 a 5	Native	Rhizophora mucronata		ITS3tagmix1	ACACTCTTTCCCTACACGACGCTCTTCCGATCTTAGACTCGTCATCGATGAAGAACGCAG	TS3tagmix2	ACACTCTTTCCCTACACGACGCTCTTCCGATCTTAGACTCGTCAACGATGAAGAACGCAG	ITS3tagmix3	ACACTCTTTCCCTACACGACGCTCTTCCGATCTTAGACTCGTCACCGATGAAGAACGCAG	ITS3tagmix4	ACACTCTTTCCCTACACGACGCTCTTCCGATCTTAGACTCGTCATCGATGAAGAACGTAG	ITS3tagmix5	ACACTCTTTCCCTACACGACGCTCTTCCGATCTTAGACTCGTCATCGATGAAGAACGTGG	ITS4ngs	GTGACTGGAGTTCAGACGTGTGCTCTTCCGATCTTTCCTSCGCTTATTGATATG	ITS2	Illumina (MiSeq)
OK	NCBI	National Center for Biotechnology Information	SRR14371824	379			379	SRR14371824	paired	TRUE	Muwawa et al. (2024)	EAf	EAST AFRICA	Kenya	Gazi Bay	S316	SMP_D	Rhizospheric Soil	FUNGI	1	10 a 15	Native	Rhizophora mucronata		ITS3tagmix1	ACACTCTTTCCCTACACGACGCTCTTCCGATCTTAGACTCGTCATCGATGAAGAACGCAG	TS3tagmix2	ACACTCTTTCCCTACACGACGCTCTTCCGATCTTAGACTCGTCAACGATGAAGAACGCAG	ITS3tagmix3	ACACTCTTTCCCTACACGACGCTCTTCCGATCTTAGACTCGTCACCGATGAAGAACGCAG	ITS3tagmix4	ACACTCTTTCCCTACACGACGCTCTTCCGATCTTAGACTCGTCATCGATGAAGAACGTAG	ITS3tagmix5	ACACTCTTTCCCTACACGACGCTCTTCCGATCTTAGACTCGTCATCGATGAAGAACGTGG	ITS4ngs	GTGACTGGAGTTCAGACGTGTGCTCTTCCGATCTTTCCTSCGCTTATTGATATG	ITS2	Illumina (MiSeq)
OK	NCBI	National Center for Biotechnology Information	SRR14371825	379			379	SRR14371825	paired	TRUE	Muwawa et al. (2024)	EAf	EAST AFRICA	Kenya	Gazi Bay	S317	SMP_D	Rhizospheric Soil	FUNGI	1	1 a 5	Native	Rhizophora mucronata		ITS3tagmix1	ACACTCTTTCCCTACACGACGCTCTTCCGATCTTAGACTCGTCATCGATGAAGAACGCAG	TS3tagmix2	ACACTCTTTCCCTACACGACGCTCTTCCGATCTTAGACTCGTCAACGATGAAGAACGCAG	ITS3tagmix3	ACACTCTTTCCCTACACGACGCTCTTCCGATCTTAGACTCGTCACCGATGAAGAACGCAG	ITS3tagmix4	ACACTCTTTCCCTACACGACGCTCTTCCGATCTTAGACTCGTCATCGATGAAGAACGTAG	ITS3tagmix5	ACACTCTTTCCCTACACGACGCTCTTCCGATCTTAGACTCGTCATCGATGAAGAACGTGG	ITS4ngs	GTGACTGGAGTTCAGACGTGTGCTCTTCCGATCTTTCCTSCGCTTATTGATATG	ITS2	Illumina (MiSeq)
OK	NCBI	National Center for Biotechnology Information	SRR14371826	379			379	SRR14371826	paired	TRUE	Muwawa et al. (2024)	EAf	EAST AFRICA	Kenya	Gazi Bay	S318	SMP_D	Rhizospheric Soil	FUNGI	1	10 a 15	Native	Rhizophora mucronata		ITS3tagmix1	ACACTCTTTCCCTACACGACGCTCTTCCGATCTTAGACTCGTCATCGATGAAGAACGCAG	TS3tagmix2	ACACTCTTTCCCTACACGACGCTCTTCCGATCTTAGACTCGTCAACGATGAAGAACGCAG	ITS3tagmix3	ACACTCTTTCCCTACACGACGCTCTTCCGATCTTAGACTCGTCACCGATGAAGAACGCAG	ITS3tagmix4	ACACTCTTTCCCTACACGACGCTCTTCCGATCTTAGACTCGTCATCGATGAAGAACGTAG	ITS3tagmix5	ACACTCTTTCCCTACACGACGCTCTTCCGATCTTAGACTCGTCATCGATGAAGAACGTGG	ITS4ngs	GTGACTGGAGTTCAGACGTGTGCTCTTCCGATCTTTCCTSCGCTTATTGATATG	ITS2	Illumina (MiSeq)
OK	NCBI	National Center for Biotechnology Information	SRR14371827	379			379	SRR14371827	paired	TRUE	Muwawa et al. (2024)	EAf	EAST AFRICA	Kenya	Gazi Bay	S319	SMP_D	Rhizospheric Soil	FUNGI	1	1 a 5	Native	Rhizophora mucronata		ITS3tagmix1	ACACTCTTTCCCTACACGACGCTCTTCCGATCTTAGACTCGTCATCGATGAAGAACGCAG	TS3tagmix2	ACACTCTTTCCCTACACGACGCTCTTCCGATCTTAGACTCGTCAACGATGAAGAACGCAG	ITS3tagmix3	ACACTCTTTCCCTACACGACGCTCTTCCGATCTTAGACTCGTCACCGATGAAGAACGCAG	ITS3tagmix4	ACACTCTTTCCCTACACGACGCTCTTCCGATCTTAGACTCGTCATCGATGAAGAACGTAG	ITS3tagmix5	ACACTCTTTCCCTACACGACGCTCTTCCGATCTTAGACTCGTCATCGATGAAGAACGTGG	ITS4ngs	GTGACTGGAGTTCAGACGTGTGCTCTTCCGATCTTTCCTSCGCTTATTGATATG	ITS2	Illumina (MiSeq)
OK	NCBI	National Center for Biotechnology Information	SRR14371828	379			379	SRR14371828	paired	TRUE	Muwawa et al. (2024)	EAf	EAST AFRICA	Kenya	Gazi Bay	S320	SMP_D	Rhizospheric Soil	FUNGI	1	10 a 15	Native	Rhizophora mucronata		ITS3tagmix1	ACACTCTTTCCCTACACGACGCTCTTCCGATCTTAGACTCGTCATCGATGAAGAACGCAG	TS3tagmix2	ACACTCTTTCCCTACACGACGCTCTTCCGATCTTAGACTCGTCAACGATGAAGAACGCAG	ITS3tagmix3	ACACTCTTTCCCTACACGACGCTCTTCCGATCTTAGACTCGTCACCGATGAAGAACGCAG	ITS3tagmix4	ACACTCTTTCCCTACACGACGCTCTTCCGATCTTAGACTCGTCATCGATGAAGAACGTAG	ITS3tagmix5	ACACTCTTTCCCTACACGACGCTCTTCCGATCTTAGACTCGTCATCGATGAAGAACGTGG	ITS4ngs	GTGACTGGAGTTCAGACGTGTGCTCTTCCGATCTTTCCTSCGCTTATTGATATG	ITS2	Illumina (MiSeq)
OK	NCBI	National Center for Biotechnology Information	SRR14371829	379			379	SRR14371829	paired	TRUE	Muwawa et al. (2024)	EAf	EAST AFRICA	Kenya	Gazi Bay	S321	SMP_D	Rhizospheric Soil	FUNGI	1	1 a 5	Native	Rhizophora mucronata		ITS3tagmix1	ACACTCTTTCCCTACACGACGCTCTTCCGATCTTAGACTCGTCATCGATGAAGAACGCAG	TS3tagmix2	ACACTCTTTCCCTACACGACGCTCTTCCGATCTTAGACTCGTCAACGATGAAGAACGCAG	ITS3tagmix3	ACACTCTTTCCCTACACGACGCTCTTCCGATCTTAGACTCGTCACCGATGAAGAACGCAG	ITS3tagmix4	ACACTCTTTCCCTACACGACGCTCTTCCGATCTTAGACTCGTCATCGATGAAGAACGTAG	ITS3tagmix5	ACACTCTTTCCCTACACGACGCTCTTCCGATCTTAGACTCGTCATCGATGAAGAACGTGG	ITS4ngs	GTGACTGGAGTTCAGACGTGTGCTCTTCCGATCTTTCCTSCGCTTATTGATATG	ITS2	Illumina (MiSeq)
OK	NCBI	National Center for Biotechnology Information	SRR14371830	379			379	SRR14371830	paired	TRUE	Muwawa et al. (2024)	EAf	EAST AFRICA	Kenya	Gazi Bay	S322	SMP_D	Rhizospheric Soil	FUNGI	1	10 a 15	Native	Rhizophora mucronata		ITS3tagmix1	ACACTCTTTCCCTACACGACGCTCTTCCGATCTTAGACTCGTCATCGATGAAGAACGCAG	TS3tagmix2	ACACTCTTTCCCTACACGACGCTCTTCCGATCTTAGACTCGTCAACGATGAAGAACGCAG	ITS3tagmix3	ACACTCTTTCCCTACACGACGCTCTTCCGATCTTAGACTCGTCACCGATGAAGAACGCAG	ITS3tagmix4	ACACTCTTTCCCTACACGACGCTCTTCCGATCTTAGACTCGTCATCGATGAAGAACGTAG	ITS3tagmix5	ACACTCTTTCCCTACACGACGCTCTTCCGATCTTAGACTCGTCATCGATGAAGAACGTGG	ITS4ngs	GTGACTGGAGTTCAGACGTGTGCTCTTCCGATCTTTCCTSCGCTTATTGATATG	ITS2	Illumina (MiSeq)
OK	NCBI	National Center for Biotechnology Information	SRR14371831	379			379	SRR14371831	paired	TRUE	Muwawa et al. (2024)	EAf	EAST AFRICA	Kenya	Mida Creek	S323	SMP_D	Rhizospheric Soil	FUNGI	1	1 a 5	Native	Ceriops tagal		ITS3tagmix1	ACACTCTTTCCCTACACGACGCTCTTCCGATCTTAGACTCGTCATCGATGAAGAACGCAG	TS3tagmix2	ACACTCTTTCCCTACACGACGCTCTTCCGATCTTAGACTCGTCAACGATGAAGAACGCAG	ITS3tagmix3	ACACTCTTTCCCTACACGACGCTCTTCCGATCTTAGACTCGTCACCGATGAAGAACGCAG	ITS3tagmix4	ACACTCTTTCCCTACACGACGCTCTTCCGATCTTAGACTCGTCATCGATGAAGAACGTAG	ITS3tagmix5	ACACTCTTTCCCTACACGACGCTCTTCCGATCTTAGACTCGTCATCGATGAAGAACGTGG	ITS4ngs	GTGACTGGAGTTCAGACGTGTGCTCTTCCGATCTTTCCTSCGCTTATTGATATG	ITS2	Illumina (MiSeq)
OK	NCBI	National Center for Biotechnology Information	SRR14371832	379			379	SRR14371832	paired	TRUE	Muwawa et al. (2024)	EAf	EAST AFRICA	Kenya	Mida Creek	S324	SMP_D	Rhizospheric Soil	FUNGI	1	10 a 15	Native	Ceriops tagal		ITS3tagmix1	ACACTCTTTCCCTACACGACGCTCTTCCGATCTTAGACTCGTCATCGATGAAGAACGCAG	TS3tagmix2	ACACTCTTTCCCTACACGACGCTCTTCCGATCTTAGACTCGTCAACGATGAAGAACGCAG	ITS3tagmix3	ACACTCTTTCCCTACACGACGCTCTTCCGATCTTAGACTCGTCACCGATGAAGAACGCAG	ITS3tagmix4	ACACTCTTTCCCTACACGACGCTCTTCCGATCTTAGACTCGTCATCGATGAAGAACGTAG	ITS3tagmix5	ACACTCTTTCCCTACACGACGCTCTTCCGATCTTAGACTCGTCATCGATGAAGAACGTGG	ITS4ngs	GTGACTGGAGTTCAGACGTGTGCTCTTCCGATCTTTCCTSCGCTTATTGATATG	ITS2	Illumina (MiSeq)
OK	NCBI	National Center for Biotechnology Information	SRR14371833	379			379	SRR14371833	paired	TRUE	Muwawa et al. (2024)	EAf	EAST AFRICA	Kenya	Mida Creek	S325	SMP_D	Rhizospheric Soil	FUNGI	1	1 a 5	Native	Ceriops tagal		ITS3tagmix1	ACACTCTTTCCCTACACGACGCTCTTCCGATCTTAGACTCGTCATCGATGAAGAACGCAG	TS3tagmix2	ACACTCTTTCCCTACACGACGCTCTTCCGATCTTAGACTCGTCAACGATGAAGAACGCAG	ITS3tagmix3	ACACTCTTTCCCTACACGACGCTCTTCCGATCTTAGACTCGTCACCGATGAAGAACGCAG	ITS3tagmix4	ACACTCTTTCCCTACACGACGCTCTTCCGATCTTAGACTCGTCATCGATGAAGAACGTAG	ITS3tagmix5	ACACTCTTTCCCTACACGACGCTCTTCCGATCTTAGACTCGTCATCGATGAAGAACGTGG	ITS4ngs	GTGACTGGAGTTCAGACGTGTGCTCTTCCGATCTTTCCTSCGCTTATTGATATG	ITS2	Illumina (MiSeq)
OK	NCBI	National Center for Biotechnology Information	SRR14371834	379			379	SRR14371834	paired	TRUE	Muwawa et al. (2024)	EAf	EAST AFRICA	Kenya	Mida Creek	S326	SMP_D	Rhizospheric Soil	FUNGI	1	10 a 15	Native	Ceriops tagal		ITS3tagmix1	ACACTCTTTCCCTACACGACGCTCTTCCGATCTTAGACTCGTCATCGATGAAGAACGCAG	TS3tagmix2	ACACTCTTTCCCTACACGACGCTCTTCCGATCTTAGACTCGTCAACGATGAAGAACGCAG	ITS3tagmix3	ACACTCTTTCCCTACACGACGCTCTTCCGATCTTAGACTCGTCACCGATGAAGAACGCAG	ITS3tagmix4	ACACTCTTTCCCTACACGACGCTCTTCCGATCTTAGACTCGTCATCGATGAAGAACGTAG	ITS3tagmix5	ACACTCTTTCCCTACACGACGCTCTTCCGATCTTAGACTCGTCATCGATGAAGAACGTGG	ITS4ngs	GTGACTGGAGTTCAGACGTGTGCTCTTCCGATCTTTCCTSCGCTTATTGATATG	ITS2	Illumina (MiSeq)
OK	NCBI	National Center for Biotechnology Information	SRR14371835	379			379	SRR14371835	paired	TRUE	Muwawa et al. (2024)	EAf	EAST AFRICA	Kenya	Mida Creek	S327	SMP_D	Rhizospheric Soil	FUNGI	1	1 a 5	Native	Ceriops tagal		ITS3tagmix1	ACACTCTTTCCCTACACGACGCTCTTCCGATCTTAGACTCGTCATCGATGAAGAACGCAG	TS3tagmix2	ACACTCTTTCCCTACACGACGCTCTTCCGATCTTAGACTCGTCAACGATGAAGAACGCAG	ITS3tagmix3	ACACTCTTTCCCTACACGACGCTCTTCCGATCTTAGACTCGTCACCGATGAAGAACGCAG	ITS3tagmix4	ACACTCTTTCCCTACACGACGCTCTTCCGATCTTAGACTCGTCATCGATGAAGAACGTAG	ITS3tagmix5	ACACTCTTTCCCTACACGACGCTCTTCCGATCTTAGACTCGTCATCGATGAAGAACGTGG	ITS4ngs	GTGACTGGAGTTCAGACGTGTGCTCTTCCGATCTTTCCTSCGCTTATTGATATG	ITS2	Illumina (MiSeq)
OK	NCBI	National Center for Biotechnology Information	SRR14371836	379			379	SRR14371836	paired	TRUE	Muwawa et al. (2024)	EAf	EAST AFRICA	Kenya	Gazi Bay	S328	SMP_D	Rhizospheric Soil	FUNGI	1	1 a 5	Native	Avicennia marina		ITS3tagmix1	ACACTCTTTCCCTACACGACGCTCTTCCGATCTTAGACTCGTCATCGATGAAGAACGCAG	TS3tagmix2	ACACTCTTTCCCTACACGACGCTCTTCCGATCTTAGACTCGTCAACGATGAAGAACGCAG	ITS3tagmix3	ACACTCTTTCCCTACACGACGCTCTTCCGATCTTAGACTCGTCACCGATGAAGAACGCAG	ITS3tagmix4	ACACTCTTTCCCTACACGACGCTCTTCCGATCTTAGACTCGTCATCGATGAAGAACGTAG	ITS3tagmix5	ACACTCTTTCCCTACACGACGCTCTTCCGATCTTAGACTCGTCATCGATGAAGAACGTGG	ITS4ngs	GTGACTGGAGTTCAGACGTGTGCTCTTCCGATCTTTCCTSCGCTTATTGATATG	ITS2	Illumina (MiSeq)
OK	NCBI	National Center for Biotechnology Information	SRR14371837	379			379	SRR14371837	paired	TRUE	Muwawa et al. (2024)	EAf	EAST AFRICA	Kenya	Mida Creek	S329	SMP_D	Rhizospheric Soil	FUNGI	1	10 a 15	Native	Ceriops tagal		ITS3tagmix1	ACACTCTTTCCCTACACGACGCTCTTCCGATCTTAGACTCGTCATCGATGAAGAACGCAG	TS3tagmix2	ACACTCTTTCCCTACACGACGCTCTTCCGATCTTAGACTCGTCAACGATGAAGAACGCAG	ITS3tagmix3	ACACTCTTTCCCTACACGACGCTCTTCCGATCTTAGACTCGTCACCGATGAAGAACGCAG	ITS3tagmix4	ACACTCTTTCCCTACACGACGCTCTTCCGATCTTAGACTCGTCATCGATGAAGAACGTAG	ITS3tagmix5	ACACTCTTTCCCTACACGACGCTCTTCCGATCTTAGACTCGTCATCGATGAAGAACGTGG	ITS4ngs	GTGACTGGAGTTCAGACGTGTGCTCTTCCGATCTTTCCTSCGCTTATTGATATG	ITS2	Illumina (MiSeq)
OK	NCBI	National Center for Biotechnology Information	SRR14371838	379			379	SRR14371838	paired	TRUE	Muwawa et al. (2024)	EAf	EAST AFRICA	Kenya	Mida Creek	S330	SMP_D	Rhizospheric Soil	FUNGI	1	1 a 5	Native	Ceriops tagal		ITS3tagmix1	ACACTCTTTCCCTACACGACGCTCTTCCGATCTTAGACTCGTCATCGATGAAGAACGCAG	TS3tagmix2	ACACTCTTTCCCTACACGACGCTCTTCCGATCTTAGACTCGTCAACGATGAAGAACGCAG	ITS3tagmix3	ACACTCTTTCCCTACACGACGCTCTTCCGATCTTAGACTCGTCACCGATGAAGAACGCAG	ITS3tagmix4	ACACTCTTTCCCTACACGACGCTCTTCCGATCTTAGACTCGTCATCGATGAAGAACGTAG	ITS3tagmix5	ACACTCTTTCCCTACACGACGCTCTTCCGATCTTAGACTCGTCATCGATGAAGAACGTGG	ITS4ngs	GTGACTGGAGTTCAGACGTGTGCTCTTCCGATCTTTCCTSCGCTTATTGATATG	ITS2	Illumina (MiSeq)
OK	NCBI	National Center for Biotechnology Information	SRR14371839	379			379	SRR14371839	paired	TRUE	Muwawa et al. (2024)	EAf	EAST AFRICA	Kenya	Mida Creek	S331	SMP_D	Rhizospheric Soil	FUNGI	1	10 a 15	Native	Ceriops tagal		ITS3tagmix1	ACACTCTTTCCCTACACGACGCTCTTCCGATCTTAGACTCGTCATCGATGAAGAACGCAG	TS3tagmix2	ACACTCTTTCCCTACACGACGCTCTTCCGATCTTAGACTCGTCAACGATGAAGAACGCAG	ITS3tagmix3	ACACTCTTTCCCTACACGACGCTCTTCCGATCTTAGACTCGTCACCGATGAAGAACGCAG	ITS3tagmix4	ACACTCTTTCCCTACACGACGCTCTTCCGATCTTAGACTCGTCATCGATGAAGAACGTAG	ITS3tagmix5	ACACTCTTTCCCTACACGACGCTCTTCCGATCTTAGACTCGTCATCGATGAAGAACGTGG	ITS4ngs	GTGACTGGAGTTCAGACGTGTGCTCTTCCGATCTTTCCTSCGCTTATTGATATG	ITS2	Illumina (MiSeq)
OK	NCBI	National Center for Biotechnology Information	SRR14371840	379			379	SRR14371840	paired	TRUE	Muwawa et al. (2024)	EAf	EAST AFRICA	Kenya	Gazi Bay	S332	SMP_D	Rhizospheric Soil	FUNGI	1	1 a 5	Native	Ceriops tagal		ITS3tagmix1	ACACTCTTTCCCTACACGACGCTCTTCCGATCTTAGACTCGTCATCGATGAAGAACGCAG	TS3tagmix2	ACACTCTTTCCCTACACGACGCTCTTCCGATCTTAGACTCGTCAACGATGAAGAACGCAG	ITS3tagmix3	ACACTCTTTCCCTACACGACGCTCTTCCGATCTTAGACTCGTCACCGATGAAGAACGCAG	ITS3tagmix4	ACACTCTTTCCCTACACGACGCTCTTCCGATCTTAGACTCGTCATCGATGAAGAACGTAG	ITS3tagmix5	ACACTCTTTCCCTACACGACGCTCTTCCGATCTTAGACTCGTCATCGATGAAGAACGTGG	ITS4ngs	GTGACTGGAGTTCAGACGTGTGCTCTTCCGATCTTTCCTSCGCTTATTGATATG	ITS2	Illumina (MiSeq)
OK	NCBI	National Center for Biotechnology Information	SRR14371841	379			379	SRR14371841	paired	TRUE	Muwawa et al. (2024)	EAf	EAST AFRICA	Kenya	Gazi Bay	S333	SMP_D	Rhizospheric Soil	FUNGI	1	1 a 5	Native	Ceriops tagal		ITS3tagmix1	ACACTCTTTCCCTACACGACGCTCTTCCGATCTTAGACTCGTCATCGATGAAGAACGCAG	TS3tagmix2	ACACTCTTTCCCTACACGACGCTCTTCCGATCTTAGACTCGTCAACGATGAAGAACGCAG	ITS3tagmix3	ACACTCTTTCCCTACACGACGCTCTTCCGATCTTAGACTCGTCACCGATGAAGAACGCAG	ITS3tagmix4	ACACTCTTTCCCTACACGACGCTCTTCCGATCTTAGACTCGTCATCGATGAAGAACGTAG	ITS3tagmix5	ACACTCTTTCCCTACACGACGCTCTTCCGATCTTAGACTCGTCATCGATGAAGAACGTGG	ITS4ngs	GTGACTGGAGTTCAGACGTGTGCTCTTCCGATCTTTCCTSCGCTTATTGATATG	ITS2	Illumina (MiSeq)
OK	NCBI	National Center for Biotechnology Information	SRR14371842	379			379	SRR14371842	paired	TRUE	Muwawa et al. (2024)	EAf	EAST AFRICA	Kenya	Gazi Bay	S334	SMP_D	Rhizospheric Soil	FUNGI	1	10 a 15	Native	Ceriops tagal		ITS3tagmix1	ACACTCTTTCCCTACACGACGCTCTTCCGATCTTAGACTCGTCATCGATGAAGAACGCAG	TS3tagmix2	ACACTCTTTCCCTACACGACGCTCTTCCGATCTTAGACTCGTCAACGATGAAGAACGCAG	ITS3tagmix3	ACACTCTTTCCCTACACGACGCTCTTCCGATCTTAGACTCGTCACCGATGAAGAACGCAG	ITS3tagmix4	ACACTCTTTCCCTACACGACGCTCTTCCGATCTTAGACTCGTCATCGATGAAGAACGTAG	ITS3tagmix5	ACACTCTTTCCCTACACGACGCTCTTCCGATCTTAGACTCGTCATCGATGAAGAACGTGG	ITS4ngs	GTGACTGGAGTTCAGACGTGTGCTCTTCCGATCTTTCCTSCGCTTATTGATATG	ITS2	Illumina (MiSeq)
OK	NCBI	National Center for Biotechnology Information	SRR14371843	379			379	SRR14371843	paired	TRUE	Muwawa et al. (2024)	EAf	EAST AFRICA	Kenya	Gazi Bay	S335	SMP_D	Rhizospheric Soil	FUNGI	1	10 a 15	Native	Avicennia marina		ITS3tagmix1	ACACTCTTTCCCTACACGACGCTCTTCCGATCTTAGACTCGTCATCGATGAAGAACGCAG	TS3tagmix2	ACACTCTTTCCCTACACGACGCTCTTCCGATCTTAGACTCGTCAACGATGAAGAACGCAG	ITS3tagmix3	ACACTCTTTCCCTACACGACGCTCTTCCGATCTTAGACTCGTCACCGATGAAGAACGCAG	ITS3tagmix4	ACACTCTTTCCCTACACGACGCTCTTCCGATCTTAGACTCGTCATCGATGAAGAACGTAG	ITS3tagmix5	ACACTCTTTCCCTACACGACGCTCTTCCGATCTTAGACTCGTCATCGATGAAGAACGTGG	ITS4ngs	GTGACTGGAGTTCAGACGTGTGCTCTTCCGATCTTTCCTSCGCTTATTGATATG	ITS2	Illumina (MiSeq)
OK	NCBI	National Center for Biotechnology Information	SRR14371844	379			379	SRR14371844	paired	TRUE	Muwawa et al. (2024)	EAf	EAST AFRICA	Kenya	Gazi Bay	S336	SMP_D	Rhizospheric Soil	FUNGI	1	10 a 15	Native	Ceriops tagal		ITS3tagmix1	ACACTCTTTCCCTACACGACGCTCTTCCGATCTTAGACTCGTCATCGATGAAGAACGCAG	TS3tagmix2	ACACTCTTTCCCTACACGACGCTCTTCCGATCTTAGACTCGTCAACGATGAAGAACGCAG	ITS3tagmix3	ACACTCTTTCCCTACACGACGCTCTTCCGATCTTAGACTCGTCACCGATGAAGAACGCAG	ITS3tagmix4	ACACTCTTTCCCTACACGACGCTCTTCCGATCTTAGACTCGTCATCGATGAAGAACGTAG	ITS3tagmix5	ACACTCTTTCCCTACACGACGCTCTTCCGATCTTAGACTCGTCATCGATGAAGAACGTGG	ITS4ngs	GTGACTGGAGTTCAGACGTGTGCTCTTCCGATCTTTCCTSCGCTTATTGATATG	ITS2	Illumina (MiSeq)
OK	NCBI	National Center for Biotechnology Information	SRR14371845	379			379	SRR14371845	paired	TRUE	Muwawa et al. (2024)	EAf	EAST AFRICA	Kenya	Gazi Bay	S337	SMP_D	Rhizospheric Soil	FUNGI	1	1 a 5	Native	Ceriops tagal		ITS3tagmix1	ACACTCTTTCCCTACACGACGCTCTTCCGATCTTAGACTCGTCATCGATGAAGAACGCAG	TS3tagmix2	ACACTCTTTCCCTACACGACGCTCTTCCGATCTTAGACTCGTCAACGATGAAGAACGCAG	ITS3tagmix3	ACACTCTTTCCCTACACGACGCTCTTCCGATCTTAGACTCGTCACCGATGAAGAACGCAG	ITS3tagmix4	ACACTCTTTCCCTACACGACGCTCTTCCGATCTTAGACTCGTCATCGATGAAGAACGTAG	ITS3tagmix5	ACACTCTTTCCCTACACGACGCTCTTCCGATCTTAGACTCGTCATCGATGAAGAACGTGG	ITS4ngs	GTGACTGGAGTTCAGACGTGTGCTCTTCCGATCTTTCCTSCGCTTATTGATATG	ITS2	Illumina (MiSeq)
OK	NCBI	National Center for Biotechnology Information	SRR14371846	379			379	SRR14371846	paired	TRUE	Muwawa et al. (2024)	EAf	EAST AFRICA	Kenya	Gazi Bay	S338	SMP_D	Rhizospheric Soil	FUNGI	1	10 a 15	Native	Ceriops tagal		ITS3tagmix1	ACACTCTTTCCCTACACGACGCTCTTCCGATCTTAGACTCGTCATCGATGAAGAACGCAG	TS3tagmix2	ACACTCTTTCCCTACACGACGCTCTTCCGATCTTAGACTCGTCAACGATGAAGAACGCAG	ITS3tagmix3	ACACTCTTTCCCTACACGACGCTCTTCCGATCTTAGACTCGTCACCGATGAAGAACGCAG	ITS3tagmix4	ACACTCTTTCCCTACACGACGCTCTTCCGATCTTAGACTCGTCATCGATGAAGAACGTAG	ITS3tagmix5	ACACTCTTTCCCTACACGACGCTCTTCCGATCTTAGACTCGTCATCGATGAAGAACGTGG	ITS4ngs	GTGACTGGAGTTCAGACGTGTGCTCTTCCGATCTTTCCTSCGCTTATTGATATG	ITS2	Illumina (MiSeq)
OK	NCBI	National Center for Biotechnology Information	SRR14371847	379			379	SRR14371847	paired	TRUE	Muwawa et al. (2024)	EAf	EAST AFRICA	Kenya	Gazi Bay	S339	SMP_D	Rhizospheric Soil	FUNGI	1	1 a 5	Native	Ceriops tagal		ITS3tagmix1	ACACTCTTTCCCTACACGACGCTCTTCCGATCTTAGACTCGTCATCGATGAAGAACGCAG	TS3tagmix2	ACACTCTTTCCCTACACGACGCTCTTCCGATCTTAGACTCGTCAACGATGAAGAACGCAG	ITS3tagmix3	ACACTCTTTCCCTACACGACGCTCTTCCGATCTTAGACTCGTCACCGATGAAGAACGCAG	ITS3tagmix4	ACACTCTTTCCCTACACGACGCTCTTCCGATCTTAGACTCGTCATCGATGAAGAACGTAG	ITS3tagmix5	ACACTCTTTCCCTACACGACGCTCTTCCGATCTTAGACTCGTCATCGATGAAGAACGTGG	ITS4ngs	GTGACTGGAGTTCAGACGTGTGCTCTTCCGATCTTTCCTSCGCTTATTGATATG	ITS2	Illumina (MiSeq)
OK	NCBI	National Center for Biotechnology Information	SRR14371848	379			379	SRR14371848	paired	TRUE	Muwawa et al. (2024)	EAf	EAST AFRICA	Kenya	Gazi Bay	S340	SMP_D	Rhizospheric Soil	FUNGI	1	10 a 15	Native	Ceriops tagal		ITS3tagmix1	ACACTCTTTCCCTACACGACGCTCTTCCGATCTTAGACTCGTCATCGATGAAGAACGCAG	TS3tagmix2	ACACTCTTTCCCTACACGACGCTCTTCCGATCTTAGACTCGTCAACGATGAAGAACGCAG	ITS3tagmix3	ACACTCTTTCCCTACACGACGCTCTTCCGATCTTAGACTCGTCACCGATGAAGAACGCAG	ITS3tagmix4	ACACTCTTTCCCTACACGACGCTCTTCCGATCTTAGACTCGTCATCGATGAAGAACGTAG	ITS3tagmix5	ACACTCTTTCCCTACACGACGCTCTTCCGATCTTAGACTCGTCATCGATGAAGAACGTGG	ITS4ngs	GTGACTGGAGTTCAGACGTGTGCTCTTCCGATCTTTCCTSCGCTTATTGATATG	ITS2	Illumina (MiSeq)
OK	NCBI	National Center for Biotechnology Information	SRR14371849	379			379	SRR14371849	paired	TRUE	Muwawa et al. (2024)	EAf	EAST AFRICA	Kenya	Mida Creek	S341	SMP_D	Rhizospheric Soil	FUNGI	1	10 a 15	Native	Avicennia marina		ITS3tagmix1	ACACTCTTTCCCTACACGACGCTCTTCCGATCTTAGACTCGTCATCGATGAAGAACGCAG	TS3tagmix2	ACACTCTTTCCCTACACGACGCTCTTCCGATCTTAGACTCGTCAACGATGAAGAACGCAG	ITS3tagmix3	ACACTCTTTCCCTACACGACGCTCTTCCGATCTTAGACTCGTCACCGATGAAGAACGCAG	ITS3tagmix4	ACACTCTTTCCCTACACGACGCTCTTCCGATCTTAGACTCGTCATCGATGAAGAACGTAG	ITS3tagmix5	ACACTCTTTCCCTACACGACGCTCTTCCGATCTTAGACTCGTCATCGATGAAGAACGTGG	ITS4ngs	GTGACTGGAGTTCAGACGTGTGCTCTTCCGATCTTTCCTSCGCTTATTGATATG	ITS2	Illumina (MiSeq)
OK	NCBI	National Center for Biotechnology Information	SRR14371850	379			379	SRR14371850	paired	TRUE	Muwawa et al. (2024)	EAf	EAST AFRICA	Kenya	Gazi Bay	S342	SMP_D	Rhizospheric Soil	FUNGI	1	10 a 15	Native	Avicennia marina		ITS3tagmix1	ACACTCTTTCCCTACACGACGCTCTTCCGATCTTAGACTCGTCATCGATGAAGAACGCAG	TS3tagmix2	ACACTCTTTCCCTACACGACGCTCTTCCGATCTTAGACTCGTCAACGATGAAGAACGCAG	ITS3tagmix3	ACACTCTTTCCCTACACGACGCTCTTCCGATCTTAGACTCGTCACCGATGAAGAACGCAG	ITS3tagmix4	ACACTCTTTCCCTACACGACGCTCTTCCGATCTTAGACTCGTCATCGATGAAGAACGTAG	ITS3tagmix5	ACACTCTTTCCCTACACGACGCTCTTCCGATCTTAGACTCGTCATCGATGAAGAACGTGG	ITS4ngs	GTGACTGGAGTTCAGACGTGTGCTCTTCCGATCTTTCCTSCGCTTATTGATATG	ITS2	Illumina (MiSeq)
OK	NCBI	National Center for Biotechnology Information	SRR14371851	379			379	SRR14371851	paired	TRUE	Muwawa et al. (2024)	EAf	EAST AFRICA	Kenya	Gazi Bay	S343	SMP_D	Rhizospheric Soil	FUNGI	1	1 a 5	Native	Avicennia marina		ITS3tagmix1	ACACTCTTTCCCTACACGACGCTCTTCCGATCTTAGACTCGTCATCGATGAAGAACGCAG	TS3tagmix2	ACACTCTTTCCCTACACGACGCTCTTCCGATCTTAGACTCGTCAACGATGAAGAACGCAG	ITS3tagmix3	ACACTCTTTCCCTACACGACGCTCTTCCGATCTTAGACTCGTCACCGATGAAGAACGCAG	ITS3tagmix4	ACACTCTTTCCCTACACGACGCTCTTCCGATCTTAGACTCGTCATCGATGAAGAACGTAG	ITS3tagmix5	ACACTCTTTCCCTACACGACGCTCTTCCGATCTTAGACTCGTCATCGATGAAGAACGTGG	ITS4ngs	GTGACTGGAGTTCAGACGTGTGCTCTTCCGATCTTTCCTSCGCTTATTGATATG	ITS2	Illumina (MiSeq)
OK	NCBI	National Center for Biotechnology Information	SRR14371852	379			379	SRR14371852	paired	TRUE	Muwawa et al. (2024)	EAf	EAST AFRICA	Kenya	Mida Creek	S344	SMP_D	Rhizospheric Soil	FUNGI	1	10 a 15	Native	Avicennia marina		ITS3tagmix1	ACACTCTTTCCCTACACGACGCTCTTCCGATCTTAGACTCGTCATCGATGAAGAACGCAG	TS3tagmix2	ACACTCTTTCCCTACACGACGCTCTTCCGATCTTAGACTCGTCAACGATGAAGAACGCAG	ITS3tagmix3	ACACTCTTTCCCTACACGACGCTCTTCCGATCTTAGACTCGTCACCGATGAAGAACGCAG	ITS3tagmix4	ACACTCTTTCCCTACACGACGCTCTTCCGATCTTAGACTCGTCATCGATGAAGAACGTAG	ITS3tagmix5	ACACTCTTTCCCTACACGACGCTCTTCCGATCTTAGACTCGTCATCGATGAAGAACGTGG	ITS4ngs	GTGACTGGAGTTCAGACGTGTGCTCTTCCGATCTTTCCTSCGCTTATTGATATG	ITS2	Illumina (MiSeq)
OK	NCBI	National Center for Biotechnology Information	SRR14371853	379			379	SRR14371853	paired	TRUE	Muwawa et al. (2024)	EAf	EAST AFRICA	Kenya	Mida Creek	S345	SMP_D	Rhizospheric Soil	FUNGI	1	1 a 5	Native	Avicennia marina		ITS3tagmix1	ACACTCTTTCCCTACACGACGCTCTTCCGATCTTAGACTCGTCATCGATGAAGAACGCAG	TS3tagmix2	ACACTCTTTCCCTACACGACGCTCTTCCGATCTTAGACTCGTCAACGATGAAGAACGCAG	ITS3tagmix3	ACACTCTTTCCCTACACGACGCTCTTCCGATCTTAGACTCGTCACCGATGAAGAACGCAG	ITS3tagmix4	ACACTCTTTCCCTACACGACGCTCTTCCGATCTTAGACTCGTCATCGATGAAGAACGTAG	ITS3tagmix5	ACACTCTTTCCCTACACGACGCTCTTCCGATCTTAGACTCGTCATCGATGAAGAACGTGG	ITS4ngs	GTGACTGGAGTTCAGACGTGTGCTCTTCCGATCTTTCCTSCGCTTATTGATATG	ITS2	Illumina (MiSeq)
OK	NCBI	National Center for Biotechnology Information	SRR14371854	379			379	SRR14371854	paired	TRUE	Muwawa et al. (2024)	EAf	EAST AFRICA	Kenya	Mida Creek	S346	SMP_D	Rhizospheric Soil	FUNGI	1	10 a 15	Native	Avicennia marina		ITS3tagmix1	ACACTCTTTCCCTACACGACGCTCTTCCGATCTTAGACTCGTCATCGATGAAGAACGCAG	TS3tagmix2	ACACTCTTTCCCTACACGACGCTCTTCCGATCTTAGACTCGTCAACGATGAAGAACGCAG	ITS3tagmix3	ACACTCTTTCCCTACACGACGCTCTTCCGATCTTAGACTCGTCACCGATGAAGAACGCAG	ITS3tagmix4	ACACTCTTTCCCTACACGACGCTCTTCCGATCTTAGACTCGTCATCGATGAAGAACGTAG	ITS3tagmix5	ACACTCTTTCCCTACACGACGCTCTTCCGATCTTAGACTCGTCATCGATGAAGAACGTGG	ITS4ngs	GTGACTGGAGTTCAGACGTGTGCTCTTCCGATCTTTCCTSCGCTTATTGATATG	ITS2	Illumina (MiSeq)
OK	NCBI	National Center for Biotechnology Information	SRR14371855	379			379	SRR14371855	paired	TRUE	Muwawa et al. (2024)	EAf	EAST AFRICA	Kenya	Mida Creek	S347	SMP_D	Rhizospheric Soil	FUNGI	1	1 a 5	Native	Avicennia marina		ITS3tagmix1	ACACTCTTTCCCTACACGACGCTCTTCCGATCTTAGACTCGTCATCGATGAAGAACGCAG	TS3tagmix2	ACACTCTTTCCCTACACGACGCTCTTCCGATCTTAGACTCGTCAACGATGAAGAACGCAG	ITS3tagmix3	ACACTCTTTCCCTACACGACGCTCTTCCGATCTTAGACTCGTCACCGATGAAGAACGCAG	ITS3tagmix4	ACACTCTTTCCCTACACGACGCTCTTCCGATCTTAGACTCGTCATCGATGAAGAACGTAG	ITS3tagmix5	ACACTCTTTCCCTACACGACGCTCTTCCGATCTTAGACTCGTCATCGATGAAGAACGTGG	ITS4ngs	GTGACTGGAGTTCAGACGTGTGCTCTTCCGATCTTTCCTSCGCTTATTGATATG	ITS2	Illumina (MiSeq)
OK	NCBI	National Center for Biotechnology Information	SRR14371856	379			379	SRR14371856	paired	TRUE	Muwawa et al. (2024)	EAf	EAST AFRICA	Kenya	Mida Creek	S348	SMP_D	Rhizospheric Soil	FUNGI	1	1 - 5	Native	Avicennia marina		ITS3tagmix1	ACACTCTTTCCCTACACGACGCTCTTCCGATCTTAGACTCGTCATCGATGAAGAACGCAG	TS3tagmix2	ACACTCTTTCCCTACACGACGCTCTTCCGATCTTAGACTCGTCAACGATGAAGAACGCAG	ITS3tagmix3	ACACTCTTTCCCTACACGACGCTCTTCCGATCTTAGACTCGTCACCGATGAAGAACGCAG	ITS3tagmix4	ACACTCTTTCCCTACACGACGCTCTTCCGATCTTAGACTCGTCATCGATGAAGAACGTAG	ITS3tagmix5	ACACTCTTTCCCTACACGACGCTCTTCCGATCTTAGACTCGTCATCGATGAAGAACGTGG	ITS4ngs	GTGACTGGAGTTCAGACGTGTGCTCTTCCGATCTTTCCTSCGCTTATTGATATG	ITS2	Illumina (MiSeq)
THE ACCESS NUMBERS WERE DIVIDED BETWEEN READING 1 AND 2- SAMPLE 3A	MG RAST	Metagenomics Rapid Annotation using Subsystem Technology	mgm4826250.3 and mgm4826255.3	448			448	mgm4826250.3 and mgm4826255.3	paired	TRUE	Vanegas et al. (2019)	SAm	SOUTH AMERICA	Colombia	Guajira Mangrove	S349	SMP_D	Rhizospheric Soil	FUNGI	1	≤50	Native	Avicennia germinans		ITS1F	CTTGGTCATTTAGAGGAAGTAA	ITS2R	GCTGCGTTCTTCATCGATGC	-	-	-	-	-	-	-	-	ITS1	Illumina (MiSeq)
THE ACCESS NUMBERS WERE DIVIDED BETWEEN READING 1 AND 2- SAMPLE 3C	MG RAST	Metagenomics Rapid Annotation using Subsystem Technology	mgm4826254.3 and mgm4826256.3	448			448	mgm4826254.3 and mgm4826256.3	paired	TRUE	Vanegas et al. (2019)	SAm	SOUTH AMERICA	Colombia	Guajira Mangrove	S351	SMP_D	Rhizospheric Soil	FUNGI	1	≤50	Native	Avicennia germinans		ITS1F	CTTGGTCATTTAGAGGAAGTAA	ITS2R	GCTGCGTTCTTCATCGATGC	-	-	-	-	-	-	-	-	ITS1	Illumina (MiSeq)
THE ACCESS NUMBERS WERE DIVIDED BETWEEN READING 1 AND 2- SAMPLE 2C	MG RAST	Metagenomics Rapid Annotation using Subsystem Technology	mgm4826258.3 and mgm4826264.3	448			448	mgm4826258.3 and mgm4826264.3	paired	TRUE	Vanegas et al. (2019)	SAm	SOUTH AMERICA	Colombia	Guajira Mangrove	S354	SMP_D	Rhizospheric Soil	FUNGI	1	≤50	Native	Avicennia germinans		ITS1F	CTTGGTCATTTAGAGGAAGTAA	ITS2R	GCTGCGTTCTTCATCGATGC	-	-	-	-	-	-	-	-	ITS1	Illumina (MiSeq)
THE ACCESS NUMBERS WERE DIVIDED BETWEEN READING 1 AND 2- SAMPLE 3B	MG RAST	Metagenomics Rapid Annotation using Subsystem Technology	mgm4826261.3 and mgm4826265.3	448			448	mgm4826261.3 and mgm4826265.3	paired	TRUE	Vanegas et al. (2019)	SAm	SOUTH AMERICA	Colombia	Guajira Mangrove	S356	SMP_D	Rhizospheric Soil	FUNGI	1	≤50	Native	Avicennia germinans		ITS1F	CTTGGTCATTTAGAGGAAGTAA	ITS2R	GCTGCGTTCTTCATCGATGC	-	-	-	-	-	-	-	-	ITS1	Illumina (MiSeq)
THE ACCESS NUMBERS WERE DIVIDED BETWEEN READING 1 AND 2-SAMPLE 2A	MG RAST	Metagenomics Rapid Annotation using Subsystem Technology	mgm4826260.3 and mgm4826263.3	448			448	mgm4826260.3 and mgm4826263.3	paired	TRUE	Vanegas et al. (2019)	SAm	SOUTH AMERICA	Colombia	Guajira Mangrove	S357	SMP_D	Rhizospheric Soil	FUNGI	1	≤50	Native	Avicennia germinans		ITS1F	CTTGGTCATTTAGAGGAAGTAA	ITS2R	GCTGCGTTCTTCATCGATGC	-	-	-	-	-	-	-	-	ITS1	Illumina (MiSeq)
THE ACCESS NUMBERS WERE DIVIDED BETWEEN READING 1 AND 2-- SAMPLE 2B	MG RAST	Metagenomics Rapid Annotation using Subsystem Technology	mgm4826252.3 and mgm4826266.3	448			448	mgm4826252.3 and mgm4826266.3	paired	TRUE	Vanegas et al. (2019)	SAm	SOUTH AMERICA	Colombia	Guajira Mangrove	S360	SMP_D	Rhizospheric Soil	FUNGI	1	≤50	Native	Avicennia germinans		ITS1F	CTTGGTCATTTAGAGGAAGTAA	ITS2R	GCTGCGTTCTTCATCGATGC	-	-	-	-	-	-	-	-	ITS1	Illumina (MiSeq)
THE ACCESS NUMBERS WERE DIVIDED BETWEEN READING 1 AND 2- SAMPLE 4A- NUMBER OF READS : 0	MG RAST	Metagenomics Rapid Annotation using Subsystem Technology	mgm4826251.3 and mgm4826267.3	448			448	mgm4826251.3		4A_ITS_TGCAGCTA_CAGGACGT_L001_R1_001	Vanegas et al. (2019)	SAm	SOUTH AMERICA	Colombia	Guajira Mangrove	S361	SMP_D	Rhizospheric Soil	FUNGI	1	≤50	Native	Avicennia germinans		ITS1F	CTTGGTCATTTAGAGGAAGTAA	ITS2R	GCTGCGTTCTTCATCGATGC	-	-	-	-	ITS1	Illumina (MiSeq)	448	Illumina (MiSeq)
THE ACCESS NUMBERS WERE DIVIDED BETWEEN READING 1 AND 2- SAMPLE 4A- NUMBER OF READS : 0	MG RAST	Metagenomics Rapid Annotation using Subsystem Technology	mgm4826253.3 and mgm4826262.3	448			448	mgm4826253.3		4C_ITS_TCGACGTC_TATAGCCT_L001_R2_001	Vanegas et al. (2019)	SAm	SOUTH AMERICA	Colombia	Guajira Mangrove	S362	SMP_D	Rhizospheric Soil	FUNGI	1	≤50	Native	Avicennia germinans		ITS1F	CTTGGTCATTTAGAGGAAGTAA	ITS2R	GCTGCGTTCTTCATCGATGC	-	-	-	-	ITS1	Illumina (MiSeq)	448	Illumina (MiSeq)
THE ACCESS NUMBERS WERE DIVIDED BETWEEN READING 1 AND 2- SAMPLE 4A- NUMBER OF READS : 0	MG RAST	Metagenomics Rapid Annotation using Subsystem Technology	mgm4826257.3 and mgm4826259.3	448			448	mgm4826257.3		4B_ITS_TGCAGCTA_GTACTGAC_L001_R2_001	Vanegas et al. (2019)	SAm	SOUTH AMERICA	Colombia	Guajira Mangrove	S363	SMP_D	Rhizospheric Soil	FUNGI	1	≤50	Native	Avicennia germinans		ITS1F	CTTGGTCATTTAGAGGAAGTAA	ITS2R	GCTGCGTTCTTCATCGATGC	-	-	-	-	ITS1	Illumina (MiSeq)	448	Illumina (MiSeq)
SAME ARTICLE SELECTED ID 3	NCBI	National Center for Biotechnology Information	SRR22964905	480	SAME ARTICLE SELECTED ID 3	Pending (Illumina)	480	SRR22964905	paired	SAME ARTICLE SELECTED ID 3	Yu, F. et al. (2023)	EAs	EASTERN ASIA	China	Zhanjiang Mangrove National Nature Reserve (ZJ1-2)	SAME ARTICLE SELECTED ID 3	SMP_B	Sediments kept in microcosms without vegetation and contaminated with hydrocarbons	FUNGI	SAME ARTICLE SELECTED ID 3	0-5	-	-	1PP - ITS	ITS1F	CTTGGTCATTTAGAGGAAGTAA	ITS2R	GCTGCGTTCTTCATCGATGC	-	-	-	-	-	-	-	-	ITS1	Illumina (MiSeq)
SAME ARTICLE SELECTED ID 3	NCBI	National Center for Biotechnology Information	SRR22964906	480	SAME ARTICLE SELECTED ID 3	Pending (Illumina)	480	SRR22964906	paired	SAME ARTICLE SELECTED ID 3	Yu, F. et al. (2023)	EAs	EASTERN ASIA	China	Hainan mangrove (HNcontrol-2)	SAME ARTICLE SELECTED ID 3	SMP_A	Sediments kept in microcosms without vegetation	FUNGI	SAME ARTICLE SELECTED ID 3	0-5	-	-	1PP - ITS	ITS1F	CTTGGTCATTTAGAGGAAGTAA	ITS2R	GCTGCGTTCTTCATCGATGC	-	-	-	-	-	-	-	-	ITS1	Illumina (MiSeq)
SAME ARTICLE SELECTED ID 3	NCBI	National Center for Biotechnology Information	SRR22964907	480	SAME ARTICLE SELECTED ID 3	Pending (Illumina)	480	SRR22964907	paired	SAME ARTICLE SELECTED ID 3	Yu, F. et al. (2023)	EAs	EASTERN ASIA	China	Hainan mangrove (HN3-2)	SAME ARTICLE SELECTED ID 3	SMP_B	Sediments kept in microcosms without vegetation and contaminated with hydrocarbons	FUNGI	SAME ARTICLE SELECTED ID 3	0-5	-	-	1PP - ITS	ITS1F	CTTGGTCATTTAGAGGAAGTAA	ITS2R	GCTGCGTTCTTCATCGATGC	-	-	-	-	-	-	-	-	ITS1	Illumina (MiSeq)
SAME ARTICLE SELECTED ID 3	NCBI	National Center for Biotechnology Information	SRR22964908	480	SAME ARTICLE SELECTED ID 3	Pending (Illumina)	480	SRR22964908	paired	SAME ARTICLE SELECTED ID 3	Yu, F. et al. (2023)	EAs	EASTERN ASIA	China	Hainan mangrove (HN2-2)	SAME ARTICLE SELECTED ID 3	SMP_B	Sediments kept in microcosms without vegetation and contaminated with hydrocarbons	FUNGI	SAME ARTICLE SELECTED ID 3	0-5	-	-	1PP - ITS	ITS1F	CTTGGTCATTTAGAGGAAGTAA	ITS2R	GCTGCGTTCTTCATCGATGC	-	-	-	-	-	-	-	-	ITS1	Illumina (MiSeq)
SAME ARTICLE SELECTED ID 3	NCBI	National Center for Biotechnology Information	SRR22964909	480	SAME ARTICLE SELECTED ID 3	Pending (Illumina)	480	SRR22964909	paired	SAME ARTICLE SELECTED ID 3	Yu, F. et al. (2023)	EAs	EASTERN ASIA	China	Zhanjiang Mangrove National Nature Reserve (ZJcontrol-2)	SAME ARTICLE SELECTED ID 3	SMP_A	Sediments kept in microcosms without vegetation	FUNGI	SAME ARTICLE SELECTED ID 3	0-5	-	-	1PP - ITS	ITS1F	CTTGGTCATTTAGAGGAAGTAA	ITS2R	GCTGCGTTCTTCATCGATGC	-	-	-	-	-	-	-	-	ITS1	Illumina (MiSeq)
SAME ARTICLE SELECTED ID 3	NCBI	National Center for Biotechnology Information	SRR22964910	480	SAME ARTICLE SELECTED ID 3	Pending (Illumina)	480	SRR22964910	paired	SAME ARTICLE SELECTED ID 3	Yu, F. et al. (2023)	EAs	EASTERN ASIA	China	Zhanjiang Mangrove National Nature Reserve (ZJ3-2)	SAME ARTICLE SELECTED ID 3	SMP_B	Sediments kept in microcosms without vegetation and contaminated with hydrocarbons	FUNGI	SAME ARTICLE SELECTED ID 3	0-5	-	-	1PP - ITS	ITS1F	CTTGGTCATTTAGAGGAAGTAA	ITS2R	GCTGCGTTCTTCATCGATGC	-	-	-	-	-	-	-	-	ITS1	Illumina (MiSeq)
SAME ARTICLE SELECTED ID 3	NCBI	National Center for Biotechnology Information	SRR22964911	480	SAME ARTICLE SELECTED ID 3	Pending (Illumina)	480	SRR22964911	paired	SAME ARTICLE SELECTED ID 3	Yu, F. et al. (2023)	EAs	EASTERN ASIA	China	Zhanjiang Mangrove National Nature Reserve (ZJ2-2)	SAME ARTICLE SELECTED ID 3	SMP_B	Sediments kept in microcosms without vegetation and contaminated with hydrocarbons	FUNGI	SAME ARTICLE SELECTED ID 3	0-5	-	-	1PP - ITS	ITS1F	CTTGGTCATTTAGAGGAAGTAA	ITS2R	GCTGCGTTCTTCATCGATGC	-	-	-	-	-	-	-	-	ITS1	Illumina (MiSeq)
SAME ARTICLE SELECTED ID 3	NCBI	National Center for Biotechnology Information	SRR22964912	480	SAME ARTICLE SELECTED ID 3	Pending (Illumina)	480	SRR22964912	paired	SAME ARTICLE SELECTED ID 3	Yu, F. et al. (2023)	EAs	EASTERN ASIA	China	Hainan mangrove (HN1-2)	SAME ARTICLE SELECTED ID 3	SMP_B	Sediments kept in microcosms without vegetation and contaminated with hydrocarbons	FUNGI	SAME ARTICLE SELECTED ID 3	0-5	-	-	1PP - ITS	ITS1F	CTTGGTCATTTAGAGGAAGTAA	ITS2R	GCTGCGTTCTTCATCGATGC	-	-	-	-	-	-	-	-	ITS1	Illumina (MiSeq)
SAME ARTICLE SELECTED ID 3	NCBI	National Center for Biotechnology Information	SRR23021236	480	SAME ARTICLE SELECTED ID 3	Pending (Illumina)	480	SRR23021236	single	SAME ARTICLE SELECTED ID 3	Yu, F. et al. (2023)	EAs	EASTERN ASIA	China	Zhanjiang Mangrove National Nature Reserve (Zhanjiang3)	SAME ARTICLE SELECTED ID 3	SMP_A	Sediments kept in microcosms without vegetation	FUNGI	SAME ARTICLE SELECTED ID 3	0-5	-	-	1PP - ITS	ITS1F	CTTGGTCATTTAGAGGAAGTAA	ITS2R	GCTGCGTTCTTCATCGATGC	-	-	-	-	-	-	-	-	ITS1	Illumina (MiSeq)
SAME ARTICLE SELECTED ID 3	NCBI	National Center for Biotechnology Information	SRR23021237	480	SAME ARTICLE SELECTED ID 3	Pending (Illumina)	480	SRR23021237	single	SAME ARTICLE SELECTED ID 3	Yu, F. et al. (2023)	EAs	EASTERN ASIA	China	Zhanjiang Mangrove National Nature Reserve (Zhanjiang2)	SAME ARTICLE SELECTED ID 3	SMP_A	Sediments kept in microcosms without vegetation	FUNGI	SAME ARTICLE SELECTED ID 3	0-5	-	-	1PP - ITS	ITS1F	CTTGGTCATTTAGAGGAAGTAA	ITS2R	GCTGCGTTCTTCATCGATGC	-	-	-	-	-	-	-	-	ITS1	Illumina (MiSeq)
SAME ARTICLE SELECTED ID 3	NCBI	National Center for Biotechnology Information	SRR23021238	480	SAME ARTICLE SELECTED ID 3	Pending (Illumina)	480	SRR23021238	single	SAME ARTICLE SELECTED ID 3	Yu, F. et al. (2023)	EAs	EASTERN ASIA	China	Zhanjiang Mangrove National Nature Reserve (Zhanjiang1)	SAME ARTICLE SELECTED ID 3	SMP_A	Sediments kept in microcosms without vegetation	FUNGI	SAME ARTICLE SELECTED ID 3	0-5	-	-	1PP - ITS	ITS1F	CTTGGTCATTTAGAGGAAGTAA	ITS2R	GCTGCGTTCTTCATCGATGC	-	-	-	-	-	-	-	-	ITS1	Illumina (MiSeq)
SAME ARTICLE SELECTED ID 3	NCBI	National Center for Biotechnology Information	SRR23021239	480	SAME ARTICLE SELECTED ID 3	Pending (Illumina)	480	SRR23021239	single	SAME ARTICLE SELECTED ID 3	Yu, F. et al. (2023)	EAs	EASTERN ASIA	China	Hainan mangrove (HNcontrol)	SAME ARTICLE SELECTED ID 3	SMP_A	Sediments kept in microcosms without vegetation	FUNGI	SAME ARTICLE SELECTED ID 3	0-5	-	-	1PP - ITS	ITS1F	CTTGGTCATTTAGAGGAAGTAA	ITS2R	GCTGCGTTCTTCATCGATGC	-	-	-	-	-	-	-	-	ITS1	Illumina (MiSeq)
SAME ARTICLE SELECTED ID 3	NCBI	National Center for Biotechnology Information	SRR23021240	480	SAME ARTICLE SELECTED ID 3	Pending (Illumina)	480	SRR23021240	single	SAME ARTICLE SELECTED ID 3	Yu, F. et al. (2023)	EAs	EASTERN ASIA	China	Hainan mangrove (HN3)	SAME ARTICLE SELECTED ID 3	SMP_B	Sediments kept in microcosms without vegetation and contaminated with hydrocarbons	FUNGI	SAME ARTICLE SELECTED ID 3	0-5	-	-	1PP - ITS	ITS1F	CTTGGTCATTTAGAGGAAGTAA	ITS2R	GCTGCGTTCTTCATCGATGC	-	-	-	-	-	-	-	-	ITS1	Illumina (MiSeq)
SAME ARTICLE SELECTED ID 3	NCBI	National Center for Biotechnology Information	SRR23021241	480	SAME ARTICLE SELECTED ID 3	Pending (Illumina)	480	SRR23021241	single	SAME ARTICLE SELECTED ID 3	Yu, F. et al. (2023)	EAs	EASTERN ASIA	China	Hainan mangrove (HN2)	SAME ARTICLE SELECTED ID 3	SMP_B	Sediments kept in microcosms without vegetation and contaminated with hydrocarbons	FUNGI	SAME ARTICLE SELECTED ID 3	0-5	-	-	1PP - ITS	ITS1F	CTTGGTCATTTAGAGGAAGTAA	ITS2R	GCTGCGTTCTTCATCGATGC	-	-	-	-	-	-	-	-	ITS1	Illumina (MiSeq)
SAME ARTICLE SELECTED ID 3	NCBI	National Center for Biotechnology Information	SRR23021242	480	SAME ARTICLE SELECTED ID 3	Pending (Illumina)	480	SRR23021242	single	SAME ARTICLE SELECTED ID 3	Yu, F. et al. (2023)	EAs	EASTERN ASIA	China	Hainan mangrove (HN1)	SAME ARTICLE SELECTED ID 3	SMP_B	Sediments kept in microcosms without vegetation and contaminated with hydrocarbons	FUNGI	SAME ARTICLE SELECTED ID 3	0-5	-	-	1PP - ITS	ITS1F	CTTGGTCATTTAGAGGAAGTAA	ITS2R	GCTGCGTTCTTCATCGATGC	-	-	-	-	-	-	-	-	ITS1	Illumina (MiSeq)
SAME ARTICLE SELECTED ID 3	NCBI	National Center for Biotechnology Information	SRR23021243	480	SAME ARTICLE SELECTED ID 3	Pending (Illumina)	480	SRR23021243	single	SAME ARTICLE SELECTED ID 3	Yu, F. et al. (2023)	EAs	EASTERN ASIA	China	Hainan mangrove (Hainan3)	SAME ARTICLE SELECTED ID 3	SMP_A	Sediments kept in microcosms without vegetation	FUNGI	SAME ARTICLE SELECTED ID 3	0-5	-	-	1PP - ITS	ITS1F	CTTGGTCATTTAGAGGAAGTAA	ITS2R	GCTGCGTTCTTCATCGATGC	-	-	-	-	-	-	-	-	ITS1	Illumina (MiSeq)
SAME ARTICLE SELECTED ID 3	NCBI	National Center for Biotechnology Information	SRR23021244	480	SAME ARTICLE SELECTED ID 3	Pending (Illumina)	480	SRR23021244	single	SAME ARTICLE SELECTED ID 3	Yu, F. et al. (2023)	EAs	EASTERN ASIA	China	Zhanjiang Mangrove National Nature Reserve (ZJcontrol)	SAME ARTICLE SELECTED ID 3	SMP_A	Sediments kept in microcosms without vegetation	FUNGI	SAME ARTICLE SELECTED ID 3	0-5	-	-	1PP - ITS	ITS1F	CTTGGTCATTTAGAGGAAGTAA	ITS2R	GCTGCGTTCTTCATCGATGC	-	-	-	-	-	-	-	-	ITS1	Illumina (MiSeq)
SAME ARTICLE SELECTED ID 3	NCBI	National Center for Biotechnology Information	SRR23021245	480	SAME ARTICLE SELECTED ID 3	Pending (Illumina)	480	SRR23021245	single	SAME ARTICLE SELECTED ID 3	Yu, F. et al. (2023)	EAs	EASTERN ASIA	China	Zhanjiang Mangrove National Nature Reserve (ZJ3)	SAME ARTICLE SELECTED ID 3	SMP_B	Sediments kept in microcosms without vegetation and contaminated with hydrocarbons	FUNGI	SAME ARTICLE SELECTED ID 3	0-5	-	-	1PP - ITS	ITS1F	CTTGGTCATTTAGAGGAAGTAA	ITS2R	GCTGCGTTCTTCATCGATGC	-	-	-	-	-	-	-	-	ITS1	Illumina (MiSeq)
SAME ARTICLE SELECTED ID 3	NCBI	National Center for Biotechnology Information	SRR23021246	480	SAME ARTICLE SELECTED ID 3	Pending (Illumina)	480	SRR23021246	single	SAME ARTICLE SELECTED ID 3	Yu, F. et al. (2023)	EAs	EASTERN ASIA	China	Zhanjiang Mangrove National Nature Reserve (ZJ2)	SAME ARTICLE SELECTED ID 3	SMP_B	Sediments kept in microcosms without vegetation and contaminated with hydrocarbons	FUNGI	SAME ARTICLE SELECTED ID 3	0-5	-	-	1PP - ITS	ITS1F	CTTGGTCATTTAGAGGAAGTAA	ITS2R	GCTGCGTTCTTCATCGATGC	-	-	-	-	-	-	-	-	ITS1	Illumina (MiSeq)
SAME ARTICLE SELECTED ID 3	NCBI	National Center for Biotechnology Information	SRR23021247	480	SAME ARTICLE SELECTED ID 3	Pending (Illumina)	480	SRR23021247	single	SAME ARTICLE SELECTED ID 3	Yu, F. et al. (2023)	EAs	EASTERN ASIA	China	Zhanjiang Mangrove National Nature Reserve (ZJ1)	SAME ARTICLE SELECTED ID 3	SMP_B	Sediments kept in microcosms without vegetation and contaminated with hydrocarbons	FUNGI	SAME ARTICLE SELECTED ID 3	0-5	-	-	1PP - ITS	ITS1F	CTTGGTCATTTAGAGGAAGTAA	ITS2R	GCTGCGTTCTTCATCGATGC	-	-	-	-	-	-	-	-	ITS1	Illumina (MiSeq)
SAME ARTICLE SELECTED ID 3	NCBI	National Center for Biotechnology Information	SRR23021248	480	SAME ARTICLE SELECTED ID 3	Pending (Illumina)	480	SRR23021248	single	SAME ARTICLE SELECTED ID 3	Yu, F. et al. (2023)	EAs	EASTERN ASIA	China	Hainan mangrove (Hainan2)	SAME ARTICLE SELECTED ID 3	SMP_A	Sediments kept in microcosms without vegetation	FUNGI	SAME ARTICLE SELECTED ID 3	0-5	-	-	1PP - ITS	ITS1F	CTTGGTCATTTAGAGGAAGTAA	ITS2R	GCTGCGTTCTTCATCGATGC	-	-	-	-	-	-	-	-	ITS1	Illumina (MiSeq)
SAME ARTICLE SELECTED ID 3	NCBI	National Center for Biotechnology Information	SRR23021249	480	SAME ARTICLE SELECTED ID 3	Pending (Illumina)	480	SRR23021249	single	SAME ARTICLE SELECTED ID 3	Yu, F. et al. (2023)	EAs	EASTERN ASIA	China	Hainan mangrove (Hainan1)	SAME ARTICLE SELECTED ID 3	SMP_A	Sediments kept in microcosms without vegetation	FUNGI	SAME ARTICLE SELECTED ID 3	0-5	-	-	1PP - ITS	ITS1F	CTTGGTCATTTAGAGGAAGTAA	ITS2R	GCTGCGTTCTTCATCGATGC	-	-	-	-	-	-	-	-	ITS1	Illumina (MiSeq)
