# Supplementary material for: Worldwide diversity and ecology of mangrove fungi: a systematic review of ITS metabarcoding studies and a quantitative, integrative analysis of raw sequence data
Source: World J Microbiol Biotechnol. 2026 Jun 13;42(7):352. doi: 10.1007/s11274-026-05065-y (PMC13264588; doi:10.1007/s11274-026-05065-y)
Supplement: Supplementary file 7 — (XLSX 378 KB) [file 11274_2026_5065_MOESM7_ESM.xlsx]

## Sheet: Macrofungi isolates
Macrofungi of collect or Isolated from culture (endophytic fungi)	Kingdom	Phylum	Class	Order	Family	Genus	Species (Probable)	Referência	Geographic region	Country	Sample type		Strains or isolate name	Database	GenBank number	Target gene
Collect	Fungi	Ascomycota	Ascomycetes	Xylariales	Xylariaceae	Anthostomella		Steinke and Jones. (1993)	SAf	South Africa	LFPTR	Dead or decaying wood
Isolated from culture (endophytic fungi)	Fungi	Ascomycota	Lecanoromycetes	Peltigerales	Coccocarpiaceae	Coccocarpia	Coccocarpia adnata	Rangsiruji et al. (2016)	SEAs	Thailand	SMP_E	Thallus	RU0049RAMK	NCBI	KT947051	ITS
Isolated from culture (endophytic fungi)	Fungi	Ascomycota	Lecanoromycetes	Peltigerales	Coccocarpiaceae	Coccocarpia	Coccocarpia dissecta	Rangsiruji et al. (2016)	SEAs	Thailand	SMP_E	Thallus	RU0025RAMK	NCBI	KT947057	ITS
Isolated from culture (endophytic fungi)	Fungi	Ascomycota	Lecanoromycetes	Peltigerales	Coccocarpiaceae	Coccocarpia	Coccocarpia dissecta	Rangsiruji et al. (2016)	SEAs	Thailand	SMP_E	Thallus	RU0026RAMK	NCBI	KT947058	ITS
Isolated from culture (endophytic fungi)	Fungi	Ascomycota	Lecanoromycetes	Peltigerales	Coccocarpiaceae	Coccocarpia	Coccocarpia dissecta	Rangsiruji et al. (2016)	SEAs	Thailand	SMP_E	Thallus	RU0039RAMK	NCBI	KT947059	ITS
Isolated from culture (endophytic fungi)	Fungi	Ascomycota	Lecanoromycetes	Peltigerales	Coccocarpiaceae	Coccocarpia	Coccocarpia erythroxyli	Rangsiruji et al. (2016)	SEAs	Thailand	SMP_E	Thallus	RU0001RAMK	NCBI	KT947052	ITS
Isolated from culture (endophytic fungi)	Fungi	Ascomycota	Lecanoromycetes	Peltigerales	Coccocarpiaceae	Coccocarpia	Coccocarpia erythroxyli	Rangsiruji et al. (2016)	SEAs	Thailand	SMP_E	Thallus	RU0008RAMK	NCBI	KT947053	ITS
Isolated from culture (endophytic fungi)	Fungi	Ascomycota	Lecanoromycetes	Peltigerales	Coccocarpiaceae	Coccocarpia	Coccocarpia erythroxyli	Rangsiruji et al. (2016)	SEAs	Thailand	SMP_E	Thallus	RU0034RAMK	NCBI	KT947054	ITS
Isolated from culture (endophytic fungi)	Fungi	Ascomycota	Lecanoromycetes	Peltigerales	Coccocarpiaceae	Coccocarpia	Coccocarpia erythroxyli	Rangsiruji et al. (2016)	SEAs	Thailand	SMP_E	Thallus	RU0035RAMK	NCBI	KT947055	ITS
Isolated from culture (endophytic fungi)	Fungi	Ascomycota	Lecanoromycetes	Peltigerales	Coccocarpiaceae	Coccocarpia	Coccocarpia erythroxyli	Rangsiruji et al. (2016)	SEAs	Thailand	SMP_E	Thallus	RU0036RAMK	NCBI	KT947056	ITS
Isolated from culture (endophytic fungi)	Fungi	Ascomycota	Lecanoromycetes	Peltigerales	Coccocarpiaceae	Coccocarpia	Coccocarpia palmicola	Rangsiruji et al. (2016)	SEAs	Thailand	SMP_E	Thallus	RU0037RAMK	NCBI	KT947060	ITS
Isolated from culture (endophytic fungi)	Fungi	Ascomycota	Lecanoromycetes	Peltigerales	Coccocarpiaceae	Coccocarpia	Coccocarpia palmicola	Rangsiruji et al. (2016)	SEAs	Thailand	SMP_E	Thallus	RU0041RAMK	NCBI	KT947061	ITS
Isolated from culture (endophytic fungi)	Fungi	Ascomycota	Lecanoromycetes	Peltigerales	Coccocarpiaceae	Coccocarpia	Coccocarpia pellita	Rangsiruji et al. (2016)	SEAs	Thailand	SMP_E	Thallus	RU0003RAMK	NCBI	KT947062	ITS
Isolated from culture (endophytic fungi)	Fungi	Ascomycota	Lecanoromycetes	Peltigerales	Coccocarpiaceae	Coccocarpia	Coccocarpia pellita	Rangsiruji et al. (2016)	SEAs	Thailand	SMP_E	Thallus	RU0044RAMK	NCBI	KT947063	ITS
Isolated from culture (endophytic fungi)	Fungi	Ascomycota	Lecanoromycetes	Peltigerales	Coccocarpiaceae	Coccocarpia	Coccocarpia pellita	Rangsiruji et al. (2016)	SEAs	Thailand	SMP_E	Thallus	RU0045RAMK	NCBI	KT947064	ITS
Isolated from culture (endophytic fungi)	Fungi	Ascomycota	Lecanoromycetes	Peltigerales	Coccocarpiaceae	Coccocarpia	Coccocarpia pellita	Rangsiruji et al. (2016)	SEAs	Thailand	SMP_E	Thallus	RU0046RAMK	NCBI	KT947065	ITS
Isolated from culture (endophytic fungi)	Fungi	Ascomycota	Leotiomycetes	Helotiales	Sclerotiniaceae	Ciboria	Ciboria aestivalis	Osorio et al. (2023)	SAm	Colombia	SMP_E	branches	COLLR-3	NCBI	MW029950	ITS
Isolated from culture (endophytic fungi)	Fungi	Ascomycota	Orbiliomycetes	Orbiliales	Arthrobotryaceae	Orbilia	Orbilia foliicola	Conde et al. (2024)	WAf	Guinea-Bissau	SMP_E	mangrove rice seeds	GBT1	NCBI	PP786320	ITS
Isolated from culture (endophytic fungi)	Fungi	Ascomycota	Orbiliomycetes	Orbiliales	Arthrobotryaceae	Orbilia	Orbilia foliicola	Conde et al. (2024)	WAf	Guinea-Bissau	SMP_E	mangrove rice seeds	GBT21	NCBI	PP786338	ITS
Isolated from culture (endophytic fungi)	Fungi	Ascomycota	Orbiliomycetes	Orbiliales	Arthrobotryaceae	Orbilia	Orbilia foliicola	Conde et al. (2024)	WAf	Guinea-Bissau	SMP_E	mangrove rice seeds	GBT27	NCBI	PP786344	ITS
Isolated from culture (endophytic fungi)	Fungi	Ascomycota	Sordariomycetes	Hypocreales	Ophiocordycipitaceae	Ophiocordyceps	Ophiocordyceps heteropoda	Zhang, X. Y et al. (2018)	EAs	China	SMP_C	Non-rhizosphere sediment collected in area with vegetation	SCAU028	NCBI	KY827358	ITS
Isolated from culture (endophytic fungi)	Fungi	Ascomycota	Sordariomycetes	Xylariales	Hypoxylaceae	Annulohypoxylon		Liu et al. (2017)	MAf	Cameroon	SMP_E	fresh fruits	CA-2013 isolate YL	NCBI	KY190099	ITS
Collect	Fungi	Ascomycota	Sordariomycetes	Xylariales	Xylariaceae	Daldinia	Daldinia concentrica	Dutta et al. 2013	SAs	India	LFPTR	Dead wood, logs and leaves
Isolated from culture (endophytic fungi)	Fungi	Ascomycota	Sordariomycetes	Xylariales	Hypoxylaceae	Daldinia	Daldinia eschscholtzii	Chi et al. (2019a)	EAs	Taiwan	SMP_E	leaves	NTOU:4905	NCBI	MK448270	ITS
Isolated from culture (endophytic fungi)	Fungi	Ascomycota	Sordariomycetes	Xylariales	Hypoxylaceae	Daldinia	Daldinia eschscholtzii	Chi et al. (2019a)	EAs	Taiwan	SMP_E	leaves	NTOU:4907	NCBI	MK448271	ITS
Isolated from culture (endophytic fungi)	Fungi	Ascomycota	Sordariomycetes	Xylariales	Hypoxylaceae	Daldinia	Daldinia eschscholtzii	Maduranga et al. (2018)	SAs	Sri Lanka	SMP_E	Stem bark	AT_L8_E5	NCBI	KY977720	ITS
Isolated from culture (endophytic fungi)	Fungi	Ascomycota	Sordariomycetes	Xylariales	Hypoxylaceae	Daldinia	Daldinia eschscholtzii	Maduranga et al. (2018)	SAs	Sri Lanka	SMP_E	Stem bark	AT_L9_E1ST	NCBI	KY977722	ITS
Isolated from culture (endophytic fungi)	Fungi	Ascomycota	Sordariomycetes	Xylariales	Hypoxylaceae	Daldinia	Daldinia eschscholtzii	Maduranga et al. (2018)	SAs	Sri Lanka	SMP_E	Stem bark	AT_L9_E1	NCBI	MF773660	ITS
Isolated from culture (endophytic fungi)	Fungi	Ascomycota	Sordariomycetes	Xylariales	Hypoxylaceae	Daldinia	Daldinia eschscholtzii	Maduranga et al. (2018)	SAs	Sri Lanka	SMP_E	Stem bark	N_L9_E4	NCBI	KY977729	ITS
Isolated from culture (endophytic fungi)	Fungi	Ascomycota	Sordariomycetes	Xylariales	Hypoxylaceae	Daldinia	Daldinia eschscholtzii	Maduranga et al. (2018)	SAs	Sri Lanka	SMP_E	branck bark	NT_L2_E1	NCBI	KY992576	ITS
Isolated from culture (endophytic fungi)	Fungi	Ascomycota	Sordariomycetes	Xylariales	Hypoxylaceae	Daldinia	Daldinia eschscholtzii	Maduranga et al. (2018)	SAs	Sri Lanka	SMP_E	Stem bark	NT_L3_E2	NCBI	KY992577	ITS
Isolated from culture (endophytic fungi)	Fungi	Ascomycota	Sordariomycetes	Xylariales	Hypoxylaceae	Daldinia	Daldinia eschscholtzii	Maduranga et al. (2018)	SAs	Sri Lanka	SMP_E	Stem bark	NT_L1_E1	NCBI	KY992578	ITS
Isolated from culture (endophytic fungi)	Fungi	Ascomycota	Sordariomycetes	Xylariales	Hypoxylaceae	Daldinia	Daldinia eschscholtzii	Maduranga et al. (2018)	SAs	Sri Lanka	SMP_E	Stem bark	NT_L3_E1	NCBI	MF773669	ITS
Isolated from culture (endophytic fungi)	Fungi	Ascomycota	Sordariomycetes	Xylariales	Hypoxylaceae	Daldinia	Daldinia eschscholtzii	Maduranga et al. (2018)	SAs	Sri Lanka	SMP_E	Stem bark	N_L2_E4	NCBI	MF773663	ITS
Isolated from culture (endophytic fungi)	Fungi	Ascomycota	Sordariomycetes	Xylariales	Hypoxylaceae	Daldinia	Daldinia eschscholtzii	Maduranga et al. (2018)	SAs	Sri Lanka	SMP_E	Stem bark	2_23	NCBI	MF773682	ITS
Isolated from culture (endophytic fungi)	Fungi	Ascomycota	Sordariomycetes	Xylariales	Hypoxylaceae	Daldinia	Daldinia eschscholtzii	Maduranga et al. (2018)	SAs	Sri Lanka	SMP_E	stem bark	4_34	NCBI	MF029744	ITS
Isolated from culture (endophytic fungi)	Fungi	Ascomycota	Sordariomycetes	Xylariales	Hypoxylaceae	Daldinia	Daldinia eschscholtzii	Maduranga et al. (2018)	SAs	Sri Lanka	SMP_E	stem bark	5_8	NCBI	MF773671	ITS
Isolated from culture (endophytic fungi)	Fungi	Ascomycota	Sordariomycetes	Xylariales	Hypoxylaceae	Daldinia	Daldinia eschscholtzii	Maduranga et al. (2018)	SAs	Sri Lanka	SMP_E	stem bark	7_2	NCBI	MF773674	ITS
Isolated from culture (endophytic fungi)	Fungi	Ascomycota	Sordariomycetes	Xylariales	Hypoxylaceae	Daldinia	Daldinia eschscholtzii	Weerasinghe et al. (2021)	SAs	Sri Lanka	SMP_E	stem bark	100_01_05	NCBI	MT507799	ITS
Isolated from culture (endophytic fungi)	Fungi	Ascomycota	Sordariomycetes	Xylariales	Hypoxylaceae	Daldinia	Daldinia eschscholtzii	Weerasinghe et al. (2021)	SAs	Sri Lanka	SMP_E	stem bark	100_02_03	NCBI	MT507801	ITS
Isolated from culture (endophytic fungi)	Fungi	Ascomycota	Sordariomycetes	Xylariales	Hypoxylaceae	Daldinia	Daldinia eschscholtzii	Weerasinghe et al. (2021)	SAs	Sri Lanka	SMP_E	Branch bark	103_01_02	NCBI	MT507803	ITS
Isolated from culture (endophytic fungi)	Fungi	Ascomycota	Sordariomycetes	Xylariales	Hypoxylaceae	Daldinia	Daldinia eschscholtzii	Weerasinghe et al. (2021)	SAs	Sri Lanka	SMP_E	bark	103_02_01b	NCBI	MT507806	ITS
Isolated from culture (endophytic fungi)	Fungi	Ascomycota	Sordariomycetes	Xylariales	Hypoxylaceae	Daldinia	Daldinia eschscholtzii	Weerasinghe et al. (2021)	SAs	Sri Lanka	SMP_E	stem bark	104_01_04	NCBI	MT507807	ITS
Isolated from culture (endophytic fungi)	Fungi	Ascomycota	Sordariomycetes	Xylariales	Hypoxylaceae	Daldinia	Daldinia eschscholtzii	Weerasinghe et al. (2021)	SAs	Sri Lanka	SMP_E	roots	105_02_03IALPHA	NCBI	MT507813	ITS
Isolated from culture (endophytic fungi)	Fungi	Ascomycota	Sordariomycetes	Xylariales	Hypoxylaceae	Daldinia	Daldinia eschscholtzii	Weerasinghe et al. (2021)	SAs	Sri Lanka	SMP_E	stem bark	106_01_05	NCBI	MT507818	ITS
Isolated from culture (endophytic fungi)	Fungi	Ascomycota	Sordariomycetes	Xylariales	Hypoxylaceae	Daldinia	Daldinia eschscholtzii	Weerasinghe et al. (2021)	SAs	Sri Lanka	SMP_E	stem bark	106_02_03	NCBI	MT507821	ITS
Isolated from culture (endophytic fungi)	Fungi	Ascomycota	Sordariomycetes	Xylariales	Hypoxylaceae	Daldinia	Daldinia eschscholtzii	Weerasinghe et al. (2021)	SAs	Sri Lanka	SMP_E	Branch bark	106_03_02ALPHA	NCBI	MT507823	ITS
Isolated from culture (endophytic fungi)	Fungi	Ascomycota	Sordariomycetes	Xylariales	Hypoxylaceae	Daldinia	Daldinia eschscholtzii	Weerasinghe et al. (2021)	SAs	Sri Lanka	SMP_E	roots	107_01_03a	NCBI	MT507827	ITS
Isolated from culture (endophytic fungi)	Fungi	Ascomycota	Sordariomycetes	Xylariales	Hypoxylaceae	Daldinia	Daldinia eschscholtzii	Weerasinghe et al. (2021)	SAs	Sri Lanka	SMP_E	stem bark	109_01_02I	NCBI	MT507836	ITS
Isolated from culture (endophytic fungi)	Fungi	Ascomycota	Sordariomycetes	Xylariales	Hypoxylaceae	Daldinia	Daldinia eschscholtzii	Weerasinghe et al. (2021)	SAs	Sri Lanka	SMP_E	Branch bark	109_02_01bBETA	NCBI	MT507840	ITS
Isolated from culture (endophytic fungi)	Fungi	Ascomycota	Sordariomycetes	Xylariales	Hypoxylaceae	Daldinia	Daldinia eschscholtzii	Weerasinghe et al. (2021)	SAs	Sri Lanka	SMP_E	Stem bark	110_01_03b	NCBI	MT507843	ITS
Isolated from culture (endophytic fungi)	Fungi	Ascomycota	Sordariomycetes	Xylariales	Hypoxylaceae	Daldinia	Daldinia eschscholtzii	Weerasinghe et al. (2021)	SAs	Sri Lanka	SMP_E	Branch bark	111_01_01	NCBI	MT507844	ITS
Isolated from culture (endophytic fungi)	Fungi	Ascomycota	Sordariomycetes	Xylariales	Hypoxylaceae	Daldinia	Daldinia eschscholtzii	Weerasinghe et al. (2021)	SAs	Sri Lanka	SMP_E	Branch bark	111_02_03	NCBI	MT507845	ITS
Isolated from culture (endophytic fungi)	Fungi	Ascomycota	Sordariomycetes	Xylariales	Hypoxylaceae	Daldinia	Daldinia eschscholtzii	Weerasinghe et al. (2021)	SAs	Sri Lanka	SMP_E	Branch bark	111_03_02	NCBI	MT507848	ITS
Isolated from culture (endophytic fungi)	Fungi	Ascomycota	Sordariomycetes	Xylariales	Hypoxylaceae	Daldinia	Daldinia eschscholtzii	Weerasinghe et al. (2021)	SAs	Sri Lanka	SMP_E	Branch bark	112_01_02	NCBI	MT507849	ITS
Isolated from culture (endophytic fungi)	Fungi	Ascomycota	Sordariomycetes	Xylariales	Hypoxylaceae	Daldinia	Daldinia eschscholtzii	Weerasinghe et al. (2021)	SAs	Sri Lanka	SMP_E	Branch bark	112_02_03	NCBI	MT507851	ITS
Isolated from culture (endophytic fungi)	Fungi	Ascomycota	Sordariomycetes	Xylariales	Hypoxylaceae	Daldinia	Daldinia eschscholtzii	Weerasinghe et al. (2021)	SAs	Sri Lanka	SMP_E	Branch bark	113_01_02b	NCBI	MT507853	ITS
Isolated from culture (endophytic fungi)	Fungi	Ascomycota	Sordariomycetes	Xylariales	Hypoxylaceae	Daldinia	Daldinia eschscholtzii	Weerasinghe et al. (2021)	SAs	Sri Lanka	SMP_E	Stem bark	114_01_02	NCBI	MT507854	ITS
Isolated from culture (endophytic fungi)	Fungi	Ascomycota	Sordariomycetes	Xylariales	Hypoxylaceae	Daldinia	Daldinia eschscholtzii	Weerasinghe et al. (2021)	SAs	Sri Lanka	SMP_E	Branch bark	115_01_02	NCBI	MT507855	ITS
Isolated from culture (endophytic fungi)	Fungi	Ascomycota	Sordariomycetes	Xylariales	Hypoxylaceae	Daldinia	Daldinia eschscholtzii	Weerasinghe et al. (2021)	SAs	Sri Lanka	SMP_E	Branch bark	115_02_02	NCBI	MT507856	ITS
Isolated from culture (endophytic fungi)	Fungi	Ascomycota	Sordariomycetes	Xylariales	Hypoxylaceae	Daldinia	Daldinia eschscholtzii	Weerasinghe et al. (2021)	SAs	Sri Lanka	SMP_E	Branch bark	117_01_02	NCBI	MT507862	ITS
Isolated from culture (endophytic fungi)	Fungi	Ascomycota	Sordariomycetes	Xylariales	Hypoxylaceae	Daldinia	Daldinia eschscholtzii	Yang, L. J. et al. (2018)	EAs	China	SMP_E	leaves	HJ001	NCBI	KY440188	ITS
Isolated from culture (endophytic fungi)	Fungi	Ascomycota	Sordariomycetes	Xylariales	Hypoxylaceae	Daldinia	Daldinia eschscholtzii	Zhang, X. Y et al. (2018)	EAs	China	SMP_C	Non-rhizosphere sediment collected in area with vegetation	SCAU016	NCBI	KY827346	ITS
Isolated from culture (endophytic fungi)	Fungi	Ascomycota	Sordariomycetes	Xylariales	Hypoxylaceae	Daldinia		Maduranga et al. (2018)	SAs	Sri Lanka	SMP_E	Stem bark	N_L5_E2	NCBI	MF773665	ITS
Isolated from culture (endophytic fungi)	Fungi	Ascomycota	Sordariomycetes	Xylariales	Xylariaceae	Halorosellinia	Halorosellinia krabiensis	Dayarathne et al. (2020a)	SEAs	Thailand	SMP_E	decaying wood	MFLU 17-2596	NCBI	MN047119	ITS
Isolated from culture (endophytic fungi)	Fungi	Ascomycota	Sordariomycetes	Xylariales	Xylariaceae	Halorosellinia	Halorosellinia rhizophorae	Dayarathne et al. (2020a)	SEAs	Thailand	SMP_E	decaying wood	MFLU 17-2591	NCBI	MN047118	ITS
Isolated from culture (endophytic fungi)	Fungi	Ascomycota	Sordariomycetes	Xylariales	Hypoxylaceae	Hypoxylon	Hypoxylon anthochroum	Maduranga et al. (2018)	SAs	Sri Lanka	SMP_E	branch bark	AT_L6_E5	NCBI	KY992584	ITS
Isolated from culture (endophytic fungi)	Fungi	Ascomycota	Sordariomycetes	Xylariales	Hypoxylaceae	Hypoxylon	Hypoxylon anthochroum	Maduranga et al. (2018)	SAs	Sri Lanka	SMP_E	branch bark	2_7	NCBI	KY985428	ITS
Isolated from culture (endophytic fungi)	Fungi	Ascomycota	Sordariomycetes	Xylariales	Hypoxylaceae	Hypoxylon	Hypoxylon anthochroum	Maduranga et al. (2018)	SAs	Sri Lanka	SMP_E	stem bark	5_12	NCBI	MF773672	ITS
Isolated from culture (endophytic fungi)	Fungi	Ascomycota	Sordariomycetes	Xylariales	Hypoxylaceae	Hypoxylon	Hypoxylon anthochroum	Weerasinghe et al. (2021)	SAs	Sri Lanka	SMP_E	Branch bark	108_01_01	NCBI	MT507829	ITS
Isolated from culture (endophytic fungi)	Fungi	Ascomycota	Sordariomycetes	Xylariales	Hypoxylaceae	Hypoxylon	Hypoxylon aurantium	Dayarathne et al. (2020b)	SEAs	Thailand	SMP_E	decaying wood	MFLU 16-1202	NCBI	MN047114	ITS
Isolated from culture (endophytic fungi)	Fungi	Ascomycota	Sordariomycetes	Xylariales	Hypoxylaceae	Hypoxylon	Hypoxylon investiens	Li et al. (2016)	EAs	China	SMP_E	leaves	2-3-8-2-1-1	NCBI	KX065262	ITS
Isolated from culture (endophytic fungi)	Fungi	Ascomycota	Sordariomycetes	Xylariales	Hypoxylaceae	Hypoxylon	Hypoxylon griseobrunneum	Weerasinghe et al. (2021)	SAs	Sri Lanka	SMP_E	stem bark	106_02_04	NCBI	MT507822	ITS
Isolated from culture (endophytic fungi)	Fungi	Ascomycota	Sordariomycetes	Xylariales	Hypoxylaceae	Hypoxylon	Hypoxylon lividipigmentum	Weerasinghe et al. (2021)	SAs	Sri Lanka	SMP_E	Branch bark	111_02_04	NCBI	MT507846	ITS
Isolated from culture (endophytic fungi)	Fungi	Ascomycota	Sordariomycetes	Xylariales	Hypoxylaceae	Hypoxylon	Hypoxylon mangrovei	Dayarathne et al. (2020b)	SEAs	Thailand	SMP_E	decaying wood	MFLU 18-0559	NCBI	MN047116	ITS
Isolated from culture (endophytic fungi)	Fungi	Ascomycota	Sordariomycetes	Xylariales	Hypoxylaceae	Hypoxylon	Hypoxylon monticulosum	Zhang, X. Y et al. (2018)	EAs	China	SMP_C	Non-rhizosphere sediment collected in area with vegetation	SCAU021	NCBI	KY827351	ITS
Isolated from culture (endophytic fungi)	Fungi	Ascomycota	Sordariomycetes	Xylariales	Hypoxylaceae	Hypoxylon	Hypoxylon teeravasati	Phookamsak et al. (2019)	SAs	India	SMP_E	decaying wood	PUFD4	NCBI	KY863509	ITS
Isolated from culture (endophytic fungi)	Fungi	Ascomycota	Sordariomycetes	Xylariales	Hypoxylaceae	Hypoxylon		Buatong (2010)	SEAs	Thailand	SMP_E	branches and leaves	MA156	NCBI	GU592004	ITS
Isolated from culture (endophytic fungi)	Fungi	Ascomycota	Sordariomycetes	Xylariales	Xylariaceae	Xylaria	Xylaria castorea	Maduranga et al. (2018)	SAs	Sri Lanka	SMP_E	Stem bark	N_L2_E7	NCBI	MF773662	ITS
Isolated from culture (endophytic fungi)	Fungi	Ascomycota	Sordariomycetes	Xylariales	Xylariaceae	Xylaria	Xylaria cubensis	Apurillo et al. (2019)	SEAs	Philippines	SMP_E	leaves	M263	NCBI	KR056294	ITS
Isolated from culture (endophytic fungi)	Fungi	Ascomycota	Sordariomycetes	Xylariales	Xylariaceae	Xylaria	Xylaria enteroleuca	de Souza Sebastianes et al. (2013)	SAm	Brazil	SMP_E	fresh leaves	98.1(4)	NCBI	HQ023082	ITS
Isolated from culture (endophytic fungi)	Fungi	Ascomycota	Sordariomycetes	Xylariales	Xylariaceae	Xylaria	Xylaria feejeensis	Li et al. (2016)	EAs	China	SMP_E	leaves	1-3-10-2-4-1	NCBI	KX065285	ITS
Isolated from culture (endophytic fungi)	Fungi	Ascomycota	Sordariomycetes	Xylariales	Xylariaceae	Xylaria	Xylaria feejeensis	Maduranga et al. (2018)	SAs	Sri Lanka	SMP_E	Stem bark	ATII_L6_E3	NCBI	MG593846	ITS
Isolated from culture (endophytic fungi)	Fungi	Ascomycota	Sordariomycetes	Xylariales	Xylariaceae	Xylaria	Xylaria feejeensis	Maduranga et al. (2018)	SAs	Sri Lanka	SMP_E	Stem bark	ATII_L6_E1	NCBI	KY992580	ITS
Isolated from culture (endophytic fungi)	Fungi	Ascomycota	Sordariomycetes	Xylariales	Xylariaceae	Xylaria	Xylaria feejeensis	Weerasinghe et al. (2021)	SAs	Sri Lanka	SMP_E	root, stem and bark	103_02_02a	NCBI	MT507805	ITS
Isolated from culture (endophytic fungi)	Fungi	Ascomycota	Sordariomycetes	Xylariales	Xylariaceae	Xylaria	Xylaria feejeensis	Weerasinghe et al. (2021)	SAs	Sri Lanka	SMP_E	roots	105_02_04	NCBI	MT507815	ITS
Isolated from culture (endophytic fungi)	Fungi	Ascomycota	Sordariomycetes	Xylariales	Xylariaceae	Xylaria	Xylaria feejeensis	Weerasinghe et al. (2021)	SAs	Sri Lanka	SMP_E	Branch bark	106_03_06	NCBI	MT507824	ITS
Isolated from culture (endophytic fungi)	Fungi	Ascomycota	Sordariomycetes	Xylariales	Xylariaceae	Xylaria	Xylaria feejeensis	Weerasinghe et al. (2021)	SAs	Sri Lanka	SMP_E	Branch bark	106_04_02	NCBI	MT507825	ITS
Isolated from culture (endophytic fungi)	Fungi	Ascomycota	Sordariomycetes	Xylariales	Xylariaceae	Xylaria	Xylaria feejeensis	Weerasinghe et al. (2021)	SAs	Sri Lanka	SMP_E	roots	108_02_01	NCBI	MT507831	ITS
Isolated from culture (endophytic fungi)	Fungi	Ascomycota	Sordariomycetes	Xylariales	Xylariaceae	Xylaria	Xylaria feejeensis	Weerasinghe et al. (2021)	SAs	Sri Lanka	SMP_E	Branch bark	109_02_01a	NCBI	MT507838	ITS
Isolated from culture (endophytic fungi)	Fungi	Ascomycota	Sordariomycetes	Xylariales	Xylariaceae	Xylaria	Xylaria feejeensis	Weerasinghe et al. (2021)	SAs	Sri Lanka	SMP_E	Stem bark	110_01_02a	NCBI	MT507841	ITS
Isolated from culture (endophytic fungi)	Fungi	Ascomycota	Sordariomycetes	Xylariales	Xylariaceae	Xylaria	Xylaria feejeensis	Weerasinghe et al. (2021)	SAs	Sri Lanka	SMP_E	Branch bark	113_01_01b	NCBI	MT507852	ITS
Collect	Fungi	Ascomycota	Sordariomycetes	Xylariales	Xylariaceae	Xylaria	Xylaria hypoxylon	Dutta et al. 2013	SAs	India	LFPTR	Dead wood, logs and leaves
Isolated from culture (endophytic fungi)	Fungi	Ascomycota	Sordariomycetes	Xylariales	Xylariaceae	Xylaria	Xylaria psidii	Maduranga et al. (2018)	SAs	Sri Lanka	SMP_E	Stem bark	AT_L13_E2	NCBI	MF773655	ITS
Isolated from culture (endophytic fungi)	Fungi	Ascomycota	Sordariomycetes	Xylariales	Xylariaceae	Xylaria		Chi et al. (2019a); Chi et al. (2019b)	EAs	Taiwan	SMP_E	fresh leaves	NTOU:4900	NCBI	MK432985	ITS
Isolated from culture (endophytic fungi)	Fungi	Ascomycota	Sordariomycetes	Xylariales	Xylariaceae	Xylaria		de Souza Sebastianes et al. (2013)	SAm	Brazil	SMP_E	leaves	17(3)	NCBI		ITS
Isolated from culture (endophytic fungi)	Fungi	Ascomycota	Sordariomycetes	Xylariales	Xylariaceae	Xylaria		de Souza Sebastianes et al. (2013)	SAm	Brazil	SMP_E	branches	23(4)	NCBI		ITS
Isolated from culture (endophytic fungi)	Fungi	Ascomycota	Sordariomycetes	Xylariales	Xylariaceae	Xylaria		de Souza Sebastianes et al. (2013)	SAm	Brazil	SMP_E	branches	36(4)	NCBI		ITS
Isolated from culture (endophytic fungi)	Fungi	Ascomycota	Sordariomycetes	Xylariales	Xylariaceae	Xylaria		de Souza Sebastianes et al. (2013)	SAm	Brazil	SMP_E	branches	43(4)	NCBI		ITS
Isolated from culture (endophytic fungi)	Fungi	Ascomycota	Sordariomycetes	Xylariales	Xylariaceae	Xylaria		de Souza Sebastianes et al. (2013)	SAm	Brazil	SMP_E	branches	58(3)	NCBI		ITS
Isolated from culture (endophytic fungi)	Fungi	Ascomycota	Sordariomycetes	Xylariales	Xylariaceae	Xylaria		de Souza Sebastianes et al. (2013)	SAm	Brazil	SMP_E	branches	101(4)	NCBI		ITS
Isolated from culture (endophytic fungi)	Fungi	Ascomycota	Sordariomycetes	Xylariales	Xylariaceae	Xylaria		de Souza Sebastianes et al. (2013)	SAm	Brazil	SMP_E	branches	106(4)	NCBI		ITS
Isolated from culture (endophytic fungi)	Fungi	Ascomycota	Sordariomycetes	Xylariales	Xylariaceae	Xylaria		de Souza Sebastianes et al. (2013)	SAm	Brazil	SMP_E	leaves	15.2(2)	NCBI		ITS
Isolated from culture (endophytic fungi)	Fungi	Ascomycota	Sordariomycetes	Xylariales	Xylariaceae	Xylaria		de Souza Sebastianes et al. (2013)	SAm	Brazil	SMP_E	branches	33.3(1)	NCBI		ITS
Isolated from culture (endophytic fungi)	Fungi	Ascomycota	Sordariomycetes	Xylariales	Xylariaceae	Xylaria		de Souza Sebastianes et al. (2013)	SAm	Brazil	SMP_E	leaves	39.3(1)	NCBI		ITS
Isolated from culture (endophytic fungi)	Fungi	Ascomycota	Sordariomycetes	Xylariales	Xylariaceae	Xylaria		de Souza Sebastianes et al. (2013)	SAm	Brazil	SMP_E	leaves	47.1(1)	NCBI		ITS
Isolated from culture (endophytic fungi)	Fungi	Ascomycota	Sordariomycetes	Xylariales	Xylariaceae	Xylaria		de Souza Sebastianes et al. (2013)	SAm	Brazil	SMP_E	leaves	47.4(1)	NCBI		ITS
Isolated from culture (endophytic fungi)	Fungi	Ascomycota	Sordariomycetes	Xylariales	Xylariaceae	Xylaria		de Souza Sebastianes et al. (2013)	SAm	Brazil	SMP_E	leaves	53.2(1)	NCBI		ITS
Isolated from culture (endophytic fungi)	Fungi	Ascomycota	Sordariomycetes	Xylariales	Xylariaceae	Xylaria		de Souza Sebastianes et al. (2013)	SAm	Brazil	SMP_E	leaves	57.1(4)	NCBI		ITS
Isolated from culture (endophytic fungi)	Fungi	Ascomycota	Sordariomycetes	Xylariales	Xylariaceae	Xylaria		de Souza Sebastianes et al. (2013)	SAm	Brazil	SMP_E	branches	68.3(1)	NCBI		ITS
Isolated from culture (endophytic fungi)	Fungi	Ascomycota	Sordariomycetes	Xylariales	Xylariaceae	Xylaria		de Souza Sebastianes et al. (2013)	SAm	Brazil	SMP_E	branches	83.2(1)	NCBI		ITS
Isolated from culture (endophytic fungi)	Fungi	Ascomycota	Sordariomycetes	Xylariales	Xylariaceae	Xylaria		de Souza Sebastianes et al. (2013)	SAm	Brazil	SMP_E	leaves	93.3(1)	NCBI		ITS
Isolated from culture (endophytic fungi)	Fungi	Ascomycota	Sordariomycetes	Xylariales	Xylariaceae	Xylaria		Hamzah et al. (2018)	SEAs	Malaysia	SMP_E	fresh leaves and branches	RM1.18A.08	NCBI	MH397074	ITS
Isolated from culture (endophytic fungi)	Fungi	Ascomycota	Sordariomycetes	Xylariales	Xylariaceae	Xylaria		Li et al. (2016)	EAs	China	SMP_E	leaves	1-4-10-2-3-1	NCBI	KX065286	ITS
Isolated from culture (endophytic fungi)	Fungi	Ascomycota	Sordariomycetes	Xylariales	Xylariaceae	Xylaria		Li et al. (2016)	EAs	China	SMP_E	leaves	1-1-5-1-2-1	NCBI	KX065287	ITS
Collect	Fungi	Ascomycota	Pezizomycetes	Pezizales	Pezizaceae	Peziza		Sharif and da Silva, 2021	SAm	Guyana	LFPTR	Fruit
Collect	Fungi	Basidiomycota	Agaricomycetes	Agaricales	Agaricaceae	Agaricus	Agaricus sylvaticus	Ghate and Sridhar, 2016	SAs	India	SED	soil
Collect	Fungi	Basidiomycota	Agaricomycetes	Agaricales	Agaricaceae	Agaricus		Sharif and da Silva, 2021	SAm	Guyana	LFPTR	Fruit
Collect	Fungi	Basidiomycota	Agaricomycetes	Agaricales	Agaricaceae	Chlorophyllum	Chlorophyllum rhacodes	Dutta et al. 2013	SAs	India	SED	Humus admixed soi
Collect	Fungi	Basidiomycota	Agaricomycetes	Agaricales	Agaricaceae	Coprinus	Coprinus disseminatus	Dutta et al. 2013	SAs	India	LFPTR	Dead wood, logs and leaves
Collect	Fungi	Basidiomycota	Agaricomycetes	Agaricales	Agaricaceae	Coprinus	Coprinus lagopus	Dutta et al. 2013	SAs	India	LFPTR	Dead wood, logs and leaves
Collect	Fungi	Basidiomycota	Agaricomycetes	Agaricales	Agaricaceae	Coprinus	Coprinus plicatilis	Dutta et al. 2013	SAs	India	LFPTR	Grassy fields
Collect	Fungi	Basidiomycota	Agaricomycetes	Agaricales	Agaricaceae	Coprinus	Coprinus plicatilis	Ghate and Sridhar, 2016	SAs	India	SED	soil
Collect	Fungi	Basidiomycota	Agaricomycetes	Agaricales	Agaricaceae	Coprinus	Coprinus stercoreus	Ghate and Sridhar, 2016	SAs	India	SED	soil
Collect	Fungi	Basidiomycota	Agaricomycetes	Agaricales	Agaricaceae	Lepiota		Ghate and Sridhar, 2016	SAs	India	SED	soil
Collect	Fungi	Basidiomycota	Agaricomycetes	Agaricales	Agaricaceae	Lepiota		Ghate and Sridhar, 2016	SAs	India	SED	soil
Collect	Fungi	Basidiomycota	Agaricomycetes	Agaricales	Agaricaceae	Lepiota		Sharif and da Silva, 2021	SAm	Guyana	LFPTR	Fruit
Collect	Fungi	Basidiomycota	Agaricomycetes	Agaricales	Agaricaceae	Leucocoprinus	Leucocoprinus brebissonii	Ghate and Sridhar, 2016	SAs	India	SED	soil
Collect	Fungi	Basidiomycota	Agaricomycetes	Agaricales	Agaricaceae	Leucocoprinus	Leucocoprinus birnbaumii	Dutta et al. 2013	SAs	India	LFPTR	Grassy fields
Collect	Fungi	Basidiomycota	Agaricomycetes	Agaricales	Agaricaceae	Leucocoprinus	Leucocoprinus cepaestipes	Dutta et al. 2013	SAs	India	LFPTR	Grassy fields
Collect	Fungi	Basidiomycota	Agaricomycetes	Agaricales	Agaricaceae	Tulostoma	Tulostoma chudaei	Dutta et al. 2013	SAs	India	SED	Humus admixed soi
Collect	Fungi	Basidiomycota	Agaricomycetes	Agaricales	Amanitaceae	Amanita		Sharif and da Silva, 2021	SAm	Guyana	LFPTR	Fruit
Collect	Fungi	Basidiomycota	Agaricomycetes	Agaricales	Bolbitiaceae	Bolbitius		Dutta et al. 2013	SAs	India	SED	Decomposed leaves litter admixed soil
Collect	Fungi	Basidiomycota	Agaricomycetes	Agaricales	Bolbitiaceae	Conocybe	Conocybe tenera	Dutta et al. 2013	SAs	India	SED	Humus admixed soi
Collect	Fungi	Basidiomycota	Agaricomycetes	Agaricales	Clitocybaceae	Collybia	Collybia sublaccata	Ghate and Sridhar, 2016	SAs	India	LFPTR	leaves litter
Collect	Fungi	Basidiomycota	Agaricomycetes	Agaricales	Clitocybaceae	Collybia	Collybia sublaccata	Ghate and Sridhar, 2016	SAs	India	SED	soil
Collect	Fungi	Basidiomycota	Agaricomycetes	Agaricales	Crepidotaceae	Crepidotus	Crepidotus krieglsteineri	Baltazar et al. (2009)	NAm	United States	LFPTR	Dead wood
Collect	Fungi	Basidiomycota	Agaricomycetes	Agaricales	Crepidotaceae	Crepidotus	Crepidotus uber	Baltazar et al. (2009)	Car	Puerto Rico	LFPTR	bark and dead woods
Collect	Fungi	Basidiomycota	Agaricomycetes	Agaricales	Crepidotaceae	Crepidotus	Crepidotus uber	Ghate and Sridhar, 2016	SAs	India	LFPTR	wood
Collect	Fungi	Basidiomycota	Agaricomycetes	Agaricales	Crepidotaceae	Crepidotus		Ghate and Sridhar, 2016	SAs	India	LFPTR	wood
Collect	Fungi	Basidiomycota	Agaricomycetes	Agaricales	Crepidotaceae	Crepidotus		Ghate and Sridhar, 2016	SAs	India	LFPTR	wood
Collect	Fungi	Basidiomycota	Agaricomycetes	Agaricales	Entolomataceae	Entoloma	Entoloma strictius	Alam et al. 2024	SAs	Bangladesh	SED	humidy soil
Collect	Fungi	Basidiomycota	Agaricomycetes	Agaricales	Hygrophoraceae	Camarophyllus		Dutta et al. 2013	SAs	India	LFPTR	Bamboo plantation
Collect	Fungi	Basidiomycota	Agaricomycetes	Agaricales	Hygrophoraceae	Hygrocybe	Hygrocybe alwisii	Ghate and Sridhar, 2016	SAs	India	LFPTR	leaves litter
Collect	Fungi	Basidiomycota	Agaricomycetes	Agaricales	Hygrophoraceae	Hygrocybe	Hygrocybe alwisii	Ghate and Sridhar, 2016	SAs	India	SED	soil
Collect	Fungi	Basidiomycota	Agaricomycetes	Agaricales	Hygrophoraceae	Hygrocybe	Hygrocybe nivosa	Ghate and Sridhar, 2016	SAs	India	SED	soil
Collect	Fungi	Basidiomycota	Agaricomycetes	Agaricales	Hygrophoraceae	Hygrocybe		Ghate and Sridhar, 2016	SAs	India	LFPTR	leaves litter
Collect	Fungi	Basidiomycota	Agaricomycetes	Agaricales	Hygrophoraceae	Hygrocybe		Ghate and Sridhar, 2016	SAs	India	SED	soil
Collect	Fungi	Basidiomycota	Agaricomycetes	Agaricales	Hymenogastraceae	Gymnopilus	Gymnopilus dilepis	Dutta et al. 2013	SAs	India	LFPTR	Dead wood, logs and leaves
Collect	Fungi	Basidiomycota	Agaricomycetes	Agaricales	Inocybaceae	Inocybe	Inocybe petchi	Ghate and Sridhar, 2016	SAs	India	SED	soil
Collect	Fungi	Basidiomycota	Agaricomycetes	Agaricales	Inocybaceae	Inocybe		Dutta et al. 2013	SAs	India	LFPTR	Grassy fields
Collect	Fungi	Basidiomycota	Agaricomycetes	Agaricales	Lycoperdaceae	Lycoperdon	Lycoperdon decipiens	Ghate and Sridhar, 2016	SAs	India	SED	soil
Collect	Fungi	Basidiomycota	Agaricomycetes	Agaricales	Lycoperdaceae	Lycoperdon	Lycoperdon pyriforme	Dutta et al. 2013	SAs	India	LFPTR	Grassy fields
Collect	Fungi	Basidiomycota	Agaricomycetes	Agaricales	Lycoperdaceae	Lycoperdon	Lycoperdon utriforme	Ghate and Sridhar, 2016	SAs	India	SED	soil
Collect	Fungi	Basidiomycota	Agaricomycetes	Agaricales	Lycoperdaceae	Lycoperdon		Sharif and da Silva, 2021	SAm	Guyana	LFPTR	Fruit
Collect	Fungi	Basidiomycota	Agaricomycetes	Agaricales	Lyophyllaceae	Calocybe	Calocybe indica	Dutta et al. 2013	SAs	India	LFPTR	Base of living Cocos nucifera tree
Collect	Fungi	Basidiomycota	Agaricomycetes	Agaricales	Lyophyllaceae	Termitomyces	Termitomyces clypeatus	Dutta et al. 2013	SAs	India	LFPTR	Termite mounds
Collect	Fungi	Basidiomycota	Agaricomycetes	Agaricales	Lyophyllaceae	Termitomyces	Termitomyces microcarpus	Dutta et al. 2013	SAs	India	LFPTR	Termite mounds
Collect	Fungi	Basidiomycota	Agaricomycetes	Agaricales	Marasmiaceae	Calathella	Calathella mangrovei	Baltazar et al. (2009)	SEAs	Malaysia	LFPTR	decaying
Collect	Fungi	Basidiomycota	Agaricomycetes	Agaricales	Marasmiaceae	Calathella	Calathella mangrovei	Baltazar et al. (2009)	SAs	Maldives	LFPTR	decaying
Isolated from culture (endophytic fungi)	Fungi	Ascomycota	Agaricomycetes	Agaricales	Marasmiaceae	Marasmiellus	Marasmiellus palmivorus	Apurillo et al. (2019)	SEAs	Philippines	SMP_E	leaves	M133	NCBI	KR056289	ITS
Isolated from culture (endophytic fungi)	Fungi	Ascomycota	Agaricomycetes	Agaricales	Marasmiaceae	Marasmiellus	Marasmiellus palmivorus	Apurillo et al. (2019)	SEAs	Philippines	SMP_E	leaves	M121	NCBI	KR056290	ITS
Collect	Fungi	Basidiomycota	Agaricomycetes	Agaricales	Marasmiaceae	Marasmiellus	Marasmiellus stenophyllus	Ghate and Sridhar, 2016	SAs	India	LFPTR	wood
Collect	Fungi	Basidiomycota	Agaricomycetes	Agaricales	Marasmiaceae	Marasmiellus		Ghate and Sridhar, 2016	SAs	India	LFPTR	wood
Collect	Fungi	Basidiomycota	Agaricomycetes	Agaricales	Marasmiaceae	Marasmiellus		Dutta et al. 2013	SAs	India	LFPTR	Dead wood, logs and leaves
Collect	Fungi	Basidiomycota	Agaricomycetes	Agaricales	Marasmiaceae	Marasmius	Marasmius bambusiniformis	Dutta et al. 2013	SAs	India	LFPTR	Dead wood, logs and leaves
Collect	Fungi	Basidiomycota	Agaricomycetes	Agaricales	Marasmiaceae	Marasmius	Marasmius confertus	Ghate and Sridhar, 2016	SAs	India	SED	soil
Collect	Fungi	Basidiomycota	Agaricomycetes	Agaricales	Marasmiaceae	Marasmius	Marasmius confertus	Ghate and Sridhar, 2016	SAs	India	LFPTR	wood
Collect	Fungi	Basidiomycota	Agaricomycetes	Agaricales	Marasmiaceae	Marasmius	Marasmius graminum	Dutta et al. 2013	SAs	India	LFPTR	Dead wood, logs and leaves
Collect	Fungi	Basidiomycota	Agaricomycetes	Agaricales	Marasmiaceae	Marasmius	Marasmius haematocephalus	Dutta et al. 2013	SAs	India	LFPTR	Dead wood, logs and leaves
Collect	Fungi	Basidiomycota	Agaricomycetes	Agaricales	Marasmiaceae	Marasmius	Marasmius kisangensi	Ghate and Sridhar, 2016	SAs	India	LFPTR	leaves litter
Collect	Fungi	Basidiomycota	Agaricomycetes	Agaricales	Marasmiaceae	Marasmius	Marasmius kisangensi	Ghate and Sridhar, 2016	SAs	India	SED	soil
Collect	Fungi	Basidiomycota	Agaricomycetes	Agaricales	Marasmiaceae	Marasmius	Marasmius rotula	Dutta et al. 2013	SAs	India	LFPTR	Dead wood, logs and leaves
Collect	Fungi	Basidiomycota	Agaricomycetes	Agaricales	Marasmiaceae	Marasmius	Marasmius siccus	Dutta et al. 2013	SAs	India	LFPTR	Dead wood, logs and leaves
Collect	Fungi	Basidiomycota	Agaricomycetes	Agaricales	Marasmiaceae	Marasmius		Ghate and Sridhar, 2016	SAs	India	LFPTR	leaves litter
Collect	Fungi	Basidiomycota	Agaricomycetes	Agaricales	Marasmiaceae	Marasmius		Ghate and Sridhar, 2016	SAs	India	LFPTR	wood
Collect	Fungi	Basidiomycota	Agaricomycetes	Agaricales	Marasmiaceae	Marasmius		Ghate and Sridhar, 2016	SAs	India	LFPTR	leaves litter
Collect	Fungi	Basidiomycota	Agaricomycetes	Agaricales	Marasmiaceae	Marasmius		Ghate and Sridhar, 2016	SAs	India	SED	soil
Collect	Fungi	Basidiomycota	Agaricomycetes	Agaricales	Marasmiaceae	Marasmius		Ghate and Sridhar, 2016	SAs	India	SED	soil
Collect	Fungi	Basidiomycota	Agaricomycetes	Agaricales	Mycenaceae	Mycena		Sharif and da Silva, 2021	SAm	Guyana	LFPTR	Fruit
Collect	Fungi	Basidiomycota	Agaricomycetes	Agaricales	Niaceae	Halocyphina	Halocyphina villosa	Baltazar et al. (2009)	SEAs	Indonesia	LFPTR
Collect	Fungi	Basidiomycota	Agaricomycetes	Agaricales	Niaceae	Halocyphina	Halocyphina villosa	Baltazar et al. (2009)	SEAs	Malaysia	LFPTR
Collect	Fungi	Basidiomycota	Agaricomycetes	Agaricales	Niaceae	Halocyphina	Halocyphina villosa	Baltazar et al. (2009)	SAs	India	LFPTR
Collect	Fungi	Basidiomycota	Agaricomycetes	Agaricales	Niaceae	Halocyphina	Halocyphina villosa	Baltazar et al. (2009)	Car	Caribbean	LFPTR
Collect	Fungi	Basidiomycota	Agaricomycetes	Agaricales	Niaceae	Halocyphina	Halocyphina villosa	Baltazar et al. (2009)	CAm	Belize	LFPTR
Collect	Fungi	Basidiomycota	Agaricomycetes	Agaricales	Niaceae	Halocyphina	Halocyphina villosa	Baltazar et al. (2009)	NAm	United States	LFPTR
Collect	Fungi	Basidiomycota	Agaricomycetes	Agaricales	Niaceae	Halocyphina	Halocyphina villosa	Baltazar et al. (2009)	WAf	Ghana	LFPTR
Collect	Fungi	Basidiomycota	Agaricomycetes	Agaricales	Niaceae	Halocyphina	Halocyphina villosa	Baltazar et al. (2009)	WAf	Liberia	LFPTR
Collect	Fungi	Basidiomycota	Agaricomycetes	Agaricales	Niaceae	Halocyphina	Halocyphina villosa	Baltazar et al. (2009)	Car	Trinidad and Tobago	LFPTR
Collect	Fungi	Basidiomycota	Agaricomycetes	Agaricales	Niaceae	Halocyphina	Halocyphina villosa	Baltazar et al. (2009)	SAf	South Africa	LFPTR
Collect	Fungi	Basidiomycota	Agaricomycetes	Agaricales	Niaceae	Halocyphina	Halocyphina villosa	Baltazar et al. (2009)	EAf	Mauritius Island	LFPTR
Collect	Fungi	Basidiomycota	Agaricomycetes	Agaricales	Niaceae	Halocyphina	Halocyphina villosa	Baltazar et al. (2009)	SAs	Sri Lanka	LFPTR
Collect	Fungi	Basidiomycota	Agaricomycetes	Agaricales	Niaceae	Halocyphina	Halocyphina villosa	Baltazar et al. (2009)	EAf	Seychelles	LFPTR
Collect	Fungi	Basidiomycota	Agaricomycetes	Agaricales	Niaceae	Halocyphina	Halocyphina villosa	Baltazar et al. (2009)	Mel	Fiji	LFPTR
Collect	Fungi	Basidiomycota	Agaricomycetes	Agaricales	Niaceae	Halocyphina	Halocyphina villosa	Baltazar et al. (2009)	SEAs	Philippines	LFPTR
Collect	Fungi	Basidiomycota	Agaricomycetes	Agaricales	Niaceae	Halocyphina	Halocyphina villosa	Baltazar et al. (2009)	SEAs	Brunei	LFPTR
Collect	Fungi	Basidiomycota	Agaricomycetes	Agaricales	Niaceae	Halocyphina	Halocyphina villosa	Baltazar et al. (2009)	SEAs	Philippines	LFPTR
Collect	Fungi	Basidiomycota	Agaricomycetes	Agaricales	Niaceae	Halocyphina	Halocyphina villosa	Baltazar et al. (2009)	EAs	China	LFPTR
Collect	Fungi	Basidiomycota	Agaricomycetes	Agaricales	Niaceae	Halocyphina	Halocyphina villosa	Baltazar et al. (2009)	SEAs	Singapore	LFPTR
Collect	Fungi	Basidiomycota	Agaricomycetes	Agaricales	Niaceae	Halocyphina	Halocyphina villosa	Baltazar et al. (2009)	SEAs	Thailand	LFPTR
Collect	Fungi	Basidiomycota	Agaricomycetes	Agaricales	Niaceae	Halocyphina	Halocyphina villosa	Baltazar et al. (2009)	ANZ	Australia	LFPTR
Collect	Fungi	Basidiomycota	Agaricomycetes	Agaricales	Niaceae	Nia	Nia vibrissa	Baltazar et al. (2009)	SAm	Brazil	LFPTR
Collect	Fungi	Basidiomycota	Agaricomycetes	Agaricales	Niaceae	Nia	Nia vibrissa	Baltazar et al. (2009)	NAm	Bermuda	LFPTR
Collect	Fungi	Basidiomycota	Agaricomycetes	Agaricales	Niaceae	Nia	Nia vibrissa	Baltazar et al. (2009)	CAm	Belize	LFPTR
Collect	Fungi	Basidiomycota	Agaricomycetes	Agaricales	Niaceae	Nia	Nia vibrissa	Baltazar et al. (2009)	NAm	United States	LFPTR
Collect	Fungi	Basidiomycota	Agaricomycetes	Agaricales	Niaceae	Nia	Nia vibrissa	Baltazar et al. (2009)	WAf	Ghana	LFPTR
Collect	Fungi	Basidiomycota	Agaricomycetes	Agaricales	Niaceae	Nia	Nia vibrissa	Baltazar et al. (2009)	WAf	Liberia	LFPTR
Collect	Fungi	Basidiomycota	Agaricomycetes	Agaricales	Niaceae	Nia	Nia vibrissa	Baltazar et al. (2009)	Car	Trinidad and Tobago	LFPTR
Collect	Fungi	Basidiomycota	Agaricomycetes	Agaricales	Niaceae	Nia	Nia vibrissa	Baltazar et al. (2009)	SAs	India	LFPTR
Collect	Fungi	Basidiomycota	Agaricomycetes	Agaricales	Niaceae	Nia	Nia vibrissa	Baltazar et al. (2009)	SAf	South Africa	LFPTR
Collect	Fungi	Basidiomycota	Agaricomycetes	Agaricales	Niaceae	Nia	Nia vibrissa	Baltazar et al. (2009)	SAs	Maldives	LFPTR
Collect	Fungi	Basidiomycota	Agaricomycetes	Agaricales	Niaceae	Nia	Nia vibrissa	Baltazar et al. (2009)	EAf	Mauritius Island	LFPTR
Collect	Fungi	Basidiomycota	Agaricomycetes	Agaricales	Niaceae	Nia	Nia vibrissa	Baltazar et al. (2009)	SAs	Sri Lanka	LFPTR
Collect	Fungi	Basidiomycota	Agaricomycetes	Agaricales	Niaceae	Nia	Nia vibrissa	Baltazar et al. (2009)	EAf	Seychelles	LFPTR
Collect	Fungi	Basidiomycota	Agaricomycetes	Agaricales	Niaceae	Nia	Nia vibrissa	Baltazar et al. (2009)	Mel	Fiji	LFPTR
Collect	Fungi	Basidiomycota	Agaricomycetes	Agaricales	Niaceae	Nia	Nia vibrissa	Baltazar et al. (2009)	SEAs	Philippines	LFPTR
Collect	Fungi	Basidiomycota	Agaricomycetes	Agaricales	Niaceae	Nia	Nia vibrissa	Baltazar et al. (2009)	SEAs	Brunei	LFPTR
Collect	Fungi	Basidiomycota	Agaricomycetes	Agaricales	Niaceae	Nia	Nia vibrissa	Baltazar et al. (2009)	SEAs	Philippines	LFPTR
Collect	Fungi	Basidiomycota	Agaricomycetes	Agaricales	Niaceae	Nia	Nia vibrissa	Baltazar et al. (2009)	SEAs	Malaysia	LFPTR
Collect	Fungi	Basidiomycota	Agaricomycetes	Agaricales	Niaceae	Nia	Nia vibrissa	Baltazar et al. (2009)	EAs	China	LFPTR
Collect	Fungi	Basidiomycota	Agaricomycetes	Agaricales	Niaceae	Nia	Nia vibrissa	Baltazar et al. (2009)	SEAs	Singapore	LFPTR
Collect	Fungi	Basidiomycota	Agaricomycetes	Agaricales	Niaceae	Nia	Nia vibrissa	Baltazar et al. (2009)	SEAs	Thailand	LFPTR
Collect	Fungi	Basidiomycota	Agaricomycetes	Agaricales	Niaceae	Nia	Nia vibrissa	Baltazar et al. (2009)	ANZ	Australia	LFPTR
Collect	Fungi	Basidiomycota	Agaricomycetes	Agaricales	Nidulariaceae	Cyathus	Cyathus striatus	Dutta et al. 2013	SAs	India	LFPTR	Dead wood, logs and leaves
Isolated from culture (endophytic fungi)	Fungi	Basidiomycota	Agaricomycetes	Agaricales	Physalacriaceae	Cylindrobasidium	Cylindrobasidium torrendii	Osorio et al. (2023)	SAm	Colombia	SMP_E	branches	COLLR1	NCBI	MW029959	ITS
Isolated from culture (endophytic fungi)	Fungi	Basidiomycota	Agaricomycetes	Agaricales	Physalacriaceae	Cylindrobasidium	Cylindrobasidium torrendii	Osorio et al. (2023)	SAm	Colombia	SMP_E	branches	COLPR-13	NCBI	MW029958	ITS
Collect	Fungi	Basidiomycota	Agaricomycetes	Agaricales	Physalacriaceae	Oudemansiella	Oudemansiella canarii	Ghate and Sridhar, 2016	SAs	India	LFPTR	wood
Collect	Fungi	Basidiomycota	Agaricomycetes	Agaricales	Physalacriaceae	Physalacria	Physalacria maipoensis	Baltazar et al. (2009)	EAs	China	LFPTR	wood at the base of living Av. marina and decaying driftwood on swampy ground
Collect	Fungi	Basidiomycota	Agaricomycetes	Agaricales	Pleurotaceae	Pleurotus	Pleurotus djamor	Baltazar et al. (2009)	Car	Puerto Rico	LFPTR
Collect	Fungi	Basidiomycota	Agaricomycetes	Agaricales	Pleurotaceae	Pleurotus	Pleurotus flabeliforme	Baltazar et al. (2009)	SAm	Brazil	LFPTR
Collect	Fungi	Basidiomycota	Agaricomycetes	Agaricales	Pleurotaceae	Pleurotus	Pleurotus ostreatoroseus	Baltazar et al. (2009)	SAm	Brazil	LFPTR	deadbranches of living and dead branches of fallen
Collect	Fungi	Basidiomycota	Agaricomycetes	Agaricales	Pleurotaceae	Pleurotus	Pleurotus ostreatus	Baltazar et al. (2009)	SAm	Brazil	LFPTR
Collect	Fungi	Basidiomycota	Agaricomycetes	Agaricales	Pleurotaceae	Pleurotus	Pleurotus ostreatus	Dutta et al. 2013	SAs	India	LFPTR	Dead wood, logs and leaves
Collect	Fungi	Basidiomycota	Agaricomycetes	Agaricales	Pleurotaceae	Pleurotus	Pleurotus pulmonaris	Alam et al. 2024	SAs	Bangladesh	LFPTR	Dead trees and branches
Collect	Fungi	Basidiomycota	Agaricomycetes	Agaricales	Pleurotaceae	Pleurotus	Pleurotus djamor var. roseus	Trierveiler-Pereira et al. 2009	SAm	Brazil	LFPTR	dead trunks
Collect	Fungi	Basidiomycota	Agaricomycetes	Agaricales	Pluteaceae	Pluteus	Pluteus ephebeus	Dutta et al. 2013	SAs	India	LFPTR	Grassy fields
Collect	Fungi	Basidiomycota	Agaricomycetes	Agaricales	Pluteaceae	Pluteus		Ghate and Sridhar, 2016	SAs	India	SED	soil
Collect	Fungi	Basidiomycota	Agaricomycetes	Agaricales	Pluteaceae	Volvariella	Volvariella gloiocephala	Dutta et al. 2013	SAs	India	LFPTR	Farmyard area with decomposed paddy stra
Collect	Fungi	Basidiomycota	Agaricomycetes	Agaricales	Pluteaceae	Volvariella	Volvariella pusilla	Dutta et al. 2013	SAs	India	SED	Humus admixed soi
Collect	Fungi	Basidiomycota	Agaricomycetes	Agaricales	Pluteaceae	Volvariella	Volvariella volvacea	Dutta et al. 2013	SAs	India		Farmyard area with decomposed paddy stra
Isolated from culture (endophytic fungi)	Fungi	Basidiomycota	Agaricomycetes	Agaricales	Psathyrellaceae	Coprinellus	Coprinellus radians	Osorio et al. (2023)	SAm	Colombia	SMP_E	branches	COLRR-11	NCBI	MW029960	ITS
Isolated from culture (endophytic fungi)	Fungi	Basidiomycota	Agaricomycetes	Agaricales	Psathyrellaceae	Coprinellus	Coprinellus radians	Weerasinghe et al. (2021)	SAs	Sri Lanka	SMP_E	root, stem and bark	105_02_01	NCBI	MT507812	ITS
Isolated from culture (endophytic fungi)	Fungi	Basidiomycota	Agaricomycetes	Agaricales	Psathyrellaceae	Coprinellus		de Souza Sebastianes et al. (2013)	SAm	Brazil	SMP_E	branches	FS-81(3)	NCBI	HQ023103	ITS
Isolated from culture (endophytic fungi)	Fungi	Basidiomycota	Agaricomycetes	Agaricales	Psathyrellaceae	Coprinopsis	Coprinopsis atramentaria	Li et al. (2016)	EAs	China	SMP_E	leaves	2-1-3-2-2-2	NCBI	KX065254	ITS
Collect	Fungi	Basidiomycota	Agaricomycetes	Agaricales	Psathyrellaceae	Psathyrella	Psathyrella rhizophorae	Baltazar et al. (2009)	NAm	United States	LFPTR
Collect	Fungi	Basidiomycota	Agaricomycetes	Agaricales	Psathyrellaceae	Psathyrella		Ghate and Sridhar, 2016	SAs	India	LFPTR	leaves litter
Collect	Fungi	Basidiomycota	Agaricomycetes	Agaricales	Psathyrellaceae	Psathyrella		Ghate and Sridhar, 2016	SAs	India	SED	soil
Collect	Fungi	Basidiomycota	Agaricomycetes	Agaricales	Psathyrellaceae	Psathyrella		Dutta et al. 2013	SAs	India	LFPTR	Grassy fields
Collect	Fungi	Basidiomycota	Agaricomycetes	Agaricales	Radulomycetaceae	Radulomyces	Radulomyces confluens	Baltazar et al. (2009)	EAs	Japan	LFPTR	decaying branch
Collect	Fungi	Basidiomycota	Agaricomycetes	Agaricales	Resupinataceae	Resupinatus	Resupinatus poriaeformis	Nogueira-Melo et al. 2017	SAm	Brazil	LFPTR
Collect	Fungi	Basidiomycota	Agaricomycetes	Agaricales	Resupinataceae	Resupinatus	Resupinatus poriaeformis	Nogueira-Melo et al. 2014	SAm	Brazil	LFPTR	Wood decaying
Collect	Fungi	Basidiomycota	Agaricomycetes	Agaricales	Schizophyllaceae	Schizophyllum	Schizophyllum brasiliense	Baltazar et al. (2009)	SAm	Brazil	LFPTR
Collect	Fungi	Basidiomycota	Agaricomycetes	Agaricales	Schizophyllaceae	Schizophyllum	Schizophyllum commune	Baltazar et al. (2009)	Car	Puerto Rico	LFPTR	decaying, dead wood and bark
Isolated from culture (endophytic fungi)	Fungi	Basidiomycota	Agaricomycetes	Agaricales	Schizophyllaceae	Schizophyllum	Schizophyllum commune	Bitacura et al. (2024)	SEAs	Philippines	SMP_E	mature and healthy leaves	RmLE-P12	NCBI	OR978466	ITS
Collect	Fungi	Basidiomycota	Agaricomycetes	Agaricales	Schizophyllaceae	Schizophyllum	Schizophyllum commune	Dutta et al. 2013	SAs	India	LFPTR	Dead wood, logs and leaves
Isolated from culture (endophytic fungi)	Fungi	Basidiomycota	Agaricomycetes	Agaricales	Schizophyllaceae	Schizophyllum	Schizophyllum commune	Hamzah et al. (2018)	SEAs	Malaysia	SMP_E	leaves	RM3.18A.05	NCBI	MH397089	ITS
Isolated from culture (endophytic fungi)	Fungi	Basidiomycota	Agaricomycetes	Agaricales	Schizophyllaceae	Schizophyllum	Schizophyllum commune	Hamzah et al. (2018)	SEAs	Malaysia	SMP_E	leaves	RM3.18A.06	NCBI	MH397090	ITS
Isolated from culture (endophytic fungi)	Fungi	Basidiomycota	Agaricomycetes	Agaricales	Schizophyllaceae	Schizophyllum	Schizophyllum commune	Hamzah et al. (2018)	SEAs	Malaysia	SMP_E	leaves	RM2.30.11	NCBI	MH397090	ITS
Isolated from culture (endophytic fungi)	Fungi	Basidiomycota	Agaricomycetes	Agaricales	Schizophyllaceae	Schizophyllum	Schizophyllum commune	Joel and Bhimba (2013)	SAs	India	SMP_E	leaves	VB3	NCBI	HQ271349	ITS
Isolated from culture (endophytic fungi)	Fungi	Basidiomycota	Agaricomycetes	Agaricales	Schizophyllaceae	Schizophyllum	Schizophyllum commune	Maduranga et al. (2018)	SAs	Sri Lanka	SMP_E	Stem bark	AT_L1_E6	NCBI	MF773651	ITS
Isolated from culture (endophytic fungi)	Fungi	Basidiomycota	Agaricomycetes	Agaricales	Schizophyllaceae	Schizophyllum	Schizophyllum commune	Maduranga et al. (2018)	SAs	Sri Lanka	SMP_E	Stem bark	AT_L1_E7	NCBI	MF773657	ITS
Isolated from culture (endophytic fungi)	Fungi	Basidiomycota	Agaricomycetes	Agaricales	Schizophyllaceae	Schizophyllum	Schizophyllum commune	Maduranga et al. (2018)	SAs	Sri Lanka	SMP_E	Stem bark	6_17	NCBI	MF773673	ITS
Collect	Fungi	Basidiomycota	Agaricomycetes	Agaricales	Schizophyllaceae	Schizophyllum	Schizophyllum commune	Nogueira-Melo et al. 2017	SAm	Brazil	LFPTR
Collect	Fungi	Basidiomycota	Agaricomycetes	Agaricales	Schizophyllaceae	Schizophyllum	Schizophyllum commune	Nogueira-Melo et al. 2014	SAm	Brazil	LFPTR	Wood decaying
Isolated from culture (endophytic fungi)	Fungi	Basidiomycota	Agaricomycetes	Agaricales	Schizophyllaceae	Schizophyllum	Schizophyllum commune	Revathy et al. (2024)	SAs	India	SMP_E	Leaves	EF 325	NCBI	ON167581	ITS
Collect	Fungi	Basidiomycota	Agaricomycetes	Agaricales	Schizophyllaceae	Schizophyllum	Schizophyllum commune	Trierveiler-Pereira et al. 2009	SAm	Brazil	LFPTR	living or dead trunks
Isolated from culture (endophytic fungi)	Fungi	Basidiomycota	Agaricomycetes	Agaricales	Schizophyllaceae	Schizophyllum	Schizophyllum commune	Weerasinghe et al. (2021)	SAs	Sri Lanka	SMP_E	root, stem and bark	100_02_01	NCBI	MT507800	ITS
Collect	Fungi	Basidiomycota	Agaricomycetes	Agaricales	Schizophyllaceae	Schizophyllum	Schizophyllum umbrinum	Baltazar et al. (2009)	SAm	Brazil	LFPTR
Collect	Fungi	Basidiomycota	Agaricomycetes	Agaricales	Strophariaceae	Hypholoma	Hypholoma subviride	Baltazar et al. (2009)	SAm	Brazil	LFPTR
Collect	Fungi	Basidiomycota	Agaricomycetes	Agaricales	Tricholomataceae	Omphalina		Dutta et al. 2013	SAs	India	LFPTR	Grassy fields
Collect	Fungi	Basidiomycota	Agaricomycetes	Agaricales	Tricholomataceae	Tricholoma	Tricholoma crassum	Dutta et al. 2013	SAs	India	LFPTR	Base of living Cocos nucifera tree
Collect	Fungi	Basidiomycota	Agaricomycetes	Agaricales	Tricholomataceae	Tricholoma	Tricholoma giganteum	Dutta et al. 2013	SAs	India	LFPTR	Base of living Cocos nucifera tree
Collect	Fungi	Basidiomycota	Agaricomycetes	Agaricales	Tricholomataceae	Tricholoma	Tricholoma lobyanse	Dutta et al. 2013	SAs	India	LFPTR	Base of living Cocos nucifera tree
Collect	Fungi	Basidiomycota	Agaricomycetes	Agaricales	Typhulaceae	Pistillaria	Pistillaria ternissima	Baltazar et al. (2009)	SAm	Brazil	LFPTR
Collect	Fungi	Basidiomycota	Agaricomycetes	Aphyllophorales	Meruliaceae	Gleodontia	Gleodontia discolor	Nogueira-Melo et al. 2017	SAm	Brazil	LFPTR
Collect	Fungi	Basidiomycota	Agaricomycetes	Aphyllophorales	Meruliaceae	Gleodontia	Gleodontia discolor	Nogueira-Melo et al. 2014	SAm	Brazil	LFPTR	Wood decaying
Collect	Fungi	Basidiomycota	Agaricomycetes	Auriculariales	Auriculariaceae	Auricularia	Auricularia auricula	Ghate and Sridhar, 2016	SAs	India	LFPTR	wood
Collect	Fungi	Basidiomycota	Agaricomycetes	Auriculariales	Auriculariaceae	Auricularia	Auricularia auricula	Dutta et al. 2013	SAs	India	LFPTR	Dead wood, logs and leaves;
Collect	Fungi	Basidiomycota	Agaricomycetes	Auriculariales	Auriculariaceae	Auricularia	Auricularia auricula-judae	Baltazar et al. (2009)	SAm	Brazil	LFPTR	decaying
Collect	Fungi	Basidiomycota	Agaricomycetes	Auriculariales	Auriculariaceae	Auricularia	Auricularia fuscosuccinea	Baltazar et al. (2009)	SAm	Brazil	LFPTR	decaying
Collect	Fungi	Basidiomycota	Agaricomycetes	Auriculariales	Auriculariaceae	Auricularia	Auricularia fuscosuccinea	Trierveiler-Pereira et al. 2009	SAm	Brazil	LFPTR	dead trunks
Collect	Fungi	Basidiomycota	Agaricomycetes	Auriculariales	Auriculariaceae	Auricularia	Auricularia polytricha	Baltazar et al. (2009)	SAm	Brazil	LFPTR	decaying
Collect	Fungi	Basidiomycota	Agaricomycetes	Boletales	Boletoideae	Strobilomyces	Strobilomyces baozhengii	Deng et al. (2023)	EAs	China	LFPTR	wood	N.K. Zeng2976(FHMU1937)	NCBI	OR035750	ITS
Collect	Fungi	Basidiomycota	Agaricomycetes	Boletales	Boletoideae	Strobilomyces	Strobilomyces baozhengii	Deng et al. (2023)	EAs	China	LFPTR	wood	N.K. Zeng3341(FHMU3129)	NCBI	OR035751	ITS
Collect	Fungi	Basidiomycota	Agaricomycetes	Boletales	Boletoideae	Strobilomyces	Strobilomyces baozhengii	Deng et al. (2023)	EAs	China	LFPTR	wood	N.K. Zeng3116(FHMU2077)	NCBI	OR035752	ITS
Collect	Fungi	Basidiomycota	Agaricomycetes	Boletales	Boletoideae	Strobilomyces	Strobilomyces pachycystidiatus	Deng et al. (2023)	EAs	China	LFPTR	wood	N.K. Zeng2987(FHMU1948)	NCBI	OR035753	ITS
Collect	Fungi	Basidiomycota	Agaricomycetes	Boletales	Boletoideae	Strobilomyces	Strobilomyces pachycystidiatus	Deng et al. (2023)	EAs	China	LFPTR	wood	N.K. Zeng2248(FHMU1493)	NCBI	OR035754	ITS
Collect	Fungi	Basidiomycota	Agaricomycetes	Boletales	Boletoideae	Strobilomyces	Strobilomyces pachycystidiatus	Deng et al. (2023)	EAs	China	LFPTR	wood	N.K. Zeng2430(FHMU1556)	NCBI	OR035755	ITS
Collect	Fungi	Basidiomycota	Agaricomycetes	Boletales	Boletoideae	Strobilomyces	Strobilomyces pachycystidiatus	Deng et al. (2023)	EAs	China	LFPTR	wood	N.K. Zeng2937(FHMU1907)	NCBI	OR035756	ITS
Collect	Fungi	Basidiomycota	Agaricomycetes	Boletales	Boletoideae	Strobilomyces	Strobilomyces pachycystidiatus	Deng et al. (2023)	EAs	China	LFPTR	wood	N.K. Zeng4427(FHMU4706)	NCBI	OR035757	ITS
Collect	Fungi	Basidiomycota	Agaricomycetes	Boletales	Boletoideae	Strobilomyces	Strobilomyces pachycystidiatus	Deng et al. (2023)	EAs	China	LFPTR	wood	N.K. Zeng4431(FHMU4666)	NCBI	OR035758	ITS
Collect	Fungi	Basidiomycota	Agaricomycetes	Boletales	Boletoideae	Strobilomyces	Strobilomyces pachycystidiatus	Deng et al. (2023)	EAs	China	LFPTR	wood	N.K. Zeng4434(FHMU4692)	NCBI	OR035759	ITS
Collect	Fungi	Basidiomycota	Agaricomycetes	Boletales	Boletoideae	Strobilomyces	Strobilomyces pachycystidiatus	Deng et al. (2023)	EAs	China	LFPTR	wood	N.K. Zeng2939(FHMU1909)	NCBI	OR035760	ITS
Collect	Fungi	Basidiomycota	Agaricomycetes	Boletales	Boletoideae	Strobilomyces	Strobilomyces pachycystidiatus	Deng et al. (2023)	EAs	China	LFPTR	wood	N.K. Zeng4469(FHMU4751)	NCBI	OR035761	ITS
Collect	Fungi	Basidiomycota	Agaricomycetes	Boletales	Boletoideae	Strobilomyces	Strobilomyces pachycystidiatus	Deng et al. (2023)	EAs	China	LFPTR	wood	N.K. Zeng2930(FHMU1900)	NCBI	OR035762	ITS
Collect	Fungi	Basidiomycota	Agaricomycetes	Boletales	Sclerodermataceae	Pisolithus	Pisolithus arhizus	Dutta et al. 2013	SAs	India	LFPTR	Ecto-mycorrhizal with Eucalyptus and Acacia tree
Collect	Fungi	Basidiomycota	Agaricomycetes	Cantharellales	Cantharellaceae	Cantharellus		Sharif and da Silva, 2021	SAm	Guyana	LFPTR	Fruit
Collect	Fungi	Basidiomycota	Agaricomycetes	Corticiales	Punctulariaceae	Punctularia	Punctularia strigosozonata	Nogueira-Melo et al. 2017	SAm	Brazil	LFPTR
Collect	Fungi	Basidiomycota	Agaricomycetes	Corticiales	Punctulariaceae	Punctularia	Punctularia strigosozonata	Nogueira-Melo et al. 2014	SAm	Brazil	LFPTR	Wood decaying
Collect	Fungi	Basidiomycota	Agaricomycetes	Geastrales	Geastraceae	Geastrum	Geastrum saccatum	Dutta et al. 2013	SAs	India	LFPTR	Grassy fields
Collect	Fungi	Basidiomycota	Agaricomycetes	Geastrales	Geastraceae	Sphaerobolus	Sphaerobolus stellatus	Dutta et al. 2013	SAs	India	SED	Decomposed cow dung heap
Collect	Fungi	Basidiomycota	Agaricomycetes	Gloeophyllales	Gloeophyllaceae	Gloeophyllum	Gloeophyllum mexicanum	Baltazar et al. (2009)	SAm	Brazil	LFPTR
Collect	Fungi	Basidiomycota	Agaricomycetes	Gloeophyllales	Gloeophyllaceae	Gloeophyllum	Gloeophyllum striatum	Baltazar et al. (2009)	SAm	Brazil	LFPTR	decaying
Collect	Fungi	Basidiomycota	Agaricomycetes	Gloeophyllales	Gloeophyllaceae	Gloeophyllum	Gloeophyllum striatum	Baltazar et al. (2009)	Car	Puerto Rico	LFPTR	decaying
Collect	Fungi	Basidiomycota	Agaricomycetes	Gloeophyllales	Gloeophyllaceae	Gloeophyllum	Gloeophyllum striatum	Nogueira-Melo et al. 2017	SAm	Brazil	LFPTR
Collect	Fungi	Basidiomycota	Agaricomycetes	Gloeophyllales	Gloeophyllaceae	Gloeophyllum	Gloeophyllum striatum	Nogueira-Melo et al. 2014	SAm	Brazil	LFPTR	Wood decaying
Collect	Fungi	Basidiomycota	Agaricomycetes	Hymenochaetales	Hymenochaetaceae	Aurificaria	Aurificaria luteoumbrina	Gilbert et al. 2008	Mic	Micronesia	LFPTR	Wood-decay
Collect	Fungi	Basidiomycota	Agaricomycetes	Hymenochaetales	Hymenochaetaceae	Erythromyces	Erythromyces crocicreas	Baltazar et al. (2009)	Mic	Micronesia	LFPTR
Collect	Fungi	Basidiomycota	Agaricomycetes	Hymenochaetales	Hymenochaetaceae	Erythromyces	Erythromyces crocicreas	Gilbert et al. 2008	Mic	Micronesia	LFPTR	Wood-decay
Collect	Fungi	Basidiomycota	Agaricomycetes	Hymenochaetales	Hymenochaetaceae	Fomitiporella	Fomitiporella caryophylli	Baltazar et al. (2009)	Mic	Micronesia	LFPTR
Collect	Fungi	Basidiomycota	Agaricomycetes	Hymenochaetales	Hymenochaetaceae	Fomitiporia	Fomitiporia punctata	Baltazar et al. (2009)	SAm	Brazil	LFPTR
Collect	Fungi	Basidiomycota	Agaricomycetes	Hymenochaetales	Hymenochaetaceae	Fulvifomes		Sakayaroj et al. (2012)	SEAs	Thailand	SMP_E	roots	C1T2M1	NCBI	JX104684	ITS
Collect	Fungi	Basidiomycota	Agaricomycetes	Hymenochaetales	Hymenochaetaceae	Fulvifomes		Sakayaroj et al. (2012)	SEAs	Thailand	SMP_E	roots	C3TxM1	NCBI	JX104685	ITS
Collect	Fungi	Basidiomycota	Agaricomycetes	Hymenochaetales	Hymenochaetaceae	Fulvifomes		Sakayaroj et al. (2012)	SEAs	Thailand	SMP_E	roots	C3TxM2	NCBI	JX104686	ITS
Collect	Fungi	Basidiomycota	Agaricomycetes	Hymenochaetales	Hymenochaetaceae	Fulvifomes		Sakayaroj et al. (2012)	SEAs	Thailand	SMP_E	roots	KBXG1	NCBI	JX104687	ITS
Collect	Fungi	Basidiomycota	Agaricomycetes	Hymenochaetales	Hymenochaetaceae	Fulvifomes		Sakayaroj et al. (2012)	SEAs	Thailand	SMP_E	roots	MU13	NCBI	JX104688	ITS
Collect	Fungi	Basidiomycota	Agaricomycetes	Hymenochaetales	Hymenochaetaceae	Fulvifomes		Sakayaroj et al. (2012)	SEAs	Thailand	SMP_E	roots	MU15	NCBI	JX104689	ITS
Collect	Fungi	Basidiomycota	Agaricomycetes	Hymenochaetales	Hymenochaetaceae	Fulvifomes		Sakayaroj et al. (2012)	SEAs	Thailand	SMP_E	roots	MU16	NCBI	JX104690	ITS
Collect	Fungi	Basidiomycota	Agaricomycetes	Hymenochaetales	Hymenochaetaceae	Fulvifomes		Sakayaroj et al. (2012)	SEAs	Thailand	SMP_E	roots	MU20	NCBI	JX104691	ITS
Collect	Fungi	Basidiomycota	Agaricomycetes	Hymenochaetales	Hymenochaetaceae	Fulvifomes		Sakayaroj et al. (2012)	SEAs	Thailand	SMP_E	roots	MU22	NCBI	JX104692	ITS
Collect	Fungi	Basidiomycota	Agaricomycetes	Hymenochaetales	Hymenochaetaceae	Fulvifomes		Sakayaroj et al. (2012)	SEAs	Thailand	SMP_E	roots	MU23	NCBI	JX104693	ITS
Collect	Fungi	Basidiomycota	Agaricomycetes	Hymenochaetales	Hymenochaetaceae	Fulvifomes		Sakayaroj et al. (2012)	SEAs	Thailand	SMP_E	roots	MU38	NCBI	JX104694	ITS
Collect	Fungi	Basidiomycota	Agaricomycetes	Hymenochaetales	Hymenochaetaceae	Fulvifomes		Sakayaroj et al. (2012)	SEAs	Thailand	SMP_E	roots	MU56	NCBI	JX104695	ITS
Collect	Fungi	Basidiomycota	Agaricomycetes	Hymenochaetales	Hymenochaetaceae	Fulvifomes		Sakayaroj et al. (2012)	SEAs	Thailand	SMP_E	roots	MU60	NCBI	JX104696	ITS
Collect	Fungi	Basidiomycota	Agaricomycetes	Hymenochaetales	Hymenochaetaceae	Fulvifomes		Sakayaroj et al. (2012)	SEAs	Thailand	SMP_E	roots	MU61	NCBI	JX104697	ITS
Collect	Fungi	Basidiomycota	Agaricomycetes	Hymenochaetales	Hymenochaetaceae	Fulvifomes		Sakayaroj et al. (2012)	SEAs	Thailand	SMP_E	roots	MU7	NCBI	JX104698	ITS
Collect	Fungi	Basidiomycota	Agaricomycetes	Hymenochaetales	Hymenochaetaceae	Fulvifomes		Sakayaroj et al. (2012)	SEAs	Thailand	SMP_E	roots	RNXG2	NCBI	JX104699	ITS
Collect	Fungi	Basidiomycota	Agaricomycetes	Hymenochaetales	Hymenochaetaceae	Fulvifomes		Sakayaroj et al. (2012)	SEAs	Thailand	SMP_E	roots	S2T23M2	NCBI	JX104700	ITS
Collect	Fungi	Basidiomycota	Agaricomycetes	Hymenochaetales	Hymenochaetaceae	Fulvifomes		Sakayaroj et al. (2012)	SEAs	Thailand	SMP_E	roots	S2T24M3	NCBI	JX104701	ITS
Collect	Fungi	Basidiomycota	Agaricomycetes	Hymenochaetales	Hymenochaetaceae	Fulvifomes		Sakayaroj et al. (2012)	SEAs	Thailand	SMP_E	roots	S2T30M3	NCBI	JX104702	ITS
Collect	Fungi	Basidiomycota	Agaricomycetes	Hymenochaetales	Hymenochaetaceae	Fulvifomes		Sakayaroj et al. (2012)	SEAs	Thailand	SMP_E	roots	S2T34M3	NCBI	JX104703	ITS
Collect	Fungi	Basidiomycota	Agaricomycetes	Hymenochaetales	Hymenochaetaceae	Fulvifomes		Sakayaroj et al. (2012)	SEAs	Thailand	SMP_E	roots	S2T38M1	NCBI	JX104704	ITS
Collect	Fungi	Basidiomycota	Agaricomycetes	Hymenochaetales	Hymenochaetaceae	Fulvifomes		Sakayaroj et al. (2012)	SEAs	Thailand	SMP_E	roots	XG4	NCBI	JX104705	ITS
Collect	Fungi	Basidiomycota	Agaricomycetes	Hymenochaetales	Hymenochaetaceae	Fulvifomes		Sakayaroj et al. (2012)	SEAs	Thailand	SMP_E	roots	CHXG2	NCBI	JX18800	ITS
Collect	Fungi	Basidiomycota	Agaricomycetes	Hymenochaetales	Hymenochaetaceae	Fulvifomes		Sakayaroj et al. (2012)	SEAs	Thailand	SMP_E	roots	KBXG3	NCBI	JX104706	ITS
Collect	Fungi	Basidiomycota	Agaricomycetes	Hymenochaetales	Hymenochaetaceae	Fulvifomes		Sakayaroj et al. (2012)	SEAs	Thailand	SMP_E	roots	S2T26M1	NCBI	JX104707	ITS
Collect	Fungi	Basidiomycota	Agaricomycetes	Hymenochaetales	Hymenochaetaceae	Fulvifomes		Sakayaroj et al. (2012)	SEAs	Thailand	SMP_E	roots	STRXG2	NCBI	JX104708	ITS
Collect	Fungi	Basidiomycota	Agaricomycetes	Hymenochaetales	Hymenochaetaceae	Fulvifomes		Sakayaroj et al. (2012)	SEAs	Thailand	SMP_E	roots	XG2	NCBI	JX104709	ITS
Collect	Fungi	Basidiomycota	Agaricomycetes	Hymenochaetales	Hymenochaetaceae	Fulvifomes		Sakayaroj et al. (2012)	SEAs	Thailand	SMP_E	roots	XG3	NCBI	JX104710	ITS
Collect	Fungi	Basidiomycota	Agaricomycetes	Hymenochaetales	Hymenochaetaceae	Fulvifomes		Sakayaroj et al. (2012)	SEAs	Thailand	SMP_E	roots	XGT70	NCBI	JX104711	ITS
Collect	Fungi	Basidiomycota	Agaricomycetes	Hymenochaetales	Hymenochaetaceae	Fulvifomes		Sakayaroj et al. (2012)	SEAs	Thailand	SMP_E	Trunk	C3TxM3	NCBI	JX104666	ITS
Collect	Fungi	Basidiomycota	Agaricomycetes	Hymenochaetales	Hymenochaetaceae	Fulvifomes		Sakayaroj et al. (2012)	SEAs	Thailand	SMP_E	Trunk	C4TxM4	NCBI	JX104668	ITS
Collect	Fungi	Basidiomycota	Agaricomycetes	Hymenochaetales	Hymenochaetaceae	Fulvifomes		Sakayaroj et al. (2012)	SEAs	Thailand	SMP_E	Trunk	KBXG5	NCBI	JX104669	ITS
Collect	Fungi	Basidiomycota	Agaricomycetes	Hymenochaetales	Hymenochaetaceae	Fulvifomes		Sakayaroj et al. (2012)	SEAs	Thailand	SMP_E	Trunk	KBXG7	NCBI	JX104670	ITS
Collect	Fungi	Basidiomycota	Agaricomycetes	Hymenochaetales	Hymenochaetaceae	Fulvifomes		Sakayaroj et al. (2012)	SEAs	Thailand	SMP_E	Trunk	MU1	NCBI	JX104671	ITS
Collect	Fungi	Basidiomycota	Agaricomycetes	Hymenochaetales	Hymenochaetaceae	Fulvifomes		Sakayaroj et al. (2012)	SEAs	Thailand	SMP_E	Trunk	MU3	NCBI	JX104672	ITS
Collect	Fungi	Basidiomycota	Agaricomycetes	Hymenochaetales	Hymenochaetaceae	Fulvifomes		Sakayaroj et al. (2012)	SEAs	Thailand	SMP_E	Trunk	MU4	NCBI	JX104674	ITS
Collect	Fungi	Basidiomycota	Agaricomycetes	Hymenochaetales	Hymenochaetaceae	Fulvifomes		Sakayaroj et al. (2012)	SEAs	Thailand	SMP_E	Trunk	MU5	NCBI	JX104675	ITS
Collect	Fungi	Basidiomycota	Agaricomycetes	Hymenochaetales	Hymenochaetaceae	Fulvifomes		Sakayaroj et al. (2012)	SEAs	Thailand	SMP_E	Trunk	MU8	NCBI	JX10467	ITS
Collect	Fungi	Basidiomycota	Agaricomycetes	Hymenochaetales	Hymenochaetaceae	Fulvifomes		Sakayaroj et al. (2012)	SEAs	Thailand	SMP_E	Trunk	S1T13M1	NCBI	JX104678	ITS
Collect	Fungi	Basidiomycota	Agaricomycetes	Hymenochaetales	Hymenochaetaceae	Fulvifomes		Sakayaroj et al. (2012)	SEAs	Thailand	SMP_E	Trunk	S2T29M1	NCBI	JX104679	ITS
Collect	Fungi	Basidiomycota	Agaricomycetes	Hymenochaetales	Hymenochaetaceae	Fulvifomes		Sakayaroj et al. (2012)	SEAs	Thailand	SMP_E	Trunk	STRXG7	NCBI	JX104680	ITS
Collect	Fungi	Basidiomycota	Agaricomycetes	Hymenochaetales	Hymenochaetaceae	Fulvifomes		Sakayaroj et al. (2012)	SEAs	Thailand	SMP_E	Trunk	TNXG2	NCBI	JX104682	ITS
Collect	Fungi	Basidiomycota	Agaricomycetes	Hymenochaetales	Hymenochaetaceae	Fulvifomes		Sakayaroj et al. (2012)	SEAs	Thailand	SMP_E	Trunk	XM1	NCBI	JX104683	ITS
Collect	Fungi	Basidiomycota	Agaricomycetes	Hymenochaetales	Hymenochaetaceae	Fuscoporia	Fuscoporia callimorpha	Baltazar et al. (2009)	CAm	Panama	LFPTR
Collect	Fungi	Basidiomycota	Agaricomycetes	Hymenochaetales	Hymenochaetaceae	Fuscoporia	Fuscoporia callimorpha	Trierveiler-Pereira et al. 2009	SAm	Brazil	LFPTR	dead trunks
Collect	Fungi	Basidiomycota	Agaricomycetes	Hymenochaetales	Hymenochaetaceae	Fuscoporia	Fuscoporia contigua	Nogueira-Melo et al. 2014	SAm	Brazil	LFPTR	Wood decaying
Collect	Fungi	Basidiomycota	Agaricomycetes	Hymenochaetales	Hymenochaetaceae	Fuscoporia	Fuscoporia ferrea	Trierveiler-Pereira et al. 2009	SAm	Brazil	LFPTR	wood
Collect	Fungi	Basidiomycota	Agaricomycetes	Hymenochaetales	Hymenochaetaceae	Fuscoporia	Fuscoporia gilva	Baltazar et al. (2009)	SAm	Brazil	LFPTR	decaying
Collect	Fungi	Basidiomycota	Agaricomycetes	Hymenochaetales	Hymenochaetaceae	Fuscoporia	Fuscoporia gilva	Baltazar et al. (2009)	CAm	Panama	LFPTR	decaying
Collect	Fungi	Basidiomycota	Agaricomycetes	Hymenochaetales	Hymenochaetaceae	Fuscoporia	Fuscoporia gilva	Baltazar et al. (2009)	NAm	United States	LFPTR	decaying
Collect	Fungi	Basidiomycota	Agaricomycetes	Hymenochaetales	Hymenochaetaceae	Fuscoporia	Fuscoporia senex	Baltazar et al. (2009)	SAm	Brazil	LFPTR
Collect	Fungi	Basidiomycota	Agaricomycetes	Hymenochaetales	Hymenochaetaceae	Fuscoporia	Fuscoporia gilva	Trierveiler-Pereira et al. 2009	SAm	Brazil	LFPTR	dead trunks
Collect	Fungi	Basidiomycota	Agaricomycetes	Hymenochaetales	Hymenochaetaceae	Inonotus	Inonotus cremeicinctus	Baltazar et al. (2009)	SEAs	Singapore	LFPTR	trunk
Collect	Fungi	Basidiomycota	Agaricomycetes	Hymenochaetales	Hymenochaetaceae	Inonotus	Inonotus luteoumbrinus	Baltazar et al. (2009)	Mic	Micronesia	LFPTR
Collect	Fungi	Basidiomycota	Agaricomycetes	Hymenochaetales	Hymenochaetaceae	Inonotus	Inonotus pachyphloeus	Baltazar et al. (2009)	SAs	India	LFPTR
Collect	Fungi	Basidiomycota	Agaricomycetes	Hymenochaetales	Hymenochaetaceae	Inonotus	Inonotus pachyphloeus	Baltazar et al. (2009)	SEAs	Philippines	LFPTR
Collect	Fungi	Basidiomycota	Agaricomycetes	Hymenochaetales	Hymenochaetaceae	Inonotus	Inonotus porrectus	Baltazar et al. (2009)	Car	Puerto Rico	LFPTR
Collect	Fungi	Basidiomycota	Agaricomycetes	Hymenochaetales	Hymenochaetaceae	Phellinus	Phellinus adhaerens	Baltazar et al. (2009)	CAm	Panama	LFPTR
Collect	Fungi	Basidiomycota	Agaricomycetes	Hymenochaetales	Hymenochaetaceae	Phellinus	Phellinus allardii	Trierveiler-Pereira et al. 2009	SAm	Brazil	LFPTR	dead trunks
Collect	Fungi	Basidiomycota	Agaricomycetes	Hymenochaetales	Hymenochaetaceae	Phellinus	Phellinus caryophylli	Gilbert et al. 2008	Mic	Micronesia	LFPTR	Wood-decay
Collect	Fungi	Basidiomycota	Agaricomycetes	Hymenochaetales	Hymenochaetaceae	Phellinus	Phellinus coelhoi	Baltazar et al. (2009)	SAm	Brazil	LFPTR
Collect	Fungi	Basidiomycota	Agaricomycetes	Hymenochaetales	Hymenochaetaceae	Phellinus	Phellinus contiguus	Nogueira-Melo et al. 2017	SAm	Brazil	LFPTR
Collect	Fungi	Basidiomycota	Agaricomycetes	Hymenochaetales	Hymenochaetaceae	Phellinus	Phellinus fastuosus	Baltazar et al. (2009)	SAm	Brazil	LFPTR	decaying
Collect	Fungi	Basidiomycota	Agaricomycetes	Hymenochaetales	Hymenochaetaceae	Phellinus	Phellinus fastuosus	Baltazar et al. (2009)	Mic	Micronesia	LFPTR	decaying
Collect	Fungi	Basidiomycota	Agaricomycetes	Hymenochaetales	Hymenochaetaceae	Phellinus	Phellinus fastuosus	Gilbert et al. 2008	Mic	Micronesia	LFPTR	Wood-decay
Collect	Fungi	Basidiomycota	Agaricomycetes	Hymenochaetales	Hymenochaetaceae	Phellinus	Phellinus gilvus	Nogueira-Melo et al. 2017	SAm	Brazil	LFPTR
Collect	Fungi	Basidiomycota	Agaricomycetes	Hymenochaetales	Hymenochaetaceae	Phellinus	Phellinus gilvus	Nogueira-Melo et al. 2014	SAm	Brazil	LFPTR	Wood decaying
Collect	Fungi	Basidiomycota	Agaricomycetes	Hymenochaetales	Hymenochaetaceae	Phellinus	Phellinus lamaensis	Baltazar et al. (2009)	SAs	Bangladesh	LFPTR
Collect	Fungi	Basidiomycota	Agaricomycetes	Hymenochaetales	Hymenochaetaceae	Phellinus	Phellinus mangrovicus	Baltazar et al. (2009)	SAm	Brazil	LFPTR
Collect	Fungi	Basidiomycota	Agaricomycetes	Hymenochaetales	Hymenochaetaceae	Phellinus	Phellinus mangrovicus	Baltazar et al. (2009)	EAs	Japan
Collect	Fungi	Basidiomycota	Agaricomycetes	Hymenochaetales	Hymenochaetaceae	Phellinus	Phellinus mangrovicus	Baltazar et al. (2009)	Mic	Micronesia	LFPTR
Collect	Fungi	Basidiomycota	Agaricomycetes	Hymenochaetales	Hymenochaetaceae	Phellinus	Phellinus mangrovicus	Gilbert et al. 2008	Mic	Micronesia	LFPTR	Wood-decay
Collect	Fungi	Basidiomycota	Agaricomycetes	Hymenochaetales	Hymenochaetaceae	Phellinus	Phellinus mangrovius	Nogueira-Melo et al. 2017	SAm	Brazil	LFPTR
Collect	Fungi	Basidiomycota	Agaricomycetes	Hymenochaetales	Hymenochaetaceae	Phellinus	Phellinus mangrovicus	Nogueira-Melo et al. 2014	SAm	Brazil	LFPTR	Wood decaying
Collect	Fungi	Basidiomycota	Agaricomycetes	Hymenochaetales	Hymenochaetaceae	Phellinus	Phellinus merrillii	Baltazar et al. (2009)	Car	Puerto Rico	LFPTR	bark anddead wood
Collect	Fungi	Basidiomycota	Agaricomycetes	Hymenochaetales	Hymenochaetaceae	Phellinus	Phellinus merrillii	Baltazar et al. (2009)	Mic	Micronesia	LFPTR	bark anddead wood
Collect	Fungi	Basidiomycota	Agaricomycetes	Hymenochaetales	Hymenochaetaceae	Phellinus	Phellinus merrillii	Gilbert et al. 2008	Mic	Micronesia	LFPTR	Wood-decay
Isolated from culture (endophytic fungi)	Fungi	basidiomycota	Agaricomycetes	Hymenochaetales	Hymenochaetaceae	Phellinus	Phellinus noxius	Chi et al. (2019b)	EAs	Taiwan	SMP_E	leaves	NTOU:4917	NCBI	MK440618	ITS
Collect	Fungi	Basidiomycota	Agaricomycetes	Hymenochaetales	Hymenochaetaceae	Phellinus	Phellinus rhytiphloeus	Nogueira-Melo et al. 2017	SAm	Brazil	LFPTR
Collect	Fungi	Basidiomycota	Agaricomycetes	Hymenochaetales	Hymenochaetaceae	Phellinus	Phellinus cf. rhytiphloeus	Nogueira-Melo et al. 2014	SAm	Brazil	LFPTR	Wood decaying
Collect	Fungi	Basidiomycota	Agaricomycetes	Hymenochaetales	Hymenochaetaceae	Phellinus	Phellinus ravenelii	Nogueira-Melo et al. 2017	SAm	Brazil	LFPTR
Collect	Fungi	Basidiomycota	Agaricomycetes	Hymenochaetales	Hymenochaetaceae	Phellinus	Phellinus rimosus	Baltazar et al. (2009)	SAm	Brazil	LFPTR
Collect	Fungi	Basidiomycota	Agaricomycetes	Hymenochaetales	Hymenochaetaceae	Phellinus	Phellinus rimosus	Nogueira-Melo et al. 2017	SAm	Brazil	LFPTR
Collect	Fungi	Basidiomycota	Agaricomycetes	Hymenochaetales	Hymenochaetaceae	Phellinus	Phellinus rimosus	Nogueira-Melo et al. 2014	SAm	Brazil	LFPTR	Wood decaying
Collect	Fungi	Basidiomycota	Agaricomycetes	Hymenochaetales	Hymenochaetaceae	Phellinus	Phellinus swieteniae	Baltazar et al. (2009)	CAm	Panama	LFPTR
Collect	Fungi	Basidiomycota	Agaricomycetes	Hymenochaetales	Hymenochaetaceae	Trichaptum	Trichaptum abietinum	Alam et al. 2024	SAs	Bangladesh	LFPTR	dead trees and fallen branche
Collect	Fungi	Basidiomycota	Agaricomycetes	Hymenochaetales	Hymenochaetaceae	Trichaptum	Trichaptum abietinum	Baltazar et al. (2009)	CAm	Panama	LFPTR	decaying
Collect	Fungi	Basidiomycota	Agaricomycetes	Hymenochaetales	Hymenochaetaceae	Trichaptum	Trichaptum biforme	Baltazar et al. (2009)	SAm	Brazil	LFPTR	decaying
Collect	Fungi	Basidiomycota	Agaricomycetes	Hymenochaetales	Hymenochaetaceae	Trichaptum	Trichaptum biforme	Nogueira-Melo et al. 2017	SAm	Brazil	LFPTR
Collect	Fungi	Basidiomycota	Agaricomycetes	Hymenochaetales	Hymenochaetaceae	Trichaptum	Trichaptum biforme	Nogueira-Melo et al. 2014	SAm	Brazil	LFPTR	Wood decaying
Collect	Fungi	Basidiomycota	Agaricomycetes	Hymenochaetales	Hymenochaetaceae	Trichaptum	Trichaptum biforme	Trierveiler-Pereira et al. 2009	SAm	Brazil	LFPTR	dead trunks and wood
Collect	Fungi	Basidiomycota	Agaricomycetes	Hymenochaetales	Hymenochaetaceae	Trichaptum	Trichaptum byssogenum	Baltazar et al. (2009)	SAm	Brazil	LFPTR
Collect	Fungi	Basidiomycota	Agaricomycetes	Hymenochaetales	Hymenochaetaceae	Trichaptum	Trichaptum byssogenum	Trierveiler-Pereira et al. 2009	SAm	Brazil	LFPTR	wood
Collect	Fungi	Basidiomycota	Agaricomycetes	Hymenochaetales	Hymenochaetaceae	Trichaptum	Trichaptum secto	Baltazar et al. (2009)	SAm	Brazil	LFPTR
Collect	Fungi	Basidiomycota	Agaricomycetes	Hymenochaetales	Hymenochaetaceae	Trichaptum	Trichaptum trichomallum	Baltazar et al. (2009)	SAm	Brazil	LFPTR
Collect	Fungi	Basidiomycota	Agaricomycetes	Hymenochaetales	Schizoporaceae	Hyphodontia	Hyphodontia crustosa	Baltazar et al. (2009)	EAs	Japan		decaying branch
Collect	Fungi	Basidiomycota	Agaricomycetes	Hymenochaetales	Schizoporaceae	Hyphodontia	Hyphodontia gossypina	Baltazar et al. (2009)	EAs	Japan		decaying branch
Collect	Fungi	Basidiomycota	Agaricomycetes	Hymenochaetales	Schizoporaceae	Hyphodontia	Hyphodontia sambuci	Trierveiler-Pereira et al. 2009	SAm	Brazil	LFPTR	dead trunks
Collect	Fungi	Basidiomycota	Agaricomycetes	Hymenochaetales	Schizoporaceae	Schizopora	Schizopora flavipora	Baltazar et al. (2009)	Mic	Micronesia	LFPTR
Collect	Fungi	Basidiomycota	Agaricomycetes	Hymenochaetales	Schizoporaceae	Schizopora	Schizopora flavipora	Gilbert et al. 2008	Mic	Micronesia	LFPTR	Wood-decay
Collect	Fungi	Basidiomycota	Agaricomycetes	Hymenochaetales	Schizoporaceae	Schizopora	Schizopora paradoxa	Nogueira-Melo et al. 2017	SAm	Brazil	LFPTR
Collect	Fungi	Basidiomycota	Agaricomycetes	Hymenochaetales	Schizoporaceae	Schizopora	Schizopora paradoxa	Trierveiler-Pereira et al. 2009	SAm	Brazil	LFPTR	dead trunks and wood
Collect	Fungi	Basidiomycota	Agaricomycetes	Hymenochaetales	Schizoporaceae	Schizopora	Schizopora paradoxa	Nogueira-Melo et al. 2014	SAm	Brazil	LFPTR	Wood decaying
Collect	Fungi	Basidiomycota	Agaricomycetes	Phallales	Phallaceae	Clathrus	Clathrus cf. crispus	Baltazar et al. (2009)	Car	Puerto Rico	SED	SOIL
Collect	Fungi	Basidiomycota	Agaricomycetes	Phallales	Phallaceae	Clathrus	Clathrus cf. crispus	Baltazar et al. (2009)	Car	Puerto Rico	LFPTR	humus and decomposing leave
Collect	Fungi	Basidiomycota	Agaricomycetes	Phallales	Phallaceae	Dictyophora	Dictyophora indusiata	Dutta et al. 2013	SAs	India	LFPTR	Grassy fields
Collect	Fungi	Basidiomycota	Agaricomycetes	Phallales	Phallaceae	Mutinus	Mutinus caninus	Dutta et al. 2013	SAs	India	LFPTR	Dead wood, logs and leaves
Isolated from culture (endophytic fungi)	Fungi	Basidiomycota	Agaricomycetes	Polyporales	Cerrenaceae	Cerrena	Cerrena unicolor	Maduranga et al. (2018)	SAs	Sri Lanka	SMP_E	stem bark	AT_L8_E12	NCBI	KY977721	ITS
Isolated from culture (endophytic fungi)	Fungi	Basidiomycota	Agaricomycetes	Polyporales	Cerrenaceae	Cerrena		D'Souza et al. (2006)	SAs	India	SMP_E	Decaying wood pieces	MTCC 5159	NCBI	AY939879	ITS
Isolated from culture (endophytic fungi)	Fungi	Basidiomycota	Agaricomycetes	Polyporales	Cerrenaceae	Cerrena		Maduranga et al. (2018)	SAs	Sri Lanka	SMP_E	stem bark	9_10	NCBI	MF773678	ITS
Isolated from culture (endophytic fungi)	Fungi	Basidiomycota	Agaricomycetes	Polyporales	Cerrenaceae	Cerrena		Maduranga et al. (2018)	SAs	Sri Lanka	SMP_E	stem bark	10_9	NCBI	MF029753	ITS
Isolated from culture (endophytic fungi)	Fungi	Basidiomycota	Agaricomycetes	Polyporales	Cerrenaceae	Cerrena		Weerasinghe et al. (2021)	SAs	Sri Lanka	SMP_E	Stem bark	110_01_02b	NCBI	MT507842	ITS
Collect	Fungi	Basidiomycota	Agaricomycetes	Polyporales	Cerrenaceae	Coriolopsis	Coriolopsis caperata	Bergemann et al. (2009)	CAm	Panama			CocoSolo 1-41a	NCBI	EU030124	ITS
Collect	Fungi	Basidiomycota	Agaricomycetes	Polyporales	Cerrenaceae	Coriolopsis	Coriolopsis caperata	Bergemann et al. (2009)	CAm	Panama			CocoSolo 4-2b	NCBI	EU030125	ITS
Collect	Fungi	Basidiomycota	Agaricomycetes	Polyporales	Cerrenaceae	Coriolopsis	Coriolopsis caperata	Bergemann et al. (2009)	CAm	Panama			CocoSolo 4-6a	NCBI	EU030126	ITS
Collect	Fungi	Basidiomycota	Agaricomycetes	Polyporales	Cerrenaceae	Coriolopsis	Coriolopsis caperata	Bergemann et al. (2009)	CAm	Panama			CocoSolo 4-8a	NCBI	EU030127	ITS
Collect	Fungi	Basidiomycota	Agaricomycetes	Polyporales	Cerrenaceae	Coriolopsis	Coriolopsis caperata	Bergemann et al. (2009)	CAm	Panama			CocoSolo 4-12a	NCBI	EU030128	ITS
Collect	Fungi	Basidiomycota	Agaricomycetes	Polyporales	Cerrenaceae	Coriolopsis	Coriolopsis caperata	Bergemann et al. (2009)	CAm	Panama			CocoSolo 4-17a	NCBI	EU030129	ITS
Collect	Fungi	Basidiomycota	Agaricomycetes	Polyporales	Cerrenaceae	Coriolopsis	Coriolopsis caperata	Bergemann et al. (2009)	CAm	Panama			CocoSolo 4-18a	NCBI	EU030130	ITS
Collect	Fungi	Basidiomycota	Agaricomycetes	Polyporales	Cerrenaceae	Coriolopsis	Coriolopsis caperata	Bergemann et al. (2009)	CAm	Panama			Mananti 1-6a	NCBI	EU030131	ITS
Collect	Fungi	Basidiomycota	Agaricomycetes	Polyporales	Cerrenaceae	Coriolopsis	Coriolopsis caperata	Bergemann et al. (2009)	CAm	Panama			Mananti 1-9c	NCBI	EU030132	ITS
Collect	Fungi	Basidiomycota	Agaricomycetes	Polyporales	Cerrenaceae	Coriolopsis	Coriolopsis caperata	Bergemann et al. (2009)	CAm	Panama			Mananti 1-29c	NCBI	EU030133	ITS
Collect	Fungi	Basidiomycota	Agaricomycetes	Polyporales	Cerrenaceae	Coriolopsis	Coriolopsis caperata	Bergemann et al. (2009)	CAm	Panama			Mananti 1-38b	NCBI	EU030134	ITS
Collect	Fungi	Basidiomycota	Agaricomycetes	Polyporales	Cerrenaceae	Coriolopsis	Coriolopsis caperata	Bergemann et al. (2009)	CAm	Panama			Mananti 1-39c	NCBI	EU030135	ITS
Collect	Fungi	Basidiomycota	Agaricomycetes	Polyporales	Cerrenaceae	Coriolopsis	Coriolopsis caperata	Bergemann et al. (2009)	CAm	Panama			Mananti 1-40a	NCBI	EU030136	ITS
Collect	Fungi	Basidiomycota	Agaricomycetes	Polyporales	Cerrenaceae	Coriolopsis	Coriolopsis caperata	Bergemann et al. (2009)	CAm	Panama			PonSok 1-2a	NCBI	EU030137	ITS
Collect	Fungi	Basidiomycota	Agaricomycetes	Polyporales	Cerrenaceae	Coriolopsis	Coriolopsis caperata	Bergemann et al. (2009)	CAm	Panama			PonSok 1-4a	NCBI	EU030138	ITS
Collect	Fungi	Basidiomycota	Agaricomycetes	Polyporales	Cerrenaceae	Coriolopsis	Coriolopsis caperata	Bergemann et al. (2009)	CAm	Panama			PonSok 1-9a	NCBI	EU030139	ITS
Collect	Fungi	Basidiomycota	Agaricomycetes	Polyporales	Cerrenaceae	Coriolopsis	Coriolopsis caperata	Bergemann et al. (2009)	CAm	Panama			PonSok 2-1a	NCBI	EU030140	ITS
Collect	Fungi	Basidiomycota	Agaricomycetes	Polyporales	Cerrenaceae	Coriolopsis	Coriolopsis caperata	Bergemann et al. (2009)	CAm	Panama			PonSok 2-2a	NCBI	EU030141	ITS
Collect	Fungi	Basidiomycota	Agaricomycetes	Polyporales	Cerrenaceae	Coriolopsis	Coriolopsis caperata	Bergemann et al. (2009)	CAm	Panama			PonSok 2-4a	NCBI	EU030142	ITS
Collect	Fungi	Basidiomycota	Agaricomycetes	Polyporales	Cerrenaceae	Coriolopsis	Coriolopsis caperata	Bergemann et al. (2009)	CAm	Panama			PonSok 2-5b	NCBI	EU030143	ITS
Collect	Fungi	Basidiomycota	Agaricomycetes	Polyporales	Cerrenaceae	Coriolopsis	Coriolopsis caperata	Bergemann et al. (2009)	CAm	Panama			PonSok 2-6b	NCBI	EU030144	ITS
Collect	Fungi	Basidiomycota	Agaricomycetes	Polyporales	Cerrenaceae	Coriolopsis	Coriolopsis caperata	Bergemann et al. (2009)	CAm	Panama			PonSok 2-21b	NCBI	EU030145	ITS
Collect	Fungi	Basidiomycota	Agaricomycetes	Polyporales	Cerrenaceae	Coriolopsis	Coriolopsis caperata	Bergemann et al. (2009)	CAm	Panama			PonSok 2-28a	NCBI	EU030146	ITS
Collect	Fungi	Basidiomycota	Agaricomycetes	Polyporales	Cerrenaceae	Coriolopsis	Coriolopsis caperata	Bergemann et al. (2009)	CAm	Panama			David 1-1b	NCBI	EU030147	ITS
Collect	Fungi	Basidiomycota	Agaricomycetes	Polyporales	Cerrenaceae	Coriolopsis	Coriolopsis caperata	Bergemann et al. (2009)	CAm	Panama			David 1-2b	NCBI	EU030148	ITS
Collect	Fungi	Basidiomycota	Agaricomycetes	Polyporales	Cerrenaceae	Coriolopsis	Coriolopsis caperata	Bergemann et al. (2009)	CAm	Panama			David 1-4b	NCBI	EU030149	ITS
Collect	Fungi	Basidiomycota	Agaricomycetes	Polyporales	Cerrenaceae	Coriolopsis	Coriolopsis caperata	Bergemann et al. (2009)	CAm	Panama			David 1-9	NCBI	EU030150	ITS
Collect	Fungi	Basidiomycota	Agaricomycetes	Polyporales	Cerrenaceae	Coriolopsis	Coriolopsis caperata	Bergemann et al. (2009)	CAm	Panama			David 1-11a	NCBI	EU030151	ITS
Collect	Fungi	Basidiomycota	Agaricomycetes	Polyporales	Cerrenaceae	Coriolopsis	Coriolopsis caperata	Bergemann et al. (2009)	CAm	Panama			David 1-12a	NCBI	EU030152	ITS
Collect	Fungi	Basidiomycota	Agaricomycetes	Polyporales	Cerrenaceae	Coriolopsis	Coriolopsis caperata	Bergemann et al. (2009)	CAm	Panama			David 1-17a	NCBI	EU030153	ITS
Collect	Fungi	Basidiomycota	Agaricomycetes	Polyporales	Cerrenaceae	Coriolopsis	Coriolopsis caperata	Bergemann et al. (2009)	CAm	Panama			David 1-25b	NCBI	EU030154	ITS
Collect	Fungi	Basidiomycota	Agaricomycetes	Polyporales	Cerrenaceae	Coriolopsis	Coriolopsis caperata	Bergemann et al. (2009)	CAm	Panama			David 2-1a	NCBI	EU030155	ITS
Collect	Fungi	Basidiomycota	Agaricomycetes	Polyporales	Cerrenaceae	Coriolopsis	Coriolopsis caperata	Bergemann et al. (2009)	CAm	Panama			David 2-7a	NCBI	EU030156	ITS
Collect	Fungi	Basidiomycota	Agaricomycetes	Polyporales	Cerrenaceae	Coriolopsis	Coriolopsis caperata	Bergemann et al. (2009)	CAm	Costa Rica			Guacalillo 1	NCBI	EU030157	ITS
Collect	Fungi	Basidiomycota	Agaricomycetes	Polyporales	Cerrenaceae	Coriolopsis	Coriolopsis caperata	Bergemann et al. (2009)	CAm	Costa Rica			Guacalillo 2	NCBI	EU030158	ITS
Collect	Fungi	Basidiomycota	Agaricomycetes	Polyporales	Cerrenaceae	Coriolopsis	Coriolopsis caperata	Bergemann et al. (2009)	CAm	Costa Rica			Guacalillo 3	NCBI	EU030159	ITS
Collect	Fungi	Basidiomycota	Agaricomycetes	Polyporales	Cerrenaceae	Coriolopsis	Coriolopsis caperata	Bergemann et al. (2009)	CAm	Costa Rica			Guacalillo 7	NCBI	EU030160	ITS
Collect	Fungi	Basidiomycota	Agaricomycetes	Polyporales	Cerrenaceae	Coriolopsis	Coriolopsis caperata	Bergemann et al. (2009)	CAm	Costa Rica			Guacalillo 9	NCBI	EU030161	ITS
Collect	Fungi	Basidiomycota	Agaricomycetes	Polyporales	Cerrenaceae	Coriolopsis	Coriolopsis caperata	Bergemann et al. (2009)	CAm	Costa Rica			Guacalillo 10	NCBI	EU030162	ITS
Collect	Fungi	Basidiomycota	Agaricomycetes	Polyporales	Cerrenaceae	Coriolopsis	Coriolopsis caperata	Bergemann et al. (2009)	CAm	Costa Rica			Guacalillo 11	NCBI	EU030163	ITS
Collect	Fungi	Basidiomycota	Agaricomycetes	Polyporales	Cerrenaceae	Coriolopsis	Coriolopsis caperata	Bergemann et al. (2009)	CAm	Costa Rica			Guacalillo 12	NCBI	EU030164	ITS
Collect	Fungi	Basidiomycota	Agaricomycetes	Polyporales	Cerrenaceae	Coriolopsis	Coriolopsis caperata	Bergemann et al. (2009)	CAm	Costa Rica			Guacalillo 13	NCBI	EU030165	ITS
Collect	Fungi	Basidiomycota	Agaricomycetes	Polyporales	Cerrenaceae	Coriolopsis	Coriolopsis caperata	Bergemann et al. (2009)	CAm	Costa Rica			Playa Azul 1	NCBI	EU030166	ITS
Collect	Fungi	Basidiomycota	Agaricomycetes	Polyporales	Cerrenaceae	Coriolopsis	Coriolopsis caperata	Bergemann et al. (2009)	CAm	Costa Rica			Playa Azul 2	NCBI	EU030167	ITS
Collect	Fungi	Basidiomycota	Agaricomycetes	Polyporales	Cerrenaceae	Coriolopsis	Coriolopsis caperata	Bergemann et al. (2009)	CAm	Costa Rica			Playa Azul 3	NCBI	EU030168	ITS
Collect	Fungi	Basidiomycota	Agaricomycetes	Polyporales	Cerrenaceae	Coriolopsis	Coriolopsis caperata	Bergemann et al. (2009)	CAm	Costa Rica			Playa Azul 4	NCBI	EU030169	ITS
Collect	Fungi	Basidiomycota	Agaricomycetes	Polyporales	Cerrenaceae	Coriolopsis	Coriolopsis caperata	Bergemann et al. (2009)	CAm	Costa Rica			Playa Azul 5	NCBI	EU030170	ITS
Collect	Fungi	Basidiomycota	Agaricomycetes	Polyporales	Cerrenaceae	Coriolopsis	Coriolopsis caperata	Bergemann et al. (2009)	CAm	Costa Rica			Playa Azul 6	NCBI	EU030171	ITS
Collect	Fungi	Basidiomycota	Agaricomycetes	Polyporales	Cerrenaceae	Coriolopsis	Coriolopsis caperata	Bergemann et al. (2009)	CAm	Costa Rica			Playa Azul 7	NCBI	EU030172	ITS
Collect	Fungi	Basidiomycota	Agaricomycetes	Polyporales	Cerrenaceae	Coriolopsis	Coriolopsis caperata	Bergemann et al. (2009)	CAm	Costa Rica			Playa Azul 8	NCBI	EU030173	ITS
Collect	Fungi	Basidiomycota	Agaricomycetes	Polyporales	Cerrenaceae	Coriolopsis	Coriolopsis caperata	Bergemann et al. (2009)	CAm	Costa Rica			Playa Azul 9	NCBI	EU030174	ITS
Collect	Fungi	Basidiomycota	Agaricomycetes	Polyporales	Cerrenaceae	Coriolopsis	Coriolopsis caperata	Bergemann et al. (2009)	CAm	Costa Rica			Playa Azul 10	NCBI	EU030175	ITS
Collect	Fungi	Basidiomycota	Agaricomycetes	Polyporales	Cerrenaceae	Coriolopsis	Coriolopsis caperata	Bergemann et al. (2009)	CAm	Costa Rica			Playa Azul 12	NCBI	EU030176	ITS
Isolated from culture (endophytic fungi)	Fungi	Basidiomycota	Agaricomycetes	Polyporales	Cerrenaceae	Lividopora	Lividopora vincta	Maduranga et al. (2018)	SAs	Sri Lanka	SMP_E	Stem bark	N_L7_E6	NCBI	KY992567	ITS
Isolated from culture (endophytic fungi)	Fungi	Basidiomycota	Agaricomycetes	Polyporales	Cerrenaceae	Rigidoporus	Rigidoporus vinctus	Zhang, X.Y. et al. (2018)	EAs	China	SMP_C	Non-rhizosphere sediment collected in area with vegetation	SCAU046	NCBI	KY827376	ITS
Collect	Fungi	Basidiomycota	Agaricomycetes	Polyporales	Fomitopsidaceae	Antrodia	Antrodia albida	Trierveiler-Pereira et al. 2009	SAm	Brazil	LFPTR	dead trunks
Collect	Fungi	Basidiomycota	Agaricomycetes	Polyporales	Fomitopsidaceae	Antrodia	Antrodia serialis	Baltazar et al. (2009)	SAm	Brazil	LFPTR
Collect	Fungi	Basidiomycota	Agaricomycetes	Polyporales	Fomitopsidaceae	Antrodia	Antrodia sinuosa	Baltazar et al. (2009)	SAm	Brazil	LFPTR
Collect	Fungi	Basidiomycota	Agaricomycetes	Polyporales	Fomitopsidaceae	Daedalea	Daedalea flavida	Baltazar et al. (2009)	Mic	Micronesia	LFPTR
Collect	Fungi	Basidiomycota	Agaricomycetes	Polyporales	Fomitopsidaceae	Daedalea	Daedalea flavida	Ghate and Sridhar, 2016	SAs	India	LFPTR	wood
Collect	Fungi	Basidiomycota	Agaricomycetes	Polyporales	Fomitopsidaceae	Daedalea	Daedalea flavida	Gilbert et al. 2008	Mic	Micronesia	LFPTR	Wood-decay
Collect	Fungi	Basidiomycota	Agaricomycetes	Polyporales	Fomitopsidaceae	Daedalea	Daedalea ﬂavida	Dutta et al. 2013	SAs	India	LFPTR	Dead wood, logs and leaves
Isolated from culture (endophytic fungi)	Fungi	Basidiomycota	Agaricomycetes	Polypolares	Fomitopsidaceae	Fomitopsis	Fomitopsis meliae	Weerasinghe et al. (2021)	SAs	Sri Lanka	SMP_E	Branch bark	109_02_01bALPHA	NCBI	MT507839	ITS
Collect	Fungi	Basidiomycota	Agaricomycetes	Polyporales	Fomitopsidaceae	Fomitopsis	Fomitopsis nivosa	Gilbert et al. 2008	Mic	Micronesia	LFPTR	Wood-decay
Collect	Fungi	Basidiomycota	Agaricomycetes	Polyporales	Fomitopsidaceae	Fomitopsis	Fomitopsis nivosa	Nogueira-Melo et al. 2017	SAm	Brazil	LFPTR
Collect	Fungi	Basidiomycota	Agaricomycetes	Polyporales	Fomitopsidaceae	Fomitopsis	Fomitopsis nivosa	Nogueira-Melo et al. 2014	SAm	Brazil	LFPTR	Wood decaying
Collect	Fungi	Basidiomycota	Agaricomycetes	Polyporales	Fomitopsidaceae	Fomitopsis	Fomitopsis supina	Trierveiler-Pereira et al. 2009	SAm	Brazil	LFPTR	dead trunks
Collect	Fungi	Basidiomycota	Agaricomycetes	Polyporales	Ganodermataceae	Amauroderma	Amauroderma conjunctum	Ghate and Sridhar, 2016	SAs	India	SED	soil
Collect	Fungi	Basidiomycota	Agaricomycetes	Polyporales	Ganodermataceae	Amauroderma	Amauroderma conjunctum	Ghate and Sridhar, 2016	SAs	India	LFPTR	wood
Collect	Fungi	Basidiomycota	Agaricomycetes	Polyporales	Ganodermataceae	Amauroderma	Amauroderma rugosum	Dutta et al. 2013	SAs	India	LFPTR	Bamboo plantation
Collect	Fungi	Basidiomycota	Agaricomycetes	Polyporales	Ganodermataceae	Amauroderma		Ghate and Sridhar, 2016	SAs	India	SED	soil
Collect	Fungi	Basidiomycota	Agaricomycetes	Polyporales	Ganodermataceae	Ganoderma	Ganoderma applanatum	Baltazar et al. (2009)	SAm	Brazil	LFPTR
Collect	Fungi	Basidiomycota	Agaricomycetes	Polyporales	Ganodermataceae	Ganoderma	Ganoderma applanatum	Dutta et al. 2013	SAs	India	LFPTR	Base of living deciduous tree
Collect	Fungi	Basidiomycota	Agaricomycetes	Polyporales	Ganodermataceae	Ganoderma	Ganoderma colossum	Dutta et al. 2013	SAs	India	LFPTR	Base of living deciduous tree
Collect	Fungi	Basidiomycota	Agaricomycetes	Polyporales	Ganodermataceae	Ganoderma	Ganoderma lucidum	Baltazar et al. (2009)	SAm	Brazil	LFPTR
Collect	Fungi	Basidiomycota	Agaricomycetes	Polyporales	Ganodermataceae	Ganoderma	Ganoderma lucidum	Dutta et al. 2013	SAs	India	LFPTR	Base of living deciduous tree
Collect	Fungi	Basidiomycota	Agaricomycetes	Polyporales	Ganodermataceae	Ganoderma	Ganoderma lucidum	Ghate and Sridhar, 2016	SAs	India	LFPTR	wood
Collect	Fungi	Basidiomycota	Agaricomycetes	Polyporales	Ganodermataceae	Ganoderma	Ganoderma resinaceum	Baltazar et al. (2009)	Car	Grenada	LFPTR
Collect	Fungi	Basidiomycota	Agaricomycetes	Polyporales	Ganodermataceae	Ganoderma	Ganoderma tornatum	Baltazar et al. (2009)	Mic	Micronesia	LFPTR
Collect	Fungi	Basidiomycota	Agaricomycetes	Polyporales	Ganodermataceae	Ganoderma	Ganoderma tornatum	Gilbert et al. 2008	Mic	Micronesia	LFPTR	Wood-decay
Collect	Fungi	Basidiomycota	Agaricomycetes	Polyporales	Ganodermataceae	Ganoderma		Ghate and Sridhar, 2016	SAs	India	LFPTR	wood
Collect	Fungi	Basidiomycota	Agaricomycetes	Polyporales	Hyphodermataceae	Hyphoderma	Hyphoderma ayresii	Baltazar et al. (2009)	EAs	Japan	LFPTR	decaying and decorticated trun
Collect	Fungi	Basidiomycota	Agaricomycetes	Polyporales	Hyphodermataceae	Hyphoderma	Hyphoderma iguazuense	Nogueira-Melo et al. 2017	SAm	Brazil	LFPTR
Collect	Fungi	Basidiomycota	Agaricomycetes	Polyporales	Hyphodermataceae	Hyphoderma	Hyphoderma iguazuense	Nogueira-Melo et al. 2014	SAm	Brazil	LFPTR	Wood decaying
Collect	Fungi	Basidiomycota	Agaricomycetes	Polyporales	Hyphodermataceae	Hyphoderma	Hyphoderma nudicephalum	Baltazar et al. (2009)	EAs	Japan	LFPTR	decaying trunk
Collect	Fungi	Basidiomycota	Agaricomycetes	Polyporales	Hyphodermataceae	Hyphoderma		Nogueira-Melo et al. 2017	SAm	Brazil	LFPTR
Collect	Fungi	Basidiomycota	Agaricomycetes	Polyporales	Incrustoporiaceae	Tyromyces	Tyromyces chioneus	Baltazar et al. (2009)	SAm	Brazil	LFPTR	decaying
Collect	Fungi	Basidiomycota	Agaricomycetes	Polyporales	Incrustoporiaceae	Tyromyces	Tyromyces chioneus	Baltazar et al. (2009)	Car	Puerto Rico	LFPTR	decaying
Collect	Fungi	Basidiomycota	Agaricomycetes	Polyporales	Irpicaceae	Ceriporia	Ceriporia alachuana	Baltazar et al. (2009)	CAm	Panama	LFPTR
Collect	Fungi	Basidiomycota	Agaricomycetes	Polyporales	Irpicaceae	Ceriporia	Ceriporia spissa	Nogueira-Melo et al. 2017	SAm	Brazil	LFPTR
Collect	Fungi	Basidiomycota	Agaricomycetes	Polyporales	Irpicaceae	Ceriporia	Ceriporia spissa	Nogueira-Melo et al. 2014	SAm	Brazil	LFPTR	Wood decaying
Collect	Fungi	Basidiomycota	Agaricomycetes	Polyporales	Irpicaceae	Gloeoporus	Gloeoporus dichrous	Nogueira-Melo et al. 2017	SAm	Brazil	LFPTR
Collect	Fungi	Basidiomycota	Agaricomycetes	Polyporales	Irpicaceae	Gloeoporus	Gloeoporus dichrous	Nogueira-Melo et al. 2014	SAm	Brazil	LFPTR	Wood decaying
Isolated from culture (endophytic fungi)	Fungi	Basidiomycota	Agaricomycetes	Polyporales	Irpicaceae	Irpex	Irpex hydnoides	Bhimba et al. (2011b)	SAs	India	SMP_E	leaves	VB4	NCBI	HQ271350	ITS
Collect	Fungi	Basidiomycota	Agaricomycetes	Polyporales	Laetiporaceae	Laetiporus	Laetiporus persicinus	Baltazar et al. (2009)	SAm	Brazil	LFPTR
Collect	Fungi	Basidiomycota	Agaricomycetes	Polyporales	Laetiporaceae	Laetiporus	Laetiporus sulphureus	Dutta et al. 2013	SAs	India	LFPTR	Bamboo plantation and Base of living deciduous tree
Collect	Fungi	Basidiomycota	Agaricomycetes	Polyporales	Meripilaceae	Rigidoporus	Rigidoporus lineatus	Baltazar et al. (2009)	SAm	Brazil	LFPTR
Collect	Fungi	Basidiomycota	Agaricomycetes	Polyporales	Meripilaceae	Rigidoporus	Rigidoporus microporus	Baltazar et al. (2009)	Mic	Micronesia	LFPTR
Collect	Fungi	Basidiomycota	Agaricomycetes	Polyporales	Meripilaceae	Rigidoporus	Rigidoporus microporus	Gilbert et al. 2008	Mic	Micronesia	LFPTR	Wood-decay
Collect	Fungi	Basidiomycota	Agaricomycetes	Polyporales	Meripilaceae	Rigidoporus	Rigidoporus vinctus	Gilbert et al. 2008	Mic	Micronesia	LFPTR	Wood-decay
Collect	Fungi	Basidiomycota	Agaricomycetes	Polyporales	Meruliaceae	Cerocorticium	Cerocorticium molle	Baltazar et al. (2009)	EAs	Japan	LFPTR	decaying trunk and decorticated trunk
Collect	Fungi	Basidiomycota	Agaricomycetes	Polyporales	Meruliaceae	Cerocorticium	Cerocorticium molle	Nogueira-Melo et al. 2017	SAm	Brazil	LFPTR
Collect	Fungi	Basidiomycota	Agaricomycetes	Polyporales	Meruliaceae	Cerocorticium	Cerocorticium molle	Trierveiler-Pereira et al. 2009	SAm	Brazil	LFPTR	dead and living trunks and woods
Collect	Fungi	Basidiomycota	Agaricomycetes	Polyporales	Meruliaceae	Cerocorticium	Cerocorticium molle	Nogueira-Melo et al. 2014	SAm	Brazil	LFPTR	Wood decaying
Collect	Fungi	Basidiomycota	Agaricomycetes	Polyporales	Meruliaceae	Cymatoderma	Cymatoderma dendriticum	Baltazar et al. (2009)	SAm	Brazil	LFPTR
Collect	Fungi	Basidiomycota	Agaricomycetes	Polyporales	Meruliaceae	Cymatoderma	Cymatoderma dendriticum	Trierveiler-Pereira et al. 2009	SAm	Brazil	LFPTR	living trunks and woods
Collect	Fungi	Basidiomycota	Agaricomycetes	Polyporales	Meruliaceae	Flavodon	Flavodon ﬂavus	Dutta et al. 2013	SAs	India	LFPTR	Dead wood, logs and leaves
Isolated from culture (endophytic fungi)	Fungi	Basidiomycota	Agaricomycetes	Polypolares	Irpicaceae	Flavodon	Flavodon flavus	Klaiklay et al. (2013)	SEAs	Thailand	SMP_E	leaves	MA201	NCBI	HM012818	ITS
Collect	Fungi	Basidiomycota	Agaricomycetes	Polyporales	Meruliaceae	Phlebia	Phlebia acanthocystis	Baltazar et al. (2009)	EAs	Japan	LFPTR	decaying and decorticated branc
Isolated from culture (endophytic fungi)	Fungi	basidiomycota	Agaricomycetes	Polyporales	Meruliaceae	Phlebia		da Silveira Bastos et al. (2024)	SAm	Brazil	SMP_E	leaves	RASFM10100	NCBI	OR288632	ITS
Collect	Fungi	Basidiomycota	Agaricomycetes	Polyporales	Meruliaceae	Podoscypha	Podoscypha petalodes	Dutta et al. 2013	SAs	India	LFPTR	Dead wood, logs and leaves
Collect	Fungi	Basidiomycota	Agaricomycetes	Polyporales	Meruliaceae	Rigidoporus	Rigidoporus vinctus	Baltazar et al. (2009)	Mic	Micronesia	LFPTR
Collect	Fungi	Basidiomycota	Agaricomycetes	Polyporales	Panaceae	Panus	Panus conchatus	Ghate and Sridhar, 2016	SAs	India	LFPTR	wood
Collect	Fungi	Basidiomycota	Agaricomycetes	Polyporales	Phanerochaetaceae	Bjerkandera	Bjerkandera adusta	Trierveiler-Pereira et al. 2009	SAm	Brazil	LFPTR	dead trunks
Isolated from culture (endophytic fungi)	Fungi	Basidiomycota	Agaricomycetes	Polyporales	Phanerochaetaceae	Bjerkandera		da Silveira Bastos et al. (2024)	SAm	Brazil	SMP_E	stem	RASCM10119	NCBI	OR288636	ITS
Isolated from culture (endophytic fungi)	Fungi	Basidiomycota	Agaricomycetes	Polyporales	Phanerochaetaceae	Bjerkandera		da Silveira Bastos et al. (2024)	SAm	Brazil	SMP_E	stem	IASCM10015	NCBI	OR288631	ITS
Collect	Fungi	Basidiomycota	Agaricomycetes	Polyporales	Phanerochaetaceae	Ceriporiopsis	Ceriporiopsis aneirina	Baltazar et al. (2009)	CAm	Panama	LFPTR
Collect	Fungi	Basidiomycota	Agaricomycetes	Polyporales	Phanerochaetaceae	Hjortstamia	Hjortstamia amethystea	Nogueira-Melo et al. 2017	SAm	Brazil	LFPTR
Collect	Fungi	Basidiomycota	Agaricomycetes	Polyporales	Phanerochaetaceae	Hjortstamia	Hjortstamia amethystea	Nogueira-Melo et al. 2014	SAm	Brazil	LFPTR	Wood decaying
Isolated from culture (endophytic fungi)	Fungi	basidiomycota	Agaricomycetes	Polyporales	Phanerochaetaceae	Phanerina	Phanerina mellea	Chi et al. (2019a); Chi et al. (2019b)	EAs	Taiwan	SMP_E	leaves	NTOU:4906	NCBI	MK432982	ITS
Collect	Fungi	Basidiomycota	Agaricomycetes	Polyporales	Phanerochaetaceae	Phanerochaete	Phanerochaete australis	Nogueira-Melo et al. 2017	SAm	Brazil	LFPTR
Collect	Fungi	Basidiomycota	Agaricomycetes	Polyporales	Phanerochaetaceae	Phanerochaete	Phanerochaete australis	Nogueira-Melo et al. 2014	SAm	Brazil	LFPTR	Wood decaying
Collect	Fungi	Basidiomycota	Agaricomycetes	Polyporales	Phanerochaetaceae	Phanerochaete	Phanerochaete sordida	Baltazar et al. (2009)	EAs	Japan	LFPTR	decaying branch
Collect	Fungi	Basidiomycota	Agaricomycetes	Polyporales	Phanerochaetaceae	Phanerochaete	Phanerochaete tropica	Baltazar et al. (2009)	EAs	Japan	LFPTR
Collect	Fungi	Basidiomycota	Agaricomycetes	Polyporales	Phanerochaetaceae	Phlebiopsis	Phlebiopsis ravenelii	Nogueira-Melo et al. 2014	SAm	Brazil	LFPTR	Wood decaying
Collect	Fungi	Basidiomycota	Agaricomycetes	Polyporales	Polyporaceae	Coriolopsis	Coriolopsis aspera	Trierveiler-Pereira et al. 2009	SAm	Brazil	LFPTR	dead trunks and wood
Collect	Fungi	Basidiomycota	Agaricomycetes	Polyporales	Polyporaceae	Coriolopsis	Coriolopsis badia	Baltazar et al. (2009)	NAm	United States	LFPTR	dead trunks
Collect	Fungi	Basidiomycota	Agaricomycetes	Polyporales	Polyporaceae	Coriolopsis	Coriolopsis caperata	Baltazar et al. (2009)	CAm	Panama	LFPTR
Collect	Fungi	Basidiomycota	Agaricomycetes	Polyporales	Polyporaceae	Coriolopsis	Coriolopsis caperata	Baltazar et al. (2009)	Car	Puerto Rico	LFPTR
Collect	Fungi	Basidiomycota	Agaricomycetes	Polyporales	Polyporaceae	Coriolopsis	Coriolopsis floccosa	Baltazar et al. (2009)	SAm	Brazil	LFPTR	dead trunk and barks
Collect	Fungi	Basidiomycota	Agaricomycetes	Polyporales	Polyporaceae	Coriolopsis	Coriolopsis floccosa	Baltazar et al. (2009)	Car	Puerto Rico	LFPTR	dead trunk and barks
Collect	Fungi	Basidiomycota	Agaricomycetes	Polyporales	Polyporaceae	Coriolopsis	Coriolopsis gallica	Alam et al. 2024	SAs	Bangladesh	LFPTR	dead woods
Collect	Fungi	Basidiomycota	Agaricomycetes	Polyporales	Polyporaceae	Coriolopsis	Coriolopsis hostmanii	Nogueira-Melo et al. 2017	SAm	Brazil	LFPTR
Collect	Fungi	Basidiomycota	Agaricomycetes	Polyporales	Polyporaceae	Coriolopsis	Coriolopsis hostmanii	Nogueira-Melo et al. 2014	SAm	Brazil	LFPTR	Wood decaying
Collect	Fungi	Basidiomycota	Agaricomycetes	Polyporales	Polyporaceae	Coriolopsis	Coriolopsis occidentalis	Dutta et al. 2013	SAs	India	LFPTR	Dead wood, logs and leaves
Collect	Fungi	Basidiomycota	Agaricomycetes	Polyporales	Polyporaceae	Coriolopsis	Coriolopsis rigida	Trierveiler-Pereira et al. 2009	SAm	Brazil	LFPTR	dead trunks
Collect	Fungi	Basidiomycota	Agaricomycetes	Polyporales	Polyporaceae	Coriolopsis	Coriolopsis sanguinaria	Baltazar et al. (2009)	Mic	Micronesia	LFPTR
Collect	Fungi	Basidiomycota	Agaricomycetes	Polyporales	Polyporaceae	Coriolopsis	Coriolopsis sanguinaria	Gilbert et al. 2008	Mic	Micronesia	LFPTR	Wood-decay
Collect	Fungi	Basidiomycota	Agaricomycetes	Polyporales	Polyporaceae	Datronia	Datronia scutellata	Trierveiler-Pereira et al. 2009	SAm	Brazil	LFPTR	dead wood
Collect	Fungi	Basidiomycota	Agaricomycetes	Polyporales	Polyporaceae	Diplomitoporus	Diplomitoporus cf. stramineus	Baltazar et al. (2009)	Mic	Micronesia	LFPTR
Collect	Fungi	Basidiomycota	Agaricomycetes	Polyporales	Polyporaceae	Diplomitoporus	Diplomitoporus cf stramineus	Gilbert et al. 2008	Mic	Micronesia	LFPTR	Wood-decay
Collect	Fungi	Basidiomycota	Agaricomycetes	Polyporales	Polyporaceae	Earliella	Earliella scabrosa	Baltazar et al. (2009)	SAm	Brazil	LFPTR
Collect	Fungi	Basidiomycota	Agaricomycetes	Polyporales	Polyporaceae	Earliella	Earliella scabrosa	Dutta et al. 2013	SAs	India	LFPTR	Dead wood, logs and leaves
Isolated from culture (endophytic fungi)	Fungi	Basidiomycota	Agaricomycetes	Polyporales	Polyporaceae	Earliella	Earliella scabrosa	Weerasinghe et al. (2021)	SAs	Sri Lanka	SMP_E	Branch bark	117_01_01	NCBI	MT507861	ITS
Collect	Fungi	Basidiomycota	Agaricomycetes	Polyporales	Polyporaceae	Favolus	Favolus tenuiculus	Baltazar et al. (2009)	SAm	Venezuela	LFPTR
Collect	Fungi	Basidiomycota	Agaricomycetes	Polyporales	Polyporaceae	Fomes	Fomes avicenniae	Baltazar et al. (2009)	EAf	Somalia	LFPTR	trunk
Collect	Fungi	Basidiomycota	Agaricomycetes	Polyporales	Polyporaceae	Hexagonia	Hexagonia apiaria	Dutta et al. 2013	SAs	India	LFPTR	Dead wood, logs and leaves
Collect	Fungi	Basidiomycota	Agaricomycetes	Polyporales	Polyporaceae	Hexagonia	Hexagonia badia	Dutta et al. 2013	SAs	India	LFPTR	Dead wood, logs and leaves
Collect	Fungi	Basidiomycota	Agaricomycetes	Polyporales	Polyporaceae	Hexagonia	Hexagonia hirta	Alam et al. 2024	SAs	Bangladesh	LFPTR	dead tree
Collect	Fungi	Basidiomycota	Agaricomycetes	Polyporales	Polyporaceae	Hexagonia	Hexagonia hydnoides	Nogueira-Melo et al. 2017	SAm	Brazil	LFPTR
Collect	Fungi	Basidiomycota	Agaricomycetes	Polyporales	Polyporaceae	Hexagonia	Hexagonia hydnoides	Nogueira-Melo et al. 2014	SAm	Brazil	LFPTR	Wood decaying
Collect	Fungi	Basidiomycota	Agaricomycetes	Polyporales	Polyporaceae	Hexagonia	Hexagonia hydnoides	Sharif and da Silva, 2021	SAm	Guyana	LFPTR	Fruit
Collect	Fungi	Basidiomycota	Agaricomycetes	Polyporales	Polyporaceae	Hexagonia	Hexagonia hydnoides	Trierveiler-Pereira et al. 2009	SAm	Brazil	LFPTR	dead trunks
Collect	Fungi	Basidiomycota	Agaricomycetes	Polyporales	Polyporaceae	Hexagonia	Hexagonia nitida	Alam et al. 2024	SAs	Bangladesh	LFPTR	dead branches
Collect	Fungi	Basidiomycota	Agaricomycetes	Polyporales	Polyporaceae	Hexagonia	Hexagonia tenuis	Alam et al. 2024	SAs	Bangladesh	LFPTR	dead tree
Collect	Fungi	Basidiomycota	Agaricomycetes	Polyporales	Polyporaceae	Hexagonia	Hexagonia tenuis	Ghate and Sridhar, 2016	SAs	India	LFPTR	wood
Collect	Fungi	Basidiomycota	Agaricomycetes	Polyporales	Polyporaceae	Hexagonia	Hexagonia variegat	Baltazar et al. (2009)	SAm	Brazil	LFPTR
Collect	Fungi	Basidiomycota	Agaricomycetes	Polyporales	Polyporaceae	Hexagonia		Baltazar et al. (2009)	SAm	Brazil	LFPTR	decaying bark
Collect	Fungi	Basidiomycota	Agaricomycetes	Polyporales	Polyporaceae	Hexagonia		Baltazar et al. (2009)	Car	Puerto Rico	LFPTR	decaying bark
Collect	Fungi	Basidiomycota	Agaricomycetes	Polyporales	Polyporaceae	Hexagonia		Baltazar et al. (2009)	NAm	United States	LFPTR	decaying bark
Collect	Fungi	Basidiomycota	Agaricomycetes	Polyporales	Polyporaceae	Lentinus	Lentinus bertieri	Nogueira-Melo et al. 2017	SAm	Brazil	LFPTR
Collect	Fungi	Basidiomycota	Agaricomycetes	Polyporales	Polyporaceae	Lentinus	Lentinus bertieri	Nogueira-Melo et al. 2014	SAm	Brazil	LFPTR	Wood decaying
Collect	Fungi	Basidiomycota	Agaricomycetes	Polyporales	Polyporaceae	Lentinus	Lentinus cladopus	Baltazar et al. (2009)	SAm	Brazil	LFPTR
Collect	Fungi	Basidiomycota	Agaricomycetes	Polyporales	Polyporaceae	Lentinus	Lentinus crinitus	Baltazar et al. (2009)	SAm	Brazil	LFPTR	decaying and fallen trunk
Collect	Fungi	Basidiomycota	Agaricomycetes	Polyporales	Polyporaceae	Lentinus	Lentinus crinitus	Baltazar et al. (2009)	Car	Puerto Rico	LFPTR	decaying and fallen trunk
Collect	Fungi	Basidiomycota	Agaricomycetes	Polyporales	Polyporaceae	Lentinus	Lentinus crinitus	Trierveiler-Pereira et al. 2009	SAm	Brazil	LFPTR	wood
Collect	Fungi	Basidiomycota	Agaricomycetes	Polyporales	Polyporaceae	Lentinus	Lentinus squarrosulus	Ghate and Sridhar, 2016	SAs	India	LFPTR	wood
Collect	Fungi	Basidiomycota	Agaricomycetes	Polyporales	Polyporaceae	Lentinus	Lentinus squarrosulus	Dutta et al. 2013	SAs	India	LFPTR	Dead wood, logs and leaves
Collect	Fungi	Basidiomycota	Agaricomycetes	Polyporales	Polyporaceae	Lentinus	Lentinus strigellus	Trierveiler-Pereira et al. 2009	SAm	Brazil	LFPTR	dead trunks
Collect	Fungi	Basidiomycota	Agaricomycetes	Polyporales	Polyporaceae	Lenzites	Lenzites betulina	Ghate and Sridhar, 2016	SAs	India	LFPTR	wood
Collect	Fungi	Basidiomycota	Agaricomycetes	Polyporales	Polyporaceae	Lenzites	Lenzites elegans	Baltazar et al. (2009)	SAm	Brazil	LFPTR	decaying and rotten trunk
Collect	Fungi	Basidiomycota	Agaricomycetes	Polyporales	Polyporaceae	Lenzites	Lenzites elegans	Ghate and Sridhar, 2016	SAs	India	LFPTR	wood
Collect	Fungi	Basidiomycota	Agaricomycetes	Polyporales	Polyporaceae	Lenzites	Lenzites elegans	Baltazar et al. (2009)	Car	Puerto Rico	LFPTR	decaying and rotten trunk
Collect	Fungi	Basidiomycota	Agaricomycetes	Polyporales	Polyporaceae	Lenzites	Lenzites vespacea	Ghate and Sridhar, 2016	SAs	India	LFPTR	wood
Collect	Fungi	Basidiomycota	Agaricomycetes	Polyporales	Polyporaceae	Lenzites		Ghate and Sridhar, 2016	SAs	India	LFPTR	wood
Collect	Fungi	Basidiomycota	Agaricomycetes	Polyporales	Polyporaceae	Lopharia	Lopharia cinerescens	Baltazar et al. (2009)	SAm	Brazil	LFPTR	decaying and living
Collect	Fungi	Basidiomycota	Agaricomycetes	Polyporales	Polyporaceae	Lopharia	Lopharia cinerascens	Trierveiler-Pereira et al. 2009	SAm	Brazil	LFPTR	dead trunks
Collect	Fungi	Basidiomycota	Agaricomycetes	Polyporales	Polyporaceae	Lopharia		Nogueira-Melo et al. 2014	SAm	Brazil	LFPTR	Wood decaying
Collect	Fungi	Basidiomycota	Agaricomycetes	Polyporales	Polyporaceae	Loweporus	Loweporus tephoporus	Nogueira-Melo et al. 2017	SAm	Brazil	LFPTR
Collect	Fungi	Basidiomycota	Agaricomycetes	Polyporales	Polyporaceae	Loweporus	Loweporus tephroporus	Nogueira-Melo et al. 2014	SAm	Brazil	LFPTR	Wood decaying
Collect	Fungi	Basidiomycota	Agaricomycetes	Polyporales	Polyporaceae	Microporus	Microporus xanthopus	Ghate and Sridhar, 2016	SAs	India	LFPTR	wood
Collect	Fungi	Basidiomycota	Agaricomycetes	Polyporales	Polyporaceae	Microporus	Microporus xanthopus	Dutta et al. 2013	SAs	India	LFPTR	Dead wood, logs and leaves
Collect	Fungi	Basidiomycota	Agaricomycetes	Polyporales	Polyporaceae	Nigrofomes	Nigrofomes melanoporus	Baltazar et al. (2009)	Mic	Micronesia	LFPTR
Collect	Fungi	Basidiomycota	Agaricomycetes	Polyporales	Polyporaceae	Nigrofomes	Nigrofomes melanoporus	Gilbert et al. 2008	Mic	Micronesia	LFPTR	Wood-decay
Isolated from culture (endophytic fungi)	Fungi	Basidiomycota	Agaricomycetes	Polyporales	Polyporaceae	Porogramme	Porogramme epimiltina	Chi et al. (2019b)	EAs	Taiwan	SMP_E	leaves	NTOU:4916	NCBI	MK432984	ITS
Collect	Fungi	Basidiomycota	Agaricomycetes	Polyporales	Polyporaceae	Pcynoporus	Pcynoporus sanguineus	Nogueira-Melo et al. 2017	SAm	Brazil	LFPTR
Collect	Fungi	Basidiomycota	Agaricomycetes	Polyporales	Polyporaceae	Perenniporia	Perenniporia detrita	Nogueira-Melo et al. 2014	SAm	Brazil	LFPTR	Wood decaying
Collect	Fungi	Basidiomycota	Agaricomycetes	Polyporales	Polyporaceae	Perenniporia	Perenniporia guyanensis	Nogueira-Melo et al. 2017	SAm	Brazil	LFPTR
Collect	Fungi	Basidiomycota	Agaricomycetes	Polyporales	Polyporaceae	Perenniporia	Perenniporia guyanensis	Nogueira-Melo et al. 2014	SAm	Brazil	LFPTR	Wood decaying
Collect	Fungi	Basidiomycota	Agaricomycetes	Polyporales	Polyporaceae	Perenniporia	Perenniporia ohiensis	Trierveiler-Pereira et al. 2009	SAm	Brazil	LFPTR	dead trunks
Collect	Fungi	Basidiomycota	Agaricomycetes	Polyporales	Polyporaceae	Perenniporia	Perenniporia tenuis	Baltazar et al. (2009)	Mic	Micronesia	LFPTR
Collect	Fungi	Basidiomycota	Agaricomycetes	Polyporales	Polyporaceae	Perenniporia	Perenniporia tenuis	Gilbert et al. 2008	Mic	Micronesia	LFPTR	Wood-decay
Collect	Fungi	Basidiomycota	Agaricomycetes	Polyporales	Polyporaceae	Perenniporia	Perenniporia tephropora	Baltazar et al. (2009)	Mic	Micronesia	LFPTR
Collect	Fungi	Basidiomycota	Agaricomycetes	Polyporales	Polyporaceae	Perenniporia	Perenniporia tephropora	Gilbert et al. 2008	Mic	Micronesia	LFPTR	Wood-decay
Collect	Fungi	Basidiomycota	Agaricomycetes	Polyporales	Polyporaceae	Polyporus	Polyporus arcularius	Ghate and Sridhar, 2016	SAs	India	LFPTR	wood
Collect	Fungi	Basidiomycota	Agaricomycetes	Polyporales	Polyporaceae	Polyporus	Polyporus dictyopus	Ghate and Sridhar, 2016	SAs	India	LFPTR	wood
Collect	Fungi	Basidiomycota	Agaricomycetes	Polyporales	Polyporaceae	Polyporus	Polyporus tricholoma	Trierveiler-Pereira et al. 2009	SAm	Brazil	LFPTR	wood
Collect	Fungi	Basidiomycota	Agaricomycetes	Polyporales	Polyporaceae	Polyporus		Ghate and Sridhar, 2016	SAs	India	LFPTR	wood
Collect	Fungi	Basidiomycota	Agaricomycetes	Polyporales	Polyporaceae	Poronidulus	Poronidulus conchifer	Baltazar et al. (2009)	SAm	Brazil	LFPTR
Collect	Fungi	Basidiomycota	Agaricomycetes	Polyporales	Polyporaceae	Pycnoporus	Pycnoporus cinnabarinus	Baltazar et al. (2009)	NAm	United States	LFPTR	living roots
Collect	Fungi	Basidiomycota	Agaricomycetes	Polyporales	Polyporaceae	Pycnoporus	Pycnoporus coccineus	Dutta et al. 2013	SAs	India	LFPTR	Dead wood, logs and leaves
Collect	Fungi	Basidiomycota	Agaricomycetes	Polyporales	Polyporaceae	Pycnoporus	Pycnoporus sanguineus	Baltazar et al. (2009)	SAm	Brazil	LFPTR	decaying and dead wood
Collect	Fungi	Basidiomycota	Agaricomycetes	Polyporales	Polyporaceae	Pycnoporus	Pycnoporus sanguineus	Baltazar et al. (2009)	Car	Puerto Rico	LFPTR	decaying and dead wood
Collect	Fungi	Basidiomycota	Agaricomycetes	Polyporales	Polyporaceae	Pycnoporus	Pycnoporus sanguineus	Dutta et al. 2013	SAs	India	LFPTR	Dead wood, logs and leaves
Collect	Fungi	Basidiomycota	Agaricomycetes	Polyporales	Polyporaceae	Pycnoporus	Pycnoporus sanguineus	Ghate and Sridhar, 2016	SAs	India	LFPTR	wood
Collect	Fungi	Basidiomycota	Agaricomycetes	Polyporales	Polyporaceae	Pycnoporus	Pycnoporus sanguineus	Nogueira-Melo et al. 2014	SAm	Brazil	LFPTR	Wood decaying
Collect	Fungi	Basidiomycota	Agaricomycetes	Polyporales	Polyporaceae	Pycnoporus	Pycnoporus sanguineus	Trierveiler-Pereira et al. 2009	SAm	Brazil	LFPTR	dead trunks and wood
Collect	Fungi	Basidiomycota	Agaricomycetes	Polyporales	Polyporaceae	Tinctoporellus	Tinctoporellus epimiltinus	Baltazar et al. (2009)	Mic	Micronesia	LFPTR
Collect	Fungi	Basidiomycota	Agaricomycetes	Polyporales	Polyporaceae	Tinctoporellus	Tinctoporellus epimiltinus	Gilbert et al. 2008	Mic	Micronesia	LFPTR	Wood-decay
Collect	Fungi	Basidiomycota	Agaricomycetes	Polyporales	Polyporaceae	Trametes	Trametes cingulata	Baltazar et al. (2009)	Mic	Micronesia	LFPTR
Collect	Fungi	Basidiomycota	Agaricomycetes	Polyporales	Polyporaceae	Trametes	Trametes cingulata	Gilbert et al. 2008	Mic	Micronesia	LFPTR	Wood-decay
Collect	Fungi	Basidiomycota	Agaricomycetes	Polyporales	Polyporaceae	Trametes	Trametes leonina	Dutta et al. 2013	SAs	India	LFPTR	Dead wood, logs and leaves
Collect	Fungi	Basidiomycota	Agaricomycetes	Polyporales	Polyporaceae	Trametes	Trametes elegans	Trierveiler-Pereira et al. 2009	SAm	Brazil	LFPTR	dead trunks
Collect	Fungi	Basidiomycota	Agaricomycetes	Polyporales	Polyporaceae	Trametes	Trametes maxima	Baltazar et al. (2009)	SAm	Brazil	LFPTR
Collect	Fungi	Basidiomycota	Agaricomycetes	Polyporales	Polyporaceae	Trametes	Trametes membranacea	Baltazar et al. (2009)	SAm	Brazil	LFPTR
Collect	Fungi	Basidiomycota	Agaricomycetes	Polyporales	Polyporaceae	Trametes	Trametes nivosa	Baltazar et al. (2009)	Mic	Micronesia	LFPTR
Collect	Fungi	Basidiomycota	Agaricomycetes	Polyporales	Polyporaceae	Trametes	Trametes nivosa	Trierveiler-Pereira et al. 2009	SAm	Brazil	LFPTR	dead trunks
Collect	Fungi	Basidiomycota	Agaricomycetes	Polyporales	Polyporaceae	Trametes	Trametes rhizophorae	Baltazar et al. (2009)	Mel	Papua New Guinea	LFPTR	trunk
Collect	Fungi	Basidiomycota	Agaricomycetes	Polyporales	Polyporaceae	Trametes	Trametes socotrana	Trierveiler-Pereira et al. 2009	SAm	Brazil	LFPTR	dead trunks
Collect	Fungi	Basidiomycota	Agaricomycetes	Polyporales	Polyporaceae	Trametes	Trametes versicolor	Trierveiler-Pereira et al. 2009	SAm	Brazil	LFPTR	dead trunks
Isolated from culture (endophytic fungi)	Fungi	Basidiomycota	Agaricomycetes	Polyporales	Polyporaceae	Trametes	Trametes versicolor	Zhang, X. Y et al. (2018)	EAs	China	SMP_C	Non-rhizosphere sediment collected in area with vegetation	SCAU049	NCBI	KY827379	ITS
Collect	Fungi	Basidiomycota	Agaricomycetes	Polyporales	Polyporaceae	Trametes	Trametes villosa	Baltazar et al. (2009)	SAm	Brazil	LFPTR
Collect	Fungi	Basidiomycota	Agaricomycetes	Polyporales	Polyporaceae	Trametes	Trametes villosa	Trierveiler-Pereira et al. 2009	SAm	Brazil	LFPTR	dead trunks
Collect	Fungi	Basidiomycota	Agaricomycetes	Polyporales	Polyporaceae	Truncospora	Truncospora detrita	Nogueira-Melo et al. 2017	SAm	Brazil	LFPTR
Collect	Fungi	Basidiomycota	Agaricomycetes	Polyporales	Steccherinaceae	Antrodiella	Antrodiella reflexa	Baltazar et al. (2009)	SAm	Brazil	LFPTR	dead standing trunk
Collect	Fungi	Basidiomycota	Agaricomycetes	Polyporales	Steccherinaceae	Junghuhnia	Junghuhnia crustacea	Baltazar et al. (2009)	SAm	Brazil	LFPTR	decaying
Collect	Fungi	Basidiomycota	Agaricomycetes	Polyporales	Steccherinaceae	Junghuhnia	Junghuhnia polycystidifera	Baltazar et al. (2009)	SAm	Brazil	LFPTR	trunk
Collect	Fungi	Basidiomycota	Agaricomycetes	Polyporales	Steccherinaceae	Junghuhnia	Junghuhnia undigera	Baltazar et al. (2009)	SAm	Brazil	LFPTR
Collect	Fungi	Basidiomycota	Agaricomycetes	Polyporales	Steccherinaceae	Nigroporus	Nigroporus vinosus	Baltazar et al. (2009)	SAm	Brazil	LFPTR
Collect	Fungi	Basidiomycota	Agaricomycetes	Polyporales	Steccherinaceae	Steccherinum	Steccherinum reniforme	Trierveiler-Pereira et al. 2009	SAm	Brazil	LFPTR	dead trunks
Collect	Fungi	Basidiomycota	Agaricomycetes	Polyporales	Steccherinaceae	Steccherinum	Steccherinum subochraceum	Baltazar et al. (2009)	SAm	Brazil	LFPTR
Collect	Fungi	Basidiomycota	Agaricomycetes	Russulales	Bondarzewiaceae	Amylosporus	Amylosporus campbellii	Dutta et al. 2013	SAs	India	LFPTR	Bamboo plantation and Base of living deciduous tree
Collect	Fungi	Basidiomycota	Agaricomycetes	Russulales	Hericiaceae	Laxitextum	Laxitextum bicolo	Baltazar et al. (2009)	SAm	Brazil	LFPTR	decaying
Collect	Fungi	Basidiomycota	Agaricomycetes	Russulales	Lachnocladiaceae	Asterostroma	Asterostroma cervicolor	Nogueira-Melo et al. 2014	SAm	Brazil	LFPTR	Wood decaying
Collect	Fungi	Basidiomycota	Agaricomycetes	Russulales	Lachnocladiaceae	Asterostroma	Asterostroma cervicolor	Nogueira-Melo et al. 2017	SAm	Brazil	LFPTR
Isolated from culture (endophytic fungi)	Fungi	Basidiomycota	Agaricomycetes	Russulales	Lachnocladiaceae	Asterostroma	Asterostroma cervicolor	Suhara et al. (2010)	EAs	Japan	SMP_E	dead branch of a broad-leaved tree	TMI21361	DDBJ/NCBI	AB439558	ITS
Isolated from culture (endophytic fungi)	Fungi	Basidiomycota	Agaricomycetes	Russulales	Lachnocladiaceae	Asterostroma	Asterostroma cervicolor	Suhara et al. (2010)	EAs	Japan	SMP_E	dead branch of a broad-leaved tree	TMI20621	DDBJ/NCBI	AB439559	ITS
Isolated from culture (endophytic fungi)	Fungi	Basidiomycota	Agaricomycetes	Russulales	Lachnocladiaceae	Asterostroma	Asterostroma cervicolor	Suhara et al. (2010)	EAs	Japan	SMP_E	dead branch of a broad-leaved tree	TMI21362	DDBJ/NCBI	AB439560	ITS
Isolated from culture (endophytic fungi)	Fungi	Basidiomycota	Agaricomycetes	Russulales	Lachnocladiaceae	Asterostroma	Asterostroma macrosporum	Suhara et al. (2010)	EAs	Japan	SMP_E	dead branch of a broad-leaved tree	TMI25696	DDBJ/NCBI	AB439544	ITS
Isolated from culture (endophytic fungi)	Fungi	Basidiomycota	Agaricomycetes	Russulales	Lachnocladiaceae	Asterostroma	Asterostroma macrosporum	Suhara et al. (2010)	EAs	Japan	SMP_E	dead branch of a broad-leaved tree	TMI25697	DDBJ/NCBI	AB439545/ NR_119394	ITS
Isolated from culture (endophytic fungi)	Fungi	Basidiomycota	Agaricomycetes	Russulales	Lachnocladiaceae	Asterostroma	Asterostroma musicola	Suhara et al. (2010)	EAs	Japan	SMP_E	dead branch of a broad-leaved tree	TMI25737	DDBJ/NCBI	AB439547	ITS
Isolated from culture (endophytic fungi)	Fungi	Basidiomycota	Agaricomycetes	Russulales	Lachnocladiaceae	Asterostroma	Asterostroma musicola	Suhara et al. (2010)	EAs	Japan	SMP_E	dead branch of a broad-leaved tree	TMI25744	DDBJ/NCBI	AB439546	ITS
Isolated from culture (endophytic fungi)	Fungi	Basidiomycota	Agaricomycetes	Russulales	Lachnocladiaceae	Asterostroma	Asterostroma musicola	Suhara et al. (2010)	EAs	Japan	SMP_E	dead branch of a broad-leaved tree	TMI25842	DDBJ/NCBI	AB439548	ITS
Isolated from culture (endophytic fungi)	Fungi	Basidiomycota	Agaricomycetes	Russulales	Lachnocladiaceae	Asterostroma	Asterostroma musicola	Suhara et al. (2010)	EAs	Japan	SMP_E	dead branch of a broad-leaved tree	TMI25738	DDBJ/NCBI	AB439549	ITS
Isolated from culture (endophytic fungi)	Fungi	Basidiomycota	Agaricomycetes	Russulales	Lachnocladiaceae	Asterostroma	Asterostroma musicola	Suhara et al. (2010)	EAs	Japan	SMP_E	dead branch of a broad-leaved tree	TMI25698	DDBJ/NCBI	AB439556	ITS
Isolated from culture (endophytic fungi)	Fungi	Basidiomycota	Agaricomycetes	Russulales	Lachnocladiaceae	Asterostroma	Asterostroma musicola	Suhara et al. (2010)	EAs	Japan	SMP_E	dead branch of a broad-leaved tree	TUMH10017	DDBJ/NCBI	AB439557	ITS
Isolated from culture (endophytic fungi)	Fungi	Basidiomycota	Agaricomycetes	Russulales	Lachnocladiaceae	Asterostroma	Asterostroma musicola	Suhara et al. (2010)	EAs	Japan	SMP_E	dead branch of a broad-leaved tree	TMI25191	DDBJ/NCBI	AB439555	ITS
Isolated from culture (endophytic fungi)	Fungi	Basidiomycota	Agaricomycetes	Russulales	Lachnocladiaceae	Asterostroma	Asterostroma musicola	Suhara et al. (2010)	EAs	Japan	SMP_E	dead branch of a broad-leaved tree	TMI25197	DDBJ/NCBI	AB439554	ITS
Isolated from culture (endophytic fungi)	Fungi	Basidiomycota	Agaricomycetes	Russulales	Lachnocladiaceae	Asterostroma	Asterostroma musicola	Suhara et al. (2010)	EAs	Japan	SMP_E	dead branch of a broad-leaved tree	TUMH1001	DDBJ/NCBI	AB439552	ITS
Isolated from culture (endophytic fungi)	Fungi	Basidiomycota	Agaricomycetes	Russulales	Lachnocladiaceae	Asterostroma	Asterostroma musicola	Suhara et al. (2010)	EAs	Japan	SMP_E	dead branch of a broad-leaved tree	TMI25769	DDBJ/NCBI	AB439550	ITS
Isolated from culture (endophytic fungi)	Fungi	Basidiomycota	Agaricomycetes	Russulales	Lachnocladiaceae	Asterostroma	Asterostroma musicola	Suhara et al. (2010)	EAs	Japan	SMP_E	dead branch of a broad-leaved tree	TMI25860	DDBJ/NCBI	AB439551	ITS
Isolated from culture (endophytic fungi)	Fungi	Basidiomycota	Agaricomycetes	Russulales	Lachnocladiaceae	Asterostroma	Asterostroma musicola	Suhara et al. (2010)	EAs	Japan	SMP_E	dead branch of a broad-leaved tree	TMIC34317	DDBJ/NCBI	AB439553	ITS
Collect	Fungi	Basidiomycota	Agaricomycetes	Russulales	Lachnocladiaceae	Scytinostroma	Scytinostroma portentosum	Baltazar et al. (2009)	SAm	Brazil	LFPTR
Collect	Fungi	Basidiomycota	Agaricomycetes	Russulales	Peniophoraceae	Peniophora	Peniophora albobadia	Baltazar et al. (2009)	SAm	Brazil	LFPTR	decaying
Collect	Fungi	Basidiomycota	Agaricomycetes	Russulales	Stereaceae	Gloeocystidiellum	Gloeocystidiellum moniliforme	Baltazar et al. (2009)	EAs	Japan	LFPTR	decaying trunk
Collect	Fungi	Basidiomycota	Agaricomycetes	Russulales	Stereaceae	Gloeocystidiellum	Gloeocystidiellum triste	Nogueira-Melo et al. 2017	SAm	Brazil	LFPTR
Collect	Fungi	Basidiomycota	Agaricomycetes	Russulales	Stereaceae	Gloeocystidiellum	Gloeocystidiellum triste	Nogueira-Melo et al. 2014	SAm	Brazil	LFPTR	Wood decaying
Collect	Fungi	Basidiomycota	Agaricomycetes	Russulales	Stereaceae	Gloeocystidiellum	Gloeocystidiellum wakullum	Baltazar et al. (2009)	EAs	Japan	LFPTR	decaying branch
Collect	Fungi	Basidiomycota	Agaricomycetes	Russulales	Stereaceae	Gloeocystidiopsis	Gloeocystidiopsis cf. salmonea	Nogueira-Melo et al. 2017	SAm	Brazil	LFPTR
Collect	Fungi	Basidiomycota	Agaricomycetes	Russulales	Stereaceae	Gloeocystidiopsis	Gloeocystidiopsis cf. salmonea	Nogueira-Melo et al. 2014	SAm	Brazil	LFPTR	Wood decaying
Collect	Fungi	Basidiomycota	Agaricomycetes	Russulales	Stereaceae	Stereum	Stereum hirsutum	Baltazar et al. (2009)	SAm	Brazil	LFPTR	decaying
Collect	Fungi	Basidiomycota	Agaricomycetes	Thelephorales	Thelephoraceae	Thelephora	Thelephora palmata	Ghate and Sridhar, 2016	SAs	India	SED	soil
Collect	Fungi	Basidiomycota	Agaricomycetes	Russulales	Stereaceae	Haloaleurodiscus	Haloaleurodiscus mangrovei	Baltazar et al. (2009)	EAs	Japan	LFPTR	decaying branch of living tree and decaying and decorticated branch of living tree
Isolated from culture (endophytic fungi)	Fungi	Basidiomycota	Agaricomycetes	Russulales	Stereaceae	Haloaleurodiscus	Haloaleurodiscus mangrovei	Maekawa et al. (2005)	EAs	Japan	SMP_E	decaying wood	TMI 25211	NCBI	NR_171202	ITS
Isolated from culture (endophytic fungi)	Fungi	Basidiomycota	Agaricomycetes	Russulales	Stereaceae	Haloaleurodiscus	Haloaleurodiscus mangrovei	Maekawa et al. (2005)	EAs	Japan	SMP_E	decaying wood	TMIC 34914		AB176453	ITS
Collect	Fungi	Basidiomycota	Agaricomycetes	Trechisporales	Hydnodontaceae	Subulicystidium	Subulicystidium longisporum	Baltazar et al. (2009)	EAs	Japan	LFPTR	decaying branch and decorticated branch
Collect	Fungi	Basidiomycota	Agaricomycetes	Trechisporales	Hydnodontaceae	Trechispora	Trechispora farinacea	Baltazar et al. (2009)	EAs	Japan	LFPTR	decaying branch
Collect	Fungi	Basidiomycota	Agaricomycetes	Trechisporales	Hydnodontaceae	Trechispora	Trechispora nivea	Baltazar et al. (2009)	EAs	Japan	LFPTR	decaying branch
Collect	Fungi	Basidiomycota	Agaricomycetes	Trechisporales	Hydnodontaceae	Tubulicium	Tubulicium vermiferum	Baltazar et al. (2009)	EAs	Japan	LFPTR	decaying branch
Collect	Fungi	Basidiomycota	Dacrymycetes	Dacrymycetales	Cerinomycetaceae	Cerinomyces	Cerinomyces aculeatus	Nogueira-Melo et al. 2017	SAm	Brazil	LFPTR
Collect	Fungi	Basidiomycota	Dacrymycetes	Dacrymycetales	Cerinomycetaceae	Cerinomyces	Cerinomyces aculeatus	Nogueira-Melo et al. 2014	SAm	Brazil	LFPTR	Wood decaying
Collect	Fungi	Basidiomycota	Dacrymycetes	Dacrymycetales	Dacrymycetaceae	Calocera	Calocera cornea	Baltazar et al. (2009)	SAm	Brazil	LFPTR	decaying
Collect	Fungi	Basidiomycota	Dacrymycetes	Dacrymycetales	Dacrymycetaceae	Calocera	Calocera cornea	Trierveiler-Pereira et al. 2009	SAm	Brazil	LFPTR	wood
Collect	Fungi	Basidiomycota	Dacrymycetes	Dacrymycetales	Dacrymycetaceae	Darcyopinax	Dacryopinax maxidorii	Baltazar et al. (2009)	SAm	Brazil	LFPTR	decaying
Collect	Fungi	Basidiomycota	Dacrymycetes	Dacrymycetales	Dacrymycetaceae	Darcyopinax	Dacryopinax spathularia	Baltazar et al. (2009)	Car	Puerto Rico	LFPTR	decay wood
Collect	Fungi	Basidiomycota	Dacrymycetes	Dacrymycetales	Dacrymycetaceae	Dacryopinax	Dacryopinax spathularia	Dutta et al. 2013	SAs	India	LFPTR	Dead wood, logs and leaves
Collect	Fungi	Basidiomycota	Dacrymycetes	Dacrymycetales	Dacrymycetaceae	Dacryopinax	Dacryopinax spathularia	Ghate and Sridhar, 2016	SAs	India	LFPTR	wood
Collect	Fungi	Basidiomycota	Pezizomycetes	Pezizales	Ascobolaceae	Ascobolus	Ascobolus scatigenus	Dutta et al. 2013	SAs	India	SED	ecomposed cow dung heaps

## Sheet: Cultivable Fungi- molecular (IT
	Fungi	Phylum	Class	Order	Family	Genus	Species	Reference	Geographic region	Country	Sample type		Strains or isolate name	Database	GenBank number	Target gene
OK	Fungi	Ascomycota	Arthoniomycetes	Arthoniales	Arthoniaceae	Arthothelium		de Souza Sebastianes et al. (2013)	SAm	Brazil	SMP_E	leaves	FS-101(3)	NCBI	HQ023151	ITS
OK	Fungi	Ascomycota	Ascomycota incertae sedis	Ascomycota incertae sedis	Ascomycota incertae sedis	Phaeoramularia		de Souza Sebastianes et al. (2013)	SAm	Brazil	SMP_E	fresh leaves	FS-103(2)	NCBI	HQ023164	ITS
OK	Fungi	Ascomycota	Ascomycota incertae sedis	Ascomycota incertae sedis	Ascomycota incertae sedis	Phaeoseptoria		de Souza Sebastianes et al. (2013)	SAm	Brazil	SMP_E	fresh leaves	FS-91.4(1)	NCBI	HQ023145	ITS
OK	Fungi	Ascomycota	Dipodascomycetes	Dipodascales	Dipodascaceae	Galactomyces	Galactomyces geotrichum	PrasannaKumar et al. (2020)	SAs	India	SMP_C	Non-rhizosphere sediments collected in area with vegetation	DBMY65	NCBI	KJ706284	ITS
OK	Fungi	Ascomycota	Dipodascomycetes	Dipodascales	Dipodascaceae	Galactomyces	Galactomyces geotrichum	PrasannaKumar et al. (2020)	SAs	India	SMP_C	Non-rhizosphere sediments collected in area with vegetation	DBMY226	NCBI	KJ706443	ITS
OK	Fungi	Ascomycota	Dipodascomycetes	Dipodascales	Dipodascaceae	Galactomyces	Galactomyces geotrichum	PrasannaKumar et al. (2020)	SAs	India	SMP_C	Non-rhizosphere sediments collected in area with vegetation	DBMY385	NCBI	KJ706602	ITS
OK	Fungi	Ascomycota	Dipodascomycetes	Dipodascales	Dipodascaceae	Galactomyces	Galactomyces geotrichum	PrasannaKumar et al. (2020)	SAs	India	SMP_C	Non-rhizosphere sediments collected in area with vegetation	DBMY544	NCBI	KJ706761	ITS
OK	Fungi	Ascomycota	Dipodascomycetes	Dipodascales	Dipodascaceae	Galactomyces	Galactomyces geotrichum	PrasannaKumar et al. (2020)	SAs	India	SMP_C	Non-rhizosphere sediments collected in area with vegetation	DBMY703	NCBI	KJ706920	ITS
OK	Fungi	Ascomycota	Dipodascomycetes	Dipodascales	Dipodascaceae	Galactomyces	Galactomyces geotrichum	PrasannaKumar et al. (2020)	SAs	India	SMP_C	Non-rhizosphere sediments collected in area with vegetation	DBMY861	NCBI	KJ707078	ITS
OK	Fungi	Ascomycota	Dipodascomycetes	Dipodascales	Dipodascaceae	Galactomyces		Dong et al. (2020)	EAs	China	SMP_C	Non-rhizosphere sediment collected in area with vegetation	QA-49	NCBI	MN701710	ITS
ok	Fungi	Ascomycota	Dipodascomycetes	Dipodascales	Dipodascaceae	Geotrichum	Geotrichum candidum	Fronabarger et al. (2025)	NAm	United States	SMP_E	Healthy black mangrove propagules	MA6	NCBI	PQ261034	ITS
ok	Fungi	Ascomycota	Dipodascomycetes	Dipodascales	Dipodascaceae	Geotrichum	Geotrichum candidum	Fronabarger et al. (2025)	NAm	United States	SMP_E	Healthy black mangrove propagules	MA7	NCBI	PQ261035	ITS
ok	Fungi	Ascomycota	Dipodascomycetes	Dipodascales	Dipodascaceae	Geotrichum	Geotrichum candidum	Nimsi et al. (2023)	SAs	India	SMP_E	bark and roots	PV39	NCBI	ON261369	ITS
ok	Fungi	Ascomycota	Dipodascomycetes	Dipodascales	Trichomonascaceae	Starmerella	Starmerella magnoliae	PrasannaKumar et al. (2020)	SAs	India	SMP_C	Non-rhizosphere sediments collected in area with vegetation	DBMY35	NCBI	KJ706254	ITS
ok	Fungi	Ascomycota	Dipodascomycetes	Dipodascales	Trichomonascaceae	Starmerella	Starmerella magnoliae	PrasannaKumar et al. (2020)	SAs	India	SMP_C	Non-rhizosphere sediments collected in area with vegetation	DBMY195	NCBI	KJ706413	ITS
ok	Fungi	Ascomycota	Dipodascomycetes	Dipodascales	Trichomonascaceae	Starmerella	Starmerella magnoliae	PrasannaKumar et al. (2020)	SAs	India	SMP_C	Non-rhizosphere sediments collected in area with vegetation	DBMY355	NCBI	KJ706572	ITS
ok	Fungi	Ascomycota	Dipodascomycetes	Dipodascales	Trichomonascaceae	Starmerella	Starmerella magnoliae	PrasannaKumar et al. (2020)	SAs	India	SMP_C	Non-rhizosphere sediments collected in area with vegetation	DBMY514	NCBI	KJ706731	ITS
ok	Fungi	Ascomycota	Dipodascomycetes	Dipodascales	Trichomonascaceae	Starmerella	Starmerella magnoliae	PrasannaKumar et al. (2020)	SAs	India	SMP_C	Non-rhizosphere sediments collected in area with vegetation	DBMY673	NCBI	KJ706890	ITS
ok	Fungi	Ascomycota	Dipodascomycetes	Dipodascales	Trichomonascaceae	Starmerella	Starmerella magnoliae	PrasannaKumar et al. (2020)	SAs	India	SMP_C	Non-rhizosphere sediments collected in area with vegetation	DBMY832	NCBI	KJ707049	ITS
OK	Fungi	Ascomycota	Dipodascomycetes	Dipodascales	Dipodascales incertae sedis	Yarrowia	Yarrowia lipolytica	PrasannaKumar et al. (2020)	SAs	India	SMP_C	Non-rhizosphere sediments collected in area with vegetation	DBMY160	NCBI	KJ706379	ITS
OK	Fungi	Ascomycota	Dipodascomycetes	Dipodascales	Dipodascales incertae sedis	Yarrowia	Yarrowia lipolytica	PrasannaKumar et al. (2020)	SAs	India	SMP_C	Non-rhizosphere sediments collected in area with vegetation	DBMY321	NCBI	KJ706538	ITS
OK	Fungi	Ascomycota	Dipodascomycetes	Dipodascales	Dipodascales incertae sedis	Yarrowia	Yarrowia lipolytica	PrasannaKumar et al. (2020)	SAs	India	SMP_C	Non-rhizosphere sediments collected in area with vegetation	DBMY480	NCBI	KJ706697	ITS
OK	Fungi	Ascomycota	Dipodascomycetes	Dipodascales	Dipodascales incertae sedis	Yarrowia	Yarrowia lipolytica	PrasannaKumar et al. (2020)	SAs	India	SMP_C	Non-rhizosphere sediments collected in area with vegetation	DBMY639	NCBI	KJ706856	ITS
OK	Fungi	Ascomycota	Dipodascomycetes	Dipodascales	Dipodascales incertae sedis	Yarrowia	Yarrowia lipolytica	PrasannaKumar et al. (2020)	SAs	India	SMP_C	Non-rhizosphere sediments collected in area with vegetation	DBMY798	NCBI	KJ707015	ITS
OK	Fungi	Ascomycota	Dipodascomycetes	Dipodascales	Dipodascales incertae sedis	Yarrowia	Yarrowia lipolytica	PrasannaKumar et al. (2020)	SAs	India	SMP_C	Non-rhizosphere sediments collected in area with vegetation	DBMY956	NCBI	KJ707173	ITS
OK	Fungi	Ascomycota	Dipodascomycetes	Dipodascales	Dipodascales incertae sedis	Yarrowia	Yarrowia lipolytica	Nimsi et al. (2023)	SAs	India	SMP_E	roots	KV7	NCBI	ON248025	ITS
OK	Fungi	Ascomycota	Dipodascomycetes	Dipodascales	Trichomonascaceae	Wickerhamiella	Wickerhamiella infanticola	Vidya and Sebastian (2022)	SAs	India	SMP_C	Non-rhizosphere sediments collected in area with vegetation	CUMB VP-EL4-09	NCBI	MW617280	ITS
ok	Fungi	Ascomycota	Dothideomycetes	Capnodiales	Teratosphaeriaceae	Acidiella	Acidiella uranophila	Chi et al. (2019a)	EAs	Taiwan	SMP_E	leaves	NTOU:4398	NCBI	MK448262	ITS
OK	Fungi	Ascomycota	Dothideomycetes	Pleosporales	Pleosporales genera incertae sedis	Acuminatispora	Acuminatispora palmarum	Zhang, S. N. et al. (2018)	SEAs	Thailand	SMP_E	rachides of palms	MFLUCC 18-0264	NCBI	MN749105	ITS
OK	Fungi	Ascomycota	Dothideomycetes	Pleosporales	Pleosporales genera incertae sedis	Acuminatispora	Acuminatispora palmarum	Zhang, S. N. et al. (2018)	SEAs	Thailand	SMP_E	rachides of palms	MFLUCC 18-0460	NCBI	MN749106	ITS
OK	Fungi	Ascomycota	Dothideomycetes	Pleosporales	Pleosporales genera incertae sedis	Acuminatispora	Acuminatispora palmarum	Zhang, S. N. et al. (2018)	SEAs	Thailand	SMP_E	Petiole	MFLUCC 18-0461	NCBI	MN749107	ITS
OK	Fungi	Ascomycota	Dothideomycetes	Pleosporales	Pleosporales genera incertae sedis	Acuminatispora	Acuminatispora palmarum	Zhang, S. N. et al. (2018)	SEAs	Thailand	SMP_E	Petiole	MFLUCC 18-0462	NCBI	MN749108	ITS
OK	Fungi	Ascomycota	Dothideomycetes	Pleosporales	Pleosporales genera incertae sedis	Acuminatispora	Acuminatispora palmarum	Zhang, S. N. et al. (2018)	SEAs	Thailand	SMP_E	Petiole	MFLU 18-1068	NCBI	NR_165933	ITS
OK	Fungi	Ascomycota	Dothideomycetes	Pleosporales	Didymellaceae	Allophoma	Allophoma acanthi	Aumentado et al. (2024)	SEAs	Thailand	SMP_E	symptomatic leaves	MFLUCC 24-0002	NCBI	PP218067	ITS
OK	Fungi	Ascomycota	Dothideomycetes	Pleosporales	Didymellaceae	Allophoma		Aumentado et al. (2024)	SEAs	Thailand	SMP_E	symptomatic leaves	MFLUCC 24-0003	NCBI	PP218068	ITS
OK	Fungi	Ascomycota	Dothideomycetes	Pleosporales	Didymellaceae	Allophoma		Aumentado et al. (2024)	SEAs	Thailand	SMP_E	symptomatic leaves	MFLUCC 24-0004	NCBI	PP218069	ITS
OK	Fungi	Ascomycota	Dothideomycetes	Pleosporales	Didymellaceae	Allophoma		Aumentado et al. (2024)	SEAs	Thailand	SMP_E	symptomatic leaves	MFLUCC 24-0005	NCBI	PP218070	ITS
OK	Fungi	Ascomycota	Dothideomycetes	Pleosporales	Didymellaceae	Allophoma		Aumentado et al. (2024)	SEAs	Thailand	SMP_E	symptomatic leaves	MFLUCC 24-0006	NCBI	PP218071	ITS
OK	Fungi	Ascomycota	Dothideomycetes	Pleosporales	Didymellaceae	Allophoma		Aumentado et al. (2024)	SEAs	Thailand	SMP_E	symptomatic leaves	MFLUCC 24-0007	NCBI	PP218072	ITS
OK	Fungi	Ascomycota	Dothideomycetes	Pleosporales	Didymellaceae	Allophoma		Aumentado et al. (2024)	SEAs	Thailand	SMP_E	symptomatic leaves	MFLUCC 24-0008	NCBI	PP218073	ITS
OK	Fungi	Ascomycota	Dothideomycetes	Pleosporales	Didymellaceae	Allophoma		Aumentado et al. (2024)	SEAs	Thailand	SMP_E	symptomatic leaves	MFLUCC 24-0009	NCBI	PP218074	ITS
OK	Fungi	Ascomycota	Dothideomycetes	Pleosporales	Pleosporaceae	Alternaria	Alternaria alternata	Ameen et al. (2016)	WAs	Saudi Arabia	SMP_C	Non-rhizosphere sediment collected in area with vegetation	FA-24	NCBI	KP033203	ITS
OK	Fungi	Ascomycota	Dothideomycetes	Pleosporales	Pleosporaceae	Alternaria	Alternaria alternata	Li et al. (2016)	EAs	China	SMP_E	leaves	2-1-3-3-3-1	NCBI	KX065252	ITS
OK	Fungi	Ascomycota	Dothideomycetes	Pleosporales	Pleosporaceae	Alternaria	Alternaria alternata	Hamzah et al. (2018)	SEAs	Malaysia	SMP_E	leaves	RM1.18A.09	NCBI	MH397075	ITS
OK	Fungi	Ascomycota	Dothideomycetes	Pleosporales	Pleosporaceae	Alternaria	Alternaria alternata	Chi et al. (2019a); Chi et al. (2019b)	EAs	Taiwan	SMP_E	leaves	NTOU:4330	NCBI	MK432953	ITS
OK	Fungi	Ascomycota	Dothideomycetes	Pleosporales	Pleosporaceae	Alternaria	Alternaria alternata	Chi et al. (2019a)	EAs	Taiwan	SMP_E	leaves	NTOU:4899	NCBI	MK432954	ITS
OK	Fungi	Ascomycota	Dothideomycetes	Pleosporales	Pleosporaceae	Alternaria	Alternaria alternata	Chi et al. (2019a)	EAs	Taiwan	SMP_E	leaves	NTOU:4902	NCBI	MK432955	ITS
OK	Fungi	Ascomycota	Dothideomycetes	Pleosporales	Pleosporaceae	Alternaria	Alternaria alternata	Chi et al. (2019a)	EAs	Taiwan	SMP_E	leaves	NTOU:4904	NCBI	MK432956	ITS
OK	Fungi	Ascomycota	Dothideomycetes	Pleosporales	Pleosporaceae	Alternaria	Alternaria arborescens	Hamzah et al. (2018)	SEAs	Malaysia	SMP_E	leaves	RM1.30.15	NCBI	MH397117	ITS
OK	Fungi	Ascomycota	Dothideomycetes	Pleosporales	Pleosporaceae	Alternaria	Alternaria arborescens	Hamzah et al. (2018)	SEAs	Malaysia	SMP_E	leaves	RM3.30.16	NCBI	MH397139	ITS
OK	Fungi	Ascomycota	Dothideomycetes	Pleosporales	Pleosporaceae	Alternaria	Alternaria arborescens	Hamzah et al. (2018)	SEAs	Malaysia	SMP_E	leaves	RM3.30.18	NCBI	MH397141	ITS
OK	Fungi	Ascomycota	Dothideomycetes	Pleosporales	Pleosporaceae	Alternaria	Alternaria arborescens	Nurunnabi et al. (2020)	SAs	India	SMP_E	leaves	TRN_KU_Sa_KL_5	NCBI	MH145449	ITS
OK	Fungi	Ascomycota	Dothideomycetes	Pleosporales	Pleosporaceae	Alternaria	Alternaria brassicicola	Nurunnabi et al. (2020)	SAs	India	SMP_E	leaves	TRN_KU_Sa_KL_2	NCBI	MH203590	ITS
OK	Fungi	Ascomycota	Dothideomycetes	Pleosporales	Pleosporaceae	Alternaria	Alternaria eichhorniae	Hamzah et al. (2018)	SEAs	Malaysia	SMP_E	leaves	RM1.30.04	NCBI	MH397109	ITS
OK	Fungi	Ascomycota	Dothideomycetes	Pleosporales	Pleosporaceae	Alternaria	Alternaria eichhorniae	Hamzah et al. (2018)	SEAs	Malaysia	SMP_E	leaves	RM1.30.07	NCBI	MH397111	ITS
OK	Fungi	Ascomycota	Dothideomycetes	Pleosporales	Pleosporaceae	Alternaria	Alternaria macrospora	Hamzah et al. (2018)	SEAs	Malaysia	SMP_E	leaves	RM3.30.04	NCBI	MH397128	ITS
OK	Fungi	Ascomycota	Dothideomycetes	Pleosporales	Pleosporaceae	Alternaria	Alternaria tenuissima	Nurunnabi et al. (2020)	SEAs	India	SMP_E	leaves	TRN_KU_Sa_KL_4X	NCBI	MH127848	ITS
OK	Fungi	Ascomycota	Dothideomycetes	Pleosporales	Pleosporaceae	Alternaria	Alternaria tenuissima	Sun et al. (2013)	EAs	China	SMP_E	stems	EN-192	NCBI	HQ652873	ITS
ok	Fungi	Ascomycota	Dothideomycetes	Pleosporales	Pleosporaceae	Alternaria		Bin et al. (2014)	EAs	China	SMP_E	leaves	CYP2	NCBI	KC145169	ITS
ok	Fungi	Ascomycota	Dothideomycetes	Pleosporales	Pleosporaceae	Alternaria		Bin et al. (2014)	EAs	China	SMP_E	leaves	CYP6	NCBI	KC145173	ITS
OK	Fungi	Ascomycota	Dothideomycetes	Pleosporales	Pleosporaceae	Alternaria		Chi et al. (2019a)	EAs	Taiwan	SMP_E	leaves	NTOU:4336	NCBI	MK448263	ITS
OK	Fungi	Ascomycota	Dothideomycetes	Pleosporales	Pleosporaceae	Alternaria		Huang, C. H. et al. (2011)	EAs	China	SMP_E	fruit	ZJ9-6B	NCBI	HM754629	ITS
OK	Fungi	Ascomycota	Dothideomycetes	Pleosporales	Pleosporaceae	Alternaria		Kjer et al. (2009)	EAs	China	SMP_E	fresh healthy leaves	JCM9.2	NCBI	FJ465171	ITS
OK	Fungi	Ascomycota	Dothideomycetes	Pleosporales	Pleosporaceae	Alternaria		Li et al. (2024)	EAs	China	SMP_C	Non-rhizosphere sediments collected in area with vegetation	IMB20-805	NCBI	OR726094	ITS
OK	Fungi	Ascomycota	Dothideomycetes	Pleosporales	Pleosporaceae	Alternaria		Liu, Y. et al. (2016)	EAs	China	SMP_E	fresh fruit	SK6YW3L	NCBI	KP059101	ITS
OK	Fungi	Ascomycota	Dothideomycetes	Pleosporales	Pleosporaceae	Alternaria		de Souza Sebastianes et al. (2013)	SAm	Brazil	SMP_E	fresh leaves	FS-25.1(3)	NCBI	HQ023143	ITS
OK	Fungi	Ascomycota	Dothideomycetes	Pleosporales	Pleosporaceae	Alternaria		de Souza Sebastianes et al. (2013)	SAm	Brazil	SMP_E	branches	FS-59(4)	NCBI	HQ023160	ITS
OK	Fungi	Ascomycota	Dothideomycetes	Pleosporales	Pleosporaceae	Alternaria		de Souza Sebastianes et al. (2013)	SAm	Brazil	SMP_E	fresh leaves	FS-12.2(2)	NCBI	HQ023170	ITS
OK	Fungi	Ascomycota	Dothideomycetes	Pleosporales	Pleosporaceae	Alternaria		Gao et al. (2021)	SEAs	Thailand	SMP_E	roots	OUCMDZ-5040	NCBI	MK357070	ITS
OK	Fungi	Ascomycota	Dothideomycetes	Pleosporales	Pleosporaceae	Alternaria		Gao et al. (2021)	SEAs	Thailand	SMP_E	roots	OUCMDZ-5048	NCBI	MK371740	ITS
OK	Fungi	Ascomycota	Dothideomycetes	Pleosporales	Pleosporaceae	Alternaria		Trivedi and Thumar (2023)	SAs	India	SMP_E	roots	KR-110(3)	NCBI	MW656224	ITS
OK	Fungi	Ascomycota	Dothideomycetes	Pleosporales	Pleosporaceae	Alternaria		Xia et al. (2014)	EAs	China	SMP_E	root	SK11	NCBI	EU807936	ITS
OK	Fungi	Ascomycota	Dothideomycetes	Pleosporales	Amorosiaceae	Amorosia	Amorosia littoralis	Ren et al. (2022)	EAs	China	SMP_E	leaves	SCSIO 41026 (AM12)	NCBI	OL826791	ITS
ok	Fungi	Ascomycota	Dothideomycetes	Stigmatodiscales	Stigmatodiscaceae	Asterodiscus	Asterodiscus mangrovei	Dayarathne et al. (2020b)	SEAs	Thailand	SMP_E	decaying wood	MFLU 16-1216	NCBI	MN047095	ITS
ok	Fungi	Ascomycota	Dothideomycetes	Dothideales	Saccotheciaceae	Aureobasidium	Aureobasidium melanogenum	Nimsi et al. (2023)	SAs	India	SMP_E	leaves	KV1	NCBI	ON209943	ITS
ok	Fungi	Ascomycota	Dothideomycetes	Dothideales	Saccotheciaceae	Aureobasidium	Aureobasidium melanogenum	Nimsi et al. (2023)	SAs	India	SMP_E	leaves	KV35	NCBI	ON411175	ITS
ok	Fungi	Ascomycota	Dothideomycetes	Dothideales	Saccotheciaceae	Aureobasidium	Aureobasidium melanogenum	Nimsi et al. (2023)	SAs	India	SMP_E	leaves	KV36	NCBI	ON411176	ITS
ok	Fungi	Ascomycota	Dothideomycetes	Dothideales	Saccotheciaceae	Aureobasidium	Aureobasidium pullulans	Chi et al. (2019a)	EAs	China	SMP_E	Roots, fruits and leaves	WCC-2019 culture NTOU:4350	NCBI	MK448264	ITS
ok	Fungi	Ascomycota	Dothideomycetes	Dothideales	Saccotheciaceae	Aureobasidium	Aureobasidium pullulans	PrasannaKumar et al. (2020)	SAs	India	SMP_C	Non-rhizosphere sediments collected in area with vegetation	DBMY3	NCBI	KJ706223	ITS
ok	Fungi	Ascomycota	Dothideomycetes	Dothideales	Saccotheciaceae	Aureobasidium	Aureobasidium pullulans	PrasannaKumar et al. (2020)	SAs	India	SMP_C	Non-rhizosphere sediments collected in area with vegetation	DBMY163	NCBI	KJ706382	ITS
ok	Fungi	Ascomycota	Dothideomycetes	Dothideales	Saccotheciaceae	Aureobasidium	Aureobasidium pullulans	PrasannaKumar et al. (2020)	SAs	India	SMP_C	Non-rhizosphere sediments collected in area with vegetation	DBMY324	NCBI	KJ706541	ITS
ok	Fungi	Ascomycota	Dothideomycetes	Dothideales	Saccotheciaceae	Aureobasidium	Aureobasidium pullulans	PrasannaKumar et al. (2020)	SAs	India	SMP_C	Non-rhizosphere sediments collected in area with vegetation	DBMY483	NCBI	KJ706700	ITS
ok	Fungi	Ascomycota	Dothideomycetes	Dothideales	Saccotheciaceae	Aureobasidium	Aureobasidium pullulans	PrasannaKumar et al. (2020)	SAs	India	SMP_C	Non-rhizosphere sediments collected in area with vegetation	DBMY642	NCBI	KJ706859	ITS
ok	Fungi	Ascomycota	Dothideomycetes	Dothideales	Saccotheciaceae	Aureobasidium	Aureobasidium pullulans	PrasannaKumar et al. (2020)	SAs	India	SMP_C	Non-rhizosphere sediments collected in area with vegetation	DBMY801	NCBI	KJ707018	ITS
OK	Fungi	Ascomycota	Dothideomycetes	Dothideales	Saccotheciaceae	Aureobasidium	Aureobasidium pullulans	Liu et al. (2014)	EAs	China	SMP_E	roots, stems, branches, leaves, barks, fruits, and flowers	P5	NCBI	KF891885	ITS
ok	Fungi	Ascomycota	Dothideomycetes	Dothideales	Saccotheciaceae	Aureobasidium	Aureobasidium pullulans	Ma et al. (2014)	EAs	China	SMP_E	leaves	P16	NCBI	KF531936	ITS
OK	Fungi	Ascomycota	Dothideomycetes	Dothideales	Saccotheciaceae	Aureobasidium	Aureobasidium pullulans	Sibero et al. (2021)	SEAs	Indonesia	SP	sponges	PKMS 2.2	NCBI	MZ501697	ITS
OK	Fungi	Ascomycota	Dothideomycetes	Dothideales	Saccotheciaceae	Aureobasidium	Aureobasidium pullulans	Xing and Guo (2011)	EAs	China	SMP_E	roots	H4449	NCBI	GU595045	ITS
OK	Fungi	Ascomycota	Dothideomycetes	Dothideales	Saccotheciaceae	Aureobasidium		Chi et al. (2019a)	EAs	Taiwan	SMP_E	leaves	WCC-2019 culture NTOU:4350	NCBI	MK448264	ITS
OK	Fungi	Ascomycota	Dothideomycetes	Dothideales	Saccotheciaceae	Aureobasidium		PrasannaKumar et al. (2020)	SAs	India	SMP_C	Non-rhizosphere sediments collected in area with vegetation	DBMY1003	NCBI	KJ707220	ITS
OK	Fungi	Ascomycota	Dothideomycetes	Dothideales	Saccotheciaceae	Aureobasidium		PrasannaKumar et al. (2020)	SAs	India	SMP_C	Non-rhizosphere sediments collected in area with vegetation	DBMY1012	NCBI	KJ707229	ITS
OK	Fungi	Ascomycota	Dothideomycetes	Dothideales	Saccotheciaceae	Aureobasidium		PrasannaKumar et al. (2020)	SAs	India	SMP_C	Non-rhizosphere sediments collected in area with vegetation	DBMY162	NCBI	KJ706381	ITS
OK	Fungi	Ascomycota	Dothideomycetes	Dothideales	Saccotheciaceae	Aureobasidium		PrasannaKumar et al. (2020)	SAs	India	SMP_C	Non-rhizosphere sediments collected in area with vegetation	DBMY2	NCBI	KJ706222	ITS
OK	Fungi	Ascomycota	Dothideomycetes	Dothideales	Saccotheciaceae	Aureobasidium		PrasannaKumar et al. (2020)	SAs	India	SMP_C	Non-rhizosphere sediments collected in area with vegetation	DBMY323	NCBI	KJ706540	ITS
OK	Fungi	Ascomycota	Dothideomycetes	Dothideales	Saccotheciaceae	Aureobasidium		PrasannaKumar et al. (2020)	SAs	India	SMP_C	Non-rhizosphere sediments collected in area with vegetation	DBMY482	NCBI	KJ706699	ITS
OK	Fungi	Ascomycota	Dothideomycetes	Dothideales	Saccotheciaceae	Aureobasidium		PrasannaKumar et al. (2020)	SAs	India	SMP_C	Non-rhizosphere sediments collected in area with vegetation	DBMY641	NCBI	KJ706858	ITS
OK	Fungi	Ascomycota	Dothideomycetes	Dothideales	Saccotheciaceae	Aureobasidium		PrasannaKumar et al. (2020)	SAs	India	SMP_C	Non-rhizosphere sediments collected in area with vegetation	DBMY800	NCBI	KJ707017	ITS
OK	Fungi	Ascomycota	Dothideomycetes	Dothideales	Saccotheciaceae	Aureobasidium		PrasannaKumar et al. (2020)	SAs	India	SMP_C	Non-rhizosphere sediments collected in area with vegetation	DBMY958	NCBI	KJ707175	ITS
OK	Fungi	Ascomycota	Dothideomycetes	Dothideales	Saccotheciaceae	Aureobasidium		PrasannaKumar et al. (2020)	SAs	India	SMP_C	Non-rhizosphere sediments collected in area with vegetation	DBMY967	NCBI	KJ707184	ITS
OK	Fungi	Ascomycota	Dothideomycetes	Dothideales	Saccotheciaceae	Aureobasidium		PrasannaKumar et al. (2020)	SAs	India	SMP_C	Non-rhizosphere sediments collected in area with vegetation	DBMY976	NCBI	KJ707193	ITS
OK	Fungi	Ascomycota	Dothideomycetes	Dothideales	Saccotheciaceae	Aureobasidium		PrasannaKumar et al. (2020)	SAs	India	SMP_C	Non-rhizosphere sediments collected in area with vegetation	DBMY985	NCBI	KJ707202	ITS
OK	Fungi	Ascomycota	Dothideomycetes	Dothideales	Saccotheciaceae	Aureobasidium		PrasannaKumar et al. (2020)	SAs	India	SMP_C	Non-rhizosphere sediments collected in area with vegetation	DBMY994	NCBI	KJ707211	ITS
OK	Fungi	Ascomycota	Dothideomycetes	Dothideales	Saccotheciaceae	Aureobasidium		Chi et al. (2019a); Chi et al. (2019b)	EAs	Taiwan	SMP_E	leaves	WCC-2019 culture NTOU:4909	NCBI	MK432957	ITS
ok	Fungi	Ascomycota	Dothideomycetes	Capnodiales	Capnodiaceae	Capnodium		He et al. (2016)	EAs	China	SMP_E	parts of plant	SZ-F22	NCBI	KT443921	ITS
ok	Fungi	Ascomycota	Dothideomycetes	Pleosporales	Pleosporaceae	Bipolaris	Bipolaris oryzae	Conde et al. (2024)	WAf	Guinea-Bissau	SMP_E	mangrove rice seeds	GBC12	NCBI	PP786372	ITS
ok	Fungi	Ascomycota	Dothideomycetes	Pleosporales	Pleosporaceae	Bipolaris	Bipolaris oryzae	Conde et al. (2024)	WAf	Guinea-Bissau	SMP_E	mangrove rice seeds	GBO6	NCBI	PP786350	ITS
ok	Fungi	Ascomycota	Dothideomycetes	Pleosporales	Pleosporaceae	Bipolaris	Bipolaris oryzae	Conde et al. (2024)	WAf	Guinea-Bissau	SMP_E	mangrove rice seeds	GBT7	NCBI	PP786326	ITS
ok	Fungi	Ascomycota	Dothideomycetes	Pleosporales	Pleosporaceae	Bipolaris	Bipolaris oryzae	Conde et al. (2024)	WAf	Guinea-Bissau	SMP_E	mangrove rice seeds	GBT15	NCBI	PP786333	ITS
ok	Fungi	Ascomycota	Dothideomycetes	Pleosporales	Pleosporaceae	Bipolaris	Bipolaris oryzae	Conde et al. (2024)	WAf	Guinea-Bissau	SMP_E	mangrove rice seeds	GBT22	NCBI	PP786339	ITS
ok	Fungi	Ascomycota	Dothideomycetes	Pleosporales	Pleosporaceae	Bipolaris	Bipolaris oryzae	Conde et al. (2024)	WAf	Guinea-Bissau	SMP_E	mangrove rice seeds	GBT23	NCBI	PP786340	ITS
ok	Fungi	Ascomycota	Dothideomycetes	Pleosporales	Pleosporaceae	Bipolaris	Bipolaris oryzae	Conde et al. (2024)	WAf	Guinea-Bissau	SMP_E	mangrove rice seeds	GBT25	NCBI	PP786342	ITS
OK	Fungi	Ascomycota	Dothideomycetes	Pleosporales	Pleosporaceae	Bipolaris	Bipolaris setariae	Zhang, X. Y et al. (2018)	EAs	China	SMP_C	Non-rhizosphere sediment collected in area with vegetation	SCAU013	NCBI	KY827343	ITS
OK	Fungi	Ascomycota	Dothideomycetes	Pleosporales	Pleosporaceae	Bipolaris		Osorio et al. (2023)	SAm	Colombia	SMP_E	branches	COLPR-12	NCBI	MW029957	ITS
OK	Fungi	Ascomycota	Dothideomycetes	Pleosporales	Pleosporaceae	Bipolaris		Osorio et al. (2023)	SAm	Colombia	SMP_E	branches	COLPR-15	NCBI	MW029956	ITS
ok	Fungi	Ascomycota	Dothideomycetes	Botryosphaeriales	Botryosphaeriaceae	Botryosphaeria	Botryosphaeria dothidea	Chi et al. (2019a)	EAs	Taiwan	SMP_E	leaves	NTOU:4875	NCBI	MK448265	ITS
ok	Fungi	Ascomycota	Dothideomycetes	Botryosphaeriales	Botryosphaeriaceae	Botryosphaeria	Botryosphaeria dothidea	Zhou, J. et al. (2022)	EAs	China	SMP_E	healthy roots, stems, leaves, hypocotyls and flowers	HHL70	NCBI	KX631701	ITS
ok	Fungi	Ascomycota	Dothideomycetes	Botryosphaeriales	Botryosphaeriaceae	Botryosphaeria	Botryosphaeria fusispora	Zhou, J. et al. (2022)	EAs	China	SMP_E	healthy roots, stems, leaves, hypocotyls and flowers	HQD83	NCBI	KX631723	ITS
ok	Fungi	Ascomycota	Dothideomycetes	Botryosphaeriales	Botryosphaeriaceae	Botryosphaeria		de Souza Sebastianes et al. (2013)	SAm	Brazil	SMP_E	branches	FS-41(3)	NCBI	HQ023157	ITS
ok	Fungi	Ascomycota	Dothideomycetes	Botryosphaeriales	Botryosphaeriaceae	Botryosphaeria		de Souza Sebastianes et al. (2013)	SAm	Brazil	SMP_E	branches	FS-3.2(1)	NCBI	HQ023146	ITS
ok	Fungi	Ascomycota	Dothideomycetes	Botryosphaeriales	Botryosphaeriaceae	Botryosphaeria		Ju et al. (2015)	EAs	China	SMP_E	fruits	KcF6	NCBI	KM246294	ITS
ok	Fungi	Ascomycota	Dothideomycetes	Cladosporiales	Cladosporiaceae	Cladosporium	Cladosporium anthropophilum	Mulyani et al. (2023)	SEAs	Indonesia	SMP_E	Stem Bark	SB3	NCBI	OR892620	ITS
ok	Fungi	Ascomycota	Dothideomycetes	Cladosporiales	Cladosporiaceae	Cladosporium	Cladosporium cladosporioides	Hamzah et al. (2018)	SEAs	Malaysia	SMP_E	leaves	RM2.30.12	NCBI	MH397123	ITS
ok	Fungi	Ascomycota	Dothideomycetes	Cladosporiales	Cladosporiaceae	Cladosporium	Cladosporium cladosporioides	Hamzah et al. (2018)	SEAs	Malaysia	SMP_E	leaves	RM3.30.08	NCBI	MH397132	ITS
ok	Fungi	Ascomycota	Dothideomycetes	Cladosporiales	Cladosporiaceae	Cladosporium	Cladosporium cladosporioides	Nurunnabi et al. (2020)	SAs	India	SMP_E	root	Sa_KR9	NCBI	MH124140	ITS
ok	Fungi	Ascomycota	Dothideomycetes	Cladosporiales	Cladosporiaceae	Cladosporium	Cladosporium cladosporioides	Xing and Guo (2011)	EAs	China	SMP_E	roots and stems	H4242	NCBI	GU595035	ITS
ok	Fungi	Ascomycota	Dothideomycetes	Cladosporiales	Cladosporiaceae	Cladosporium	Cladosporium cladosporioides	Zhang, F. Z. et al. (2020)	EAs	China	SMP_E	leaves	MA-299	NCBI	MH822624	ITS
ok	Fungi	Ascomycota	Dothideomycetes	Cladosporiales	Cladosporiaceae	Cladosporium	Cladosporium cladosporioides	Zhou, J. et al. (2022)	EAs	China	SMP_E	healthy roots, stems, leaves, hypocotyls and flowers	HHL104	NCBI	KX631704	ITS
OK	Fungi	Ascomycota	Dothideomycetes	Cladosporiales	Cladosporiaceae	Cladosporium	Cladosporium dominicanum	Zhang, X. Y et al. (2018)	EAs	China	SMP_C	Non-rhizosphere sediment collected in area with vegetation	SCAU014	NCBI	KY827344	ITS
OK	Fungi	Ascomycota	Dothideomycetes	Cladosporiales	Cladosporiaceae	Cladosporium	Cladosporium halotolerans	Bitacura et al. (2024)	SEAs	Philippines	SMP_E	mature and healthy leaves	RmLE-D10	NCBI	OR978457	ITS
ok	Fungi	Ascomycota	Dothideomycetes	Cladosporiales	Cladosporiaceae	Cladosporium	Cladosporium oxysporum	Wang et al. (2020)	EAs	China	SMP_E	roots	HDN13-314	NCBI	MT649906	ITS
ok	Fungi	Ascomycota	Dothideomycetes	Cladosporiales	Cladosporiaceae	Cladosporium	Cladosporium perangustum	Hamzah et al. (2018)	SEAs	Malaysia	SMP_E	leaves; leaves	RM3.18A.08	NCBI	MH397092	ITS
ok	Fungi	Ascomycota	Dothideomycetes	Cladosporiales	Cladosporiaceae	Cladosporium	Cladosporium perangustum	Nurunnabi et al. (2020)	SAs	India	SMP_E	leaves; leaves	TRN_KU_Sa_KL_13	NCBI	MH145453	ITS
ok	Fungi	Ascomycota	Dothideomycetes	Cladosporiales	Cladosporiaceae	Cladosporium	Cladosporium perangustum	Li et al. (2016)	EAs	China	SMP_E	leaves	1-4-9-2-10-1	NCBI	KX065253	ITS
ok	Fungi	Ascomycota	Dothideomycetes	Cladosporiales	Cladosporiaceae	Cladosporium	Cladosporium sphaerospermum	Ameen et al. (2016)	WAs	Saudi Arabia	SMP_C	Non-rhizosphere sediment collected in area with vegetation	FA-53	NCBI	KM979605	ITS
ok	Fungi	Ascomycota	Dothideomycetes	Cladosporiales	Cladosporiaceae	Cladosporium	Cladosporium sphaerospermum	Mulyani et al. (2023)	SEAs	Indonesia	SMP_E	leaves	L1	NCBI	OR892618	ITS
ok	Fungi	Ascomycota	Dothideomycetes	Cladosporiales	Cladosporiaceae	Cladosporium	Cladosporium sphaerospermum complex	da Silveira Bastos et al. (2024)	SAm	Brazil	SMP_E	leaves	IASF2A10010	NCBI	OR288620	ITS
ok	Fungi	Ascomycota	Dothideomycetes	Cladosporiales	Cladosporiaceae	Cladosporium	Cladosporium sphaerospermum complex	da Silveira Bastos et al. (2024)	SAm	Brazil	SMP_E	root	RLRR1B10172	NCBI	OR288614	ITS
ok	Fungi	Ascomycota	Dothideomycetes	Cladosporiales	Cladosporiaceae	Cladosporium	Cladosporium tenuissimum	Bensch et al. (2010)	SAm	Venezuela	SMP_C	Non-rhizosphere sediment collected in area with vegetation	CPC 14312	NCBI	HM148220	ITS
ok	Fungi	Ascomycota	Dothideomycetes	Cladosporiales	Cladosporiaceae	Cladosporium	Cladosporium tenuissimum	Hamzah et al. (2018)	SEAs	Malaysia	SMP_E	leaves	RM3.18A.09	NCBI	MH397093	ITS
ok	Fungi	Ascomycota	Dothideomycetes	Cladosporiales	Cladosporiaceae	Cladosporium	Cladosporium tenuissimum	Hamzah et al. (2018)	SEAs	Malaysia	SMP_E	leaves	RM3.30.07	NCBI	MH397131	ITS
ok	Fungi	Ascomycota	Dothideomycetes	Cladosporiales	Cladosporiaceae	Cladosporium	Cladosporium tenuissimum	Nurunnabi et al. (2020)	SAs	India	SMP_E	fruits	TRN_KU_Sa_KF_1	NCBI	MH145451
OK	Fungi	Ascomycota	Dothideomycetes	Cladosporiales	Cladosporiaceae	Cladosporium	Cladosporium tenuissimum	Sibero et al. (2019)	SEAs	Indonesia	SP	sponges	SPMKF1	NCBI	MK881131	ITS
ok	Fungi	Ascomycota	Dothideomycetes	Cladosporiales	Cladosporiaceae	Cladosporium		Bai et al. (2019)	EAs	China	SMP_E	leaves	JS1-2	NCBI	MK234874	ITS
ok	Fungi	Ascomycota	Dothideomycetes	Cladosporiales	Cladosporiaceae	Cladosporium		da Silveira Bastos et al. (2024)	SAm	Brazil	SMP_E	stem	RASC1B20229	NCBI	OR288598	ITS
ok	Fungi	Ascomycota	Dothideomycetes	Cladosporiales	Cladosporiaceae	Cladosporium		Bitacura et al. (2024)	SEAs	Philippines	SMP_E	mature and healthy leaves	RmLE-P22	NCBI	OR978473	ITS
ok	Fungi	Ascomycota	Dothideomycetes	Cladosporiales	Cladosporiaceae	Cladosporium		Bitacura et al. (2024)	SEAs	Philippines	SMP_E	mature and healthy leaves	RmLE-P28	NCBI	OR978478	ITS
ok	Fungi	Ascomycota	Dothideomycetes	Cladosporiales	Cladosporiaceae	Cladosporium		Chi et al. (2019a)	EAs	Taiwan	SMP_E	leaves	WCC-2019 culture NTOU:4340	NCBI	MK448266	ITS
ok	Fungi	Ascomycota	Dothideomycetes	Cladosporiales	Cladosporiaceae	Cladosporium		Chi et al. (2019b)	EAs	Taiwan	SMP_E	leaves	WCC-2019 culture NTOU:4352	NCBI	MK432958	ITS
ok	Fungi	Ascomycota	Dothideomycetes	Cladosporiales	Cladosporiaceae	Cladosporium		Chi et al. (2019a); Chi et al. (2019b)	EAs	Taiwan	SMP_E	leaves	WCC-2019 culture NTOU:4883	NCBI	MK432959	ITS
ok	Fungi	Ascomycota	Dothideomycetes	Cladosporiales	Cladosporiaceae	Cladosporium		Conde et al. (2024)	WAf	Guinea-Bissau	SMP_E	mangrove rice seeds	GBC2	NCBI	PP786363	ITS
ok	Fungi	Ascomycota	Dothideomycetes	Cladosporiales	Cladosporiaceae	Cladosporium		Conde et al. (2024)	WAf	Guinea-Bissau	SMP_E	mangrove rice seeds	GBC7	NCBI	PP786368	ITS
ok	Fungi	Ascomycota	Dothideomycetes	Cladosporiales	Cladosporiaceae	Cladosporium		Conde et al. (2024)	WAf	Guinea-Bissau	SMP_E	mangrove rice seeds	GBT13	NCBI	PP786331	ITS
ok	Fungi	Ascomycota	Dothideomycetes	Cladosporiales	Cladosporiaceae	Cladosporium		Gao et al. (2021)	SEAs	Thailand	SMP_E	roots	OUCMDZ-5058	NCBI	MK356562	ITS
ok	Fungi	Ascomycota	Dothideomycetes	Cladosporiales	Cladosporiaceae	Cladosporium		Gao et al. (2021)	SEAs	Thailand	SMP_E	roots	OUCMDZ-5036	NCBI	MK357638	ITS
ok	Fungi	Ascomycota	Dothideomycetes	Cladosporiales	Cladosporiaceae	Cladosporium		Gao et al. (2021)	SEAs	Thailand	SMP_E	roots	OUCMDZ-5008	NCBI	MK358961	ITS
ok	Fungi	Ascomycota	Dothideomycetes	Cladosporiales	Cladosporiaceae	Cladosporium		Jutinico-Shubacha et al. (2022)	SAm	Colombia	SMP_E	decaying wood	INV ASC2	NCBI	MG269988	ITS
ok	Fungi	Ascomycota	Dothideomycetes	Cladosporiales	Cladosporiaceae	Cladosporium		Jutinico-Shubacha et al. (2022)	SAm	Colombia	SMP_E	decaying wood	INV ASC5	NCBI	MG269991	ITS
OK	Fungi	Ascomycota	Dothideomycetes	Cladosporiales	Cladosporiaceae	Cladosporium		Wu et al. (2019)	EAs	China	SMP_E	stem bark	JJM22	NCBI	MF593626	ITS
OK	Fungi	Ascomycota	Dothideomycetes	Cladosporiales	Cladosporiaceae	Cladosporium		Zhang, X. Y et al. (2018)	EAs	China	SMP_C	Non-rhizosphere sediment collected in area with vegetation	SCAU015	NCBI	KY827345	ITS
OK	Fungi	Ascomycota	Dothideomycetes	Pleosporales	Coniothyriaceae	Coniothyrium		de Souza Sebastianes et al. (2013)	SAm	Brazil	SMP_E	fresh leaves	FS-26(3)	NCBI	HQ023154	ITS
ok	Fungi	Ascomycota	Dothideomycetes	Pleosporales	Corynesporascaceae	Corynespora	Corynespora cassiicola	Chi et al. (2019a)	EAs	Taiwan	SMP_E	leaves	NTOU:4346	NCBI	MK432960	ITS
ok	Fungi	Ascomycota	Dothideomycetes	Pleosporales	Corynesporascaceae	Corynespora	Corynespora cassiicola	Chi et al. (2019a)	EAs	Taiwan	SMP_E	leaves	NTOU:4362	NCBI	MK432961	ITS
ok	Fungi	Ascomycota	Dothideomycetes	Pleosporales	Corynesporascaceae	Corynespora	Corynespora cassiicola	Chi et al. (2019a)	EAs	Taiwan	SMP_E	leaves	NTOU:4872	NCBI	MK432962	ITS
ok	Fungi	Ascomycota	Dothideomycetes	Pleosporales	Corynesporascaceae	Corynespora	Corynespora cassiicola	Chi et al. (2019a); Chi et al. (2019b)	EAs	Taiwan	SMP_E	leaves	NTOU:4889	NCBI	MK432963	ITS
ok	Fungi	Ascomycota	Dothideomycetes	Pleosporales	Pleosporaceae	Cochliobolus	Coccocarpia erythroxyli	Weerasinghe et al. (2021)	SAs	Sri Lanka	SMP_E	root, stem and bark	103_01_01	NCBI	MT507802	ITS
ok	Fungi	Ascomycota	Dothideomycetes	Pleosporales	Pleosporaceae	Curvularia	Curvularia eragrostidis	Conde et al. (2024)	WAf	Guinea-Bissau	SMP_E	mangrove rice seeds	GBC3	NCBI	PP786364	ITS
ok	Fungi	Ascomycota	Dothideomycetes	Pleosporales	Pleosporaceae	Curvularia	Curvularia eragrostidis	Hamzah et al. (2018)	SEAs	Malaysia	SMP_E	leaves	RM3.30.19	NCBI	MH397142	ITS
ok	Fungi	Ascomycota	Dothideomycetes	Pleosporales	Pleosporaceae	Curvularia	Curvularia lunata	Hamzah et al. (2018)	SEAs	Malaysia	SMP_E	leaves	RM3.18A.14	NCBI	MH397097	ITS
ok	Fungi	Ascomycota	Dothideomycetes	Pleosporales	Pleosporaceae	Curvularia	Curvularia lunata	Hamzah et al. (2018)	SEAs	Malaysia	SMP_E	leaves	RM3.30.22	NCBI	MH397144	ITS
ok	Fungi	Ascomycota	Dothideomycetes	Pleosporales	Pleosporaceae	Curvularia	Curvularia lunata	Conde et al. (2024)	WAf	Guinea-Bissau	SMP_E	mangrove rice seeds	GBO2	NCBI	PP786346	ITS
ok	Fungi	Ascomycota	Dothideomycetes	Pleosporales	Pleosporaceae	Curvularia	Curvularia lunata	Conde et al. (2024)	WAf	Guinea-Bissau	SMP_E	mangrove rice seeds	GBO10	NCBI	PP786354	ITS
ok	Fungi	Ascomycota	Dothideomycetes	Pleosporales	Pleosporaceae	Curvularia	Curvularia lunata	Conde et al. (2024)	WAf	Guinea-Bissau	SMP_E	mangrove rice seeds	GBT2	NCBI	PP786321	ITS
ok	Fungi	Ascomycota	Dothideomycetes	Pleosporales	Pleosporaceae	Curvularia	Curvularia lunata	Conde et al. (2024)	WAf	Guinea-Bissau	SMP_E	mangrove rice seeds	GBC6	NCBI	PP786367	ITS
ok	Fungi	Ascomycota	Dothideomycetes	Pleosporales	Pleosporaceae	Curvularia	Curvularia lunata	Conde et al. (2024)	WAf	Guinea-Bissau	SMP_E	mangrove rice seeds	GBC20	NCBI	PP786379	ITS
ok	Fungi	Ascomycota	Dothideomycetes	Pleosporales	Pleosporaceae	Curvularia	Curvularia lunata	Weerasinghe et al. (2021)	SAs	Sri Lanka	SMP_E	Branch bark	115_02_04	NCBI	MT507857	ITS
ok	Fungi	Ascomycota	Dothideomycetes	Pleosporales	Pleosporaceae	Curvularia	Curvularia pseudobrachyspora	Bitacura et al. (2024)	SEAs	Philippines	SMP_E	mature and healthy leaves	RmLE-P01	NCBI	OR978458	ITS
ok	Fungi	Ascomycota	Dothideomycetes	Pleosporales	Pleosporaceae	Curvularia		da Silveira Bastos et al. (2024)	SAm	Brazil	SMP_E	root	ILRR1A20047	NCBI	OR288597	ITS
OK	Fungi	Ascomycota	Dothideomycetes	Pleosporales	Pleosporaceae	Curvularia		Brandt et al. (2018)	SEAs	Vietnam	SMP_E	decaying wood	FW17	NCBI	MG098679	ITS
OK	Fungi	Ascomycota	Dothideomycetes	Pleosporales	Pleosporaceae	Curvularia		Conde et al. (2024)	WAf	Guinea-Bissau	SMP_E	mangrove rice seeds	GBO4	NCBI	PP786348	ITS
OK	Fungi	Ascomycota	Dothideomycetes	Pleosporales	Pleosporaceae	Curvularia		Conde et al. (2024)	WAf	Guinea-Bissau	SMP_E	mangrove rice seeds	GBO14	NCBI	PP786358	ITS
OK	Fungi	Ascomycota	Dothideomycetes	Pleosporales	Pleosporaceae	Curvularia		de Souza Sebastianes et al. (2013)	SAm	Brazil	SMP_E	branches	FS-3.20(2)	NCBI	HQ023167	ITS
ok	Fungi	Ascomycota	Dothideomycetes	Pleosporales	Pleosporaceae	Curvularia		Jutinico-Shubacha et al. (2022)	SAm	Colombia	WT	water	INV ASC6	NCBI	MG269992	ITS
ok	Fungi	Ascomycota	Dothideomycetes	Pleosporales	Pleosporaceae	Curvularia	Curvularia affinis	Hamzah et al. (2018)	SEAs	Malaysia	SMP_E	leaves	RM2.30.07	NCBI	MH397121	ITS
ok	Fungi	Ascomycota	Dothideomycetes	Pleosporales	Pleosporaceae	Curvularia	Curvularia brachyspora	Hamzah et al. (2018)	SEAs	Malaysia	SMP_E	leaves	RM3.18A.18	NCBI	MH397101	ITS
ok	Fungi	Ascomycota	Dothideomycetes	Pleosporales	Pleosporaceae	Curvularia	Curvularia clavata	Shara et a. (2023)	SEAs	Indonesia	SMP_E	leaves	A6_Ra	NCBI	OP854609	ITS
ok	Fungi	Ascomycota	Dothideomycetes	Pleosporales	Didymosphaeriaceae	Deniquelata	Deniquelata vittalii	Devadatha et al. (2018b)	SAs	India	SMP_E	decaying wood	NFCCI4249	NCBI	MF406218	ITS
OK	Fungi	Ascomycota	Dothideomycetes	Pleosporales	Didymellaceae	Didymella	Didymella bryoniae	Buatong (2010)	SEAs	Thailand	SMP_E	branches and leaves	MA71	NCBI	GU592001	ITS
OK	Fungi	Ascomycota	Dothideomycetes	Pleosporales	Didymellaceae	Didymella		Chen et al. (2018)	EAs	China	SMP_E	healthy branch	CYSK-4	NCBI	MG571637	ITS
OK	Fungi	Ascomycota	Dothideomycetes	Pleosporales	Didymellaceae	Didymella		Chi et al. (2019a); Chi et al. (2019b)	EAs	Taiwan	SMP_E	leaves	NTOU:4334	NCBI	MK432967	ITS
OK	Fungi	Ascomycota	Dothideomycetes	Pleosporales	Didymellaceae	Didymella		Chi et al. (2019a); Chi et al. (2019b)	EAs	Taiwan	SMP_E	leaves	NTOU:4354	NCBI	MK432968	ITS
OK	Fungi	Ascomycota	Dothideomycetes	Pleosporales	Didymellaceae	Didymella		Chi et al. (2019b)	EAs	Taiwan	SMP_E	leaves	NTOU:4878	NCBI	MK432969	ITS
OK	Fungi	Ascomycota	Dothideomycetes	Botryosphaeriales	Botryosphaeriaceae	Diplodia	Diplodia estuarina	Osorio et al. (2017a)	SAf	South Africa	SMP_E	branches	CMW41231	NCBI	KP860831	ITS
OK	Fungi	Ascomycota	Dothideomycetes	Botryosphaeriales	Botryosphaeriaceae	Diplodia	Diplodia estuarina	Osorio et al. (2017a)	SAf	South Africa	SMP_E	branches	CMW41230	NCBI	KP860830	ITS
OK	Fungi	Ascomycota	Dothideomycetes	Botryosphaeriales	Botryosphaeriaceae	Diplodia	Diplodia estuarina	Osorio et al. (2017a)	SAf	South Africa	SMP_E	branches	CMW41363	NCBI	KP860829	ITS
OK	Fungi	Ascomycota	Dothideomycetes	Botryosphaeriales	Botryosphaeriaceae	Diplodia	Diplodia sapinea	Osorio et al. (2017a)	SAf	South Africa	SMP_E	branches	CMW41234	NCBI	KP860827	ITS
OK	Fungi	Ascomycota	Dothideomycetes	Botryosphaeriales	Botryosphaeriaceae	Diplodia	Diplodia sapinea	Osorio et al. (2017a)	SAf	South Africa	SMP_E	branches	CMW41235	NCBI	KP860828	ITS
OK	Fungi	Ascomycota	Dothideomycetes	Botryosphaeriales	Botryosphaeriaceae	Diplodia	Diplodia sapinea	Osorio et al. (2017a)	SAf	South Africa	SMP_E	branches	CMW41362	NCBI	KP860826	ITS
ok	Fungi	Ascomycota	Dothideomycetes	Pleosporales	Pleosporaceae	Drechslera	Drechslera dematioidea	Chi et al. (2019a)	EAs	Taiwan	SMP_E	leaves	NTOU:4410	NCBI	MK448276	ITS
OK	Fungi	Ascomycota	Dothideomycetes	Pleosporales	Pleosporaceae	Edenia	Edenia gomezpompae	Zhang, X. Y et al. (2018)	EAs	China	SMP_C	Non-rhizosphere sediment collected in area with vegetation	SCAU017	NCBI	KY827347	ITS
ok	Fungi	Ascomycota	Dothideomycetes	Botryosphaeriales	Botryosphaeriaceae	Endomelanconiopsis	Endomelanconiopsis endophytica	Maduranga et al. (2018)	SAs	Sri Lanka	SMP_E	Stem bark	10_6	NCBI	MF773679	ITS
ok	Fungi	Ascomycota	Dothideomycetes	Botryosphaeriales	Botryosphaeriaceae	Endomelanconiopsis	Endomelanconiopsis endophytica	Weerasinghe et al. (2021)	SAs	Sri Lanka	SMP_E	root, stem and bark	103_01_03	NCBI	MT507804	ITS
ok	Fungi	Ascomycota	Dothideomycetes	Botryosphaeriales	Botryosphaeriaceae	Endomelanconiopsis		Maduranga et al. (2018)	SAs	Sri Lanka	SMP_E	Stem bark	8_8	NCBI	MF029751	ITS
ok	Fungi	Ascomycota	Dothideomycetes	Botryosphaeriales	Botryosphaeriaceae	Endomelanconiopsis		Maduranga et al. (2018)	SAs	Sri Lanka	SMP_E	Stem bark	10_6ST	NCBI	MF029752	ITS
ok	Fungi	Ascomycota	Dothideomycetes	Botryosphaeriales	Botryosphaeriaceae	Endomelanconiopsis	Endomelanconiopsis endophytica	Maduranga et al. (2018)	SAs	Sri Lanka	SMP_E	Stem bark	AT_L11_E1	NCBI	KY977723	ITS
ok	Fungi	Ascomycota	Dothideomycetes	Botryosphaeriales	Botryosphaeriaceae	Endomelanconiopsis	Endomelanconiopsis endophytica	Maduranga et al. (2018)	SAs	Sri Lanka	SMP_E	Stem bark	7_26	NCBI	MF029750	ITS
ok	Fungi	Ascomycota	Dothideomycetes	Pleosporales	Didymellaceae	Epicoccum	Epicoccum nigrum	Hamzah et al. (2018)	SEAs	Malaysia	SMP_E	leaves	RM3.18A.15	NCBI	MH397098	ITS
ok	Fungi	Ascomycota	Dothideomycetes	Pleosporales	Didymellaceae	Epicoccum	Epicoccum nigrum	Hamzah et al. (2018)	SEAs	Malaysia	SMP_E	leaves	RM1.30.02	NCBI	MH397108	ITS
ok	Fungi	Ascomycota	Dothideomycetes	Pleosporales	Didymellaceae	Epicoccum	Epicoccum nigrum	Hamzah et al. (2018)	SEAs	Malaysia	SMP_E	leaves	RM1.30.08	NCBI	MH397112	ITS
ok	Fungi	Ascomycota	Dothideomycetes	Pleosporales	Didymellaceae	Epicoccum	Epicoccum nigrum	Hamzah et al. (2018)	SEAs	Malaysia	SMP_E	leaves	RM1.30.09	NCBI	MH397113	ITS
ok	Fungi	Ascomycota	Dothideomycetes	Pleosporales	Didymellaceae	Epicoccum	Epicoccum nigrum	Nurunnabi et al. (2020)	SAs	India	SMP_E	fruits	TRN_KU_Sa_KF_5	NCBI	MH145450	ITS
ok	Fungi	Ascomycota	Dothideomycetes	Pleosporales	Didymellaceae	Epicoccum	Epicoccum nigrum	Osorio et al. (2023)	SAm	Colombia	SMP_E	branches	COLRR-10	NCBI	MW029955	ITS
ok	Fungi	Ascomycota	Dothideomycetes	Pleosporales	Didymellaceae	Epicoccum	Epicoccum nigrum	Yan et al. (2019)	EAs	China	SMP_E	fresh fruits	SCNU-F0002	NCBI	MN096740	ITS
ok	Fungi	Ascomycota	Dothideomycetes	Pleosporales	Didymellaceae	Epicoccum	Epicoccum nigrum	Zou et al. (2021)	EAs	China	SMP_E	fresh leaves	MLY-3	NCBI	MZ407636	ITS
ok	Fungi	Ascomycota	Dothideomycetes	Pleosporales	Didymellaceae	Epicoccum	Epicoccum sorghinum	da Silveira Bastos et al. (2024)	SAm	Brazil	SMP_E	leaves	RSAF1B20247	NCBI	OR288595	ITS
ok	Fungi	Ascomycota	Dothideomycetes	Pleosporales	Didymellaceae	Epicoccum	Epicoccum sorghinum	Conde et al. (2024)	WAf	Guinea-Bissau	SMP_E	mangrove rice seeds	GBO13	NCBI	PP786357	ITS
ok	Fungi	Ascomycota	Dothideomycetes	Pleosporales	Didymellaceae	Epicoccum		da Silveira Bastos et al. (2024)	SAm	Brazil	SMP_E	stem	RLRC4B20340	NCBI	OR288629	ITS
ok	Fungi	Ascomycota	Dothideomycetes	Pleosporales	Didymellaceae	Epicoccum		da Silveira Bastos et al. (2024)	SAm	Brazil	SMP_E	stem	RLRF1B10151	NCBI	OR288611	ITS
OK	Fungi	Ascomycota	Dothideomycetes	Pleosporales	Didymellaceae	Epicoccum		de Souza Sebastianes et al. (2013)	SAm	Brazil	SMP_E	branches	FS-40(4)	NCBI	HQ023163	ITS
ok	Fungi	Ascomycota	Dothideomycetes	Pleosporales	Pleosporaceae	Exserohilum	Exserohilum rostratum	Myovela et al. (2024)	EAf	Tanzania	SMP_E	leaves, stems and roots	3HMD23	NCBI	OQ509880	ITS
ok	Fungi	Ascomycota	Dothideomycetes	Pleosporales	Pleosporales incertae sedis	Farasanispora	Farasanispora avicenniae	Devadatha et al. (2018b)	SAs	India	SMP_E	decaying wood	NFCCI-4220	NCBI	MG844285	ITS
OK	Fungi	Ascomycota	Dothideomycetes	Botryosphaeriales	Botryosphaeriaceae	Fusicoccum	Fusicoccum fabicercianum	Osorio et al. (2017a)	SAf	South Africa	SMP_E	branches	CMW41226	NCBI	KP860875	ITS
OK	Fungi	Ascomycota	Dothideomycetes	Botryosphaeriales	Botryosphaeriaceae	Pseudofusicoccum	Pseudofusicoccum stromaticum	Zhou, J. et al. (2022)	EAs	China	SMP_E	healthy roots, stems, leaves, hypocotyls and flowers	HQD47	NCBI	KX631727	ITS
OK	Fungi	Ascomycota	Dothideomycetes	Botryosphaeriales	Phyllostictaceae	Guignardia	Guignardia camelliae	Xing and Guo (2011)	EAs	China	SMP_E	stems	H4267	NCBI	GU595026	ITS
ok	Fungi	Ascomycota	Dothideomycetes	Botryosphaeriales	Phyllostictaceae	Guignardia	Guignardia mangiferae	Bin et al. (2014)	EAs	China	SMP_E	leaves	CYP7	NCBI	KC145174	ITS
OK	Fungi	Ascomycota	Dothideomycetes	Botryosphaeriales	Phyllostictaceae	Guignardia		Chi et al. (2019a)	EAs	Taiwan	SMP_E	leaves	NTOU:4318	NCBI	MK432973	ITS
OK	Fungi	Ascomycota	Dothideomycetes	Botryosphaeriales	Phyllostictaceae	Guignardia		Chi et al. (2019a)	EAs	Taiwan	SMP_E	leaves	NTOU:4332	NCBI	MK432974	ITS
OK	Fungi	Ascomycota	Dothideomycetes	Botryosphaeriales	Phyllostictaceae	Guignardia		Chi et al. (2019a)	EAs	Taiwan	SMP_E	leaves	NTOU:4388	NCBI	MK432975	ITS
OK	Fungi	Ascomycota	Dothideomycetes	Botryosphaeriales	Phyllostictaceae	Guignardia		Chi et al. (2019a); Chi et al. (2019b)	EAs	Taiwan	SMP_E	leaves	NTOU:4871	NCBI	MK432976	ITS
OK	Fungi	Ascomycota	Dothideomycetes	Botryosphaeriales	Phyllostictaceae	Guignardia		Chi et al. (2019a); Chi et al. (2019b)	EAs	Taiwan	SMP_E	leaves	NTOU:4874	NCBI	MK432977	ITS
ok	Fungi	Ascomycota	Dothideomycetes	Botryosphaeriales	Phyllostictaceae	Guignardia		Li et al. (2016)	EAs	China	SMP_E	leaves	1-3-5-1-3-1	NCBI	KX065260	ITS
ok	Fungi	Ascomycota	Dothideomycetes	Botryosphaeriales	Phyllostictaceae	Guignardia		de Souza Sebastianes et al. (2013)	SAm	Brazil	SMP_E	leaves	FS-19(3)	NCBI	HQ023090	ITS
ok	Fungi	Ascomycota	Dothideomycetes	Botryosphaeriales	Phyllostictaceae	Guignardia		de Souza Sebastianes et al. (2013)	SAm	Brazil	SMP_E	leaves	FS-21(3)	NCBI	HQ023091	ITS
ok	Fungi	Ascomycota	Dothideomycetes	Botryosphaeriales	Phyllostictaceae	Guignardia		de Souza Sebastianes et al. (2013)	SAm	Brazil	SMP_E	branches	FS-30(4)	NCBI	HQ023096	ITS
ok	Fungi	Ascomycota	Dothideomycetes	Botryosphaeriales	Phyllostictaceae	Guignardia		de Souza Sebastianes et al. (2013)	SAm	Brazil	SMP_E	branches	FS-32(4)	NCBI	HQ023092	ITS
ok	Fungi	Ascomycota	Dothideomycetes	Botryosphaeriales	Phyllostictaceae	Guignardia		de Souza Sebastianes et al. (2013)	SAm	Brazil	SMP_E	branches	FS-33(4)	NCBI	HQ023093	ITS
ok	Fungi	Ascomycota	Dothideomycetes	Botryosphaeriales	Phyllostictaceae	Guignardia		de Souza Sebastianes et al. (2013)	SAm	Brazil	SMP_E	branches	FS-34(4)	NCBI	HQ023102	ITS
ok	Fungi	Ascomycota	Dothideomycetes	Botryosphaeriales	Phyllostictaceae	Guignardia		de Souza Sebastianes et al. (2013)	SAm	Brazil	SMP_E	leaves	FS-84(4)	NCBI	HQ023097	ITS
ok	Fungi	Ascomycota	Dothideomycetes	Botryosphaeriales	Phyllostictaceae	Guignardia		de Souza Sebastianes et al. (2013)	SAm	Brazil	SMP_E	leaves	FS-12.5(2)	NCBI	HQ023101	ITS
ok	Fungi	Ascomycota	Dothideomycetes	Botryosphaeriales	Phyllostictaceae	Guignardia		de Souza Sebastianes et al. (2013)	SAm	Brazil	SMP_E	branches	FS-13.2(1)	NCBI	HQ023089	ITS
ok	Fungi	Ascomycota	Dothideomycetes	Botryosphaeriales	Phyllostictaceae	Guignardia		de Souza Sebastianes et al. (2013)	SAm	Brazil	SMP_E	leaves	FS-50.6(2)	NCBI	HQ023099	ITS
ok	Fungi	Ascomycota	Dothideomycetes	Botryosphaeriales	Phyllostictaceae	Guignardia		de Souza Sebastianes et al. (2013)	SAm	Brazil	SMP_E	leaves	FS-50.8(2)	NCBI	HQ023098	ITS
ok	Fungi	Ascomycota	Dothideomycetes	Botryosphaeriales	Phyllostictaceae	Guignardia		de Souza Sebastianes et al. (2013)	SAm	Brazil	SMP_E	leaves	FS-5a(2)	NCBI	HQ023100	ITS
ok	Fungi	Ascomycota	Dothideomycetes	Botryosphaeriales	Phyllostictaceae	Guignardia		de Souza Sebastianes et al. (2013)	SAm	Brazil	SMP_E	branches	FS-17(4)	NCBI	HQ023095	ITS
OK	Fungi	Ascomycota	Dothideomycetes	Botryosphaeriales	Phyllostictaceae	Guignardia		Xing and Guo (2011)	EAs	China	SMP_E	stems	H4292	NCBI	GU595027	ITS
ok	Fungi	Ascomycota	Dothideomycetes	Pleosporales	Morosphaeriaceae	Helicascus	Helicascus kanaloanus	Preedanon et al. (2017)	SEAs	Thailand	SMP_E	decaying wood	ATCC 18591	NCBI	KX957961	ITS
ok	Fungi	Ascomycota	Dothideomycetes	Pleosporales	Morosphaeriaceae	Helicascus	Helicascus mangrovei	Preedanon et al. (2017)	SEAs	Thailand	SMP_E	decaying wood	MCR116	NCBI	KX957958	ITS
ok	Fungi	Ascomycota	Dothideomycetes	Pleosporales	Morosphaeriaceae	Helicascus	Helicascus mangrovei	Preedanon et al. (2017)	SEAs	Thailand	SMP_E	decaying wood	MCR118	NCBI	KX957959	ITS
ok	Fungi	Ascomycota	Dothideomycetes	Pleosporales	Morosphaeriaceae	Helicascus	Helicascus mangrovei	Preedanon et al. (2017)	SEAs	Thailand	SMP_E	decaying wood	MCR355	NCBI	KX957960	ITS
ok	Fungi	Ascomycota	Dothideomycetes	Pleosporales	Morosphaeriaceae	Helicascus	Helicascus satunensis	Preedanon et al. (2024)	SEAs	Thailand	SMP_E	nipa palm fruit	BCC 83546	NCBI	PP873995	ITS
ok	Fungi	Ascomycota	Dothideomycetes	Pleosporales	Morosphaeriaceae	Helicascus	Helicascus satunensis	Preedanon et al. (2024)	SEAs	Thailand	SMP_E	nipa palm fruit	BCC 86189	NCBI	PP873996	ITS
ok	Fungi	Ascomycota	Dothideomycetes	Pleosporales	Morosphaeriaceae	Helicascus	Helicascus satunensis	Preedanon et al. (2024)	SEAs	Thailand	SMP_E	nipa palm fruit	BCC 86190	NCBI	PP873997	ITS
ok	Fungi	Ascomycota	Dothideomycetes	Mycosphaerellales	Teratosphaeriaceae	Hortaea	Hortaea werneckii	Chen et al. (2012)	EAs	China	SMP_E	leaves	isolate 4263	NCBI	JN974881	ITS
ok	Fungi	Ascomycota	Dothideomycetes	Mycosphaerellales	Teratosphaeriaceae	Hortaea	Hortaea werneckii	Chen et al. (2012)	EAs	China	SMP_E	leaves	isolate 4261	NCBI	JX177611	ITS
ok	Fungi	Ascomycota	Dothideomycetes	Mycosphaerellales	Teratosphaeriaceae	Hortaea	Hortaea werneckii	Chi et al. (2019a); Chi et al. (2019b)	EAs	Taiwan	SMP_E	leaves	NTOU:4320	NCBI	MK432978	ITS
ok	Fungi	Ascomycota	Dothideomycetes	Mycosphaerellales	Teratosphaeriaceae	Hortaea	Hortaea werneckii	Chi et al. (2019a)	EAs	Taiwan	SMP_E	leaves	NTOU:4396	NCBI	MK432979	ITS
ok	Fungi	Ascomycota	Dothideomycetes	Mycosphaerellales	Teratosphaeriaceae	Hortaea	Hortaea werneckii	Li et al. (2016)	EAs	China	SMP_E	leaves	2-3-3-2-4-1	NCBI	KX065261	ITS
OK	Fungi	Ascomycota	Dothideomycetes	Mycosphaerellales	Teratosphaeriaceae	Hortaea	Hortaea werneckii	Zhang, X. Y et al. (2018)	EAs	China	SMP_C	Non-rhizosphere sediment collected in area with vegetation	SCAU019	NCBI	KY827349	ITS
ok	Fungi	Ascomycota	Dothideomycetes	Hysteriales	Hysteriaceae	Hysterium	Hysterium rhizophorae	Devadatha et al. (2018b)	SAs	India	SMP_E	decaying wood	NFCCI-4250	NCBI	MG844284	ITS
ok	Fungi	Ascomycota	Dothideomycetes	Tubeufiales	Tubeufiaceae	Kamalomyces	Kamalomyces mangrovei	Hyde et al. (2019)	SEAs	Thailand	SMP_E	wood	MFLUCC 17-0407	NCBI	MH878781	ITS
ok	Fungi	Ascomycota	Dothideomycetes	Tubeufiales	Tubeufiaceae	Kamalomyces	Kamalomyces mangrovei	Dayarathne et al. (2020b)	SEAs	Thailand	SMP_E	decaying wood	MFLU 18-0549	NCBI	MN047096	ITS
ok	Fungi	Ascomycota	Dothideomycetes	Kirschsteiniotheliales	Kirschsteiniotheliaceae	Kirschsteiniothelia	Kirschsteiniothelia phoenicis	Hyde et al. (2018)	SEAs	Thailand	SMP_C	mud	MFLUCC 18-0216	NCBI	MG859978	ITS
ok	Fungi	Ascomycota	Dothideomycetes	Botryosphaeriales	Botryosphaeriaceae	Lasiodiplodia	Lasiodiplodia avicenniae	Osorio et al. (2017a)	SAf	South Africa	SMP_E	branches	CMW41467	NCBI	KP860835	ITS
OK	Fungi	Ascomycota	Dothideomycetes	Botryosphaeriales	Botryosphaeriaceae	Lasiodiplodia	Lasiodiplodia avicenniae	Osorio et al. (2017a)	SAf	South Africa	SMP_E	branches	LAS158	NCBI	KU587956	ITS
OK	Fungi	Ascomycota	Dothideomycetes	Botryosphaeriales	Botryosphaeriaceae	Lasiodiplodia	Lasiodiplodia avicenniae	Osorio et al. (2017a)	SAf	South Africa	SMP_E	branches	LAS199	NCBI	KU587957	ITS
OK	Fungi	Ascomycota	Dothideomycetes	Botryosphaeriales	Botryosphaeriaceae	Lasiodiplodia	Lasiodiplodia bruguierae	Osorio et al. (2017a)	SAf	South Africa	SMP_E	branches	CMW42480	NCBI	KP860832	ITS
OK	Fungi	Ascomycota	Dothideomycetes	Botryosphaeriales	Botryosphaeriaceae	Lasiodiplodia	Lasiodiplodia bruguierae	Osorio et al. (2017a)	SAf	South Africa	SMP_E	branches	CMW41470	NCBI	KP860833	ITS
OK	Fungi	Ascomycota	Dothideomycetes	Botryosphaeriales	Botryosphaeriaceae	Lasiodiplodia	Lasiodiplodia bruguierae	Osorio et al. (2017a)	SAf	South Africa	SMP_E	branches	CMW41614	NCBI	KP860834	ITS
ok	Fungi	Ascomycota	Dothideomycetes	Botryosphaeriales	Botryosphaeriaceae	Lasiodiplodia	Lasiodiplodia crassispora	Maduranga et al. (2018)	SAs	Sri Lanka	SMP_E	stem bark	4_22	NCBI	MF029743	ITS
ok	Fungi	Ascomycota	Dothideomycetes	Botryosphaeriales	Botryosphaeriaceae	Lasiodiplodia	Lasiodiplodia gonubiensis	Osorio et al. (2017a)	SAf	South Africa	SMP_E	branches	CMW41227	NCBI	KP860838	ITS
ok	Fungi	Ascomycota	Dothideomycetes	Botryosphaeriales	Botryosphaeriaceae	Lasiodiplodia	Lasiodiplodia gonubiensis	Osorio et al. (2017a)	SAf	South Africa	SMP_E	branches	CMW41229	NCBI	KP860839	ITS
ok	Fungi	Ascomycota	Dothideomycetes	Botryosphaeriales	Botryosphaeriaceae	Lasiodiplodia	Lasiodiplodia gonubiensis	Osorio et al. (2017a)	SAf	South Africa	SMP_E	branches	CMW41236	NCBI	KP860840	ITS
ok	Fungi	Ascomycota	Dothideomycetes	Botryosphaeriales	Botryosphaeriaceae	Lasiodiplodia	Lasiodiplodia gonubiensis	Osorio et al. (2017a)	SAf	South Africa	SMP_E	branches	CMW43762	NCBI	KU587954	ITS
ok	Fungi	Ascomycota	Dothideomycetes	Botryosphaeriales	Botryosphaeriaceae	Lasiodiplodia	Lasiodiplodia gonubiensis	Osorio et al. (2017a)	SAf	South Africa	SMP_E	branches	CMW43763	NCBI	KU587955	ITS
ok	Fungi	Ascomycota	Dothideomycetes	Botryosphaeriales	Botryosphaeriaceae	Lasiodiplodia	Lasiodiplodia krabiensis	Dayarathne et al. (2020b)	SEAs	Thailand	SMP_E	decaying wood	MFLU 18-0538	NCBI	MN047093	ITS
ok	Fungi	Ascomycota	Dothideomycetes	Botryosphaeriales	Botryosphaeriaceae	Lasiodiplodia	Lasiodiplodia pseudotheobromae	Maduranga et al. (2018)	SAs	Sri Lanka	SMP_E	stem bark	N_L8_E1	NCBI	KY977728	ITS
ok	Fungi	Ascomycota	Dothideomycetes	Botryosphaeriales	Botryosphaeriaceae	Lasiodiplodia	Lasiodiplodia pseudotheobromae	Maduranga et al. (2018)	SAs	Sri Lanka	SMP_E	stem bark	11_11	NCBI	MF029754	ITS
ok	Fungi	Ascomycota	Dothideomycetes	Botryosphaeriales	Botryosphaeriaceae	Lasiodiplodia	Lasiodiplodia pseudotheobromae	Zhou, J. et al. (2022)	EAs	China	SMP_E	healthy roots, stems, leaves, hypocotyls and flowers	HHL31	NCBI	KX631698	ITS
OK	Fungi	Ascomycota	Dothideomycetes	Botryosphaeriales	Botryosphaeriaceae	Lasiodiplodia	Lasiodiplodia theobromae	Maduranga et al. (2018)	SAs	Sri Lanka	SMP_E	branch bark	AT_L4_E3	NCBI	KY992568	ITS
OK	Fungi	Ascomycota	Dothideomycetes	Botryosphaeriales	Botryosphaeriaceae	Lasiodiplodia	Lasiodiplodia theobromae	Maduranga et al. (2018)	SAs	Sri Lanka	SMP_E	branch bark	AT_L5_E4	NCBI	KY992574	ITS
OK	Fungi	Ascomycota	Dothideomycetes	Botryosphaeriales	Botryosphaeriaceae	Lasiodiplodia	Lasiodiplodia theobromae	Maduranga et al. (2018)	SAs	Sri Lanka	SMP_E	branch bark	AT_L11_E1ST	NCBI	MG593847	ITS
OK	Fungi	Ascomycota	Dothideomycetes	Botryosphaeriales	Botryosphaeriaceae	Lasiodiplodia	Lasiodiplodia theobromae	Maduranga et al. (2018)	SAs	Sri Lanka	SMP_E	stem bark	NT_L1_E3	NCBI	KY977731	ITS
OK	Fungi	Ascomycota	Dothideomycetes	Botryosphaeriales	Botryosphaeriaceae	Lasiodiplodia	Lasiodiplodia theobromae	Maduranga et al. (2018)	SAs	Sri Lanka	SMP_E	stem bark	N_L10_E10ST	NCBI	KY992569	ITS
OK	Fungi	Ascomycota	Dothideomycetes	Botryosphaeriales	Botryosphaeriaceae	Lasiodiplodia	Lasiodiplodia theobromae	Maduranga et al. (2018)	SAs	Sri Lanka	SMP_E	stem bark	N_L9_E1	NCBI	KY992570	ITS
OK	Fungi	Ascomycota	Dothideomycetes	Botryosphaeriales	Botryosphaeriaceae	Lasiodiplodia	Lasiodiplodia theobromae	Maduranga et al. (2018)	SAs	Sri Lanka	SMP_E	stem bark	N_L8_E2	NCBI	KY992571	ITS
OK	Fungi	Ascomycota	Dothideomycetes	Botryosphaeriales	Botryosphaeriaceae	Lasiodiplodia	Lasiodiplodia theobromae	Osorio et al. (2017a)	SAf	South Africa	SMP_E	branches	CMW41214	NCBI	KP860842	ITS
OK	Fungi	Ascomycota	Dothideomycetes	Botryosphaeriales	Botryosphaeriaceae	Lasiodiplodia	Lasiodiplodia theobromae	Osorio et al. (2017a)	SAf	South Africa	SMP_E	branches	CMW41222	NCBI	KP860836	ITS
OK	Fungi	Ascomycota	Dothideomycetes	Botryosphaeriales	Botryosphaeriaceae	Lasiodiplodia	Lasiodiplodia theobromae	Osorio et al. (2017a)	SAf	South Africa	SMP_E	branches	CMW41223	NCBI	KP860837	ITS
OK	Fungi	Ascomycota	Dothideomycetes	Botryosphaeriales	Botryosphaeriaceae	Lasiodiplodia	Lasiodiplodia theobromae	Osorio et al. (2017a)	SAf	South Africa	SMP_E	branches	CMW42341	NCBI	KP860843	ITS
OK	Fungi	Ascomycota	Dothideomycetes	Botryosphaeriales	Botryosphaeriaceae	Lasiodiplodia	Lasiodiplodia theobromae	Osorio et al. (2017a)	SAf	South Africa	SMP_E	branches	CMW41360	NCBI	KP860841	ITS
OK	Fungi	Ascomycota	Dothideomycetes	Botryosphaeriales	Botryosphaeriaceae	Lasiodiplodia	Lasiodiplodia theobromae	Osorio et al. (2017b)	SAf	South Africa	SMP_E	Branchdie-back	Bw-Lasio1-DNA	NCBI	KY290852	ITS
OK	Fungi	Ascomycota	Dothideomycetes	Botryosphaeriales	Botryosphaeriaceae	Lasiodiplodia	Lasiodiplodia theobromae	Osorio et al. (2017b)	SAf	South Africa	SMP_E	Branchcanker	Is-Lasio2-DNA	NCBI	KY290852	ITS
OK	Fungi	Ascomycota	Dothideomycetes	Botryosphaeriales	Botryosphaeriaceae	Lasiodiplodia	Lasiodiplodia theobromae	Osorio et al. (2017b)	SAf	South Africa	SMP_E	Stemcanker	Is-Lasio3-DNA	NCBI	KY290853	ITS
OK	Fungi	Ascomycota	Dothideomycetes	Botryosphaeriales	Botryosphaeriaceae	Lasiodiplodia	Lasiodiplodia theobromae	Osorio et al. (2017b)	SAf	South Africa	SMP_E	Stemcanker	Mt-Lasio4-DNA	NCBI	KY290854	ITS
OK	Fungi	Ascomycota	Dothideomycetes	Botryosphaeriales	Botryosphaeriaceae	Lasiodiplodia	Lasiodiplodia theobromae	Osorio et al. (2017b)	SAf	South Africa	SMP_E	Stemcanker	Mt-Lasio5-DNA	NCBI	KY290855	ITS
OK	Fungi	Ascomycota	Dothideomycetes	Botryosphaeriales	Botryosphaeriaceae	Lasiodiplodia	Lasiodiplodia theobromae	Osorio et al. (2023)	SAm	Colombia	SMP_E	branches	COLLR-17	NCBI	KY290856	ITS
OK	Fungi	Ascomycota	Dothideomycetes	Botryosphaeriales	Botryosphaeriaceae	Lasiodiplodia	Lasiodiplodia theobromae	Shara et al. (2023)	SEAs	Indonesia	SMP_E	leaves	A3_Ra	NCBI	OP854607	ITS
OK	Fungi	Ascomycota	Dothideomycetes	Botryosphaeriales	Botryosphaeriaceae	Lasiodiplodia	Lasiodiplodia theobromae	Sibero et al. (2021)	SEAs	Indonesia	SP	sponges	MKMS 2.1.2	NCBI	MZ502166	ITS
OK	Fungi	Ascomycota	Dothideomycetes	Botryosphaeriales	Botryosphaeriaceae	Lasiodiplodia	Lasiodiplodia theobromae	Sibero et al. (2019)	SEAs	Indonesia	SP	sponges	SPMKF5	NCBI	MK881166	ITS
OK	Fungi	Ascomycota	Dothideomycetes	Botryosphaeriales	Botryosphaeriaceae	Lasiodiplodia	Lasiodiplodia theobromae	Zhou, J. et al. (2022)	EAs	China	SMP_E	healthy roots, stems, leaves, hypocotyls and flowers	HHL94	NCBI	KX631699	ITS
OK	Fungi	Ascomycota	Dothideomycetes	Botryosphaeriales	Botryosphaeriaceae	Lasiodiplodia	Lasiodiplodia theobromae	Zhou, J. et al. (2022)	EAs	China	SMP_E	healthy roots, stems, leaves, hypocotyls and flowers	HQD72	NCBI	KX631724	ITS
OK	Fungi	Ascomycota	Dothideomycetes	Botryosphaeriales	Botryosphaeriaceae	Lasiodiplodia	Lasiodiplodia venezuelensis	Osorio et al. (2023)	SAm	Colombia	SMP_E	branches	COLRR-9	NCBI	MW029948	ITS
ok	Fungi	Ascomycota	Dothideomycetes	Botryosphaeriales	Botryosphaeriaceae	Lasiodiplodia		Brandt et al. (2018)	SEAs	Vietnam	SMP_E	decaying wood	FW23	NCBI	MG098684	ITS
ok	Fungi	Ascomycota	Dothideomycetes	Botryosphaeriales	Botryosphaeriaceae	Lasiodiplodia		de Souza Sebastianes et al. (2013)	SAm	Brazil	SMP_E	branches	FS-8(3)	NCBI	HQ023158	ITS
ok	Fungi	Ascomycota	Dothideomycetes	Botryosphaeriales	Botryosphaeriaceae	Lasiodiplodia		Kumar et al. (2021)	SEAs	Thailand	SMP_E	dead twigs	VK-2018a	NCBI	MK106111	ITS
ok	Fungi	Ascomycota	Dothideomycetes	Pleosporales	Lophiostomataceae	Lentistoma	Lentistoma bipolare	Intaraudom et al. (2015)	SEAs	Thailand	SMP_E	wood	BCC25910	NCBI	KT596783	ITS
OK	Fungi	Ascomycota	Dothideomycetes	Pleosporales	Leptosphaeriaceae	Leptosphaeria		de Souza Sebastianes et al. (2013)	SAm	Brazil	SMP_E	fresh leaves	FS-20(3)	NCBI	HQ023155	ITS
OK	Fungi	Ascomycota	Dothideomycetes	Pleosporales	Leptosphaeriaceae	Leptosphaeria		de Souza Sebastianes et al. (2013)	SAm	Brazil	SMP_E	fresh leaves	FS-52(3)	NCBI	HQ023150	ITS
ok	Fungi	Ascomycota	Dothideomycetes	Pleosporales	Leptosphaeriaceae	Leptosphaeria		Hamzah et al. (2018)	SEAs	Malaysia	SMP_E	fresh leaves and branches	RM3.30.02	NCBI	MH397127	ITS
ok	Fungi	Ascomycota	Dothideomycetes	Pleosporales	Leptosphaeriaceae	Leptosphaeria		Hamzah et al. (2018)	SEAs	Malaysia	SMP_E	fresh leaves and branches	RM3.30.09	NCBI	MH397133	ITS
ok	Fungi	Ascomycota	Dothideomycetes	Pleosporales	Leptosphaeriaceae	Leptosphaeria		Hamzah et al. (2018)	SEAs	Malaysia	SMP_E	fresh leaves and branches	RM3.30.15	NCBI	MH397138	ITS
ok	Fungi	Ascomycota	Dothideomycetes	Pleosporales	Leptosphaeriaceae	Leptosphaeria		Hamzah et al. (2018)	SEAs	Malaysia	SMP_E	fresh leaves and branches	RM3.30.20	NCBI	MH397143	ITS
ok	Fungi	Ascomycota	Dothideomycetes	Pleosporales	Didymellaceae	Leptosphaerulina	Leptosphaerulina chartarum	Li et al. (2016)	EAs	China	SMP_E	leaves	2-2-5-2-9-2	NCBI	KX065263	ITS
ok	Fungi	Ascomycota	Dothideomycetes	Pleosporales	Didymellaceae	Leptosphaerulina		Li et al. (2016)	EAs	China	SMP_E	leaves	3-4-3-2-5-1	NCBI	KX065264	ITS
ok	Fungi	Ascomycota	Dothideomycetes	Pleosporales	Didymellaceae	Leptosphaerulina		Cui et al. (2017b)	EAs	China	SMP_E	branches	SKS032	NCBI	KY678232	ITS
OK	Fungi	Ascomycota	Dothideomycetes	Pleosporales	Didymellaceae	Leptosphaerulina		Zhang, X.Y. et al. (2018)	EAs	China	SMP_C	Non-rhizosphere sediment collected in area with vegetation	SCAU022	NCBI	KY827352	ITS
OK	Fungi	Ascomycota	Dothideomycetes	Pleosporales	Didymosphaeriaceae	Letendraea	Letendraea helminthicola	Hamzah et al. (2018)	SEAs	Malaysia	SMP_E	leaves	RM1.18A.07	NCBI	MH397073	ITS
OK	Fungi	Ascomycota	Dothideomycetes	Pleosporales	Didymosphaeriaceae	Letendraea	Letendraea helminthicola	Hamzah et al. (2018)	SEAs	Malaysia	SMP_E	leaves	RM3.30.17	NCBI	MH397140	ITS
ok	Fungi	Ascomycota	Dothideomycetes	Pleosporales	Pleosporales incertae sedis	Longicorpus	Longicorpus striataspora	Zhang et al. (2019)	SEAs	Thailand	SMP_E	Decayed rachides	MFLUCC 18-0267	NCBI	MK035965	ITS
ok	Fungi	Ascomycota	Dothideomycetes	Pleosporales	Pleosporales incertae sedis	Longicorpus	Longicorpus striataspora	Zhang et al. (2019a)	SEAs	Thailand	SMP_E	Decayed rachides	MFLUCC 18-0268	NCBI	MK035966	ITS
ok	Fungi	Ascomycota	Dothideomycetes	Pleosporales	Pleosporales incertae sedis	Longicorpus	Longicorpus striataspora	Zhang et al. (2019a)	SEAs	Thailand	SMP_E	Decayed rachides	MFLUCC 17-2515	NCBI	MK035967	ITS
ok	Fungi	Ascomycota	Dothideomycetes	Pleosporales	Pleosporales incertae sedis	Longicorpus	Longicorpus striataspora	Zhang et al. (2019a)	SEAs	Thailand	SMP_E	Decayed rachides	MFLUCC 17-2516	NCBI	MK035968	ITS
OK	Fungi	Ascomycota	Dothideomycetes	Pleosporales	Lophiostomataceae	Lophiostoma	Lophiostoma helminthicola	Hamzah et al. (2018)	SEAs	Malaysia	SMP_E	leaves	RM1.18A.05	NCBI	MH397071	ITS
OK	Fungi	Ascomycota	Dothideomycetes	Pleosporales	Lophiostomataceae	Lophiostoma	Lophiostoma helminthicola	Hamzah et al. (2018)	SEAs	Malaysia	SMP_E	leaves	RM2.30.02	NCBI	MH397118	ITS
OK	Fungi	Ascomycota	Dothideomycetes	Pleosporales	Lophiostomataceae	Lophiostoma	Lophiostoma helminthicola	Hamzah et al. (2018)	SEAs	Malaysia	SMP_E	leaves	RM3.30.13	NCBI	MH397136	ITS
ok	Fungi	Ascomycota	Dothideomycetes	Pleosporales	Lophiostomataceae	Lophiostoma		Li et al. (2016)	EAs	China	SMP_E	leaves	1-1-10-1-2-1	NCBI	KX065265	ITS
OK	Fungi	Ascomycota	Dothideomycetes	Pleosporales	Massarinaceae	Massarina		de Souza Sebastianes et al. (2013)	SAm	Brazil	SMP_E	fresh leaves	FS-10.27(2)	NCBI	HQ023168	ITS
ok	Fungi	Ascomycota	Dothideomycetes	Pleosporales	Massarinaceae	Massarina		Xing and Guo (2011)	EAs	China	SMP_E	roots	H4293	NCBI	GU595041	ITS
ok	Fungi	Ascomycota	Dothideomycetes	Pleosporales	Neohendersoniaceae	Medicopsis	Medicopsis romeroi	Devadatha et al. (2020)	SAs	India	SMP_E	decaying wood	NFCCI 4246/ PUFD50	NCBI	MH615044	ITS
OK	Fungi	Ascomycota	Dothideomycetes	Pleosporales	Didymellaceae	Microsphaeropsis	Microsphaeropsis arundinis	Zhang, X. Y et al. (2018)	EAs	China	SMP_C	Non-rhizosphere sediment collected in area with vegetation	SCAU024	NCBI	KY827354	ITS
OK	Fungi	Ascomycota	Dothideomycetes	Pleosporales	Didymosphaeriaceae	Montagnula	Montagnula scabiosae	Sibero et al. (2021)	SEAs	Indonesia	SP	sponges	PKMS 13.1	NCBI	MZ502216	ITS
OK	Fungi	Ascomycota	Dothideomycetes	Pleosporales	Morosphaeriaceae	Morosphaeria	Morosphaeria muthupetensis	Devadatha et al.(2018c)	SAs	India	SMP_E	Decaying wood	PUFD87/NFCCI 4219	NCBI	MF614795	ITS
OK	Fungi	Ascomycota	Dothideomycetes	Muyocopronales	Muyocopronaceae	Muyocopron		Dadi et al. (2022)	SEAs	Thailand	SMP_E	leaves	MCR440	NCBI	OK323996	ITS
OK	Fungi	Ascomycota	Dothideomycetes	Muyocopronales	Muyocopronaceae	Muyocopron		Dadi et al. (2022)	SEAs	Thailand	SMP_E	leaves	MCR433	NCBI	OK323997	ITS
ok	Fungi	Ascomycota	Dothideomycetes	Mycosphaerellales	Mycosphaerellaceae	Mycosphaerella		Guerra et al. (2013)	SAm	Brazil	SMP_E	Leaf of living tree	R07B5	NCBI	KC445246	ITS
ok	Fungi	Ascomycota	Dothideomycetes	Mycosphaerellales	Mycosphaerellaceae	Mycosphaerella		Guerra et al. (2013)	SAm	Brazil	SMP_E	Leaf of living tree	R08D4	NCBI	KC445247	ITS
ok	Fungi	Ascomycota	Dothideomycetes	Mycosphaerellales	Mycosphaerellaceae	Mycosphaerella		Li et al. (2016)	EAs	China	SMP_E	leaves	1-4-2-2-10-1	NCBI	KX065266	ITS
ok	Fungi	Ascomycota	Dothideomycetes	Mycosphaerellales	Mycosphaerellaceae	Mycosphaerella		Osorio et al. (2017b)	SAf	South Africa	SMP_E	Leaf galls	CMW41457	NCBI	KY290857	ITS
ok	Fungi	Ascomycota	Dothideomycetes	Mycosphaerellales	Mycosphaerellaceae	Mycosphaerella		Osorio et al. (2017b)	SAf	South Africa	SMP_E	Leaf galls	CMW41458	NCBI	KY290858	ITS
ok	Fungi	Ascomycota	Dothideomycetes	Mycosphaerellales	Mycosphaerellaceae	Mycosphaerella		Osorio et al. (2017b)	SAf	South Africa	SMP_E	Leaf galls	CMW41459	NCBI	KY290859	ITS
ok	Fungi	Ascomycota	Dothideomycetes	Mycosphaerellales	Mycosphaerellaceae	Mycosphaerella		Osorio et al. (2017b)	SAf	South Africa	SMP_E	Leaf galls	CMW42048	NCBI	KY290860	ITS
ok	Fungi	Ascomycota	Dothideomycetes	Mycosphaerellales	Mycosphaerellaceae	Mycosphaerella		Osorio et al. (2017b)	SAf	South Africa	SMP_E	Leaf galls	CMW41472	NCBI	KY290861	ITS
ok	Fungi	Ascomycota	Dothideomycetes	Valsariales	Valsariaceae	Myrmaecium	Myrmaecium rubricosum	Weerasinghe et al. (2021)	SAs	Sri Lanka	SMP_E	Branch bark	116_02_01BETA	NCBI	MT507859	ITS
ok	Fungi	Ascomycota	Dothideomycetes	Pleosporales	Aigialaceae	Neoastrosphaeriella	Neoastrosphaeriella phoenicis	Zhang, S. N. et al. (2020)	SEAs	Thailand	SMP_E	petiole	MFLUCC 18-1477	NCBI	MN735995	ITS
OK	Fungi	Ascomycota	Dothideomycetes	Mycosphaerellales	Neodevriesiaceae	Neodevriesia	Neodevriesia capensis	Chi et al. (2019a)	EAs	Taiwan	SMP_E	leaves	NTOU:4392	NCBI	MK448259	ITS
ok	Fungi	Ascomycota	Dothideomycetes	Botryosphaeriales	Botryosphaeriaceae	Neofusicoccum	Neofusicoccum australe	Li et al. (2016)	EAs	China	SMP_E	leaves	1-3-3-2-1-1	NCBI	KX065267	ITS
ok	Fungi	Ascomycota	Dothideomycetes	Botryosphaeriales	Botryosphaeriaceae	Neofusicoccum	Neofusicoccum batangarum	Osorio et al. (2023)	SAm	Colombia	SMP_E	branches	COLLR-5	NCBI	MW029944	ITS
ok	Fungi	Ascomycota	Dothideomycetes	Botryosphaeriales	Botryosphaeriaceae	Neofusicoccum	Neofusicoccum batangarum	Osorio et al. (2023)	SAm	Colombia	SMP_E	branches	COLRR-8	NCBI	MW029945	ITS
ok	Fungi	Ascomycota	Dothideomycetes	Botryosphaeriales	Botryosphaeriaceae	Neofusicoccum	Neofusicoccum cryptoaustrale	Osorio et al. (2017a)	SAf	South Africa	SMP_E	branches	CMW41211	NCBI	KP860844	ITS
ok	Fungi	Ascomycota	Dothideomycetes	Botryosphaeriales	Botryosphaeriaceae	Neofusicoccum	Neofusicoccum cryptoaustrale	Osorio et al. (2017a)	SAf	South Africa	SMP_E	branches	CMW41219	NCBI	KP860865	ITS
ok	Fungi	Ascomycota	Dothideomycetes	Botryosphaeriales	Botryosphaeriaceae	Neofusicoccum	Neofusicoccum cryptoaustrale	Osorio et al. (2017a)	SAf	South Africa	SMP_E	branches	CMW41370	NCBI	KP860902	ITS
ok	Fungi	Ascomycota	Dothideomycetes	Botryosphaeriales	Botryosphaeriaceae	Neofusicoccum	Neofusicoccum cryptoaustrale	Osorio et al. (2017a)	SAf	South Africa	SMP_E	branches	CMW42344	NCBI	KP860857	ITS
ok	Fungi	Ascomycota	Dothideomycetes	Botryosphaeriales	Botryosphaeriaceae	Neofusicoccum	Neofusicoccum cryptoaustrale	Osorio et al. (2017a)	SAf	South Africa	SMP_E	branches	CMW42347	NCBI	KP860868	ITS
ok	Fungi	Ascomycota	Dothideomycetes	Botryosphaeriales	Botryosphaeriaceae	Neofusicoccum	Neofusicoccum cryptoaustrale	Osorio et al. (2017a)	SAf	South Africa	SMP_E	branches	CMW42350	NCBI	KP860872	ITS
ok	Fungi	Ascomycota	Dothideomycetes	Botryosphaeriales	Botryosphaeriaceae	Neofusicoccum	Neofusicoccum cryptoaustrale	Osorio et al. (2017a)	SAf	South Africa	SMP_E	branches	CMW42354	NCBI	KP860878	ITS
ok	Fungi	Ascomycota	Dothideomycetes	Botryosphaeriales	Botryosphaeriaceae	Neofusicoccum	Neofusicoccum cryptoaustrale	Osorio et al. (2017a)	SAf	South Africa	SMP_E	branches	CMW42355	NCBI	KP860879	ITS
ok	Fungi	Ascomycota	Dothideomycetes	Botryosphaeriales	Botryosphaeriaceae	Neofusicoccum	Neofusicoccum cryptoaustrale	Osorio et al. (2017a)	SAf	South Africa	SMP_E	branches	CMW42356	NCBI	KP860880	ITS
ok	Fungi	Ascomycota	Dothideomycetes	Botryosphaeriales	Botryosphaeriaceae	Neofusicoccum	Neofusicoccum cryptoaustrale	Osorio et al. (2017a)	SAf	South Africa	SMP_E	branches	CMW42357	NCBI	KP860884	ITS
ok	Fungi	Ascomycota	Dothideomycetes	Botryosphaeriales	Botryosphaeriaceae	Neofusicoccum	Neofusicoccum cryptoaustrale	Osorio et al. (2017a)	SAf	South Africa	SMP_E	branches	CMW42362	NCBI	KP860892	ITS
ok	Fungi	Ascomycota	Dothideomycetes	Botryosphaeriales	Botryosphaeriaceae	Neofusicoccum	Neofusicoccum cryptoaustrale	Osorio et al. (2017a)	SAf	South Africa	SMP_E	branches	CMW42365	NCBI	KP860899	ITS
ok	Fungi	Ascomycota	Dothideomycetes	Botryosphaeriales	Botryosphaeriaceae	Neofusicoccum	Neofusicoccum cryptoaustrale	Osorio et al. (2017a)	SAf	South Africa	SMP_E	branches	CMW42483	NCBI	KP860866	ITS
ok	Fungi	Ascomycota	Dothideomycetes	Botryosphaeriales	Botryosphaeriaceae	Neofusicoccum	Neofusicoccum cryptoaustrale	Osorio et al. (2017a)	SAf	South Africa	SMP_E	branches	CMW42485	NCBI	KP860896	ITS
ok	Fungi	Ascomycota	Dothideomycetes	Botryosphaeriales	Botryosphaeriaceae	Neofusicoccum	Neofusicoccum kwambonambiense	Osorio et al. (2017a)	SAf	South Africa	SMP_E	branches	CMW42349	NCBI	KP860870	ITS
ok	Fungi	Ascomycota	Dothideomycetes	Botryosphaeriales	Botryosphaeriaceae	Neofusicoccum	Neofusicoccum kwambonambiense	Osorio et al. (2017a)	SAf	South Africa	SMP_E	branches	CMW41369	NCBI	KP860886	ITS
ok	Fungi	Ascomycota	Dothideomycetes	Botryosphaeriales	Botryosphaeriaceae	Neofusicoccum	Neofusicoccum lumnitzerae	Osorio et al. (2017a)	SAf	South Africa	SMP_E	branches	CMW41469	NCBI	KP860881	ITS
ok	Fungi	Ascomycota	Dothideomycetes	Botryosphaeriales	Botryosphaeriaceae	Neofusicoccum	Neofusicoccum lumnitzerae	Osorio et al. (2017a)	SAf	South Africa	SMP_E	branches	CMW41228	NCBI	KP860882	ITS
ok	Fungi	Ascomycota	Dothideomycetes	Botryosphaeriales	Botryosphaeriaceae	Neofusicoccum	Neofusicoccum lumnitzerae	Osorio et al. (2017a)	SAf	South Africa	SMP_E	branches	CMW41613	NCBI	KU587958	ITS
ok	Fungi	Ascomycota	Dothideomycetes	Botryosphaeriales	Botryosphaeriaceae	Neofusicoccum	Neofusicoccum luteum	Osorio et al. (2017a)	SAf	South Africa	SMP_E	branches	CMW41218	NCBI	KP860863	ITS
ok	Fungi	Ascomycota	Dothideomycetes	Botryosphaeriales	Botryosphaeriaceae	Neofusicoccum	Neofusicoccum luteum	Osorio et al. (2017a)	SAf	South Africa	SMP_E	branches	CMW41220	NCBI	KP860867	ITS
ok	Fungi	Ascomycota	Dothideomycetes	Botryosphaeriales	Botryosphaeriaceae	Neofusicoccum	Neofusicoccum luteum	Osorio et al. (2017a)	SAf	South Africa	SMP_E	branches	CMW42348	NCBI	KP860869	ITS
ok	Fungi	Ascomycota	Dothideomycetes	Botryosphaeriales	Botryosphaeriaceae	Neofusicoccum	Neofusicoccum luteum	Osorio et al. (2017a)	SAf	South Africa	SMP_E	branches	CMW41359	NCBI	KP860846	ITS
ok	Fungi	Ascomycota	Dothideomycetes	Botryosphaeriales	Botryosphaeriaceae	Neofusicoccum	Neofusicoccum luteum	Osorio et al. (2017a)	SAf	South Africa	SMP_E	branches	CMW42482	NCBI	KP860862	ITS
ok	Fungi	Ascomycota	Dothideomycetes	Botryosphaeriales	Botryosphaeriaceae	Neofusicoccum	Neofusicoccum mangiferae	Zhou, J. et al. (2022)	EAs	China	SMP_E	healthy roots, stems, leaves, hypocotyls and flowers	HHL129	NCBI	KX631703	ITS
ok	Fungi	Ascomycota	Dothideomycetes	Botryosphaeriales	Botryosphaeriaceae	Neofusicoccum	Neofusicoccum mangiferae	Zhou, J. et al. (2022)	EAs	China	SMP_E	healthy roots, stems, leaves, hypocotyls and flowers	HQD23	NCBI	KX631725	ITS
ok	Fungi	Ascomycota	Dothideomycetes	Botryosphaeriales	Botryosphaeriaceae	Neofusicoccum	Neofusicoccum mangroviorum	Osorio et al. (2017a)	SAf	South Africa	SMP_E	branches	CMW41365	NCBI	KP860859	ITS
ok	Fungi	Ascomycota	Dothideomycetes	Botryosphaeriales	Botryosphaeriaceae	Neofusicoccum	Neofusicoccum mangroviorum	Osorio et al. (2017a)	SAf	South Africa	SMP_E	branches	CMW42481	NCBI	KP860848	ITS
ok	Fungi	Ascomycota	Dothideomycetes	Botryosphaeriales	Botryosphaeriaceae	Neofusicoccum	Neofusicoccum mangroviorum	Osorio et al. (2017a)	SAf	South Africa	SMP_E	branches	CMW42487	NCBI	KP860900	ITS
ok	Fungi	Ascomycota	Dothideomycetes	Botryosphaeriales	Botryosphaeriaceae	Neofusicoccum	Neofusicoccum mangroviorum	Osorio et al. (2017a)	SAf	South Africa	SMP_E	branches	CMW41216	NCBI	KP860854	ITS
ok	Fungi	Ascomycota	Dothideomycetes	Botryosphaeriales	Botryosphaeriaceae	Neofusicoccum	Neofusicoccum mangroviorum	Osorio et al. (2017a)	SAf	South Africa	SMP_E	branches	CMW42340	NCBI	KP860845	ITS
ok	Fungi	Ascomycota	Dothideomycetes	Botryosphaeriales	Botryosphaeriaceae	Neofusicoccum	Neofusicoccum mangroviorum	Osorio et al. (2017a)	SAf	South Africa	SMP_E	branches	CMW41615	NCBI	KP860847	ITS
ok	Fungi	Ascomycota	Dothideomycetes	Botryosphaeriales	Botryosphaeriaceae	Neofusicoccum	Neofusicoccum mangroviorum	Osorio et al. (2017a)	SAf	South Africa	SMP_E	branches	CMW41466	NCBI	KP860860	ITS
ok	Fungi	Ascomycota	Dothideomycetes	Botryosphaeriales	Botryosphaeriaceae	Neofusicoccum	Neofusicoccum mangroviorum	Osorio et al. (2017a)	SAf	South Africa	SMP_E	branches	CMW41217	NCBI	KP860861	ITS
ok	Fungi	Ascomycota	Dothideomycetes	Botryosphaeriales	Botryosphaeriaceae	Neofusicoccum	Neofusicoccum mangroviorum	Osorio et al. (2017a)	SAf	South Africa	SMP_E	branches	CMW42346	NCBI	KP860864	ITS
ok	Fungi	Ascomycota	Dothideomycetes	Botryosphaeriales	Botryosphaeriaceae	Neofusicoccum	Neofusicoccum mangroviorum	Osorio et al. (2017a)	SAf	South Africa	SMP_E	branches	CMW41221	NCBI	KP860871	ITS
ok	Fungi	Ascomycota	Dothideomycetes	Botryosphaeriales	Botryosphaeriaceae	Neofusicoccum	Neofusicoccum mangroviorum	Osorio et al. (2017a)	SAf	South Africa	SMP_E	branches	CMW42351	NCBI	KP860873	ITS
ok	Fungi	Ascomycota	Dothideomycetes	Botryosphaeriales	Botryosphaeriaceae	Neofusicoccum	Neofusicoccum mangroviorum	Osorio et al. (2017a)	SAf	South Africa	SMP_E	branches	CMW42359	NCBI	KP860887	ITS
ok	Fungi	Ascomycota	Dothideomycetes	Botryosphaeriales	Botryosphaeriaceae	Neofusicoccum	Neofusicoccum mangroviorum	Osorio et al. (2017a)	SAf	South Africa	SMP_E	branches	CMW42486	NCBI	KP860898	ITS
ok	Fungi	Ascomycota	Dothideomycetes	Botryosphaeriales	Botryosphaeriaceae	Neofusicoccum	Neofusicoccum mangroviorum	Osorio et al. (2017a)	SAf	South Africa	SMP_E	branches	CMW41364	NCBI	KU587959	ITS
ok	Fungi	Ascomycota	Dothideomycetes	Botryosphaeriales	Botryosphaeriaceae	Neofusicoccum	Neofusicoccum occulatum	Weerasinghe et al. (2021)	SAs	Sri Lanka	SMP_E	stem bark	106_01_02	NCBI	MT507817	ITS
ok	Fungi	Ascomycota	Dothideomycetes	Botryosphaeriales	Botryosphaeriaceae	Neofusicoccum	Neofusicoccum occulatum	Weerasinghe et al. (2021)	SAs	Sri Lanka	SMP_E	stem bark	106_02_02	NCBI	MT507820	ITS
ok	Fungi	Ascomycota	Dothideomycetes	Botryosphaeriales	Botryosphaeriaceae	Neofusicoccum	Neofusicoccum parvum	Li et al. (2016)	EAs	China	SMP_E	leaves	1-3-6-2-3-1	NCBI	KX065268	ITS
ok	Fungi	Ascomycota	Dothideomycetes	Botryosphaeriales	Botryosphaeriaceae	Neofusicoccum	Neofusicoccum parvum	da Silveira Bastos et al. (2024)	SAm	Brazil	SMP_E	leaves	IASF1A10001	NCBI	OR288617	ITS
ok	Fungi	Ascomycota	Dothideomycetes	Botryosphaeriales	Botryosphaeriaceae	Neofusicoccum	Neofusicoccum parvum	Osorio et al. (2017a)	SAf	South Africa	SMP_E	branches	CMW41213	NCBI	KP860849	ITS
ok	Fungi	Ascomycota	Dothideomycetes	Botryosphaeriales	Botryosphaeriaceae	Neofusicoccum	Neofusicoccum parvum	Osorio et al. (2017a)	SAf	South Africa	SMP_E	branches	CMW41215	NCBI	KP860851	ITS
ok	Fungi	Ascomycota	Dothideomycetes	Botryosphaeriales	Botryosphaeriaceae	Neofusicoccum	Neofusicoccum parvum	Osorio et al. (2017a)	SAf	South Africa	SMP_E	branches	CMW41224	NCBI	KP860874	ITS
ok	Fungi	Ascomycota	Dothideomycetes	Botryosphaeriales	Botryosphaeriaceae	Neofusicoccum	Neofusicoccum parvum	Osorio et al. (2017a)	SAf	South Africa	SMP_E	branches	CMW41225	NCBI	KP860852	ITS
ok	Fungi	Ascomycota	Dothideomycetes	Botryosphaeriales	Botryosphaeriaceae	Neofusicoccum	Neofusicoccum parvum	Osorio et al. (2017a)	SAf	South Africa	SMP_E	branches	CMW41233	NCBI	KP860895	ITS
ok	Fungi	Ascomycota	Dothideomycetes	Botryosphaeriales	Botryosphaeriaceae	Neofusicoccum	Neofusicoccum parvum	Osorio et al. (2017a)	SAf	South Africa	SMP_E	branches	CMW41361	NCBI	KP860850	ITS
ok	Fungi	Ascomycota	Dothideomycetes	Botryosphaeriales	Botryosphaeriaceae	Neofusicoccum	Neofusicoccum parvum	Osorio et al. (2017a)	SAf	South Africa	SMP_E	branches	CMW41368	NCBI	KP860853	ITS
ok	Fungi	Ascomycota	Dothideomycetes	Botryosphaeriales	Botryosphaeriaceae	Neofusicoccum	Neofusicoccum parvum	Osorio et al. (2017a)	SAf	South Africa	SMP_E	branches	CMW42352	NCBI	KP860876	ITS
ok	Fungi	Ascomycota	Dothideomycetes	Botryosphaeriales	Botryosphaeriaceae	Neofusicoccum	Neofusicoccum parvum	Osorio et al. (2017a)	SAf	South Africa	SMP_E	branches	CMW42358	NCBI	KP860885	ITS
ok	Fungi	Ascomycota	Dothideomycetes	Botryosphaeriales	Botryosphaeriaceae	Neofusicoccum	Neofusicoccum parvum	Osorio et al. (2017a)	SAf	South Africa	SMP_E	branches	CMW42361	NCBI	KP860891	ITS
ok	Fungi	Ascomycota	Dothideomycetes	Botryosphaeriales	Botryosphaeriaceae	Neofusicoccum	Neofusicoccum parvum	Osorio et al. (2017a)	SAf	South Africa	SMP_E	branches	CMW42364	NCBI	KP860897	ITS
ok	Fungi	Ascomycota	Dothideomycetes	Botryosphaeriales	Botryosphaeriaceae	Neofusicoccum	Neofusicoccum parvum	Osorio et al. (2017a)	SAf	South Africa	SMP_E	branches	CMW42366	NCBI	KP860901	ITS
ok	Fungi	Ascomycota	Dothideomycetes	Botryosphaeriales	Botryosphaeriaceae	Neofusicoccum	Neofusicoccum parvum	Osorio et al. (2017a)	SAf	South Africa	SMP_E	branches	CMW43755	NCBI	KU587960	ITS
ok	Fungi	Ascomycota	Dothideomycetes	Botryosphaeriales	Botryosphaeriaceae	Neofusicoccum	Neofusicoccum parvum	Weerasinghe et al. (2021)	SAs	Sri Lanka	SMP_E	stem bark	106_01_01	NCBI	MT507816	ITS
ok	Fungi	Ascomycota	Dothideomycetes	Botryosphaeriales	Botryosphaeriaceae	Neofusicoccum	Neofusicoccum parvum	Weerasinghe et al. (2021)	SAs	Sri Lanka	SMP_E	stem bark	106_02_01	NCBI	MT507819	ITS
ok	Fungi	Ascomycota	Dothideomycetes	Botryosphaeriales	Botryosphaeriaceae	Neofusicoccum	Neofusicoccum parvum	Xing and Guo (2011)	EAs	China	SMP_E	stems	H4461	NCBI	GU595024	ITS
ok	Fungi	Ascomycota	Dothideomycetes	Botryosphaeriales	Botryosphaeriaceae	Neofusicoccum	Neofusicoccum parvum	Zhou, J. et al. (2022)	EAs	China	SMP_E	healthy roots, stems, leaves, hypocotyls and flowers	HHL75	NCBI	KX631702	ITS
ok	Fungi	Ascomycota	Dothideomycetes	Botryosphaeriales	Botryosphaeriaceae	Neofusicoccum	Neofusicoccum parvum	Zhou, J. et al. (2022)	EAs	China	SMP_E	healthy roots, stems, leaves, hypocotyls and flowers	HQD41	NCBI	KX631726	ITS
ok	Fungi	Ascomycota	Dothideomycetes	Botryosphaeriales	Botryosphaeriaceae	Neofusicoccum	Neofusicoccum umdonicola	Osorio et al. (2017a)	SAf	South Africa	SMP_E	branches	CMW41265	NCBI	KP860889	ITS
ok	Fungi	Ascomycota	Dothideomycetes	Botryosphaeriales	Botryosphaeriaceae	Neofusicoccum	Neofusicoccum umdonicola	Osorio et al. (2017a)	SAf	South Africa	SMP_E	branches	CMW41267	NCBI	KP860883	ITS
ok	Fungi	Ascomycota	Dothideomycetes	Botryosphaeriales	Botryosphaeriaceae	Neofusicoccum	Neofusicoccum umdonicola	Osorio et al. (2017a)	SAf	South Africa	SMP_E	branches	CMW42345	NCBI	KP860858	ITS
ok	Fungi	Ascomycota	Dothideomycetes	Botryosphaeriales	Botryosphaeriaceae	Neofusicoccum	Neofusicoccum umdonicola	Osorio et al. (2017a)	SAf	South Africa	SMP_E	branches	CMW42353	NCBI	KP860877	ITS
ok	Fungi	Ascomycota	Dothideomycetes	Botryosphaeriales	Botryosphaeriaceae	Neofusicoccum	Neofusicoccum umdonicola	Osorio et al. (2017a)	SAf	South Africa	SMP_E	branches	CMW43757	NCBI	KU587961	ITS
ok	Fungi	Ascomycota	Dothideomycetes	Botryosphaeriales	Botryosphaeriaceae	Neofusicoccum	Neofusicoccum umdonicola	Osorio et al. (2017a)	SAf	South Africa	SMP_E	branches	CMW43760	NCBI	KU587962	ITS
ok	Fungi	Ascomycota	Dothideomycetes	Botryosphaeriales	Botryosphaeriaceae	Neofusicoccum		de Souza Sebastianes et al. (2013)	SAm	Brazil	SMP_E	branches	FS-6(3)	NCBI	HQ023153	ITS
ok	Fungi	Ascomycota	Dothideomycetes	Botryosphaeriales	Botryosphaeriaceae	Neofusicoccum		de Souza Sebastianes et al. (2013)	SAm	Brazil	SMP_E	leaves	FS-15(3)	NCBI	HQ023149	ITS
ok	Fungi	Ascomycota	Dothideomycetes	Botryosphaeriales	Botryosphaeriaceae	Neofusicoccum		de Souza Sebastianes et al. (2013)	SAm	Brazil	SMP_E	branches	FS-63(4)	NCBI	HQ023161	ITS
ok	Fungi	Ascomycota	Dothideomycetes	Botryosphaeriales	Botryosphaeriaceae	Neofusicoccum		de Souza Sebastianes et al. (2013)	SAm	Brazil	SMP_E	branches	FS-64(4)	NCBI	HQ023162	ITS
ok	Fungi	Ascomycota	Dothideomycetes	Botryosphaeriales	Botryosphaeriaceae	Neofusicoccum		de Souza Sebastianes et al. (2013)	SAm	Brazil	SMP_E	leaves	FS-85(3)	NCBI	HQ023152	ITS
ok	Fungi	Ascomycota	Dothideomycetes	Botryosphaeriales	Botryosphaeriaceae	Neofusicoccum		de Souza Sebastianes et al. (2013)	SAm	Brazil	SMP_E	branches	FS-29.6(3)	NCBI	HQ023147	ITS
ok	Fungi	Ascomycota	Dothideomycetes	Botryosphaeriales	Botryosphaeriaceae	Neofusicoccum		de Souza Sebastianes et al. (2013)	SAm	Brazil	SMP_E	branches	FS-3.15(2)	NCBI	HQ023175	ITS
ok	Fungi	Ascomycota	Dothideomycetes	Botryosphaeriales	Botryosphaeriaceae	Neofusicoccum		de Souza Sebastianes et al. (2013)	SAm	Brazil	SMP_E	Neosartorya	FS-3.43(2)	NCBI	HQ023165	ITS
ok	Fungi	Ascomycota	Dothideomycetes	Botryosphaeriales	Botryosphaeriaceae	Neofusicoccum		Osorio et al. (2023)	SAm	Colombia	SMP_E	branches	COLRR-6	NCBI	MW029946	ITS
ok	Fungi	Ascomycota	Dothideomycetes	Botryosphaeriales	Botryosphaeriaceae	Neofusicoccum		Osorio et al. (2023)	SAm	Colombia	SMP_E	branches	COLRR-7	NCBI	MW029947	ITS
OK	Fungi	Ascomycota	Dothideomycetes	Pleosporales	Nigrogranaceae	Nigrograna	Nigrograna andamanica	Rakshit and Sarma (2025)	SAs	India	SMP_E	Decaying twig	PUSRM03	NCBI	OR575841	ITS
OK	Fungi	Ascomycota	Dothideomycetes	Pleosporales	Nigrogranaceae	Nigrograna	Nigrograna andamanica	Rakshit and Sarma (2025)	SAs	India	SMP_E	Decaying twig	PUSRM52	NCBI	OR578623	ITS
OK	Fungi	Ascomycota	Dothideomycetes	Pleosporales	Nigrogranaceae	Nigrograna	Nigrograna mackinnonii	Zhang, X. Y et al. (2018)	EAs	China	SMP_C	Non-rhizosphere sediment collected in area with vegetation	SCAU026	NCBI	KY827356	ITS
ok	Fungi	Ascomycota	Dothideomycetes	Pleosporales	Nigrogranaceae	Nigrograna	Nigrograna rhizophorae	Dayarathne et al. (2020b)	SAs	India	SMP_E	decaying wood	MFLU 19-1233	NCBI	MN047085	ITS
OK	Fungi	Ascomycota	Dothideomycetes	Pleosporales	Nigrogranaceae	Nigrograna		Zhang, X. Y et al. (2018)	EAs	China	SMP_C	Non-rhizosphere sediment collected in area with vegetation	SCAU027	NCBI	KY827357	ITS
ok	Fungi	Ascomycota	Dothideomycetes	Patellariales	Patellariaceae	Patellaria	Patellaria apiculatae	Dayarathne et al. (2020b)	SEAs	Thailand	SMP_E	decaying wood	MFLU 19-1236	NCBI	MN047094	ITS
ok	Fungi	Ascomycota	Dothideomycetes	Pleosporales	Didymosphaeriaceae	Paraconiothyrium	Paraconiothyrium archidendri	Li et al. (2016)	EAs	China	SMP_E	leaves	1-3-10-2-1-4	NCBI	KX065269	ITS
ok	Fungi	Ascomycota	Dothideomycetes	Pleosporales	Didymosphaeriaceae	Paraconiothyrium	Paraconiothyrium hawaiiense	Zhou, J. et al. (2022)	EAs	China	SMP_E	healthy roots, stems, leaves, hypocotyls and flowers	HQD55	NCBI	KX631728	ITS
ok	Fungi	Ascomycota	Dothideomycetes	Pleosporales	Paradictyoarthriniaceae	Paradictyoarthrinium	Paradictyoarthrinium diffractum	Isaka et al. (2015)	SEAs	Thailand	SMP_E	wood	BCC 8704	NCBI	KJ906508	ITS
ok	Fungi	Ascomycota	Dothideomycetes	Pleosporales	Didymosphaeriaceae	Paraphaeosphaeria		Hamzah et al. (2018)	SEAs	Malaysia	SMP_E	leaves	RM3.18A.23	NCBI	MH397103	ITS
ok	Fungi	Ascomycota	Dothideomycetes	Pleosporales	Didymosphaeriaceae	Paraphaeosphaeria		Hamzah et al. (2018)	SEAs	Malaysia	SMP_E	leaves	RM3.30.12	NCBI	MH397135	ITS
OK	Fungi	Ascomycota	Dothideomycetes	Pleosporales	Didymosphaeriaceae	Paraphaeosphaeria		Zhang, X. Y et al. (2018)	EAs	China	SMP_C	Non-rhizosphere sediment collected in area with vegetation	SCAU029	NCBI	KY827359	ITS
ok	Fungi	Ascomycota	Dothideomycetes	Mycosphaerellales	Mycosphaerellaceae	Passalora		Li et al. (2016)	EAs	China	SMP_E	leaves	1-1-7-1-10-1	NCBI	KX065270	ITS
ok	Fungi	Ascomycota	Dothideomycetes	Pleosporales	Phaeosphaeriaceae	Phaeosphaeria	Phaeosphaeria phoenicicola	Chi et al. (2019a)	EAs	Taiwan	SMP_E	leaves	NTOU:4408	NCBI	MK448250	ITS
ok	Fungi	Ascomycota	Dothideomycetes	Pleosporales	Periconiaceae	Periconia	Periconia byssoides	Hamzah et al. (2018)	SEAs	Malaysia	SMP_E	leaves	RM3.30.10	NCBI	MH397134	ITS
ok	Fungi	Ascomycota	Dothideomycetes	Pleosporales	Periconiaceae	Periconia	Periconia pseudobyssoides	Hamzah et al. (2018)	SEAs	Malaysia	SMP_E	leaves	RM3.18A.10	NCBI	MH397094	ITS
ok	Fungi	Ascomycota	Dothideomycetes	Pleosporales	Periconiaceae	Periconia		de Souza Sebastianes et al. (2013)	SAm	Brazil	SMP_E	fresh leaves	FS-12.18(2)	NCBI	HQ023130	ITS
OK	Fungi	Ascomycota	Dothideomycetes	Pleosporales	Phaeoseptaceae	Phaeoseptum	Phaeoseptum carolshearerianum	Dayarathne et al. (2020b)	SAs	India	SMP_E	decaying wood	NFCCI-4218	NCBI	MK307810	ITS
OK	Fungi	Ascomycota	Dothideomycetes	Pleosporales	Phaeoseptaceae	Phaeoseptum	Phaeoseptum manglicola	Dayarathne et al. (2020b)	SAs	India	SMP_E	decaying wood	PUFD9	NCBI	MK307811	ITS
ok	Fungi	Ascomycota	Dothideomycetes	Pleosporales	Phaeosphaeriaceae	Phaeosphaeriopsis	Phaeosphaeriopsis musae	Apurillo et al. (2019)	SEAs	Philippines	SMP_E	leaves	M261	NCBI	KR056291	ITS
OK	Fungi	Ascomycota	Dothideomycetes	Pleosporales	Phaeosphaeriaceae	Phaeosphaeriopsis	Phaeosphaeriopsis musae	Hamzah et al. (2018)	SEAs	Malaysia	SMP_E	leaves	RM1.18A.04	NCBI	MH397070	ITS
OK	Fungi	Ascomycota	Dothideomycetes	Pleosporales	Phaeosphaeriaceae	Phaeosphaeriopsis	Phaeosphaeriopsis musae	Hamzah et al. (2018)	SEAs	Malaysia	SMP_E	leaves	RM3.18A.13	NCBI	MH397096	ITS
OK	Fungi	Ascomycota	Dothideomycetes	Pleosporales	Phaeosphaeriaceae	Phaeosphaeriopsis		Hamzah et al. (2018)	SEAs	Malaysia	SMP_E	leaves	RM3.30.05	NCBI	MH397129	ITS
ok	Fungi	Ascomycota	Dothideomycetes	Mycosphaerellales	Mycosphaerellaceae	Phaeophleospora	Phaeophleospora eucalypticola	Chi et al. (2019a)	EAs	Taiwan	SMP_E	leaves	NTOU:4394	NCBI	MK448260	ITS
ok	Fungi	Ascomycota	Dothideomycetes	Pleosporales	Didymellaceae	Phoma	Phoma herbarum	Hamzah et al. (2018)	SEAs	Malaysia	SMP_E	leaves	RM2.30.15	NCBI	MH397124	ITS
ok	Fungi	Ascomycota	Dothideomycetes	Pleosporales	Didymellaceae	Phoma	Phoma leveillei	Hamzah et al. (2018)	SEAs	Malaysia	SMP_E	leaves	RM2.30.05	NCBI	MH397120	ITS
OK	Fungi	Ascomycota	Dothideomycetes	Pleosporales	Didymellaceae	Phoma	Phoma leveillei	Zhang, X. Y et al. (2018)	EAs	China	SMP_C	Non-rhizosphere sediment collected in area with vegetation	SCAU043	NCBI	KY827373	ITS
ok	Fungi	Ascomycota	Dothideomycetes	Pleosporales	Didymellaceae	Phoma		Huang et al. (2017)	EAs	China	SMP_E	leaves	L28	NCBI	MW451077	ITS
OK	Fungi	Ascomycota	Dothideomycetes	Pleosporales	Didymellaceae	Phoma		Chen et al. (2019)	EAs	China	SMP_E	healthy branch	SYSU SK-7	NCBI	MN176570	ITS
OK	Fungi	Ascomycota	Dothideomycetes	Pleosporales	Didymellaceae	Phoma		Chi et al. (2019a); Chi et al. (2019b)	EAs	Taiwan	SMP_E	leaves	WCC-2019 culture NTOU:4406	NCBI	MK448251	ITS
OK	Fungi	Ascomycota	Dothideomycetes	Pleosporales	Didymellaceae	Phoma		Chi et al. (2019b)	EAs	Taiwan	SMP_E	leaves	NTOU:4338	NCBI	MK432990	ITS
OK	Fungi	Ascomycota	Dothideomycetes	Pleosporales	Didymellaceae	Phoma		Chi et al. (2019b)	EAs	Taiwan	SMP_E	leaves	NTOU:4366	NCBI	MK432991	ITS
ok	Fungi	Ascomycota	Dothideomycetes	Pleosporales	Didymellaceae	Phoma		Gao et al. (2021)	SEAs	Thailand	SMP_E	roots	OUCMDZ-5111	NCBI	MK356384	ITS
ok	Fungi	Ascomycota	Dothideomycetes	Pleosporales	Didymellaceae	Phoma		Hamzah et al. (2018)	SEAs	Malaysia	SMP_E	leaves	RM3.18A.16	NCBI	MH397099	ITS
ok	Fungi	Ascomycota	Dothideomycetes	Pleosporales	Didymellaceae	Phoma		Hamzah et al. (2018)	SEAs	Malaysia	SMP_E	leaves	RM3.18A.26	NCBI	MH397106	ITS
OK	Fungi	Ascomycota	Dothideomycetes	Pleosporales	Didymellaceae	Phoma		Wu et al. (2018)	EAs	China	SMP_C	non-rhizosphere sediment collected in area with vegetation	MF13	NCBI	MG925674	ITS
OK	Fungi	Ascomycota	Dothideomycetes	Botryosphaeriales	Phyllostictaceae	Phyllosticta	Phyllosticta capitalensis	Apurillo et al. (2019)	SEAs	Philippines	SMP_E	leaves	M141	NCBI	KR056282	ITS
OK	Fungi	Ascomycota	Dothideomycetes	Botryosphaeriales	Phyllostictaceae	Phyllosticta	Phyllosticta capitalensis	Apurillo et al. (2019)	SEAs	Philippines	SMP_E	leaves	M111	NCBI	KR056283	ITS
OK	Fungi	Ascomycota	Dothideomycetes	Botryosphaeriales	Phyllostictaceae	Phyllosticta	Phyllosticta capitalensis	Apurillo et al. (2019)	SEAs	Philippines	SMP_E	leaves	M113	NCBI	KR056284	ITS
OK	Fungi	Ascomycota	Dothideomycetes	Botryosphaeriales	Phyllostictaceae	Phyllosticta	Phyllosticta capitalensis	Apurillo et al. (2019)	SEAs	Philippines	SMP_E	leaves	M161	NCBI	KR056285	ITS
OK	Fungi	Ascomycota	Dothideomycetes	Botryosphaeriales	Phyllostictaceae	Phyllosticta	Phyllosticta capitalensis	Li et al. (2016)	EAs	China	SMP_E	leaves	1-4-10-4-6-1	NCBI	KX065278	ITS
OK	Fungi	Ascomycota	Dothideomycetes	Botryosphaeriales	Phyllostictaceae	Phyllosticta	Phyllosticta capitalensis	Zhou, J. et al. (2022)	EAs	China	SMP_E	healthy roots, stems, leaves, hypocotyls and flowers	HHL96	NCBI	KX631700	ITS
ok	Fungi	Ascomycota	Dothideomycetes	Botryosphaeriales	Phyllostictaceae	Phyllosticta		da Silveira Bastos et al. (2024)	SAm	Brazil	SMP_E	stem	IRMC2A10035	NCBI	OR288599	ITS
ok	Fungi	Ascomycota	Dothideomycetes	Botryosphaeriales	Phyllostictaceae	Phyllosticta		Li et al. (2016)	EAs	China	SMP_E	leaves	1-1-9-1-8-1	NCBI	KX065279	ITS
ok	Fungi	Ascomycota	Dothideomycetes	Pleosporales	Astrosphaeriellaceae	Pithomyces	Pithomyces maydicus	Hamzah et al. (2018)	SEAs	Malaysia	SMP_E	leaves	RM3.18A.24	NCBI	MH397104	ITS
OK	Fungi	Ascomycota	Dothideomycetes	Pleosporales	Sporormiaceae	Preussia	Preussia isabellae	Myovela et al. (2024)	EAf	Tanzania	SMP_E	leaves, stems and roots	28HMD23	NCBI	OQ509883	ITS
OK	Fungi	Ascomycota	Dothideomycetes	Pleosporales	Sporormiaceae	Preussia	Preussia isabellae	Myovela et al. (2024)	EAf	Tanzania	SMP_E	leaves, stems and roots	4HMD23	NCBI	OQ509888	ITS
OK	Fungi	Ascomycota	Dothideomycetes	Pleosporales	Sporormiaceae	Preussia	Preussia isabellae	Myovela et al. (2024)	EAf	Tanzania	SMP_E	leaves, stems and roots	39HMD23	NCBI	OQ509894	ITS
OK	Fungi	Ascomycota	Dothideomycetes	Pleosporales	Sporormiaceae	Preussia		Maduranga et al. (2018)	SAs	Sri Lanka	SMP_E	stem bark	ATII_L6_E5	NCBI	KY992581	ITS
ok	Fungi	Ascomycota	Dothideomycetes	Pleosporales	Pseudoastrosphaeriellaceae	Pseudoastrosphaeriellopsis	Pseudoastrosphaeriellopsis kaveriana	Phookamsak et al. (2019)	SAs	India	SMP_E	decaying wood	PUFD33	NCBI	MG947599	ITS
OK	Fungi	Ascomycota	Dothideomycetes	Mycosphaerellales	Mycosphaerellaceae	Pseudocercospora	Pseudocercospora nymphaeacea	Chi et al. (2019a); Chi et al. (2019b)	EAs	Taiwan	SMP_E	leaves	NTOU:4893	NCBI	MK432983	ITS
OK	Fungi	Ascomycota	Dothideomycetes	Mycosphaerellales	Mycosphaerellaceae	Pseudocercospora		Chi et al. (2019a)	EAs	Taiwan	SMP_E	leaves	NTOU:4374	NCBI	MK448254	ITS
OK	Fungi	Ascomycota	Dothideomycetes	Pleosporales	Didymosphaeriaceae	Pseudopithomyces		Conde et al. (2024)	WAf	Guinea-Bissau	SMP_E	mangrove rice seeds	GBO11	NCBI	PP786355	ITS
OK	Fungi	Ascomycota	Dothideomycete	Pleosporales	Sporormiaceae	Pycnidiophora		Xing and Guo (2011)	EAs	China	SMP_E	stems	H4309	NCBI	GU595028	ITS
OK	Fungi	Ascomycota	Dothideomycetes	Pleosporales	Trematosphaeriaceae	Raghukumaria	Raghukumaria keshaphalae	Jones et al. (2019)	SAs	India	SMP_E	decaying wood	PUFD65	NCBI	MK282439	ITS
OK	Fungi	Ascomycota	Dothideomycetes	Mycosphaerellales	Dissoconiaceae	Ramichloridium	Ramichloridium punctatum	Chi et al. (2019a)	EAs	Taiwan	SMP_E	leaves	NTOU:4892	NCBI	MK448255	ITS
ok	Fungi	Ascomycota	Dothideomycetes	Pleosporales	Acrocalymmaceae	Rhizopycnis		Li et al. (2016)	EAs	China	SMP_E	leaves	1-1-10-3-5-1	NCBI	KX065282	ITS
ok	Fungi	Ascomycota	Dothideomycetes	Hysteriales	Hysteriaceae	Rhytidhysteron	Rhytidhysteron mangrovei	Kumar et al. (2019b)	SEAs	Thailand	SMP_E	Decaying wood	MFLUCC 18-1113	NCBI	MK425188	ITS
ok	Fungi	Ascomycota	Dothideomycetes	Hysteriales	Hysteriaceae	Rhytidhysteron		Kumar et al. (2021)	SEAs	Thailand	SMP_E	dead twigs	VK-2020a voucher MFLU 20-0427	NCBI	MT712758	ITS
ok	Fungi	Ascomycota	Dothideomycetes	Pleosporales	Thyridariaceae	Roussoella	Roussoella mangrovei	Hyde et al. (2018)	SEAs	Thailand	SMP_E	dead branches	MFLU 17-1542	NCBI	MH025951	ITS
ok	Fungi	Ascomycota	Dothideomycetes	Pleosporales	Thyridariaceae	Roussoella	Roussoella neopustulans	Myovela et al. (2024)	EAf	Tanzania	SMP_E	leaves, stems and roots	40HMD23	NCBI	OQ509895	ITS
OK	Fungi	Ascomycota	Dothideomycetes	Venturiales	Sympoventuriaceae	Scolecobasidium	Scolecobasidium acanthi	Song et al. (2023)	EAs	China	SMP_E	leaves	LC19368	NCBI	OQ448957	ITS
OK	Fungi	Ascomycota	Dothideomycetes	Venturiales	Sympoventuriaceae	Scolecobasidium	Scolecobasidium aegiceratis	Song et al. (2023)	EAs	China	SMP_E	leaves	LC19369	NCBI	OQ448958	ITS
OK	Fungi	Ascomycota	Dothideomycetes	Venturiales	Sympoventuriaceae	Scolecobasidium	Scolecobasidium aegiceratis	Song et al. (2023)	EAs	China	SMP_E	leaves	LC19370	NCBI	OQ448959	ITS
OK	Fungi	Ascomycota	Dothideomycetes	Venturiales	Sympoventuriaceae	Scolecobasidium		de Souza Sebastianes et al. (2013)	SAm	Brazil	SMP_E	fresh leaves	12.19(2)	NCBI	HQ023171	ITS
OK	Fungi	Ascomycota	Dothideomycetes	Pleosporales	Phaeosphaeriaceae	Septoriella	Septoriella hubertusii	Chi et al. (2019a)	EAs	Taiwan	SMP_E	leaves	NTOU:4890	NCBI	MK448256	ITS
OK	Fungi	Ascomycota	Dothideomycetes	Pleosporales	Phaeosphaeriaceae	Septoriella	Septoriella hubertusii	Chi et al. (2019a)	EAs	Taiwan	SMP_E	leaves	NTOU:4891	NCBI	MK448261	ITS
OK	Fungi	Ascomycota	Dothideomycetes	Pleosporales	Phaeosphaeriaceae	Setophoma	Setophoma terrestris	El-Elimat et al. (2015)	NAm	United States	SMP_E	leaf litter	MSX45109a	NCBI	KM203887	ITS
OK	Fungi	Ascomycota	Dothideomycetes	Pleosporales	Lentitheciaceae	Setoseptoria	Setoseptoria arundinacea	Chi et al. (2019a)	EAs	Taiwan	SMP_E	leaves	NTOU:4328	NCBI	MK448257	ITS
ok	Fungi	Ascomycota	Dothideomycetes	Pleosporales	Didymosphaeriaceae	Spegazzinia	Spegazzinia bromeliacearum	Myovela et al. (2024)	EAf	Tanzania	SMP_E	leaves, stems and roots	51HMD23	NCBI	OQ509900	ITS
OK	Fungi	Ascomycota	Dothideomycetes	Pleosporales	Didymellaceae	Stagonosporopsis	Stagonosporopsis cucurbitacearum	Chi et al. (2019a)	EAs	Taiwan	SMP_E	leaves	NTOU:4360	NCBI	MK448258	ITS
ok	Fungi	Ascomycota	Dothideomycetes	Pleosporales	Didymellaceae	Stagonosporopsis	Stagonosporopsis cucurbitacearum	Hamzah et al. (2018)	SEAs	Malaysia	SMP_E	leaves	RM3.18A.17	NCBI	MH397100	ITS
ok	Fungi	Ascomycota	Dothideomycetes	Pleosporales	Didymellaceae	Stagonosporopsis	Stagonosporopsis cucurbitacearum	Hamzah et al. (2018)	SEAs	Malaysia	SMP_E	leaves	RM3.18A.20	NCBI	MH397102	ITS
ok	Fungi	Ascomycota	Dothideomycetes	Pleosporales	Didymellaceae	Stagonosporopsis	Stagonosporopsis cucurbitacearum	Hamzah et al. (2018)	SEAs	Malaysia	SMP_E	leaves	RM1.30.01	NCBI	MH397107	ITS
ok	Fungi	Ascomycota	Dothideomycetes	Pleosporales	Pleosporaceae	Stemphylium		da Silveira Bastos et al. (2024)	SAm	Brazil	SMP_E	leaves	IASF2A10006	NCBI	OR288618	ITS
ok	Fungi	Ascomycota	Dothideomycetes	Pleosporales	Striatiguttulaceae	Striatiguttula	Striatiguttula nypae	Zhang et al. (2019a)	SEAs	Thailand	SMP_E	Rachides	MFLUCC 18-0265	NCBI	MK035969	ITS
ok	Fungi	Ascomycota	Dothideomycetes	Pleosporales	Striatiguttulaceae	Striatiguttula	Striatiguttula nypae	Zhang et al. (2019a)	SEAs	Thailand	SMP_E	Rachides	MFLUCC 17-2517	NCBI	MK035970	ITS
ok	Fungi	Ascomycota	Dothideomycetes	Pleosporales	Striatiguttulaceae	Striatiguttula	Striatiguttula nypae	Zhang et al. (2019a)	SEAs	Thailand	SMP_E	Rachides	MFLUCC 17-2518	NCBI	MK035971	ITS
ok	Fungi	Ascomycota	Dothideomycetes	Pleosporales	Lophiostomataceae	Vaginatispora	Vaginatispora microarmatispora	Devadatha et al. (2017)	SAs	India	SMP_E	wood	PUFD62	NCBI	MF142592	ITS
ok	Fungi	Ascomycota	Dothideomycetes	Pleosporales	Lophiostomataceae	Vaginatispora	Vaginatispora palmae	Hyde et al. (2019)	SEAs	Thailand	SMP_E	rachis	MFLUCC 18-1526	NCBI	MK085055	ITS
ok	Fungi	Ascomycota	Dothideomycetes	Pleosporales	Lophiostomataceae	Vaginatispora	Vaginatispora palmae	Hyde et al. (2019)	SEAs	Thailand	SMP_E	rachis	MFLU 18-1586	NCBI	NR_168209	ITS
ok	Fungi	Ascomycota	Dothideomycetes	Venturiales	Sympoventuriaceae	Verruconis	Verruconis mangrovei	Hyde et al. (2020)	SAs	India	SMP_E	dead wood	NFCCI-4390	NCBI	MN782361	ITS
ok	Fungi	Ascomycota	Dothideomycetes	Venturiales	Sympoventuriaceae	Verruconis	Verruconis mangrovei	Hyde et al. (2020)	SAs	India	SMP_E	dead wood	NFCCI-4391	NCBI	MN782362	ITS
OK	Fungi	Ascomycota	Dothideomycetes	Pleosporales	Testudinaceae	Verruculina	Verruculina enalia	Dayarathne et al. (2020b)	SEAs	Thailand	SMP_E	bark	MFLU 18-0538	NCBI	MN047089	ITS
OK	Fungi	Ascomycota	Dothideomycetes	Pleosporales	Testudinaceae	Verruculina	Verruculina enalia	Bunyapaiboonsri et al. (2020)	SEAs	Thailand	SMP_E	wood	BCC 22226	NCBI	MN496133	ITS
OK	Fungi	Ascomycota	Dothideomycetes	Pleosporales	Phaeosphaeriaceae	Vittaliana	Vittaliana mangrovei	Devadatha et al. (2019)	SAs	India	SMP_E	decaying wood	NFCCI-4251	NCBI	MG767311	ITS
ok	Fungi	Ascomycota	Dothideomycetes	Pleosporales	Thyridariaceae	Thyridariella	Thyridariella mangrovei	Devadatha et al. (2018a)	SAs	India	SMP_E	decaying wood	NFCCI 4213	NCBI	MG020434	ITS
ok	Fungi	Ascomycota	Dothideomycetes	Pleosporales	Thyridariaceae	Thyridariella	Thyridariella mangrovei	Devadatha et al. (2018a)	SAs	India	SMP_E	decaying wood	NFCCI 4214	NCBI	MG020435	ITS
ok	Fungi	Ascomycota	Dothideomycetes	Pleosporales	Thyridariaceae	Thyridariella	Thyridariella mahakoshae	Devadatha et al. (2018a)	SAs	India	SMP_E	decaying wood	NFCCI 4215	NCBI	MG020436	ITS
OK	Fungi	Ascomycota	Dothideomycetes	Mycosphaerellales	Mycosphaerellaceae	Zasmidium	Zasmidium citrigriseum	Chi et al. (2019a); Chi et al. (2019b)	EAs	Taiwan	SMP_E	leaves	NTOU:4322	NCBI	MK432986	ITS
OK	Fungi	Ascomycota	Dothideomycetes	Mycosphaerellales	Mycosphaerellaceae	Zasmidium	Zasmidium citrigriseum	Chi et al. (2019a)	EAs	Taiwan	SMP_E	leaves	NTOU:4344	NCBI	MK432987	ITS
ok	Fungi	Ascomycota	Dothideomycetes	Mycosphaerellales	Mycosphaerellaceae	Zasmidium		Lopéz et al. (2019)	CAm	Panama	SMP_E	mature leaves	EM5-10	NCBI	KX898455	ITS
OK	Fungi	Ascomycota	Eurotiomycetes	Eurotiales	Aspergillaceae	Aspergillus	Aspergillus aculeatinus	Conde et al. (2024)	WAf	Guinea-Bissau	SMP_E	mangrove rice seeds	GBC4	NCBI	PP786365	ITS
OK	Fungi	Ascomycota	Eurotiomycetes	Eurotiales	Aspergillaceae	Aspergillus	Aspergillus aculeatinus	Zhang, X. Y et al. (2018)	EAs	China	SMP_C	Non-rhizosphere sediment collected in area with vegetation	SCAU002	NCBI	KY827332	ITS
OK	Fungi	Ascomycota	Eurotiomycetes	Eurotiales	Aspergillaceae	Aspergillus	Aspergillus aculeatus	Han et al. (2024)	EAs	China	SMP_C	Non-rhizosphere sediment collected in area with vegetation	H7	NCBI	PQ302256	ITS
OK	Fungi	Ascomycota	Eurotiomycetes	Eurotiales	Aspergillaceae	Aspergillus	Aspergillus aculeatus	Maduranga et al. (2018)	SAs	Sri Lanka	SMP_E	Stem bark	7_18	NCBI	MF773675	ITS
OK	Fungi	Ascomycota	Eurotiomycetes	Eurotiales	Aspergillaceae	Aspergillus	Aspergillus aculeatus	Trianto et al. (2021)	SEAs	Indonesia	SMP_E	leaves	19MT-10-2	NCBI	LC514695	ITS
OK	Fungi	Ascomycota	Eurotiomycetes	Eurotiales	Aspergillaceae	Aspergillus	Aspergillus aculeatus	Xing and Guo (2011)	EAs	China	SMP_E	stems	H4464	NCBI	GU595032	ITS
OK	Fungi	Ascomycota	Eurotiomycetes	Eurotiales	Aspergillaceae	Aspergillus	Aspergillus aculeatus	Zhang, X. Y et al. (2018)	EAs	China	SMP_C	Non-rhizosphere sediment collected in area with vegetation	SCAU003	NCBI	KY827333	ITS
OK	Fungi	Ascomycota	Eurotiomycetes	Eurotiales	Aspergillaceae	Aspergillus	Aspergillus alabamensis	Zhang, X. Y et al. (2018)	EAs	China	SMP_C	Non-rhizosphere sediment collected in area with vegetation	SCAU004	NCBI	KY827334	ITS
OK	Fungi	Ascomycota	Eurotiomycetes	Eurotiales	Aspergillaceae	Aspergillus	Aspergillus awamori	Sangale et al. (2019)	SAs	India	SMP_D	rhizosphere soil	VASF1/TS	NCBI	KU551279	ITS
OK	Fungi	Ascomycota	Eurotiomycetes	Eurotiales	Aspergillaceae	Aspergillus	Aspergillus awamori	Sangale et al. (2019)	SAs	India	SMP_D	rhizosphere soil	VASF6/TS	NCBI	KU551281	ITS
OK	Fungi	Ascomycota	Eurotiomycetes	Eurotiales	Aspergillaceae	Aspergillus	Aspergillus candidus	Zhou et al. (2020)	EAs	China	SMP_E	root	LDJ-5	NCBI	MK209104	ITS
OK	Fungi	Ascomycota	Eurotiomycetes	Eurotiales	Aspergillaceae	Aspergillus	Aspergillus chevalieri	Zin et al. (2017)	SEAs	Thailand	SMP_E	healthy twig	KUFA 0006/ KUFA 0031	NCBI	KX431211	ITS
OK	Fungi	Ascomycota	Eurotiomycetes	Eurotiales	Aspergillaceae	Aspergillus	Aspergillus clade Versicolor	da Silveira Bastos et al. (2024)	SAm	Brazil	SMP_E	leaves	IASF1A10002	NCBI	OR288610	ITS
OK	Fungi	Ascomycota	Eurotiomycetes	Eurotiales	Aspergillaceae	Aspergillus	Aspergillus clade Versicolor	da Silveira Bastos et al. (2024)	SAm	Brazil	SMP_E	stem	ILRCM20042	NCBI	OR288637	ITS
OK	Fungi	Ascomycota	Eurotiomycetes	Eurotiales	Aspergillaceae	Aspergillus	Aspergillus clade Versicolor	da Silveira Bastos et al. (2024)	SAm	Brazil	SMP_E	leaves	RASF4B20219	NCBI	OR288647	ITS
ok	Fungi	Ascomycota	Eurotiomycetes	Eurotiales	Aspergillaceae	Aspergillus	Aspergillus clavatus	Li et al. (2017)	EAs	China	SMP_E	root	R7	NCBI	KY765893	ITS
OK	Fungi	Ascomycota	Eurotiomycetes	Eurotiales	Aspergillaceae	Aspergillus	Aspergillus felis	Zhang, X. Y et al. (2018)	EAs	China	SMP_C	Non-rhizosphere sediment collected in area with vegetation	SCAU005	NCBI	KY827335	ITS
OK	Fungi	Ascomycota	Eurotiomycetes	Eurotiales	Aspergillaceae	Aspergillus	Aspergillus flavus	Bitacura et al. (2024)	SEAs	Philippines	SMP_E	mature and healthy leaves	RmLE-D05	NCBI	OR978453	ITS
OK	Fungi	Ascomycota	Eurotiomycetes	Eurotiales	Aspergillaceae	Aspergillus	Aspergillus flavus	Bitacura et al. (2024)	SEAs	Philippines	SMP_E	mature and healthy leaves	RmLE-D09	NCBI	OR978456	ITS
OK	Fungi	Ascomycota	Eurotiomycetes	Eurotiales	Aspergillaceae	Aspergillus	Aspergillus flavus	Bitacura et al. (2024)	SEAs	Philippines	SMP_E	mature and healthy leaves	RmLE-P05	NCBI	OR978461	ITS
OK	Fungi	Ascomycota	Eurotiomycetes	Eurotiales	Aspergillaceae	Aspergillus	Aspergillus flavus	Bitacura et al. (2024)	SEAs	Philippines	SMP_E	mature and healthy leaves	RmLE-P07	NCBI	OR978463	ITS
OK	Fungi	Ascomycota	Eurotiomycetes	Eurotiales	Aspergillaceae	Aspergillus	Aspergillus flavus	Bitacura et al. (2024)	SEAs	Philippines	SMP_E	mature and healthy leaves	RmLE-P09	NCBI	OR978464	ITS
OK	Fungi	Ascomycota	Eurotiomycetes	Eurotiales	Aspergillaceae	Aspergillus	Aspergillus flavus	Bitacura et al. (2024)	SEAs	Philippines	SMP_E	mature and healthy leaves	RmLE-P14	NCBI	OR978468	ITS
OK	Fungi	Ascomycota	Eurotiomycetes	Eurotiales	Aspergillaceae	Aspergillus	Aspergillus flavus	Bitacura et al. (2024)	SEAs	Philippines	SMP_E	mature and healthy leaves	RmLE-P15	NCBI	OR978469	ITS
OK	Fungi	Ascomycota	Eurotiomycetes	Eurotiales	Aspergillaceae	Aspergillus	Aspergillus flavus	Bhimba et al. (2011a)	SAs	India	SMP_C	Non-rhizosphere sediment collected in area with vegetation	MV5	NCBI	GU815344	ITS
OK	Fungi	Ascomycota	Eurotiomycetes	Eurotiales	Aspergillaceae	Aspergillus	Aspergillus flavus	Conde et al. (2024)	WAf	Guinea-Bissau	SMP_E	mangrove rice seeds	GBC19	NCBI	PP786378	ITS
OK	Fungi	Ascomycota	Eurotiomycetes	Eurotiales	Aspergillaceae	Aspergillus	Aspergillus flavus	Huang et al. (2025)	EAs	China	SMP_C	Non-rhizosphere sediment collected in area with vegetation	SCSIO 41430	NCBI	PQ475833	ITS
OK	Fungi	Ascomycota	Eurotiomycetes	Eurotiales	Aspergillaceae	Aspergillus	Aspergillus flavus	Myovela et al. (2024)	EAf	Tanzania	SMP_E	leaves, stems and roots	20HMD23	NCBI	OQ509878	ITS
OK	Fungi	Ascomycota	Eurotiomycetes	Eurotiales	Aspergillaceae	Aspergillus	Aspergillus flavus	Myovela et al. (2024)	EAf	Tanzania	SMP_E	leaves, stems and roots	33HMD23	NCBI	OQ509889	ITS
OK	Fungi	Ascomycota	Eurotiomycetes	Eurotiales	Aspergillaceae	Aspergillus	Aspergillus flavus	Ravindran et al. (2012)	SAs	India	SMP_E	leaves	NIOCC 101	NCBI	JQ269820	ITS
OK	Fungi	Ascomycota	Eurotiomycetes	Eurotiales	Aspergillaceae	Aspergillus	Aspergillus flavus	Ravindran et al. (2012)	SAs	India	SMP_E	leaves	NIOCC 102	NCBI	JQ269821	ITS
OK	Fungi	Ascomycota	Eurotiomycetes	Eurotiales	Aspergillaceae	Aspergillus	Aspergillus flavus	Ravindran et al. (2012)	SAs	India	SMP_E	leaves	NIOCC 103	NCBI	JQ269822	ITS
OK	Fungi	Ascomycota	Eurotiomycetes	Eurotiales	Aspergillaceae	Aspergillus	Aspergillus flavus	Ravindran et al. (2012)	SAs	India	SMP_E	leaves	NIOCC 104	NCBI	JQ269823	ITS
OK	Fungi	Ascomycota	Eurotiomycetes	Eurotiales	Aspergillaceae	Aspergillus	Aspergillus flavus	Ravindran et al. (2012)	SAs	India	SMP_E	roots	NIOCC 105	NCBI	JQ269824	ITS
OK	Fungi	Ascomycota	Eurotiomycetes	Eurotiales	Aspergillaceae	Aspergillus	Aspergillus flavus	Ravindran et al. (2012)	SAs	India	SMP_E	roots	NIOCC 106	NCBI	JQ269825	ITS
OK	Fungi	Ascomycota	Eurotiomycetes	Eurotiales	Aspergillaceae	Aspergillus	Aspergillus flavus	Ravindran et al. (2012)	SAs	India	SMP_E	roots	NIOCC 107	NCBI	JQ269826	ITS
OK	Fungi	Ascomycota	Eurotiomycetes	Eurotiales	Aspergillaceae	Aspergillus	Aspergillus flavus	Ravindran et al. (2012)	SAs	India	SMP_E	roots	NIOCC 108	NCBI	JQ269827	ITS
OK	Fungi	Ascomycota	Eurotiomycetes	Eurotiales	Aspergillaceae	Aspergillus	Aspergillus flavus	Ravindran et al. (2012)	SAs	India	SMP_E	leaves	NIOCC 109	NCBI	JQ269828	ITS
OK	Fungi	Ascomycota	Eurotiomycetes	Eurotiales	Aspergillaceae	Aspergillus	Aspergillus flavus	Revathy et al. (2024)	SAs	India	SMP_E	Leaves	EF 340	NCBI	OM943457	ITS
OK	Fungi	Ascomycota	Eurotiomycetes	Eurotiales	Aspergillaceae	Aspergillus	Aspergillus flavus	Wang et al. (2012)	EAs	China	SMP_E	root	92008	NCBI	EU664477	ITS
OK	Fungi	Ascomycota	Eurotiomycetes	Eurotiales	Aspergillaceae	Aspergillus	Aspergillus flavus	Sibero et al. (2021)	SEAs	Indonesia	SP	sponges	PKMS 1.4	NCBI	MZ501373	ITS
OK	Fungi	Ascomycota	Eurotiomycetes	Eurotiales	Aspergillaceae	Aspergillus	Aspergillus flavus	Zhang, X. Y et al. (2018)	EAs	China	SMP_C	Non-rhizosphere sediment collected in area with vegetation	SCAU006	NCBI	KY827336	ITS
OK	Fungi	Ascomycota	Eurotiomycetes	Eurotiales	Aspergillaceae	Aspergillus	Aspergillus fumigatus	Bitacura et al. (2024)	SEAs	Philippines	SMP_E	mature and healthy leaves	RmLE-P11	NCBI	OR978465	ITS
OK	Fungi	Ascomycota	Eurotiomycetes	Eurotiales	Aspergillaceae	Aspergillus	Aspergillus fumigatus	Bitacura et al. (2024)	SEAs	Philippines	SMP_E	mature and healthy leaves	RmLE-P13	NCBI	OR978467	ITS
OK	Fungi	Ascomycota	Eurotiomycetes	Eurotiales	Aspergillaceae	Aspergillus	Aspergillus fumigatus	Bitacura et al. (2024)	SEAs	Philippines	SMP_E	mature and healthy leaves	RmLE-P17	NCBI	OR978470	ITS
OK	Fungi	Ascomycota	Eurotiomycetes	Eurotiales	Aspergillaceae	Aspergillus	Aspergillus fumigatus	Maduranga et al. (2018)	SAs	Sri Lanka	SMP_E	stem bark	AT_L11_E1ST	NCBI	MF773652	ITS
OK	Fungi	Ascomycota	Eurotiomycetes	Eurotiales	Aspergillaceae	Aspergillus	Aspergillus fumigatus	Rahaman et al. (2020)	SAs	Bangladesh	SMP_E	bark	AMSF-3	NCBI	MT141139	ITS
OK	Fungi	Ascomycota	Eurotiomycetes	Eurotiales	Aspergillaceae	Aspergillus	Aspergillus fumigatus	Rahaman et al. (2020)	SAs	Bangladesh	SMP_E	Pneumatophores (aerial roots)	XMTSF-3	NCBI	MT141152	ITS
OK	Fungi	Ascomycota	Eurotiomycetes	Eurotiales	Aspergillaceae	Aspergillus	Aspergillus fumigatus	Revathy et al. (2024)	SAs	India	SMP_E	Leaves	EF 221	NCBI	OR195331	ITS
OK	Fungi	Ascomycota	Eurotiomycetes	Eurotiales	Aspergillaceae	Aspergillus	Aspergillus fumigatus	Zihad et al. (2022)	SAs	India	SMP_E	leaves	GOL-1	NCBI	OL989212	ITS
OK	Fungi	Ascomycota	Eurotiomycetes	Eurotiales	Aspergillaceae	Aspergillus	Aspergillus fumigatus	Zhang, X. Y et al. (2018)	EAs	China	SMP_C	Non-rhizosphere sediment collected in area with vegetation	SCAU007	NCBI	KY827337	ITS
OK	Fungi	Ascomycota	Eurotiomycetes	Eurotiales	Aspergillaceae	Aspergillus	Aspergillus fumigatus	Zhou, D. et al. (2022)	EAs	China	SMP_E	healthy roots, stems, leaves, hypocotyls and flowers	HQD24	NCBI	KX618209	ITS
ok	Fungi	Ascomycota	Eurotiomycetes	Eurotiales	Aspergillaceae	Aspergillus	Aspergillus fumigatus	Myovela et al. (2024)	EAf	Tanzania	SMP_E	leaves, stems and roots	32HMD23	NCBI	OQ509887	ITS
ok	Fungi	Ascomycota	Eurotiomycetes	Eurotiales	Aspergillaceae	Aspergillus	Aspergillus fumigatus	Myovela et al. (2024)	EAf	Tanzania	SMP_E	leaves, stems and roots	13HMD23	NCBI	OQ509872	ITS
OK	Fungi	Ascomycota	Eurotiomycetes	Eurotiales	Aspergillaceae	Aspergillus	Aspergillus hiratsukae	Maduranga et al. (2018)	SAs	Sri Lanka	SMP_E	stem bark	AT_L6_E10	NCBI	KY977718	ITS
OK	Fungi	Ascomycota	Eurotiomycetes	Eurotiales	Aspergillaceae	Aspergillus	Aspergillus hiratsukae	Maduranga et al. (2018)	SAs	Sri Lanka	SMP_E	stem bark	AT_L11_E3	NCBI	KY977724	ITS
OK	Fungi	Ascomycota	Eurotiomycetes	Eurotiales	Aspergillaceae	Aspergillus	Aspergillus hiratsukae	Maduranga et al. (2018)	SAs	Sri Lanka	SMP_E	stem bark	AT_L12_E2ST	NCBI	KY977725	ITS
OK	Fungi	Ascomycota	Eurotiomycetes	Eurotiales	Aspergillaceae	Aspergillus	Aspergillus hiratsukae	Maduranga et al. (2018)	SAs	Sri Lanka	SMP_E	stem bark	AT_L12_E2	NCBI	MF773654	ITS
OK	Fungi	Ascomycota	Eurotiomycetes	Eurotiales	Aspergillaceae	Aspergillus	Aspergillus hiratsukae	Maduranga et al. (2018)	SAs	Sri Lanka	SMP_E	stem bark	AT_L8_E1ST	NCBI	MF773659	ITS
OK	Fungi	Ascomycota	Eurotiomycetes	Eurotiales	Aspergillaceae	Aspergillus	Aspergillus hiratsukae	Maduranga et al. (2018)	SAs	Sri Lanka	SMP_E	stem bark	AT_L2_E2	NCBI	MG593848	ITS
OK	Fungi	Ascomycota	Eurotiomycetes	Eurotiales	Aspergillaceae	Aspergillus	Aspergillus japonicus	Han et al. (2024)	EAs	China	SMP_C	Non-rhizosphere sediment collected in area with vegetation	H6	NCBI	PQ302255	ITS
OK	Fungi	Ascomycota	Eurotiomycetes	Eurotiales	Aspergillaceae	Aspergillus	Aspergillus nidulans	An et al. (2013); Yang, S.Q. et al. (2018)	EAs	China	SMP_E	fresh leaves	MA-143	NCBI	JQ839285	ITS
ok	Fungi	Ascomycota	Eurotiomycetes	Eurotiales	Aspergillaceae	Aspergillus	Aspergillus nidulans	Apurillo et al. (2019)	SEAs	Philippines	SMP_E	leaves	M151	NCBI	KR056287	ITS
ok	Fungi	Ascomycota	Eurotiomycetes	Eurotiales	Aspergillaceae	Aspergillus	Aspergillus nidulans	Abraham et al. (2015)	SEAs	Indonesia	SMP_E	roots	BPPTCC 6035	NCBI	KP165432	ITS
ok	Fungi	Ascomycota	Eurotiomycetes	Eurotiales	Aspergillaceae	Aspergillus	Aspergillus nidulans	Abraham et al. (2015)	SEAs	Indonesia	SMP_E	leaves	BPPTCC 6038	NCBI	KP165435	ITS
OK	Fungi	Ascomycota	Eurotiomycetes	Eurotiales	Aspergillaceae	Aspergillus	Aspergillus niger	Bhattacharya et al. (2015)	SAs	India	SMP_D	Rhizospheric soil	MPF-8	NCBI	KM386638	ITS
OK	Fungi	Ascomycota	Eurotiomycetes	Eurotiales	Aspergillaceae	Aspergillus	Aspergillus niger	Conde et al. (2024)	WAf	Guinea-Bissau	SMP_E	mangrove rice seeds	GBT26	NCBI	PP786343	ITS
OK	Fungi	Ascomycota	Eurotiomycetes	Eurotiales	Aspergillaceae	Aspergillus	Aspergillus niger	Conde et al. (2024)	WAf	Guinea-Bissau	SMP_E	mangrove rice seeds	GBC18	NCBI	PP786377	ITS
OK	Fungi	Ascomycota	Eurotiomycetes	Eurotiales	Aspergillaceae	Aspergillus	Aspergillus niger	Conde et al. (2024)	WAf	Guinea-Bissau	SMP_E	mangrove rice seeds	GBC21	NCBI	PP786380	ITS
OK	Fungi	Ascomycota	Eurotiomycetes	Eurotiales	Aspergillaceae	Aspergillus	Aspergillus niger	Han et al. (2024)	EAs	China	SMP_C	Non-rhizosphere sediment collected in area with vegetation	H4	NCBI	PQ302254	ITS
ok	Fungi	Ascomycota	Eurotiomycetes	Eurotiales	Aspergillaceae	Aspergillus	Aspergillus niger	Liu et al. (2013)	EAs	China	SMP_E	fresh healthy leaves	MA-132	NCBI	HQ891666	ITS
ok	Fungi	Ascomycota	Eurotiomycetes	Eurotiales	Aspergillaceae	Aspergillus	Aspergillus niger	Myovela et al. (2024)	EAf	Tanzania	SMP_E	leaves, stems and roots	31HMD23	NCBI	OQ509886	ITS
ok	Fungi	Ascomycota	Eurotiomycetes	Eurotiales	Aspergillaceae	Aspergillus	Aspergillus niger	Myovela et al. (2024)	EAf	Tanzania	SMP_E	leaves, stems and roots	43HMD23	NCBI	OQ509897	ITS
ok	Fungi	Ascomycota	Eurotiomycetes	Eurotiales	Aspergillaceae	Aspergillus	Aspergillus niger	Nurunnabi et al. (2020)	SAs	India	SMP_E	leaves	TRN_KU_Sa_KL_11	NCBI	MH447401	ITS
ok	Fungi	Ascomycota	Eurotiomycetes	Eurotiales	Aspergillaceae	Aspergillus	Aspergillus niger	Sangale et al. (2019)	SAs	India	SMP_D	rhizosphere soil	BAYF7/WL	NCBI	KU551276	ITS
ok	Fungi	Ascomycota	Eurotiomycetes	Eurotiales	Aspergillaceae	Aspergillus	Aspergillus niger	Sibero et al. (2021)	SEAs	Indonesia	SP	sponges	PKMS 1.5	NCBI	MZ501497	ITS
OK	Fungi	Ascomycota	Eurotiomycetes	Eurotiales	Aspergillaceae	Aspergillus	Aspergillus niger	Zhang, X. Y et al. (2018)	EAs	China	SMP_C	Non-rhizosphere sediment collected in area with vegetation	SCAU008	NCBI	KY827338	ITS
OK	Fungi	Ascomycota	Eurotiomycetes	Eurotiales	Aspergillaceae	Aspergillus	Aspergillus ochraceopetaliformis	Zhang, X. Y et al. (2018)	EAs	China	SMP_C	Non-rhizosphere sediment collected in area with vegetation	SCAU009	NCBI	KY827339	ITS
OK	Fungi	Ascomycota	Eurotiomycetes	Eurotiales	Aspergillaceae	Aspergillus	Aspergillus ochraceus	Liu, Yang et al. (2015)	EAs	China	SMP_D	rhizospheric soil	MA15	NCBI	KP279929	ITS
OK	Fungi	Ascomycota	Eurotiomycetes	Eurotiales	Aspergillaceae	Aspergillus	Aspergillus oryzae	Abraham et al. (2015)	SEAs	Indonesia	SMP_E	roots	BPPTCC 6036	NCBI	KP165433	ITS
OK	Fungi	Ascomycota	Eurotiomycetes	Eurotiales	Aspergillaceae	Aspergillus	Aspergillus oryzae	Apurillo et al. (2019)	SEAs	Philippines	SMP_E	leaves	B261	NCBI	KR056288	ITS
OK	Fungi	Ascomycota	Eurotiomycetes	Eurotiales	Aspergillaceae	Aspergillus	Aspergillus oryzae	Joe and Bhimba (2012)	SAs	India	SMP_E	leaves	VB6	NCBI	HQ823764	ITS
OK	Fungi	Ascomycota	Eurotiomycetes	Eurotiales	Aspergillaceae	Aspergillus	Aspergillus oryzae	Rahaman et al. (2020)	SAs	Bangladesh	SMP_E	Bark	BSSF-2	NCBI	MT141140	ITS
OK	Fungi	Ascomycota	Eurotiomycetes	Eurotiales	Aspergillaceae	Aspergillus	Aspergillus oryzae	Zhang, X. Y et al. (2018)	EAs	China	SMP_C	Non-rhizosphere sediment collected in area with vegetation	SCAU010	NCBI	KY827340	ITS
OK	Fungi	Ascomycota	Eurotiomycetes	Eurotiales	Aspergillaceae	Aspergillus	Aspergillus penicillioides	Nayak et al. (2011)	SAs	India	WT	water	MRw202	NCBI	HQ891824	ITS
OK	Fungi	Ascomycota	Eurotiomycetes	Eurotiales	Aspergillaceae	Aspergillus	Aspergillus piperis	Han et al. (2024)	EAs	China	SMP_C	Non-rhizosphere sediment collected in area with vegetation	H16	NCBI	PQ302258	ITS
OK	Fungi	Ascomycota	Eurotiomycetes	Eurotiales	Aspergillaceae	Aspergillus	Aspergillus polyporicola	Barnes et al. (2018)	SAs	India	SMP_C	non-rhizosphere sediment collected in area with vegetation	NIOSN-M142	NCBI	KX845387	ITS
OK	Fungi	Ascomycota	Eurotiomycetes	Eurotiales	Aspergillaceae	Aspergillus	Aspergillus ruber	Meng et al. (2015)	SEAs	Thailand	SMP_D	rhizospheric soil	MA-150	NCBI	KP144290	ITS
ok	Fungi	Ascomycota	Eurotiomycetes	Eurotiales	Aspergillaceae	Aspergillus	Aspergillus section Flavi	da Silveira Bastos et al. (2024)	SAm	Brazil	SMP_E	stem	IASC2A10018	NCBI	OR288613	ITS
ok	Fungi	Ascomycota	Eurotiomycetes	Eurotiales	Aspergillaceae	Aspergillus	Aspergillus section Flavi	da Silveira Bastos et al. (2024)	SAm	Brazil	SMP_E	leaves	RSAF3B20268	NCBI	OR288615	ITS
ok	Fungi	Ascomycota	Eurotiomycetes	Eurotiales	Aspergillaceae	Aspergillus	Aspergillus section Niger	da Silveira Bastos et al. (2024)	SAm	Brazil	SMP_E	root	ILRR1A20043	NCBI	OR288606	ITS
ok	Fungi	Ascomycota	Eurotiomycetes	Eurotiales	Aspergillaceae	Aspergillus	Aspergillus spinosus	Lu et al. (2024)	EAs	China	SMP_C	Non-rhizosphere sediment collected in area with vegetation	WHUF0344	NCBI	OP942366	ITS
ok	Fungi	Ascomycota	Eurotiomycetes	Eurotiales	Aspergillaceae	Aspergillus	Aspergillus stellatus	Chen et al. (2016)	SAm	Venezuela	WT	water	DTO 059-H2	NCBI	KU866579	ITS
ok	Fungi	Ascomycota	Eurotiomycetes	Eurotiales	Aspergillaceae	Aspergillus	Aspergillus stellatus	Chen et al. (2016)	SAm	Venezuela	WT	water	DTO 061-B5	NCBI	KU866591	ITS
ok	Fungi	Ascomycota	Eurotiomycetes	Eurotiales	Aspergillaceae	Aspergillus	Aspergillus striatus	Chen et al. (2016)	SAm	Venezuela	SMP_C	non-rhizosphere mud collected in area with vegetation	CBS 592.65	NCBI	EF652470	ITS
ok	Fungi	Ascomycota	Eurotiomycetes	Eurotiales	Aspergillaceae	Aspergillus	Aspergillus sydowii	Lotlikar et al. (2018)	SAs	India	SMP_C	non-rhizosphere sediment collected in area with vegetation	NIOSN-SK56-S19	NCBI	KT956258	ITS
ok	Fungi	Ascomycota	Eurotiomycetes	Eurotiales	Aspergillaceae	Aspergillus	Aspergillus sydowii	Revathy et al. (2024)	SAs	India	SMP_E	Leaves	EF 375	NCBI	OM943447	ITS
ok	Fungi	Ascomycota	Eurotiomycetes	Eurotiales	Aspergillaceae	Aspergillus	Aspergillus sydowii	Sangale et al. (2019)	SAs	India	SMP_D	rhizosphere soil	ERNF1/WL	NCBI	KU551275	ITS
ok	Fungi	Ascomycota	Eurotiomycetes	Eurotiales	Aspergillaceae	Aspergillus	Aspergillus sydowii	Sangale et al. (2019)	SAs	India	SMP_D	rhizosphere soil	PNPF15/TS	NCBI	KU551278	ITS
ok	Fungi	Ascomycota	Eurotiomycetes	Eurotiales	Aspergillaceae	Aspergillus	Aspergillus tamarii	Abraham et al. (2015)	SEAs	Indonesia	SMP_E	leaves	BPPTCC 6037	NCBI	KP165434	ITS
OK	Fungi	Ascomycota	Eurotiomycetes	Eurotiales	Aspergillaceae	Aspergillus	Aspergillus terreus	Ameen et al. (2016)	WAs	Saudi Arabia	SMP_C	Non-rhizosphere sediment collected in area with vegetation	FA-23	NCBI	KP033202	ITS
ok	Fungi	Ascomycota	Eurotiomycetes	Eurotiales	Aspergillaceae	Aspergillus	Aspergillus terreus	Bafana et al. (2017)	SAs	India	SMP_C	Non-rhizosphere soil collected in area with vegetation	C1	NCBI	KX892617	ITS
ok	Fungi	Ascomycota	Eurotiomycetes	Eurotiales	Aspergillaceae	Aspergillus	Aspergillus terreus	Bafana et al. (2017)	SAs	India	SMP_C	Non-rhizosphere soil collected in area with vegetation	C2	NCBI	KX892619	ITS
ok	Fungi	Ascomycota	Eurotiomycetes	Eurotiales	Aspergillaceae	Aspergillus	Aspergillus terreus	Deng et al. (2013)	EAs	China	SMP_E	branch	GX7-3B	NCBI	KC461499	ITS
ok	Fungi	Ascomycota	Eurotiomycetes	Eurotiales	Aspergillaceae	Aspergillus	Aspergillus terreus	Liu, Z. et al. (2016)	EAs	China	SMP_E	leaves	H010	NCBI	KU594266	ITS
ok	Fungi	Ascomycota	Eurotiomycetes	Eurotiales	Aspergillaceae	Aspergillus	Aspergillus terreus	Lotlikar et al. (2018)	SAs	India	SMP_C	non-rhizosphere sediment collected in area with vegetation	NIOSN-SK56-S52	NCBI	KT956259	ITS
ok	Fungi	Ascomycota	Eurotiomycetes	Eurotiales	Aspergillaceae	Aspergillus	Aspergillus terreus	Myovela et al. (2024)	EAf	Tanzania	SMP_E	leaves, stems and roots	8HMD23	NCBI	OQ509902	ITS
ok	Fungi	Ascomycota	Eurotiomycetes	Eurotiales	Aspergillaceae	Aspergillus	Aspergillus terreus	Myovela et al. (2024)	EAf	Tanzania	SMP_E	leaves, stems and roots	50HMD23	NCBI	OQ509899	ITS
ok	Fungi	Ascomycota	Eurotiomycetes	Eurotiales	Aspergillaceae	Aspergillus	Aspergillus terreus	Myovela et al. (2024)	EAf	Tanzania	SMP_E	leaves, stems and roots	37HMD23	NCBI	OQ509899	ITS
ok	Fungi	Ascomycota	Eurotiomycetes	Eurotiales	Aspergillaceae	Aspergillus	Aspergillus terreus	Rahaman et al. (2020)	SAs	Bangladesh	SMP_E	bark	BSSF-4	NCBI	MT141142	ITS
ok	Fungi	Ascomycota	Eurotiomycetes	Eurotiales	Aspergillaceae	Aspergillus	Aspergillus terreus	Rahaman et al. (2020)	SAs	Bangladesh	SMP_E	bark	XGSF-2	NCBI	MT141149	ITS
ok	Fungi	Ascomycota	Eurotiomycetes	Eurotiales	Aspergillaceae	Aspergillus	Aspergillus terreus	Rivera-Chavez et al. (2020)	CAm	Mexico	SMP_D	Rhizophere sediment	IQ-046	NCBI	MT254737	ITS
ok	Fungi	Ascomycota	Eurotiomycetes	Eurotiales	Aspergillaceae	Aspergillus	Aspergillus terreus	Sangale et al. (2019)	SAs	India	SMP_D	rhizosphere soil	BAYF5/WL	NCBI	KU551273	ITS
ok	Fungi	Ascomycota	Eurotiomycetes	Eurotiales	Aspergillaceae	Aspergillus	Aspergillus terreus	Sangale et al. (2019)	SAs	India	SMP_D	rhizosphere soil	MANGF1/WL	NCBI	KU551274	ITS
OK	Fungi	Ascomycota	Eurotiomycetes	Eurotiales	Aspergillaceae	Aspergillus	Aspergillus terreus	Zhang, X. Y et al. (2018)	EAs	China	SMP_C	Non-rhizosphere sediment collected in area with vegetation	SCAU011	NCBI	KY827341	ITS
ok	Fungi	Ascomycota	Eurotiomycetes	Eurotiales	Aspergillaceae	Aspergillus	Aspergillus tubingensis	Conde et al. (2024)	WAf	Guinea-Bissau	SMP_E	mangrove rice seeds	GBO15	NCBI	PP786359	ITS
ok	Fungi	Ascomycota	Eurotiomycetes	Eurotiales	Aspergillaceae	Aspergillus	Aspergillus tubingensis	Huang et al. (2010)	EAs	China	SMP_E	leaves	GX1-5E	NCBI	GU595290	ITS
OK	Fungi	Ascomycota	Eurotiomycetes	Eurotiales	Aspergillaceae	Aspergillus	Aspergillus tubingensis	Sibero et al. (2021)	SEAs	Indonesia	SP	sponges	MGKMS 1.1	NCBI	MZ501568	ITS
OK	Fungi	Ascomycota	Eurotiomycetes	Eurotiales	Aspergillaceae	Aspergillus	Aspergillus tubingensis	Xing and Guo (2011)	EAs	China	SMP_E	roots	H4383	NCBI	GU595034	ITS
OK	Fungi	Ascomycota	Eurotiomycetes	Eurotiales	Aspergillaceae	Aspergillus	Aspergillus tubingensis	Zhang, X. Y et al. (2018)	EAs	China	SMP_C	Non-rhizosphere sediment collected in area with vegetation	SCAU012	NCBI	KY827342	ITS
OK	Fungi	Ascomycota	Eurotiomycetes	Eurotiales	Aspergillaceae	Aspergillus	Aspergillus unguis	Sibero et al. (2021)	SEAs	Indonesia	SP	sponges	PKMS 13.3	NCBI	MZ501594	ITS
ok	Fungi	Ascomycota	Eurotiomycetes	Eurotiales	Aspergillaceae	Aspergillus	Aspergillus venezuelensis	Chen et al. (2016)	SAm	Venezuela	WT	water	CBS 868.97	NCBI	AJ874119	ITS
ok	Fungi	Ascomycota	Eurotiomycetes	Eurotiales	Aspergillaceae	Aspergillus	Aspergillus versicolor	Abraham et al. (2015)	SEAs	Indonesia	SMP_E	leaves	BPPTCC 6039	NCBI	KP165436	ITS
ok	Fungi	Ascomycota	Eurotiomycetes	Eurotiales	Aspergillaceae	Aspergillus	Aspergillus versicolor	Barnes et al. (2018)	SAs	India	SMP_C	non-rhizosphere sediment collected in area with vegetation	NIOSN-M113	NCBI	KX845385	ITS
ok	Fungi	Ascomycota	Eurotiomycetes	Eurotiales	Aspergillaceae	Aspergillus	Aspergillus versicolor	Cui et al. (2018)	EAs	China	SMP_E	branches	SYSU-SKS025	NCBI	KY908464	ITS
OK	Fungi	Ascomycota	Eurotiomycetes	Eurotiales	Aspergillaceae	Aspergillus	Aspergillus versicolor	Li et al. (2021)	EAs	China	SMP_D	Rhizosphere soil	HDN11-84	NCBI	KU950433	ITS
OK	Fungi	Ascomycota	Eurotiomycetes	Eurotiales	Aspergillaceae	Aspergillus	Aspergillus versicolor	Sangale et al. (2019)	SAs	India	SMP_D	rhizosphere soil	MANF2/WL	NCBI	KU551277	ITS
OK	Fungi	Ascomycota	Eurotiomycetes	Eurotiales	Aspergillaceae	Aspergillus	Aspergillus versicolor	Shara et al. (2023)	SEAs	Indonesia	SMP_E	leaves	A14_Ra	NCBI	OP854616	ITS
OK	Fungi	Ascomycota	Eurotiomycetes	Eurotiales	Aspergillaceae	Aspergillus	Aspergillus versicolor	Sibero et al. (2021)	SEAs	Indonesia	SP	sponges	MKMS 15.3	NCBI	MZ503505	ITS
ok	Fungi	Ascomycota	Eurotiomycetes	Eurotiales	Aspergillaceae	Aspergillus		Aguiar et al. (2024)	SAm	Brazil	SMP_C	non-rhizosphere sediment collected in area with vegetation	AQ2A	NCBI	PP980750	ITS
ok	Fungi	Ascomycota	Eurotiomycetes	Eurotiales	Aspergillaceae	Aspergillus		Aguiar et al. (2024)	SAm	Brazil	SMP_C	non-rhizosphere sediment collected in area with vegetation	AQ3A	NCBI	PP980751	ITS
ok	Fungi	Ascomycota	Eurotiomycetes	Eurotiales	Aspergillaceae	Aspergillus		Aguiar et al. (2024)	SAm	Brazil	SMP_C	non-rhizosphere sediment collected in area with vegetation	MQ1C	NCBI	PP980748	ITS
ok	Fungi	Ascomycota	Eurotiomycetes	Eurotiales	Aspergillaceae	Aspergillus		Brandt et al. (2018)	SEAs	Vietnam	SMP_E	decaying wood	FW11	NCBI	MG098671	ITS
ok	Fungi	Ascomycota	Eurotiomycetes	Eurotiales	Aspergillaceae	Aspergillus		Brandt et al. (2018)	SEAs	Vietnam	SMP_E	decaying wood	FW14	NCBI	MG098674	ITS
ok	Fungi	Ascomycota	Eurotiomycetes	Eurotiales	Aspergillaceae	Aspergillus		Brandt et al. (2018)	SEAs	Vietnam	SMP_E	decaying wood	FW25	NCBI	MG098686	ITS
ok	Fungi	Ascomycota	Eurotiomycetes	Eurotiales	Aspergillaceae	Aspergillus		Brandt et al. (2018)	SEAs	Vietnam	SMP_E	decaying wood	FW3	NCBI	MG098688	ITS
ok	Fungi	Ascomycota	Eurotiomycetes	Eurotiales	Aspergillaceae	Aspergillus		Brandt et al. (2018)	SEAs	Vietnam	SMP_E	decaying wood	FW31	NCBI	MG098690	ITS
ok	Fungi	Ascomycota	Eurotiomycetes	Eurotiales	Aspergillaceae	Aspergillus		Brandt et al. (2018)	SEAs	Vietnam	SMP_E	decaying wood	FW35	NCBI	MG098693	ITS
ok	Fungi	Ascomycota	Eurotiomycetes	Eurotiales	Aspergillaceae	Aspergillus		Brandt et al. (2018)	SEAs	Vietnam	SMP_E	decaying wood	FW36	NCBI	MG098694	ITS
ok	Fungi	Ascomycota	Eurotiomycetes	Eurotiales	Aspergillaceae	Aspergillus		Brandt et al. (2018)	SEAs	Vietnam	SMP_E	decaying wood	FW38	NCBI	MG098695	ITS
ok	Fungi	Ascomycota	Eurotiomycetes	Eurotiales	Aspergillaceae	Aspergillus		Brandt et al. (2018)	SEAs	Vietnam	SMP_E	decaying wood	FW4	NCBI	MG098696	ITS
ok	Fungi	Ascomycota	Eurotiomycetes	Eurotiales	Aspergillaceae	Aspergillus		Brandt et al. (2018)	SEAs	Vietnam	SMP_E	decaying wood	FW42_2	NCBI	MG098697	ITS
ok	Fungi	Ascomycota	Eurotiomycetes	Eurotiales	Aspergillaceae	Aspergillus		Brandt et al. (2018)	SEAs	Vietnam	SMP_E	decaying wood	FW49	NCBI	MG098699	ITS
ok	Fungi	Ascomycota	Eurotiomycetes	Eurotiales	Aspergillaceae	Aspergillus		Cai et al. (2019a)	EAs	China	SMP_E	fresh leaves	ZJ-68	NCBI	MK629267	ITS
ok	Fungi	Ascomycota	Eurotiomycetes	Eurotiales	Aspergillaceae	Aspergillus		Cai et al. (2019b)	EAs	China	SMP_E	fresh leaves	SK-28	NCBI	MN428770	ITS
ok	Fungi	Ascomycota	Eurotiomycetes	Eurotiales	Aspergillaceae	Aspergillus		Conde et al. (2024)	WAf	Guinea-Bissau	SMP_E	mangrove rice seeds	GBC15	NCBI	PP786374	ITS
ok	Fungi	Ascomycota	Eurotiomycetes	Eurotiales	Aspergillaceae	Aspergillus		Conde et al. (2024)	WAf	Guinea-Bissau	SMP_E	mangrove rice seeds	GBC16	NCBI	PP786375	ITS
ok	Fungi	Ascomycota	Eurotiomycetes	Eurotiales	Aspergillaceae	Aspergillus		Conde et al. (2024)	WAf	Guinea-Bissau	SMP_E	mangrove rice seeds	GBC17	NCBI	PP786376	ITS
ok	Fungi	Ascomycota	Eurotiomycetes	Eurotiales	Aspergillaceae	Aspergillus		Conde et al. (2024)	WAf	Guinea-Bissau	SMP_E	mangrove rice seeds	GBC22	NCBI	PP786381	ITS
ok	Fungi	Ascomycota	Eurotiomycetes	Eurotiales	Aspergillaceae	Aspergillus		Conde et al. (2024)	WAf	Guinea-Bissau	SMP_E	mangrove rice seeds	GBT9	NCBI	PP786328	ITS
ok	Fungi	Ascomycota	Eurotiomycetes	Eurotiales	Aspergillaceae	Aspergillus		Conde et al. (2024)	WAf	Guinea-Bissau	SMP_E	mangrove rice seeds	GBT10	NCBI	PP786329	ITS
ok	Fungi	Ascomycota	Eurotiomycetes	Eurotiales	Aspergillaceae	Aspergillus		Conde et al. (2024)	WAf	Guinea-Bissau	SMP_E	mangrove rice seeds	GBT12	NCBI	PP786330	ITS
ok	Fungi	Ascomycota	Eurotiomycetes	Eurotiales	Aspergillaceae	Aspergillus		Conde et al. (2024)	WAf	Guinea-Bissau	SMP_E	mangrove rice seeds	GBT17	NCBI	PP786335	ITS
ok	Fungi	Ascomycota	Eurotiomycetes	Eurotiales	Aspergillaceae	Aspergillus		Conde et al. (2024)	WAf	Guinea-Bissau	SMP_E	mangrove rice seeds	GBT20	NCBI	PP786337	ITS
ok	Fungi	Ascomycota	Eurotiomycetes	Eurotiales	Aspergillaceae	Aspergillus		Conde et al. (2024)	WAf	Guinea-Bissau	SMP_E	mangrove rice seeds	GBT24	NCBI	PP786341	ITS
ok	Fungi	Ascomycota	Eurotiomycetes	Eurotiales	Aspergillaceae	Aspergillus		Conde et al. (2024)	WAf	Guinea-Bissau	SMP_E	mangrove rice seeds	GBO12	NCBI	PP786356	ITS
ok	Fungi	Ascomycota	Eurotiomycetes	Eurotiales	Aspergillaceae	Aspergillus		Conde et al. (2024)	WAf	Guinea-Bissau	SMP_E	mangrove rice seeds	GBO16	NCBI	PP786360	ITS
ok	Fungi	Ascomycota	Eurotiomycetes	Eurotiales	Aspergillaceae	Aspergillus		Fajardo-Hernández et al. (2025)	CAm	Mexico			IQ-1620	NCBI	PQ482409	ITS
ok	Fungi	Ascomycota	Eurotiomycetes	Eurotiales	Aspergillaceae	Aspergillus		Fajardo-Hernández et al. (2025)	CAm	Mexico			IQ-1612	NCBI	PQ482410	ITS
ok	Fungi	Ascomycota	Eurotiomycetes	Eurotiales	Aspergillaceae	Aspergillus		de Souza Sebastianes et al. (2013)	SAm	Brazil	SMP_E	Branch	FS-8(4)	NCBI	HQ023228	ITS
ok	Fungi	Ascomycota	Eurotiomycetes	Eurotiales	Aspergillaceae	Aspergillus		de Souza Sebastianes et al. (2013)	SAm	Brazil	SMP_E	Branch	FS-9(4)	NCBI	HQ023226	ITS
ok	Fungi	Ascomycota	Eurotiomycetes	Eurotiales	Aspergillaceae	Aspergillus		de Souza Sebastianes et al. (2013)	SAm	Brazil	SMP_E	leaves	FS-22(3)	NCBI	HQ023225	ITS
ok	Fungi	Ascomycota	Eurotiomycetes	Eurotiales	Aspergillaceae	Aspergillus		de Souza Sebastianes et al. (2013)	SAm	Brazil	SMP_E	leaves	FS-50(3)	NCBI	HQ023229	ITS
ok	Fungi	Ascomycota	Eurotiomycetes	Eurotiales	Aspergillaceae	Aspergillus		de Souza Sebastianes et al. (2013)	SAm	Brazil	SMP_E	leaves	FS-55(3)	NCBI	HQ023215	ITS
ok	Fungi	Ascomycota	Eurotiomycetes	Eurotiales	Aspergillaceae	Aspergillus		de Souza Sebastianes et al. (2013)	SAm	Brazil	SMP_E	leaves	FS-56(3)	NCBI	HQ023227	ITS
ok	Fungi	Ascomycota	Eurotiomycetes	Eurotiales	Aspergillaceae	Aspergillus		de Souza Sebastianes et al. (2013)	SAm	Brazil	SMP_E	leaves	FS-82(4)	NCBI	HQ023217	ITS
ok	Fungi	Ascomycota	Eurotiomycetes	Eurotiales	Aspergillaceae	Aspergillus		de Souza Sebastianes et al. (2013)	SAm	Brazil	SMP_E	leaves	FS-108(4)	NCBI	HQ023218	ITS
ok	Fungi	Ascomycota	Eurotiomycetes	Eurotiales	Aspergillaceae	Aspergillus		de Souza Sebastianes et al. (2013)	SAm	Brazil	SMP_E	leaves	FS-14.5(2)	NCBI	HQ023219	ITS
ok	Fungi	Ascomycota	Eurotiomycetes	Eurotiales	Aspergillaceae	Aspergillus		de Souza Sebastianes et al. (2013)	SAm	Brazil	SMP_E	Branch	FS-17.5(3)	NCBI	HQ023216	ITS
ok	Fungi	Ascomycota	Eurotiomycetes	Eurotiales	Aspergillaceae	Aspergillus		de Souza Sebastianes et al. (2013)	SAm	Brazil	SMP_E	leaves	FS-30.2(2)	NCBI	HQ023230	ITS
ok	Fungi	Ascomycota	Eurotiomycetes	Eurotiales	Aspergillaceae	Aspergillus		de Souza Sebastianes et al. (2013)	SAm	Brazil	SMP_E	leaves	FS-30.3(2)	NCBI	HQ023231	ITS
ok	Fungi	Ascomycota	Eurotiomycetes	Eurotiales	Aspergillaceae	Aspergillus		Dong et al. (2020)	EAs	China	SMP_C	Non-rhizosphere sediment collected in area with vegetation	QA-36	NCBI	MN701697	ITS
ok	Fungi	Ascomycota	Eurotiomycetes	Eurotiales	Aspergillaceae	Aspergillus		Gao et al. (2021)	SEAs	Thailand	SMP_E	roots	OUCMDZ-5064	NCBI	MK355524	ITS
ok	Fungi	Ascomycota	Eurotiomycetes	Eurotiales	Aspergillaceae	Aspergillus		Gao et al. (2021)	SEAs	Thailand	SMP_E	roots	OUCMDZ-5081	NCBI	MK355967	ITS
ok	Fungi	Ascomycota	Eurotiomycetes	Eurotiales	Aspergillaceae	Aspergillus		Gao et al. (2021)	SEAs	Thailand	SMP_E	roots	OUCMDZ-4990	NCBI	MK358960	ITS
ok	Fungi	Ascomycota	Eurotiomycetes	Eurotiales	Aspergillaceae	Aspergillus		Gao et al. (2021)	SEAs	Thailand	SMP_E	roots	OUCMDZ-5053	NCBI	MK358986	ITS
ok	Fungi	Ascomycota	Eurotiomycetes	Eurotiales	Aspergillaceae	Aspergillus		Gao et al. (2021)	SEAs	Thailand	SMP_E	roots	OUCMDZ-5013	NCBI	MK359008	ITS
ok	Fungi	Ascomycota	Eurotiomycetes	Eurotiales	Aspergillaceae	Aspergillus		Gao et al. (2021)	SEAs	Thailand	SMP_E	roots	OUCMDZ-5122	NCBI	MK359012	ITS
ok	Fungi	Ascomycota	Eurotiomycetes	Eurotiales	Aspergillaceae	Aspergillus		Gao et al. (2021)	SEAs	Thailand	SMP_E	roots		NCBI		ITS
ok	Fungi	Ascomycota	Eurotiomycetes	Eurotiales	Aspergillaceae	Aspergillus		Hao et al. (2022)	EAs	China	SMP_E	leaves	GXNU-A9	NCBI	MT626059	ITS
ok	Fungi	Ascomycota	Eurotiomycetes	Eurotiales	Aspergillaceae	Aspergillus		Huang et al. (2013)	EAs	China	SMP_E	leaves	16-5C	NCBI	JX993829	ITS
ok	Fungi	Ascomycota	Eurotiomycetes	Eurotiales	Aspergillaceae	Aspergillus		Jutinico-Shubacha et al. (2022)	SAm	Colombia	SMP_E	decaying wood	INV ASC1	NCBI	MG269987	ITS
ok	Fungi	Ascomycota	Eurotiomycetes	Eurotiales	Aspergillaceae	Aspergillus		Jutinico-Shubacha et al. (2022)	SAm	Colombia	SMP_E	decaying wood	INV ASC4	NCBI	MG269990	ITS
ok	Fungi	Ascomycota	Eurotiomycetes	Eurotiales	Aspergillaceae	Aspergillus		Rahaman et al. (2020)	SAs	Bangladesh	SMP_E	bark	BSSF-3	NCBI	MT141141	ITS
ok	Fungi	Ascomycota	Eurotiomycetes	Eurotiales	Aspergillaceae	Aspergillus		Song et al. (2011)	EAs	China	SMP_E	roots	085241B	NCBI	JF312217	ITS
ok	Fungi	Ascomycota	Eurotiomycetes	Eurotiales	Aspergillaceae	Aspergillus		Trivedi and Thumar (2023)	SAs	India	SMP_E	roots	KR-1 10(14)	NCBI	MW447519	ITS
ok	Fungi	Ascomycota	Eurotiomycetes	Eurotiales	Aspergillaceae	Aspergillus		Wu et al. (2025)	EAs	China	SMP_E	leaves	GXNU-MA	NCBI	OR485710	ITS
ok	Fungi	Ascomycota	Eurotiomycetes	Eurotiales	Aspergillaceae	Aspergillus		Xiao et al. (2013)	EAs	China	SMP_E	roots	85242	NCBI	KC816018	ITS
ok	Fungi	Ascomycota	Eurotiomycetes	Eurotiales	Aspergillaceae	Aspergillus		Xing and Guo (2011)	EAs	China	SMP_E	stems	H4307	NCBI	GU595031	ITS
ok	Fungi	Ascomycota	Eurotiomycetes	Eurotiales	Aspergillaceae	Aspergillus		Xing and Guo (2011)	EAs	China	SMP_E	roots and stems	H4381	NCBI	GU595033	ITS
ok	Fungi	Ascomycota	Eurotiomycetes	Eurotiales	Aspergillaceae	Aspergillus		Zhou et al. (2022)	EAs	China	SMP_E	leaves	GXNU-MA1	NCBI	MT682458	ITS
OK	Fungi	Ascomycota	Eurotiomycetes	Chaetothyriales	Herpotrichiellaceae	Cladophialophora	Cladophialophora arxii	Guerra et al. (2013)	SAm	Brazil	SMP_C	soil collected in area with vegetation	R34A2	NCBI	KC445263	ITS
OK	Fungi	Ascomycota	Eurotiomycetes	Chaetothyriales	Herpotrichiellaceae	Cladophialophora	Cladophialophora devriesii	Guerra et al. (2013)	SAm	Brazil	SMP_E	leaves	R45C4	NCBI	KC445275	ITS
OK	Fungi	Ascomycota	Eurotiomycetes	Chaetothyriales	Herpotrichiellaceae	Cladophialophora	Cladophialophora devriesii	Guerra et al. (2013)	SAm	Brazil	SMP_E	leaves	R45E1	NCBI	KC445276	ITS
OK	Fungi	Ascomycota	Eurotiomycetes	Chaetothyriales	Herpotrichiellaceae	Cladophialophora		Guerra et al. (2013)	SAm	Brazil	SMP_E	Dead leaf	R25D2	NCBI	KC445244	ITS
OK	Fungi	Ascomycota	Eurotiomycetes	Chaetothyriales	Herpotrichiellaceae	Cladophialophora		Guerra et al. (2013)	SAm	Brazil	SMP_E	Leaf of living tree	R24C1	NCBI	KC445248	ITS
OK	Fungi	Ascomycota	Eurotiomycetes	Chaetothyriales	Herpotrichiellaceae	Cladophialophora		Guerra et al. (2013)	SAm	Brazil	SMP_E	branches	R26A2	NCBI	KC445249	ITS
OK	Fungi	Ascomycota	Eurotiomycetes	Chaetothyriales	Herpotrichiellaceae	Cladophialophora		Guerra et al. (2013)	SAm	Brazil	SMP_E	branches	R26A4	NCBI	KC445250	ITS
OK	Fungi	Ascomycota	Eurotiomycetes	Chaetothyriales	Herpotrichiellaceae	Cladophialophora		Guerra et al. (2013)	SAm	Brazil	SMP_E	branches	R26B1	NCBI	KC445251	ITS
OK	Fungi	Ascomycota	Eurotiomycetes	Chaetothyriales	Herpotrichiellaceae	Cladophialophora		Guerra et al. (2013)	SAm	Brazil	SMP_E	branches	R26B3	NCBI	KC445252	ITS
OK	Fungi	Ascomycota	Eurotiomycetes	Chaetothyriales	Herpotrichiellaceae	Cladophialophora		Guerra et al. (2013)	SAm	Brazil	SMP_E	branches	R26D1	NCBI	KC445253	ITS
OK	Fungi	Ascomycota	Eurotiomycetes	Chaetothyriales	Herpotrichiellaceae	Cladophialophora		Guerra et al. (2013)	SAm	Brazil	SMP_E	Leaf of living tree	R30C1	NCBI	KC445255	ITS
OK	Fungi	Ascomycota	Eurotiomycetes	Chaetothyriales	Herpotrichiellaceae	Cladophialophora		Guerra et al. (2013)	SAm	Brazil	SMP_E	roots	R32E1	NCBI	KC445257	ITS
OK	Fungi	Ascomycota	Eurotiomycetes	Chaetothyriales	Herpotrichiellaceae	Cladophialophora		Guerra et al. (2013)	SAm	Brazil	SMP_E	roots	R32E4	NCBI	KC445260	ITS
OK	Fungi	Ascomycota	Eurotiomycetes	Chaetothyriales	Herpotrichiellaceae	Cladophialophora		Guerra et al. (2013)	SAm	Brazil	SMP_C	soil collected in area with vegetation	R33C1	NCBI	KC445261	ITS
OK	Fungi	Ascomycota	Eurotiomycetes	Chaetothyriales	Herpotrichiellaceae	Cladophialophora		Guerra et al. (2013)	SAm	Brazil	SMP_C	soil collected in area with vegetation	R33D2	NCBI	KC445262	ITS
OK	Fungi	Ascomycota	Eurotiomycetes	Chaetothyriales	Herpotrichiellaceae	Cladophialophora		Guerra et al. (2013)	SAm	Brazil	SMP_C	soil collected in area with vegetation	R34A3	NCBI	KC445264	ITS
OK	Fungi	Ascomycota	Eurotiomycetes	Chaetothyriales	Herpotrichiellaceae	Cladophialophora		Guerra et al. (2013)	SAm	Brazil	SMP_C	soil collected in area with vegetation	R34B1	NCBI	KC445265	ITS
OK	Fungi	Ascomycota	Eurotiomycetes	Chaetothyriales	Herpotrichiellaceae	Cladophialophora		Guerra et al. (2013)	SAm	Brazil	AN	animal= crab hole	R37B1	NCBI	KC445266	ITS
OK	Fungi	Ascomycota	Eurotiomycetes	Chaetothyriales	Herpotrichiellaceae	Cladophialophora		Guerra et al. (2013)	SAm	Brazil	SMP_E	branches	R42C1	NCBI	KC445269	ITS
OK	Fungi	Ascomycota	Eurotiomycetes	Chaetothyriales	Herpotrichiellaceae	Cladophialophora		Guerra et al. (2013)	SAm	Brazil	SMP_E	branches	R42E1	NCBI	KC445270	ITS
OK	Fungi	Ascomycota	Eurotiomycetes	Chaetothyriales	Herpotrichiellaceae	Cladophialophora		Guerra et al. (2013)	SAm	Brazil	SMP_E	branches	R43C3	NCBI	KC445272	ITS
OK	Fungi	Ascomycota	Eurotiomycetes	Chaetothyriales	Herpotrichiellaceae	Cladophialophora		Guerra et al. (2013)	SAm	Brazil	SMP_E	Leaf of living tree	R45A3	NCBI	KC445274	ITS
OK	Fungi	Ascomycota	Eurotiomycetes	Chaetothyriales	Herpotrichiellaceae	Cladophialophora		Guerra et al. (2013)	SAm	Brazil	SMP_E	branches	R26D2	NCBI	KC445277	ITS
OK	Fungi	Ascomycota	Eurotiomycetes	Chaetothyriales	Herpotrichiellaceae	Cladophialophora		Guerra et al. (2013)	SAm	Brazil	SMP_C	soil collected in area with vegetation	R49A3	NCBI	KC445278	ITS
OK	Fungi	Ascomycota	Eurotiomycetes	Chaetothyriales	Herpotrichiellaceae	Cladophialophora		Guerra et al. (2013)	SAm	Brazil	SMP_C	soil collected in area with vegetation	R49C1	NCBI	KC445279	ITS
OK	Fungi	Ascomycota	Eurotiomycetes	Chaetothyriales	Herpotrichiellaceae	Cladophialophora		Guerra et al. (2013)	SAm	Brazil	AN	animal= crab hole	R52B1	NCBI	KC445280	ITS
OK	Fungi	Ascomycota	Eurotiomycetes	Chaetothyriales	Herpotrichiellaceae	Cladophialophora		Guerra et al. (2013)	SAm	Brazil	SMP_E	branches	R63E1	NCBI	KC445281	ITS
OK	Fungi	Ascomycota	Eurotiomycetes	Chaetothyriales	Herpotrichiellaceae	Cladophialophora		Guerra et al. (2013)	SAm	Brazil	AN	animal= crab hole	R54E2	NCBI	KC445282	ITS
OK	Fungi	Ascomycota	Eurotiomycetes	Eurotiales	Aspergillaceae	Emericella		Zhang et al. (2011)	EAs	China	SMP_E	bark	HK-ZJ	NCBI	GU358698	ITS
OK	Fungi	Ascomycota	Eurotiomycetes	Eurotiales	Aspergillaceae	Eupenicillium	Eupenicillium hirayamae	Ameen et al. (2016)	WAs	Saudi Arabia	SMP_C	Non-rhizosphere sediment collected in area with vegetation	FA-62	NCBI	KM979606	ITS
ok	Fungi	Ascomycota	Eurotiomycetes	Eurotiales	Aspergillaceae	Eurotium	Eurotium rubrum	Li et al. (2009)	EAs	China	SMP_E	stems	G2	NCBI	EU001331	ITS
ok	Fungi	Ascomycota	Eurotiomycetes	Chaetothyriales	Herpotrichiellaceae	Exophiala	Exophiala cancerae	Pie et al. (2011); Vicente et al. (2012)	SAm	Brazil	AN	crab	CBS 120420	NCBI	HQ659023	ITS
ok	Fungi	Ascomycota	Eurotiomycetes	Chaetothyriales	Herpotrichiellaceae	Exophiala	Exophiala cancerae	Vicente et al. (2012); Vicente et al. (2014)	SAm	Brazil	AN	crab	CBS 120532	NCBI	KF155197	ITS
ok	Fungi	Ascomycota	Eurotiomycetes	Chaetothyriales	Herpotrichiellaceae	Exophiala	Exophiala mansonii	PrasannaKumar et al. (2020)	SAs	India	SMP_C	Non-rhizosphere sediments collected in area with vegetation	DBMY1	NCBI	KJ706221	ITS
ok	Fungi	Ascomycota	Eurotiomycetes	Chaetothyriales	Herpotrichiellaceae	Exophiala	Exophiala mansonii	PrasannaKumar et al. (2020)	SAs	India	SMP_C	Non-rhizosphere sediments collected in area with vegetation	DBMY161	NCBI	KJ706380	ITS
ok	Fungi	Ascomycota	Eurotiomycetes	Chaetothyriales	Herpotrichiellaceae	Exophiala	Exophiala mansonii	PrasannaKumar et al. (2020)	SAs	India	SMP_C	Non-rhizosphere sediments collected in area with vegetation	DBMY322	NCBI	KJ706539	ITS
ok	Fungi	Ascomycota	Eurotiomycetes	Chaetothyriales	Herpotrichiellaceae	Exophiala	Exophiala mansonii	PrasannaKumar et al. (2020)	SAs	India	SMP_C	Non-rhizosphere sediments collected in area with vegetation	DBMY481	NCBI	KJ706698	ITS
ok	Fungi	Ascomycota	Eurotiomycetes	Chaetothyriales	Herpotrichiellaceae	Exophiala	Exophiala mansonii	PrasannaKumar et al. (2020)	SAs	India	SMP_C	Non-rhizosphere sediments collected in area with vegetation	DBMY640	NCBI	KJ706857	ITS
ok	Fungi	Ascomycota	Eurotiomycetes	Chaetothyriales	Herpotrichiellaceae	Exophiala	Exophiala mansonii	PrasannaKumar et al. (2020)	SAs	India	SMP_C	Non-rhizosphere sediments collected in area with vegetation	DBMY799	NCBI	KJ707016	ITS
ok	Fungi	Ascomycota	Eurotiomycetes	Chaetothyriales	Herpotrichiellaceae	Exophiala	Exophiala mansonii	PrasannaKumar et al. (2020)	SAs	India	SMP_C	Non-rhizosphere sediments collected in area with vegetation	DBMY957	NCBI	KJ707174	ITS
ok	Fungi	Ascomycota	Eurotiomycetes	Chaetothyriales	Herpotrichiellaceae	Exophiala	Exophiala mansonii	PrasannaKumar et al. (2020)	SAs	India	SMP_C	Non-rhizosphere sediments collected in area with vegetation	DBMY966	NCBI	KJ707183	ITS
ok	Fungi	Ascomycota	Eurotiomycetes	Chaetothyriales	Herpotrichiellaceae	Exophiala	Exophiala mansonii	PrasannaKumar et al. (2020)	SAs	India	SMP_C	Non-rhizosphere sediments collected in area with vegetation	DBMY975	NCBI	KJ707192	ITS
ok	Fungi	Ascomycota	Eurotiomycetes	Chaetothyriales	Herpotrichiellaceae	Exophiala	Exophiala mansonii	PrasannaKumar et al. (2020)	SAs	India	SMP_C	Non-rhizosphere sediments collected in area with vegetation	DBMY984	NCBI	KJ707201	ITS
ok	Fungi	Ascomycota	Eurotiomycetes	Chaetothyriales	Herpotrichiellaceae	Exophiala	Exophiala mansonii	PrasannaKumar et al. (2020)	SAs	India	SMP_C	Non-rhizosphere sediments collected in area with vegetation	DBMY993	NCBI	KJ707210	ITS
ok	Fungi	Ascomycota	Eurotiomycetes	Chaetothyriales	Herpotrichiellaceae	Exophiala	Exophiala mansonii	PrasannaKumar et al. (2020)	SAs	India	SMP_C	Non-rhizosphere sediments collected in area with vegetation	DBMY1002	NCBI	KJ707219	ITS
ok	Fungi	Ascomycota	Eurotiomycetes	Chaetothyriales	Herpotrichiellaceae	Exophiala	Exophiala mansonii	PrasannaKumar et al. (2020)	SAs	India	SMP_C	Non-rhizosphere sediments collected in area with vegetation	DBMY1011	NCBI	KJ707228	ITS
ok	Fungi	Ascomycota	Eurotiomycetes	Chaetothyriales	Herpotrichiellaceae	Exophiala	Exophiala oligosperma	Guerra et al. (2013)	SAm	Brazil	SMP_E	roots	R32E2	NCBI	KC445258	ITS
ok	Fungi	Ascomycota	Eurotiomycetes	Chaetothyriales	Herpotrichiellaceae	Exophiala	Exophiala oligosperma	Li et al. (2016)	EAs	China	SMP_E	leaves	1-3-7-2-4-1	NCBI	KX065257	ITS
ok	Fungi	Ascomycota	Eurotiomycetes	Chaetothyriales	Herpotrichiellaceae	Exophiala	Exophiala spinifera	Guerra et al. (2013)	SAm	Brazil	SMP_E	Leaf of living tree	R57B2	NCBI	KC445284	ITS
ok	Fungi	Ascomycota	Eurotiomycetes	Chaetothyriales	Herpotrichiellaceae	Exophiala	Exophiala spinifera	Guerra et al. (2013)	SAm	Brazil	SMP_E	Leaf of living tree	R57D1	NCBI	KC445287	ITS
ok	Fungi	Ascomycota	Eurotiomycetes	Chaetothyriales	Herpotrichiellaceae	Exophiala	Exophiala spinifera	Guerra et al. (2013)	SAm	Brazil	SMP_E	Dead leaf	R67D1	NCBI	KC445289	ITS
ok	Fungi	Ascomycota	Eurotiomycetes	Chaetothyriales	Herpotrichiellaceae	Exophiala	Exophiala spinifera	Guerra et al. (2013)	SAm	Brazil	SMP_E	branches	R68A1	NCBI	KC445290	ITS
ok	Fungi	Ascomycota	Eurotiomycetes	Chaetothyriales	Herpotrichiellaceae	Exophiala	Exophiala spinifera	Guerra et al. (2013)	SAm	Brazil	SMP_E	branches	R68C1	NCBI	KC445291	ITS
ok	Fungi	Ascomycota	Eurotiomycetes	Chaetothyriales	Herpotrichiellaceae	Exophiala	Exophiala spinifera	Guerra et al. (2013)	SAm	Brazil	SMP_E	branches	R68E1	NCBI	KC445292	ITS
ok	Fungi	Ascomycota	Eurotiomycetes	Chaetothyriales	Herpotrichiellaceae	Exophiala	Exophiala spinifera	Guerra et al. (2013)	SAm	Brazil	SMP_E	branches	R68E2	NCBI	KC445293	ITS
ok	Fungi	Ascomycota	Eurotiomycetes	Chaetothyriales	Herpotrichiellaceae	Exophiala	Exophiala spinifera	Guerra et al. (2013)	SAm	Brazil	SMP_E	branches	R68E3	NCBI	KC445294	ITS
ok	Fungi	Ascomycota	Eurotiomycetes	Chaetothyriales	Herpotrichiellaceae	Exophiala	Exophiala xenobiotica	Guerra et al. (2013)	SAm	Brazil	SMP_E	Leaf of living tree	R57A4	NCBI	KC445283	ITS
ok	Fungi	Ascomycota	Eurotiomycetes	Chaetothyriales	Herpotrichiellaceae	Exophiala	Exophiala xenobiotica	Guerra et al. (2013)	SAm	Brazil	SMP_E		R57C3	NCBI	KC445286	ITS
ok	Fungi	Ascomycota	Eurotiomycetes	Chaetothyriales	Herpotrichiellaceae	Exophiala	Exophiala xenobiotica	Guerra et al. (2013)	SAm	Brazil	SMP_E		R57D3	NCBI	KC445288	ITS
ok	Fungi	Ascomycota	Eurotiomycetes	Chaetothyriales	Herpotrichiellaceae	Exophiala		Guerra et al. (2013)	SAm	Brazil	SMP_E	roots	R32E3	NCBI	KC445259	ITS
ok	Fungi	Ascomycota	Eurotiomycetes	Chaetothyriales	Herpotrichiellaceae	Exophiala		Guerra et al. (2013)	SAm	Brazil	SMP_E	Dead leaf	R41B1	NCBI	KC445267	ITS
ok	Fungi	Ascomycota	Eurotiomycetes	Chaetothyriales	Herpotrichiellaceae	Fonsecaea	Fonsecaea brasiliensis	Guerra et al. (2013)	SAm	Brazil	SMP_E	branches	R27A1	NCBI	KC445254	ITS
ok	Fungi	Ascomycota	Eurotiomycetes	Chaetothyriales	Herpotrichiellaceae	Fonsecaea	Fonsecaea brasiliensis	Guerra et al. (2013)	SAm	Brazil	SMP_E	roots	R32A1	NCBI	KC445256	ITS
ok	Fungi	Ascomycota	Eurotiomycetes	Chaetothyriales	Herpotrichiellaceae	Fonsecaea	Fonsecaea brasiliensis	Vicente et al. (2012); Vicente et al. (2014)	SAm	Brazil	AN	Crab	CBS 120419	NCBI	JN173787	ITS
ok	Fungi	Ascomycota	Eurotiomycetes	Chaetothyriales	Herpotrichiellaceae	Fonsecaea	Fonsecaea brasiliensis	Vicente et al. (2012); Vicente et al. (2014)	SAm	Brazil	AN	Crab	CBS 119718	NCBI	JN173785	ITS
ok	Fungi	Ascomycota	Eurotiomycetes	Chaetothyriales	Herpotrichiellaceae	Fonsecaea	Fonsecaea brasiliensis	Vicente et al. (2012); Vicente et al. (2014)	SAm	Brazil	AN	Crab	CBS 120418	NCBI	JN173788	ITS
ok	Fungi	Ascomycota	Eurotiomycetes	Chaetothyriales	Herpotrichiellaceae	Fonsecaea	Fonsecaea brasiliensis	Vicente et al. (2012); Vicente et al. (2014)	SAm	Brazil	AN	Crab	CBS 119710	NCBI	JN173784	ITS
ok	Fungi	Ascomycota	Eurotiomycetes	Chaetothyriales	Herpotrichiellaceae	Fonsecaea	Fonsecaea brasiliensis	Vicente et al. (2014)	SAm	Brazil	SMP_E	stems	CBS 127012	NCBI	JN173789	ITS
ok	Fungi	Ascomycota	Eurotiomycetes	Chaetothyriales	Herpotrichiellaceae	Fonsecaea	Fonsecaea brasiliensis	Vicente et al. (2012); Vicente et al. (2014)	SAm	Brazil	SMP_D	Rhizosphere soil	CBS 127819	NCBI	JN173791	ITS
ok	Fungi	Ascomycota	Eurotiomycetes	Chaetothyriales	Herpotrichiellaceae	Fonsecaea	Fonsecaea brasiliensis	Vicente et al. (2014)	SAm	Brazil	SMP_E	leaves	CBS 126732	NCBI	JN173793	ITS
ok	Fungi	Ascomycota	Eurotiomycetes	Chaetothyriales	Herpotrichiellaceae	Fonsecaea	Fonsecaea brasiliensis	Vicente et al. (2014)	SAm	Brazil	SMP_E	leaves	CBS 126723	NCBI	JN173794	ITS
ok	Fungi	Ascomycota	Eurotiomycetes	Chaetothyriales	Herpotrichiellaceae	Fonsecaea	Fonsecaea brasiliensis	Vicente et al. (2014)	SAm	Brazil	SMP_E	leaves	CBS 126729	NCBI	JN173795	ITS
ok	Fungi	Ascomycota	Eurotiomycetes	Chaetothyriales	Herpotrichiellaceae	Fonsecaea	Fonsecaea brasiliensis	Vicente et al. (2014)	SAm	Brazil	SMP_E	wood	CBS 126866	NCBI	JN173796	ITS
ok	Fungi	Ascomycota	Eurotiomycetes	Chaetothyriales	Herpotrichiellaceae	Fonsecaea	Fonsecaea brasiliensis	Guerra et al. (2013)	SAm	Brazil	SMP_E	branches	R42B1	NCBI	KC445268	ITS
ok	Fungi	Ascomycota	Eurotiomycetes	Chaetothyriales	Herpotrichiellaceae	Fonsecaea	Fonsecaea brasiliensis	Guerra et al. (2013)	SAm	Brazil	SMP_E	branches	R43B1	NCBI	KC445271	ITS
ok	Fungi	Ascomycota	Eurotiomycetes	Chaetothyriales	Herpotrichiellaceae	Fonsecaea	Fonsecaea multimorphosa	Guerra et al. (2013)	SAm	Brazil	SMP_E	branches	R43E2	NCBI	KC445273	ITS
ok	Fungi	Ascomycota	Eurotiomycetes	Chaetothyriales	Herpotrichiellaceae	Fonsecaea	Fonsecaea pedrosoi	Guerra et al. (2013)	SAm	Brazil	SMP_E	branches	R03B1	NCBI	KC445245	ITS
ok	Fungi	Ascomycota	Eurotiomycetes	Onygenales	Gymnoascaceae	Gymnascella	Gymnascella hyalinospora	Weerasinghe et al. (2021)	SAs	Sri Lanka	SMP_E	roots	107_02_01	NCBI	MT507828	ITS
ok	Fungi	Ascomycota	Eurotiomycetes	Chaetothyriales	Herpotrichiellaceae	Marinophialophora	Marinophialophora garethjonesii	Li, J. et al. (2018)	SEAs	Thailand	SMP_E	decaying wood	MFLUCC 16-1449	NCBI	KY305174	ITS
ok	Fungi	Ascomycota	Eurotiomycetes	Chaetothyriales	Herpotrichiellaceae	Marinophialophora	Marinophialophora garethjonesii	Li, J. et al. (2018)	SEAs	Thailand	SMP_E	decaying wood	KUMCC 16-0066	NCBI	KY305175	ITS
ok	Fungi	Ascomycota	Eurotiomycetes	Eurotiales	Aspergillaceae	Neosartorya	Neosartorya fischeri	Myovela et al. (2024)	EAf	Tanzania	SMP_E	leaves, stems and roots	42HMD23	NCBI	OQ509896	ITS
ok	Fungi	Ascomycota	Eurotiomycetes	Eurotiales	Aspergillaceae	Neosartorya	Neosartorya udagawae	Yu et al. (2016)	EAs	China	SMP_E	roots	HDN13-313	NCBI	KT326154	ITS
ok	Fungi	Ascomycota	Eurotiomycetes	Eurotiales	Aspergillaceae	Neosartorya		de Souza Sebastianes et al. (2013)	SAm	Brazil	SMP_E	leaves	FS-75.1(1)	NCBI	HQ023144	ITS
ok	Fungi	Ascomycota	Eurotiomycetes	Eurotiales	Thermoascaceae	Paecilomyces	Paecilomyces variotii	Ameen et al. (2016)	WAs	Saudi Arabia	SMP_C	Non-rhizosphere sediment collected in area with vegetation	FA-21	NCBI	KM979604	ITS
ok	Fungi	Ascomycota	Eurotiomycetes	Eurotiales	Thermoascaceae	Paecilomyces	Paecilomyces variotii	Maduranga et al. (2018)	SAs	Sri Lanka	SMP_E	stem bark	N_L10_E4ST	NCBI	KY977730	ITS
ok	Fungi	Ascomycota	Eurotiomycetes	Eurotiales	Aspergillaceae	Penicillium	Penicillium brocae	Meng et al. (2014)	EAs	China	SMP_E	fresh tissue	MA-231	NCBI	KM191342	ITS
OK	Fungi	Ascomycota	Eurotiomycetes	Eurotiales	Aspergillaceae	Penicillium	Penicillium canescens	Zhang, X. Y et al. (2018)	EAs	China	SMP_C	Non-rhizosphere sediment collected in area with vegetation	SCAU030	NCBI	KY827360	ITS
OK	Fungi	Ascomycota	Eurotiomycetes	Eurotiales	Aspergillaceae	Penicillium	Penicillium chermesinum	Darsih et al. (2015)	SEAs	Thailand	SMP_E	roots	HLit-ROR2	NCBI	KR076794	ITS
OK	Fungi	Ascomycota	Eurotiomycetes	Eurotiales	Aspergillaceae	Penicillium	Penicillium chermesinum	Huang, H. et al. (2011)	EAs	China	SMP_E	stems	ZH4-E2	NCBI	HQ428124	ITS
ok	Fungi	Ascomycota	Eurotiomycetes	Eurotiales	Aspergillaceae	Penicillium	Penicillium citreoviride	Myovela et al. (2024)	EAf	Tanzania	SMP_E	leaves, stems and roots	22HMD23	NCBI	OQ509881	ITS
ok	Fungi	Ascomycota	Eurotiomycetes	Eurotiales	Aspergillaceae	Penicillium	Penicillium citrinum	Barnes et al. (2018)	SAs	India	SMP_C	non-rhizosphere sediment collected in area with vegetation	NIOSN-M126	NCBI	KX845386	ITS
ok	Fungi	Ascomycota	Eurotiomycetes	Eurotiales	Aspergillaceae	Penicillium	Penicillium citrinum	Bitacura et al. (2024)	SEAs	Philippines	SMP_E	mature and healthy leaves	RmLE-P02	NCBI	OR978459	ITS
ok	Fungi	Ascomycota	Eurotiomycetes	Eurotiales	Aspergillaceae	Penicillium	Penicillium citrinum	Bitacura et al. (2024)	SEAs	Philippines	SMP_E	mature and healthy leaves	RmLE-P20	NCBI	OR978471	ITS
ok	Fungi	Ascomycota	Eurotiomycetes	Eurotiales	Aspergillaceae	Penicillium	Penicillium citrinum	He et al. (2017)	EAs	China	SMP_E	leaves	HL-5126	NCBI	KJ466981	ITS
ok	Fungi	Ascomycota	Eurotiomycetes	Eurotiales	Aspergillaceae	Penicillium	Penicillium citrinum	Rahaman et al. (2020)	SAs	Bangladesh	SMP_E	bark	AASF-2	NCBI	MT141138	ITS
OK	Fungi	Ascomycota	Eurotiomycetes	Eurotiales	Aspergillaceae	Penicillium	Penicillium citrinum	Revathy et al. (2024)	SAs	India	SMP_E	Leaves	EF 365	NCBI	ON150868	ITS
OK	Fungi	Ascomycota	Eurotiomycetes	Eurotiales	Aspergillaceae	Penicillium	Penicillium citrinum	Seydametova et al. (2015)	SEAs	Malaysia	SMP_D	rhizosphere soils	ESF19M	NCBI	JX863410	ITS
OK	Fungi	Ascomycota	Eurotiomycetes	Eurotiales	Aspergillaceae	Penicillium	Penicillium citrinum	Trianto et al. (2021)	SEAs	Indonesia	SMP_E	branch	19 Mba-C1-1	NCBI	LC514694	ITS
OK	Fungi	Ascomycota	Eurotiomycetes	Eurotiales	Aspergillaceae	Penicillium	Penicillium citrinum	Zhang, X. Y et al. (2018)	EAs	China	SMP_C	Non-rhizosphere sediment collected in area with vegetation	SCAU031	NCBI	KY827361	ITS
ok	Fungi	Ascomycota	Eurotiomycetes	Eurotiales	Aspergillaceae	Penicillium	Penicillium coffeae	Cao et al. (2019)	EAs	China	SMP_E	leaves	MA-314	NCBI	MK087643	ITS
OK	Fungi	Ascomycota	Eurotiomycetes	Eurotiales	Aspergillaceae	Penicillium	Penicillium coffeae	Zhang, X. Y et al. (2018)	EAs	China	SMP_C	Non-rhizosphere sediment collected in area with vegetation	SCAU032	NCBI	KY827362	ITS
OK	Fungi	Ascomycota	Eurotiomycetes	Eurotiales	Aspergillaceae	Penicillium	Penicillium commune	Bitacura et al. (2024)	SEAs	Philippines	SMP_E	mature and healthy leaves	RmLE-D01	NCBI	OR978449	ITS
OK	Fungi	Ascomycota	Eurotiomycetes	Eurotiales	Aspergillaceae	Penicillium	Penicillium commune	Bitacura et al. (2024)	SEAs	Philippines	SMP_E	mature and healthy leaves	RmLE-D02	NCBI	OR978450	ITS
OK	Fungi	Ascomycota	Eurotiomycetes	Eurotiales	Aspergillaceae	Penicillium	Penicillium commune	Bitacura et al. (2024)	SEAs	Philippines	SMP_E	mature and healthy leaves	RmLE-D06	NCBI	OR978454	ITS
OK	Fungi	Ascomycota	Eurotiomycetes	Eurotiales	Aspergillaceae	Penicillium	Penicillium commune	Bitacura et al. (2024)	SEAs	Philippines	SMP_E	mature and healthy leaves	RmLE-D07	NCBI	OR978455	ITS
OK	Fungi	Ascomycota	Eurotiomycetes	Eurotiales	Aspergillaceae	Penicillium	Penicillium commune	Bitacura et al. (2024)	SEAs	Philippines	SMP_E	mature and healthy leaves	RmLE-P06	NCBI	OR978462	ITS
OK	Fungi	Ascomycota	Eurotiomycetes	Eurotiales	Aspergillaceae	Penicillium	Penicillium commune	Yan et al. (2010)	EAs	China	SMP_E	leaves	G2M	NCBI	HM064435	ITS
ok	Fungi	Ascomycota	Eurotiomycetes	Eurotiales	Aspergillaceae	Penicillium	Penicillium chrysogenum	Aguiar et al. (2024)	SAm	Brazil	SMP_C	non-rhizosphere sediment collected in area with vegetation	MQ1A	NCBI	PP980746	ITS
ok	Fungi	Ascomycota	Eurotiomycetes	Eurotiales	Aspergillaceae	Penicillium	Penicillium chrysogenum	Guo et al. (2015a)	EAs	China	SMP_D	rhizosphere soil	HDN11-24	NCBI	KM196533	ITS
ok	Fungi	Ascomycota	Eurotiomycetes	Eurotiales	Aspergillaceae	Penicillium	Penicillium chrysogenum	Mulyani et al. (2023)	SEAs	Indonesia	SMP_E	stem bark	SB8	NCBI	OR892621	ITS
ok	Fungi	Ascomycota	Eurotiomycetes	Eurotiales	Aspergillaceae	Penicillium	Penicillium chrysogenum	Rahaman et al. (2020)	SAs	Bangladesh	SMP_E	stem	DTSF-4	NCBI	MT141145	ITS
ok	Fungi	Ascomycota	Eurotiomycetes	Eurotiales	Aspergillaceae	Penicillium	Penicillium chrysogenum	Sangale et al. (2019)	SAs	India	SMP_D	rhizosphere soil	MIRF3/TS	NCBI	KU551282	ITS
ok	Fungi	Ascomycota	Eurotiomycetes	Eurotiales	Aspergillaceae	Penicillium	Penicillium chrysogenum	Zhu et al. (2018a)	EAs	China	SMP_E	leaves	V11	NCBI	KX777253	ITS
OK	Fungi	Ascomycota	Eurotiomycetes	Eurotiales	Aspergillaceae	Penicillium	Penicillium dimorphosporum	Zhang, X. Y et al. (2018)	EAs	China	SMP_C	Non-rhizosphere sediment collected in area with vegetation	SCAU033	NCBI	KY827363	ITS
OK	Fungi	Ascomycota	Eurotiomycetes	Eurotiales	Aspergillaceae	Penicillium	Penicillium gerundense	Zhang, X. Y et al. (2018)	EAs	China	SMP_C	Non-rhizosphere sediment collected in area with vegetation	SCAU034	NCBI	KY827364	ITS
OK	Fungi	Ascomycota	Eurotiomycetes	Eurotiales	Aspergillaceae	Penicillium	Penicillium janthinellum	Zhang, X. Y et al. (2018)	EAs	China	SMP_C	Non-rhizosphere sediment collected in area with vegetation	SCAU035	NCBI	KY827365	ITS
OK	Fungi	Ascomycota	Eurotiomycetes	Eurotiales	Aspergillaceae	Penicillium	Penicillium janthinellum	Zhu et al. (2017)	EAs	China	SMP_E	roots	HDN13-309	NCBI	KM659023	ITS
OK	Fungi	Ascomycota	Eurotiomycetes	Eurotiales	Aspergillaceae	Penicillium	Penicillium oxalicum	Conde et al. (2024)	WAf	Guinea-Bissau	SMP_E	mangrove rice seeds	GBC1	NCBI	PP786362	ITS
OK	Fungi	Ascomycota	Eurotiomycetes	Eurotiales	Aspergillaceae	Penicillium	Penicillium oxalicum	Shara et al. (2023)	SEAs	Indonesia	SMP_E	leaves	A19_Ra	NCBI	OP854621	ITS
OK	Fungi	Ascomycota	Eurotiomycetes	Eurotiales	Aspergillaceae	Penicillium	Penicillium oxalicum	Trivedi and Thumar (2023)	SAs	India	SMP_E	roots	TR-1 10(7)	NCBI	MW447520	ITS
OK	Fungi	Ascomycota	Eurotiomycetes	Eurotiales	Aspergillaceae	Penicillium	Penicillium oxalicum	Zhang, X. Y et al. (2018)	EAs	China	SMP_C	Non-rhizosphere sediment collected in area with vegetation	SCAU036	NCBI	KY827366	ITS
OK	Fungi	Ascomycota	Eurotiomycetes	Eurotiales	Aspergillaceae	Penicillium	Penicillium pinophilum	Zhang, X. Y et al. (2018)	EAs	China	SMP_C	Non-rhizosphere sediment collected in area with vegetation	SCAU037	NCBI	KY827367	ITS
OK	Fungi	Ascomycota	Eurotiomycetes	Eurotiales	Aspergillaceae	Penicillium	Penicillium pulvillorum	Han et al. (2024)	EAs	China	SMP_C	Non-rhizosphere sediment collected in area with vegetation	H12	NCBI	PQ302257	ITS
OK	Fungi	Ascomycota	Eurotiomycetes	Eurotiales	Aspergillaceae	Penicillium	Penicillium rubens	Revathy et al. (2024)	SAs	India	SMP_E	Leaves	EF 363	NCBI	OR195330	ITS
OK	Fungi	Ascomycota	Eurotiomycetes	Eurotiales	Aspergillaceae	Penicillium	Penicillium section Citrina	da Silveira Bastos et al. (2024)	SAm	Brazil	SMP_E	leaves	IASF2A10009	NCBI	OR288619	ITS
OK	Fungi	Ascomycota	Eurotiomycetes	Eurotiales	Aspergillaceae	Penicillium	Penicillium section Citrina	da Silveira Bastos et al. (2024)	SAm	Brazil	SMP_E	leaves	IRMFM40095	NCBI	OR288635	ITS
OK	Fungi	Ascomycota	Eurotiomycetes	Eurotiales	Aspergillaceae	Penicillium	Penicillium section Citrina	da Silveira Bastos et al. (2024)	SAm	Brazil	SMP_E	leaves	RRMF1B20360	NCBI	OR288627	ITS
OK	Fungi	Ascomycota	Eurotiomycetes	Eurotiales	Aspergillaceae	Penicillium	Penicillium section Citrina	da Silveira Bastos et al. (2024)	SAm	Brazil	SMP_E	root	RLRR2B10190	NCBI	OR288642	ITS
ok	Fungi	Ascomycota	Eurotiomycetes	Eurotiales	Aspergillaceae	Penicillium	Penicillium serie Glabra	da Silveira Bastos et al. (2024)	SAm	Brazil	SMP_E	leaves	ILRF1A10021	NCBI	OR288616	ITS
ok	Fungi	Ascomycota	Eurotiomycetes	Eurotiales	Aspergillaceae	Penicillium	Penicillium serie Glabra	da Silveira Bastos et al. (2024)	SAm	Brazil	SMP_E	leaves	RASF1B20191	NCBI	OR288644	ITS
OK	Fungi	Ascomycota	Eurotiomycetes	Eurotiales	Aspergillaceae	Penicillium	Penicillium simplicissimum	Xu et al. (2016)	EAs	China	SMP_D	rhizosphere soil	MA-332	NCBI	KU612221	ITS
OK	Fungi	Ascomycota	Eurotiomycetes	Eurotiales	Aspergillaceae	Penicillium	Penicillium simplicissimum	Zhang, X. Y et al. (2018)	EAs	China	SMP_C	Non-rhizosphere sediment collected in area with vegetation	SCAU038	NCBI	KY827368	ITS
OK	Fungi	Ascomycota	Eurotiomycetes	Eurotiales	Aspergillaceae	Penicillium	Penicillium steckii	Chen, C. M. et al. (2021)	EAs	China	SMP_E	roots	SCSIO 41025	NCBI	MW033549	ITS
OK	Fungi	Ascomycota	Eurotiomycetes	Eurotiales	Aspergillaceae	Penicillium	Penicillium steckii	Mulyani et al. (2023)	SEAs	Indonesia	SMP_E	roots	R11	NCBI	OR900884	ITS
OK	Fungi	Ascomycota	Eurotiomycetes	Eurotiales	Aspergillaceae	Penicillium	Penicillium steckii	Yu et al. (2018)	EAs	China	SMP_E	leaves	HDN13-279	NCBI	KY399997	ITS
OK	Fungi	Ascomycota	Eurotiomycetes	Eurotiales	Aspergillaceae	Penicillium	Penicillium verruculosum	Rahaman et al. (2020)	SAs	Bangladesh	SMP_E	pneumatophores (arial roots)	XMTSF-1	NCBI	MT141151	ITS
OK	Fungi	Ascomycota	Eurotiomycetes	Eurotiales	Aspergillaceae	Penicillium	Penicillium solitum	Guo et al. (2015b)	EAs	China	SMP_D	rhizosphere soil	GWQ-143	NCBI	KJ577599	ITS
OK	Fungi	Ascomycota	Eurotiomycetes	Eurotiales	Aspergillaceae	Penicillium		da Silveira Bastos et al. (2024)	SAm	Brazil	SMP_E	roots	ILRR1A20044	NCBI	OR288600	ITS
OK	Fungi	Ascomycota	Eurotiomycetes	Eurotiales	Aspergillaceae	Penicillium		da Silveira Bastos et al. (2024)	SAm	Brazil	SMP_E	leaves	IASF2A10011	NCBI	OR288621	ITS
OK	Fungi	Ascomycota	Eurotiomycetes	Eurotiales	Aspergillaceae	Penicillium		Brandt et al. (2018)	SEAs	Vietnam	SMP_E	decaying wood	FW16_2	NCBI	MG098677	ITS
OK	Fungi	Ascomycota	Eurotiomycetes	Eurotiales	Aspergillaceae	Penicillium		Brandt et al. (2018)	SEAs	Vietnam	SMP_E	decaying wood	FW16	NCBI	MG098678	ITS
OK	Fungi	Ascomycota	Eurotiomycetes	Eurotiales	Aspergillaceae	Penicillium		Chen, C. et al. (2022)	EAs	China	SMP_E	barks	BJR-P2	NCBI	BIOPROJECT : PRJNA793386	ITS
OK	Fungi	Ascomycota	Eurotiomycetes	Eurotiales	Aspergillaceae	Penicillium		Conde et al. (2024)	WAf	Guinea-Bissau	SMP_E	mangrove rice seeds	GBC10	NCBI	PP786371	ITS
OK	Fungi	Ascomycota	Eurotiomycetes	Eurotiales	Aspergillaceae	Penicillium		de Souza Sebastianes et al. (2013)	SAm	Brazil	SMP_E	branches	24(4)	NCBI	HQ023223	ITS
OK	Fungi	Ascomycota	Eurotiomycetes	Eurotiales	Aspergillaceae	Penicillium		de Souza Sebastianes et al. (2013)	SAm	Brazil	SMP_E	leaves	54(3)	NCBI	HQ023224	ITS
OK	Fungi	Ascomycota	Eurotiomycetes	Eurotiales	Aspergillaceae	Penicillium		de Souza Sebastianes et al. (2013)	SAm	Brazil	SMP_E	branches	62(4)	NCBI	HQ023222	ITS
OK	Fungi	Ascomycota	Eurotiomycetes	Eurotiales	Aspergillaceae	Penicillium		de Souza Sebastianes et al. (2013)	SAm	Brazil	SMP_E	branches	76(3)	NCBI	HQ023221	ITS
OK	Fungi	Ascomycota	Eurotiomycetes	Eurotiales	Aspergillaceae	Penicillium		de Souza Sebastianes et al. (2013)	SAm	Brazil	SMP_E	leaves	3.12(2)	NCBI	HQ023220	ITS
OK	Fungi	Ascomycota	Eurotiomycetes	Eurotiales	Aspergillaceae	Penicillium		de Souza Sebastianes et al. (2013)	SAm	Brazil	SMP_E	branches	FS-60(4)	NCBI	HQ023232	ITS
OK	Fungi	Ascomycota	Eurotiomycetes	Eurotiales	Aspergillaceae	Penicillium		Dong et al. (2020)	EAs	China	SMP_C	Non-rhizosphere sediment collected in area with vegetation	QA-1	NCBI	MN701662	ITS
OK	Fungi	Ascomycota	Eurotiomycetes	Eurotiales	Aspergillaceae	Penicillium		Dong et al. (2020)	EAs	China	SMP_C	Non-rhizosphere sediment collected in area with vegetation	QA-2	NCBI	MN701663	ITS
OK	Fungi	Ascomycota	Eurotiomycetes	Eurotiales	Aspergillaceae	Penicillium		Dong et al. (2020)	EAs	China	SMP_C	Non-rhizosphere sediment collected in area with vegetation	QA-5	NCBI	MN701666	ITS
OK	Fungi	Ascomycota	Eurotiomycetes	Eurotiales	Aspergillaceae	Penicillium		Dong et al. (2020)	EAs	China	SMP_C	Non-rhizosphere sediment collected in area with vegetation	QA-6	NCBI	MN701667	ITS
OK	Fungi	Ascomycota	Eurotiomycetes	Eurotiales	Aspergillaceae	Penicillium		Dong et al. (2020)	EAs	China	SMP_C	Non-rhizosphere sediment collected in area with vegetation	QA-16	NCBI	MN701677	ITS
OK	Fungi	Ascomycota	Eurotiomycetes	Eurotiales	Aspergillaceae	Penicillium		Dong et al. (2020)	EAs	China	SMP_C	Non-rhizosphere sediment collected in area with vegetation	QA-17	NCBI	MN701678	ITS
OK	Fungi	Ascomycota	Eurotiomycetes	Eurotiales	Aspergillaceae	Penicillium		Dong et al. (2020)	EAs	China	SMP_C	Non-rhizosphere sediment collected in area with vegetation	QA-20	NCBI	MN701681	ITS
OK	Fungi	Ascomycota	Eurotiomycetes	Eurotiales	Aspergillaceae	Penicillium		Dong et al. (2020)	EAs	China	SMP_C	Non-rhizosphere sediment collected in area with vegetation	QA-25	NCBI	MN701686	ITS
OK	Fungi	Ascomycota	Eurotiomycetes	Eurotiales	Aspergillaceae	Penicillium		Dong et al. (2020)	EAs	China	SMP_C	Non-rhizosphere sediment collected in area with vegetation	QA-27	NCBI	MN701688	ITS
OK	Fungi	Ascomycota	Eurotiomycetes	Eurotiales	Aspergillaceae	Penicillium		Dong et al. (2020)	EAs	China	SMP_C	Non-rhizosphere sediment collected in area with vegetation	QA-30	NCBI	MN701691	ITS
OK	Fungi	Ascomycota	Eurotiomycetes	Eurotiales	Aspergillaceae	Penicillium		Dong et al. (2020)	EAs	China	SMP_C	Non-rhizosphere sediment collected in area with vegetation	QA-37	NCBI	MN701698	ITS
OK	Fungi	Ascomycota	Eurotiomycetes	Eurotiales	Aspergillaceae	Penicillium		Dong et al. (2020)	EAs	China	SMP_C	Non-rhizosphere sediment collected in area with vegetation	QA-38	NCBI	MN701699	ITS
OK	Fungi	Ascomycota	Eurotiomycetes	Eurotiales	Aspergillaceae	Penicillium		Dong et al. (2020)	EAs	China	SMP_C	Non-rhizosphere sediment collected in area with vegetation	QA-40	NCBI	MN701701	ITS
OK	Fungi	Ascomycota	Eurotiomycetes	Eurotiales	Aspergillaceae	Penicillium		Dong et al. (2020)	EAs	China	SMP_C	Non-rhizosphere sediment collected in area with vegetation	QA-41	NCBI	MN701702	ITS
OK	Fungi	Ascomycota	Eurotiomycetes	Eurotiales	Aspergillaceae	Penicillium		Dong et al. (2020)	EAs	China	SMP_C	Non-rhizosphere sediment collected in area with vegetation	QA-43	NCBI	MN701704	ITS
OK	Fungi	Ascomycota	Eurotiomycetes	Eurotiales	Aspergillaceae	Penicillium		Dong et al. (2020)	EAs	China	SMP_C	Non-rhizosphere sediment collected in area with vegetation	QA-46	NCBI	MN701707	ITS
OK	Fungi	Ascomycota	Eurotiomycetes	Eurotiales	Aspergillaceae	Penicillium		Dong et al. (2020)	EAs	China	SMP_C	Non-rhizosphere sediment collected in area with vegetation	QA-50	NCBI	MN701711	ITS
OK	Fungi	Ascomycota	Eurotiomycetes	Eurotiales	Aspergillaceae	Penicillium		Gao et al. (2021)	SEAs	Thailand	SMP_E	roots	OUCMDZ-5020	NCBI	MK358957	ITS
OK	Fungi	Ascomycota	Eurotiomycetes	Eurotiales	Aspergillaceae	Penicillium		Gao et al. (2021)	SEAs	Thailand	SMP_E	roots	OUCMDZ-5041	NCBI	MK358954	ITS
OK	Fungi	Ascomycota	Eurotiomycetes	Eurotiales	Aspergillaceae	Penicillium		Gao et al. (2021)	SEAs	Thailand	SMP_E	roots	OUCMDZ-5050	NCBI	MK355522	ITS
OK	Fungi	Ascomycota	Eurotiomycetes	Eurotiales	Aspergillaceae	Penicillium		Gao et al. (2021)	SEAs	Thailand	SMP_E	roots	OUCMDZ-5130	NCBI	MK357071	ITS
OK	Fungi	Ascomycota	Eurotiomycetes	Eurotiales	Aspergillaceae	Penicillium		Gao et al. (2021)	SEAs	Thailand	SMP_E	roots	OUCMDZ-5004	NCBI	MK351267	ITS
OK	Fungi	Ascomycota	Eurotiomycetes	Eurotiales	Aspergillaceae	Penicillium		Gao et al. (2021)	SEAs	Thailand	SMP_E	roots	OUCMDZ-4993	NCBI	MK357511	ITS
OK	Fungi	Ascomycota	Eurotiomycetes	Eurotiales	Aspergillaceae	Penicillium		Liu, Yayue et al. (2015)	EAs	China	SMP_E	fresh branch	HN29-3B1	NCBI	KF572480	ITS
OK	Fungi	Ascomycota	Eurotiomycetes	Eurotiales	Aspergillaceae	Penicillium		Liu, H. et al. (2016)	EAs	China	SMP_E	leaves	ZJ-SY2	NCBI	KX890092	ITS
OK	Fungi	Ascomycota	Eurotiomycetes	Eurotiales	Aspergillaceae	Penicillium		Myovela et al. (2024)	EAf	Tanzania	SMP_E	leaves, stems and roots	5HMD23	NCBI	OQ509898	ITS
OK	Fungi	Ascomycota	Eurotiomycetes	Eurotiales	Aspergillaceae	Penicillium		Wu et al. (2022)	EAs	China	SMP_E	roots	HDN13-494	NCBI	OM283301	ITS
OK	Fungi	Ascomycota	Eurotiomycetes	Eurotiales	Aspergillaceae	Penicillium		Zhang et al. (2012)	EAs	China	SMP_D	rhizosphere soil	MA37	NCBI	JQ693497	ITS
OK	Fungi	Ascomycota	Eurotiomycetes	Eurotiales	Aspergillaceae	Penicillium		Zhang, X. Y et al. (2018)	EAs	China	SMP_C	Non-rhizosphere sediment collected in area with vegetation	SCAU039	NCBI	KY827369	ITS
OK	Fungi	Ascomycota	Eurotiomycetes	Eurotiales	Aspergillaceae	Penicillium		Zhou et al. (2014)	EAs	China	SMP_E	stem bark	GD6	NCBI	KF604117	ITS
OK	Fungi	Ascomycota	Eurotiomycetes	Eurotiales	Aspergillaceae	Penicillium		Xing and Guo (2011)	EAs	China	SMP_E	roots	H4463	NCBI	GU595047	ITS
OK	Fungi	Ascomycota	Eurotiomycetes	Chaetothyriales	Herpotrichiellaceae	Phialophora		Guerra et al. (2013)	SAm	Brazil	SMP_E	Leaf of living tree	R57C2	NCBI	KC445285	ITS
OK	Fungi	Ascomycota	Eurotiomycetes	Chaetothyriales	Herpotrichiellaceae	Phialophora		Zhang, X. Y et al. (2018)	EAs	China	SMP_C	Non-rhizosphere sediment collected in area with vegetation	SCAU042	NCBI	KY827372	ITS
OK	Fungi	Ascomycota	Eurotiomycetes	Chaetothyriales	Herpotrichiellaceae	Phialophora	Phialophora verrucosa	Guerra et al. (2013)	SAm	Brazil	SMP_E	Leaf of living tree	R70D1	NCBI	KC445295	ITS
OK	Fungi	Ascomycota	Eurotiomycetes	Eurotiales	Trichocomaceae	Talaromyces	Talaromyces atroroseus	Revathy et al. (2024)	SAs	India	SMP_E	Leaves	EF 236	NCBI	OR195430	ITS
OK	Fungi	Ascomycota	Eurotiomycetes	Eurotiales	Trichocomaceae	Talaromyces	Talaromyces assiutensis	Myovela et al. (2024)	EAf	Tanzania	SMP_E	leaves, stems and roots	26HMD23	NCBI	OQ509882	ITS
OK	Fungi	Ascomycota	Eurotiomycetes	Eurotiales	Trichocomaceae	Talaromyces	Talaromyces assiutensis	Myovela et al. (2024)	EAf	Tanzania	SMP_E	leaves, stems and roots	38HMD23	NCBI	OQ509893	ITS
ok	Fungi	Ascomycota	Eurotiomycetes	Eurotiales	Trichocomaceae	Talaromyces	Talaromyces flavus	Li et al. (2011)	EAs	China	SMP_E	fresh, healthy leaves	HN21-3C	NCBI	HQ700311	ITS
OK	Fungi	Ascomycota	Eurotiomycetes	Eurotiales	Trichocomaceae	Talaromyces	Talaromyces flavus	Myovela et al. (2024)	EAf	Tanzania	SMP_E	leaves, stems and roots	34HMD23	NCBI	OQ509883	ITS
OK	Fungi	Ascomycota	Eurotiomycetes	Eurotiales	Trichocomaceae	Talaromyces	Talaromyces helicus	Zhang, X. Y et al. (2018)	EAs	China	SMP_C	Non-rhizosphere sediment collected in area with vegetation	SCAU047	NCBI	KY827377	ITS
OK	Fungi	Ascomycota	Eurotiomycetes	Eurotiales	Trichocomaceae	Talaromyces	Talaromyces pinophilus	Zhang, X. Y et al. (2018)	EAs	China	SMP_C	Non-rhizosphere sediment collected in area with vegetation	SCAU048	NCBI	KY827378	ITS
OK	Fungi	Ascomycota	Eurotiomycetes	Eurotiales	Aspergillaceae	Talaromyces	Talaromyces pinophilus	Xing and Guo (2011)	EAs	China	SMP_E	roots	H4284	NCBI	GU595046	ITS
OK	Fungi	Ascomycota	Eurotiomycetes	Eurotiales	Trichocomaceae	Talaromyces		da Silveira Bastos et al. (2024)	SAm	Brazil	SMP_E	stem	RASC1B10118	NCBI	OR288607	ITS
ok	Fungi	Ascomycota	Eurotiomycetes	Eurotiales	Trichocomaceae	Talaromyces		Brandt et al. (2018)	SEAs	Vietnam	SMP_E	decaying wood	FW30	NCBI	MG098689	ITS
ok	Fungi	Ascomycota	Eurotiomycetes	Eurotiales	Trichocomaceae	Talaromyces		Conde et al. (2024)	WAf	Guinea-Bissau	SMP_E	mangrove rice seeds	GBO9	NCBI	PP786353	ITS
ok	Fungi	Ascomycota	Eurotiomycetes	Eurotiales	Trichocomaceae	Talaromyces		Gao et al. (2021)	SEAs	Thailand	SMP_E	roots	OUCMDZ-5029	NCBI	MK359023	ITS
ok	Fungi	Ascomycota	Eurotiomycetes	Eurotiales	Trichocomaceae	Talaromyces		Gao et al. (2021)	SEAs	Thailand	SMP_E	roots	OUCMDZ-5006	NCBI	MK359011	ITS
ok	Fungi	Ascomycota	Eurotiomycetes	Eurotiales	Trichocomaceae	Talaromyces		Liu et al. (2010)	EAs	China	SMP_E	stem bark	ZH154	NCBI	FJ042669	ITS
ok	Fungi	Ascomycota	Eurotiomycetes	Eurotiales	Trichocomaceae	Talaromyces		Maduranga et al. (2018)	SAs	Sri Lanka	SMP_E	Stem bark	7_30	NCBI	MF773676	ITS
ok	Fungi	Ascomycota	Eurotiomycetes	Eurotiales	Trichocomaceae	Talaromyces		Rahaman et al. (2020)	SAs	Bangladesh	SMP_E	stem	BTSF-1	NCBI	MT141143	ITS
ok	Fungi	Ascomycota	Eurotiomycetes	Eurotiales	Trichocomaceae	Talaromyces		Rahaman et al. (2020)	SAs	Bangladesh	SMP_E	bark	CDSF-2	NCBI	MT141144	ITS
ok	Fungi	Ascomycota	Eurotiomycetes	Eurotiales	Trichocomaceae	Talaromyces		Rahaman et al. (2020)	SAs	Bangladesh	SMP_E	bark	HFSF-3	NCBI	MT141147	ITS
ok	Fungi	Ascomycota	Eurotiomycetes	Eurotiales	Trichocomaceae	Talaromyces		Rahaman et al. (2020)	SAs	Bangladesh	SMP_E	bark	XGSF-1	NCBI	MT141148	ITS
ok	Fungi	Ascomycota	Eurotiomycetes	Eurotiales	Trichocomaceae	Talaromyces		Rahaman et al. (2020)	SAs	Bangladesh	SMP_E	bark	XMSF-1	NCBI	MT141150	ITS
ok	Fungi	Ascomycota	Eurotiomycetes	Eurotiales	Trichocomaceae	Talaromyces		Yang et al. (2021)	EAs	China	SMP_E	fresh leaves	CY-3	NCBI	MZ614621	ITS
ok	Fungi	Ascomycota	Lecanoromycetes	Lecanorales	Lecanoraceae	Lecanora	Lecanora parachroa	Cavalcante et al. (2019)	SAm	Brazil	SMP_E	apothecia and thallus	LAS266	NCBI	MN366248	ITS
ok	Fungi	Ascomycota	Lecanoromycetes	Peltigerales	Collemataceae	Lepidocollema	Lepidocollema brisbanense	Rangsiruji et al. (2016)	SEAs	Thailand	SMP_E	Thallus	RU0013RAMK	NCBI	KT947066	ITS
ok	Fungi	Ascomycota	Lecanoromycetes	Peltigerales	Collemataceae	Lepidocollema	Lepidocollema brisbanense	Rangsiruji et al. (2016)	SEAs	Thailand	SMP_E	Thallus	RU0014RAMK	NCBI	KT947067	ITS
ok	Fungi	Ascomycota	Lecanoromycetes	Peltigerales	Collemataceae	Lepidocollema	Lepidocollema brisbanense	Rangsiruji et al. (2016)	SEAs	Thailand	SMP_E	Thallus	RU0015RAMK	NCBI	KT947068	ITS
ok	Fungi	Ascomycota	Lecanoromycetes	Peltigerales	Collemataceae	Lepidocollema	Lepidocollema marianum	Rangsiruji et al. (2016)	SEAs	Thailand	SMP_E	Thallus	RU0023RAMK	NCBI	KT947069	ITS
ok	Fungi	Ascomycota	Lecanoromycetes	Peltigerales	Collemataceae	Lepidocollema	Lepidocollema marianum	Rangsiruji et al. (2016)	SEAs	Thailand	SMP_E	Thallus	RU0047RAMK	NCBI	KT947070	ITS
ok	Fungi	Ascomycota	Lecanoromycetes	Peltigerales	Collemataceae	Lepidocollema	Lepidocollema marianum	Rangsiruji et al. (2016)	SEAs	Thailand	SMP_E	Thallus	RU0052RAMK	NCBI	KT947071	ITS
ok	Fungi	Ascomycota	Lecanoromycetes	Peltigerales	Collemataceae	Lepidocollema	Lepidocollema wainioi	Rangsiruji et al. (2016)	SEAs	Thailand	SMP_E	Thallus	RU0048RAMK	NCBI	KT947072	ITS
ok	Fungi	Ascomycota	Lecanoromycetes	Peltigerales	Collemataceae	Leptogium	Leptogium cochleatum	Rangsiruji et al. (2016)	SEAs	Thailand	SMP_E	Thallus	RU0010RAMK	NCBI	KT947073	ITS
ok	Fungi	Ascomycota	Lecanoromycetes	Peltigerales	Collemataceae	Leptogium	Leptogium cyanescens	Rangsiruji et al. (2016)	SEAs	Thailand	SMP_E	Thallus	RU0011RAMK	NCBI	KT947074	ITS
ok	Fungi	Ascomycota	Lecanoromycetes	Peltigerales	Collemataceae	Leptogium	Leptogium cyanescens	Rangsiruji et al. (2016)	SEAs	Thailand	SMP_E	Thallus	RU0012RAMK	NCBI	KT947075	ITS
ok	Fungi	Ascomycota	Lecanoromycetes	Peltigerales	Collemataceae	Physma	Physma byrsaeum	Rangsiruji et al. (2016)	SEAs	Thailand	SMP_E	Thallus	RU0038RAMK	NCBI	KT947076	ITS
ok	Fungi	Ascomycota	Leotiomycetes	Thelebolales	Thelebolaceae	Pseudogymnoascus		da Silveira Bastos et al. (2024)	SAm	Brazil	SMP_E	stem	IASC1A20038	NCBI	OR288596	ITS
ok	Fungi	Ascomycota	Leotiomycetes	Leotiomycetes incertae sedis	Leotiomycetes incertae sedis	Xylogone		Dong et al. (2020)	EAs	China	SMP_C	Non-rhizosphere sediment collected in area with vegetation	QA-57	NCBI	MN701718	ITS
OK	Fungi	Ascomycota	Orbiliomycetes	Orbiliales	Orbiliaceae	Arthrobotrys	Arthrobotrys mangrovispora	Swe et al. (2008)	EAs	China	SMP_E	decaying wood	MGDW17	NCBI	EU573354	ITS
ok	Fungi	Ascomycota	Pezizomycetes	Pezizales	Sarcosomataceae	Pseudoplectania		Li et al. (2016)	EAs	China	SMP_E	leaves	3-1-7-2-4-1	NCBI	KX065280	ITS
OK	Fungi	Ascomycota	Pezizomycetes	Pezizales	Pyronemataceae	Pyronema		Li et al. (2016)	EAs	China	SMP_E	leaves	1-3-7-1-1-1	NCBI	KX065281	ITS
ok	Fungi	Ascomycota	Pichiomycetes	Serinales	Metschnikowiaceae	Clavispora	Clavispora lusitaniae	Nimsi et al. (2023)	SAs	India	SMP_E	roots	KV19	NCBI	ON248030	ITS
ok	Fungi	Ascomycota	Pichiomycetes	Serinales	Debaryomycetaceae	Debaryomyces	Debaryomyces hansenii	Nimsi et al. (2023)	SAs	India	SMP_E	branches, leaves and flowers	KV48	NCBI	ON411180	ITS
ok	Fungi	Ascomycota	Pichiomycetes	Serinales	Debaryomycetaceae	Debaryomyces	Debaryomyces hansenii	Nimsi et al. (2023)	SAs	India	SMP_E	branches, leaves and flowers	PV22	NCBI	ON287210	ITS
ok	Fungi	Ascomycota	Pichiomycetes	Serinales	Debaryomycetaceae	Debaryomyces	Debaryomyces hansenii	Nimsi et al. (2023)	SAs	India	SMP_E	branches, leaves and flowers	PV23	NCBI	ON287209	ITS
ok	Fungi	Ascomycota	Pichiomycetes	Serinales	Debaryomycetaceae	Debaryomyces	Debaryomyces hansenii	Nimsi et al. (2023)	SAs	India	SMP_E	branches, leaves and flowers	PV27	NCBI	ON287211	ITS
ok	Fungi	Ascomycota	Pichiomycetes	Serinales	Debaryomycetaceae	Debaryomyces	Debaryomyces hansenii	Nimsi et al. (2023)	SAs	India	SMP_E	branches, leaves and flowers	PV1	NCBI	ON261352	ITS
ok	Fungi	Ascomycota	Pichiomycetes	Serinales	Debaryomycetaceae	Debaryomyces	Debaryomyces hansenii	Nimsi et al. (2023)	SAs	India	SMP_E	branches, leaves and flowers	PV31	NCBI	ON261373	ITS
ok	Fungi	Ascomycota	Pichiomycetes	Serinales	Debaryomycetaceae	Debaryomyces	Debaryomyces mycophilus	PrasannaKumar et al. (2020)	SAs	India	SMP_C	Non-rhizosphere sediments collected in area with vegetation	DBMY60	NCBI	KJ706279	ITS
ok	Fungi	Ascomycota	Pichiomycetes	Serinales	Debaryomycetaceae	Debaryomyces	Debaryomyces mycophilus	PrasannaKumar et al. (2020)	SAs	India	SMP_C	Non-rhizosphere sediments collected in area with vegetation	DBMY221	NCBI	KJ706438	ITS
ok	Fungi	Ascomycota	Pichiomycetes	Serinales	Debaryomycetaceae	Debaryomyces	Debaryomyces mycophilus	PrasannaKumar et al. (2020)	SAs	India	SMP_C	Non-rhizosphere sediments collected in area with vegetation	DBMY380	NCBI	KJ706597	ITS
ok	Fungi	Ascomycota	Pichiomycetes	Serinales	Debaryomycetaceae	Debaryomyces	Debaryomyces mycophilus	PrasannaKumar et al. (2020)	SAs	India	SMP_C	Non-rhizosphere sediments collected in area with vegetation	DBMY539	NCBI	KJ706756	ITS
ok	Fungi	Ascomycota	Pichiomycetes	Serinales	Debaryomycetaceae	Debaryomyces	Debaryomyces mycophilus	PrasannaKumar et al. (2020)	SAs	India	SMP_C	Non-rhizosphere sediments collected in area with vegetation	DBMY698	NCBI	KJ706915	ITS
ok	Fungi	Ascomycota	Pichiomycetes	Serinales	Debaryomycetaceae	Debaryomyces	Debaryomyces mycophilus	PrasannaKumar et al. (2020)	SAs	India	SMP_C	Non-rhizosphere sediments collected in area with vegetation	DBMY856	NCBI	KJ707073	ITS
ok	Fungi	Ascomycota	Pichiomycetes	Serinales	Debaryomycetaceae	Debaryomyces	Debaryomyces mycophilus	PrasannaKumar et al. (2020)	SAs	India	SMP_C	Non-rhizosphere sediments collected in area with vegetation	DBMY965	NCBI	KJ707182	ITS
ok	Fungi	Ascomycota	Pichiomycetes	Serinales	Debaryomycetaceae	Debaryomyces	Debaryomyces mycophilus	PrasannaKumar et al. (2020)	SAs	India	SMP_C	Non-rhizosphere sediments collected in area with vegetation	DBMY974	NCBI	KJ707191	ITS
ok	Fungi	Ascomycota	Pichiomycetes	Serinales	Debaryomycetaceae	Debaryomyces	Debaryomyces mycophilus	PrasannaKumar et al. (2020)	SAs	India	SMP_C	Non-rhizosphere sediments collected in area with vegetation	DBMY983	NCBI	KJ707200	ITS
ok	Fungi	Ascomycota	Pichiomycetes	Serinales	Debaryomycetaceae	Debaryomyces	Debaryomyces mycophilus	PrasannaKumar et al. (2020)	SAs	India	SMP_C	Non-rhizosphere sediments collected in area with vegetation	DBMY992	NCBI	KJ707209	ITS
ok	Fungi	Ascomycota	Pichiomycetes	Serinales	Debaryomycetaceae	Debaryomyces	Debaryomyces mycophilus	PrasannaKumar et al. (2020)	SAs	India	SMP_C	Non-rhizosphere sediments collected in area with vegetation	DBMY1001	NCBI	KJ707218	ITS
ok	Fungi	Ascomycota	Pichiomycetes	Serinales	Debaryomycetaceae	Debaryomyces	Debaryomyces mycophilus	PrasannaKumar et al. (2020)	SAs	India	SMP_C	Non-rhizosphere sediments collected in area with vegetation	DBMY1010	NCBI	KJ707227	ITS
ok	Fungi	Ascomycota	Pichiomycetes	Serinales	Debaryomycetaceae	Debaryomyces	Debaryomyces mycophilus	PrasannaKumar et al. (2020)	SAs	India	SMP_C	Non-rhizosphere sediments collected in area with vegetation	DBMY1019	NCBI	KJ707236	ITS
OK	Fungi	Ascomycota	Pichiomycetes	Serinales	Debaryomycetaceae	Debaryomyces	Debaryomyces nepalensis	PrasannaKumar et al. (2020)	SAs	India	SMP_C	Non-rhizosphere sediments collected in area with vegetation	DBMY59	NCBI	KJ706278	ITS
OK	Fungi	Ascomycota	Pichiomycetes	Serinales	Debaryomycetaceae	Debaryomyces	Debaryomyces nepalensis	PrasannaKumar et al. (2020)	SAs	India	SMP_C	Non-rhizosphere sediments collected in area with vegetation	DBMY220	NCBI	KJ706437	ITS
OK	Fungi	Ascomycota	Pichiomycetes	Serinales	Debaryomycetaceae	Debaryomyces	Debaryomyces nepalensis	PrasannaKumar et al. (2020)	SAs	India	SMP_C	Non-rhizosphere sediments collected in area with vegetation	DBMY379	NCBI	KJ706596	ITS
OK	Fungi	Ascomycota	Pichiomycetes	Serinales	Debaryomycetaceae	Debaryomyces	Debaryomyces nepalensis	PrasannaKumar et al. (2020)	SAs	India	SMP_C	Non-rhizosphere sediments collected in area with vegetation	DBMY538	NCBI	KJ706755	ITS
OK	Fungi	Ascomycota	Pichiomycetes	Serinales	Debaryomycetaceae	Debaryomyces	Debaryomyces nepalensis	PrasannaKumar et al. (2020)	SAs	India	SMP_C	Non-rhizosphere sediments collected in area with vegetation	DBMY697	NCBI	KJ706914	ITS
OK	Fungi	Ascomycota	Pichiomycetes	Serinales	Debaryomycetaceae	Debaryomyces	Debaryomyces nepalensis	PrasannaKumar et al. (2020)	SAs	India	SMP_C	Non-rhizosphere sediments collected in area with vegetation	DBMY855	NCBI	KJ707072	ITS
OK	Fungi	Ascomycota	Pichiomycetes	Serinales	Debaryomycetaceae	Debaryomyces	Debaryomyces nepalensis	Vidya and Sebastian (2022)	SAs	India	SMP_C	Non-rhizosphere sediments collected in area with vegetation	CUMB VP –CT1-09	NCBI	MT138571	ITS
OK	Fungi	Ascomycota	Pichiomycetes	Serinales	Debaryomycetaceae	Debaryomyces	Debaryomyces subglobosus	PrasannaKumar et al. (2020)	SAs	India	SMP_C	Non-rhizosphere sediments collected in area with vegetation	DBMY61	NCBI	KJ706280	ITS
OK	Fungi	Ascomycota	Pichiomycetes	Serinales	Debaryomycetaceae	Debaryomyces	Debaryomyces subglobosus	PrasannaKumar et al. (2020)	SAs	India	SMP_C	Non-rhizosphere sediments collected in area with vegetation	DBMY222	NCBI	KJ706439	ITS
OK	Fungi	Ascomycota	Pichiomycetes	Serinales	Debaryomycetaceae	Debaryomyces	Debaryomyces subglobosus	PrasannaKumar et al. (2020)	SAs	India	SMP_C	Non-rhizosphere sediments collected in area with vegetation	DBMY381	NCBI	KJ706598	ITS
OK	Fungi	Ascomycota	Pichiomycetes	Serinales	Debaryomycetaceae	Debaryomyces	Debaryomyces subglobosus	PrasannaKumar et al. (2020)	SAs	India	SMP_C	Non-rhizosphere sediments collected in area with vegetation	DBMY540	NCBI	KJ706757	ITS
OK	Fungi	Ascomycota	Pichiomycetes	Serinales	Debaryomycetaceae	Debaryomyces	Debaryomyces subglobosus	PrasannaKumar et al. (2020)	SAs	India	SMP_C	Non-rhizosphere sediments collected in area with vegetation	DBMY699	NCBI	KJ706916	ITS
OK	Fungi	Ascomycota	Pichiomycetes	Serinales	Debaryomycetaceae	Debaryomyces	Debaryomyces subglobosus	PrasannaKumar et al. (2020)	SAs	India	SMP_C	Non-rhizosphere sediments collected in area with vegetation	DBMY857	NCBI	KJ707074	ITS
OK	Fungi	Ascomycota	Pichiomycetes	Serinales	Debaryomycetaceae	Debaryomyces		Dong et al. (2020)	EAs	China	SMP_C	Non-rhizosphere sediment collected in area with vegetation	QA-15	NCBI	MN701676	ITS
ok	Fungi	Ascomycota	Pichiomycetes	Serinales	Debaryomycetaceae	Diutina	Diutina catenulata	PrasannaKumar et al. (2020)	SAs	India	SMP_C	Non-rhizosphere sediments collected in area with vegetation	DBMY16	NCBI		ITS
ok	Fungi	Ascomycota	Pichiomycetes	Serinales	Debaryomycetaceae	Diutina	Diutina catenulata	PrasannaKumar et al. (2020)	SAs	India	SMP_C	Non-rhizosphere sediments collected in area with vegetation	DBMY176	NCBI		ITS
ok	Fungi	Ascomycota	Pichiomycetes	Serinales	Debaryomycetaceae	Diutina	Diutina catenulata	PrasannaKumar et al. (2020)	SAs	India	SMP_C	Non-rhizosphere sediments collected in area with vegetation	DBMY336	NCBI		ITS
ok	Fungi	Ascomycota	Pichiomycetes	Serinales	Debaryomycetaceae	Diutina	Diutina catenulata	PrasannaKumar et al. (2020)	SAs	India	SMP_C	Non-rhizosphere sediments collected in area with vegetation	DBMY495	NCBI		ITS
ok	Fungi	Ascomycota	Pichiomycetes	Serinales	Debaryomycetaceae	Diutina	Diutina catenulata	PrasannaKumar et al. (2020)	SAs	India	SMP_C	Non-rhizosphere sediments collected in area with vegetation	DBMY654	NCBI		ITS
ok	Fungi	Ascomycota	Pichiomycetes	Serinales	Debaryomycetaceae	Diutina	Diutina catenulata	PrasannaKumar et al. (2020)	SAs	India	SMP_C	Non-rhizosphere sediments collected in area with vegetation	DBMY813	NCBI		ITS
ok	Fungi	Ascomycota	Pichiomycetes	Serinales	Debaryomycetaceae	Diutina	Diutina rugosa	PrasannaKumar et al. (2020)	SAs	India	SMP_C	Non-rhizosphere sediments collected in area with vegetation	DBMY32	NCBI		ITS
ok	Fungi	Ascomycota	Pichiomycetes	Serinales	Debaryomycetaceae	Diutina	Diutina rugosa	PrasannaKumar et al. (2020)	SAs	India	SMP_C	Non-rhizosphere sediments collected in area with vegetation	DBMY192	NCBI		ITS
ok	Fungi	Ascomycota	Pichiomycetes	Serinales	Debaryomycetaceae	Diutina	Diutina rugosa	PrasannaKumar et al. (2020)	SAs	India	SMP_C	Non-rhizosphere sediments collected in area with vegetation	DBMY352	NCBI		ITS
ok	Fungi	Ascomycota	Pichiomycetes	Serinales	Debaryomycetaceae	Diutina	Diutina rugosa	PrasannaKumar et al. (2020)	SAs	India	SMP_C	Non-rhizosphere sediments collected in area with vegetation	DBMY511	NCBI		ITS
ok	Fungi	Ascomycota	Pichiomycetes	Serinales	Debaryomycetaceae	Diutina	Diutina rugosa	PrasannaKumar et al. (2020)	SAs	India	SMP_C	Non-rhizosphere sediments collected in area with vegetation	DBMY670	NCBI		ITS
ok	Fungi	Ascomycota	Pichiomycetes	Serinales	Debaryomycetaceae	Diutina	Diutina rugosa	PrasannaKumar et al. (2020)	SAs	India	SMP_C	Non-rhizosphere sediments collected in area with vegetation	DBMY829	NCBI		ITS
OK	Fungi	Ascomycota	Pichiomycetes	Serinales	Debaryomycetaceae	Kodamaea	Kodamaea ohmeri	Vidya and Sebastian (2022)	SAs	India	SMP_C	Non-rhizosphere sediments collected in area with vegetation	CUMB VP-PN4-08	NCBI	MW617290	ITS
OK	Fungi	Ascomycota	Pichiomycetes	Serinales	Debaryomycetaceae	Kurtzmaniella	Kurtzmaniella fragi	PrasannaKumar et al. (2020)	SAs	India	SMP_C	Non-rhizosphere sediments collected in area with vegetation	DBMY7	NCBI		ITS
OK	Fungi	Ascomycota	Pichiomycetes	Serinales	Debaryomycetaceae	Kurtzmaniella	Kurtzmaniella fragi	PrasannaKumar et al. (2020)	SAs	India	SMP_C	Non-rhizosphere sediments collected in area with vegetation	DBMY168	NCBI		ITS
OK	Fungi	Ascomycota	Pichiomycetes	Serinales	Debaryomycetaceae	Kurtzmaniella	Kurtzmaniella fragi	PrasannaKumar et al. (2020)	SAs	India	SMP_C	Non-rhizosphere sediments collected in area with vegetation	DBMY328	NCBI		ITS
OK	Fungi	Ascomycota	Pichiomycetes	Serinales	Debaryomycetaceae	Kurtzmaniella	Kurtzmaniella fragi	PrasannaKumar et al. (2020)	SAs	India	SMP_C	Non-rhizosphere sediments collected in area with vegetation	DBMY487	NCBI		ITS
OK	Fungi	Ascomycota	Pichiomycetes	Serinales	Debaryomycetaceae	Kurtzmaniella	Kurtzmaniella fragi	PrasannaKumar et al. (2020)	SAs	India	SMP_C	Non-rhizosphere sediments collected in area with vegetation	DBMY646	NCBI		ITS
OK	Fungi	Ascomycota	Pichiomycetes	Serinales	Debaryomycetaceae	Kurtzmaniella	Kurtzmaniella fragi	PrasannaKumar et al. (2020)	SAs	India	SMP_C	Non-rhizosphere sediments collected in area with vegetation	DBMY805	NCBI		ITS
OK	Fungi	Ascomycota	Pichiomycetes	Serinales	Debaryomycetaceae	Kurtzmaniella	Kurtzmaniella quercitrusa	PrasannaKumar et al. (2020)	SAs	India	SMP_C	Non-rhizosphere sediments collected in area with vegetation	DBMY41	NCBI		ITS
OK	Fungi	Ascomycota	Pichiomycetes	Serinales	Debaryomycetaceae	Kurtzmaniella	Kurtzmaniella quercitrusa	PrasannaKumar et al. (2020)	SAs	India	SMP_C	Non-rhizosphere sediments collected in area with vegetation	DBMY202	NCBI		ITS
OK	Fungi	Ascomycota	Pichiomycetes	Serinales	Debaryomycetaceae	Kurtzmaniella	Kurtzmaniella quercitrusa	PrasannaKumar et al. (2020)	SAs	India	SMP_C	Non-rhizosphere sediments collected in area with vegetation	DBMY361	NCBI		ITS
OK	Fungi	Ascomycota	Pichiomycetes	Serinales	Debaryomycetaceae	Kurtzmaniella	Kurtzmaniella quercitrusa	PrasannaKumar et al. (2020)	SAs	India	SMP_C	Non-rhizosphere sediments collected in area with vegetation	DBMY520	NCBI		ITS
OK	Fungi	Ascomycota	Pichiomycetes	Serinales	Debaryomycetaceae	Kurtzmaniella	Kurtzmaniella quercitrusa	PrasannaKumar et al. (2020)	SAs	India	SMP_C	Non-rhizosphere sediments collected in area with vegetation	DBMY679	NCBI		ITS
OK	Fungi	Ascomycota	Pichiomycetes	Serinales	Debaryomycetaceae	Kurtzmaniella	Kurtzmaniella quercitrusa	PrasannaKumar et al. (2020)	SAs	India	SMP_C	Non-rhizosphere sediments collected in area with vegetation	DBMY838	NCBI		ITS
ok	Fungi	Ascomycota	Pichiomycetes	Serinales	Metschnikowiaceae	Metschnikowia	Metschnikowia noctiluminum	PrasannaKumar et al. (2020)	SAs	India	SMP_C	Non-rhizosphere sediments collected in area with vegetation	DBMY80	NCBI		ITS
ok	Fungi	Ascomycota	Pichiomycetes	Serinales	Metschnikowiaceae	Metschnikowia	Metschnikowia noctiluminum	PrasannaKumar et al. (2020)	SAs	India	SMP_C	Non-rhizosphere sediments collected in area with vegetation	DBMY241	NCBI		ITS
ok	Fungi	Ascomycota	Pichiomycetes	Serinales	Metschnikowiaceae	Metschnikowia	Metschnikowia noctiluminum	PrasannaKumar et al. (2020)	SAs	India	SMP_C	Non-rhizosphere sediments collected in area with vegetation	DBMY400	NCBI		ITS
ok	Fungi	Ascomycota	Pichiomycetes	Serinales	Metschnikowiaceae	Metschnikowia	Metschnikowia noctiluminum	PrasannaKumar et al. (2020)	SAs	India	SMP_C	Non-rhizosphere sediments collected in area with vegetation	DBMY559	NCBI		ITS
ok	Fungi	Ascomycota	Pichiomycetes	Serinales	Metschnikowiaceae	Metschnikowia	Metschnikowia noctiluminum	PrasannaKumar et al. (2020)	SAs	India	SMP_C	Non-rhizosphere sediments collected in area with vegetation	DBMY718	NCBI		ITS
ok	Fungi	Ascomycota	Pichiomycetes	Serinales	Metschnikowiaceae	Metschnikowia	Metschnikowia noctiluminum	PrasannaKumar et al. (2020)	SAs	India	SMP_C	Non-rhizosphere sediments collected in area with vegetation	DBMY876	NCBI		ITS
ok	Fungi	Ascomycota	Pichiomycetes	Serinales	Metschnikowiaceae	Metschnikowia	Metschnikowia reukaufii	Nimsi et al. (2023)	SAs	India	SMP_E	roots and leaves	PV51	NCBI	ON262902	ITS
ok	Fungi	Ascomycota	Pichiomycetes	Serinales	Metschnikowiaceae	Metschnikowia	Metschnikowia reukaufii	Nimsi et al. (2023)	SAs	India	SMP_E	roots and leaves	PV52	NCBI	ON262903	ITS
ok	Fungi	Ascomycota	Pichiomycetes	Serinales	Metschnikowiaceae	Metschnikowia	Metschnikowia reukaufii	Nimsi et al. (2023)	SAs	India	SMP_E	roots and leaves	PV53	NCBI	ON262904	ITS
OK	Fungi	Ascomycota	Pichiomycetes	Serinales	Debaryomycetaceae	Meyerozyma	Meyerozyma caribbica	Revathy et al. (2024)	SAs	India	SMP_E	Leaves	EF 347	NCBI	OM943445	ITS
OK	Fungi	Ascomycota	Pichiomycetes	Serinales	Debaryomycetaceae	Meyerozyma	Meyerozyma caribbica	Zhang, X. Y et al. (2018)	EAs	China	SMP_C	Non-rhizosphere sediment collected in area with vegetation	SCAU023	NCBI	KY827353	ITS
OK	Fungi	Ascomycota	Pichiomycetes	Serinales	Debaryomycetaceae	Meyerozyma	Meyerozyma carpophila	PrasannaKumar et al. (2020)	SAs	India	SMP_C	Non-rhizosphere sediments collected in area with vegetation	DBMY6	NCBI		ITS
OK	Fungi	Ascomycota	Pichiomycetes	Serinales	Debaryomycetaceae	Meyerozyma	Meyerozyma carpophila	PrasannaKumar et al. (2020)	SAs	India	SMP_C	Non-rhizosphere sediments collected in area with vegetation	DBMY167	NCBI		ITS
OK	Fungi	Ascomycota	Pichiomycetes	Serinales	Debaryomycetaceae	Meyerozyma	Meyerozyma carpophila	PrasannaKumar et al. (2020)	SAs	India	SMP_C	Non-rhizosphere sediments collected in area with vegetation	DBMY327	NCBI		ITS
OK	Fungi	Ascomycota	Pichiomycetes	Serinales	Debaryomycetaceae	Meyerozyma	Meyerozyma carpophila	PrasannaKumar et al. (2020)	SAs	India	SMP_C	Non-rhizosphere sediments collected in area with vegetation	DBMY486	NCBI		ITS
OK	Fungi	Ascomycota	Pichiomycetes	Serinales	Debaryomycetaceae	Meyerozyma	Meyerozyma carpophila	PrasannaKumar et al. (2020)	SAs	India	SMP_C	Non-rhizosphere sediments collected in area with vegetation	DBMY645	NCBI		ITS
OK	Fungi	Ascomycota	Pichiomycetes	Serinales	Debaryomycetaceae	Meyerozyma	Meyerozyma carpophila	PrasannaKumar et al. (2020)	SAs	India	SMP_C	Non-rhizosphere sediments collected in area with vegetation	DBMY804	NCBI		ITS
OK	Fungi	Ascomycota	Pichiomycetes	Serinales	Debaryomycetaceae	Meyerozyma	Meyerozyma carpophila	Mulyani et al. (2023)	SEAs	Indonesia	SMP_E	roots	R10	NCBI	OR900885	ITS
OK	Fungi	Ascomycota	Pichiomycetes	Serinales	Debaryomycetaceae	Meyerozyma	Meyerozyma carpophila	Vidya and Sebastian (2022)	SAs	India	SMP_C	Non-rhizosphere sediments collected in area with vegetation	CUMB VP-KL5-01	NCBI	MW617291	ITS
OK	Fungi	Ascomycota	Pichiomycetes	Serinales	Debaryomycetaceae	Meyerozyma	Meyerozyma guilliermondii	PrasannaKumar et al. (2020)	SAs	India	SMP_C	Non-rhizosphere sediments collected in area with vegetation	DBMY85	NCBI		ITS
OK	Fungi	Ascomycota	Pichiomycetes	Serinales	Debaryomycetaceae	Meyerozyma	Meyerozyma guilliermondii	PrasannaKumar et al. (2020)	SAs	India	SMP_C	Non-rhizosphere sediments collected in area with vegetation	DBMY246	NCBI		ITS
OK	Fungi	Ascomycota	Pichiomycetes	Serinales	Debaryomycetaceae	Meyerozyma	Meyerozyma guilliermondii	PrasannaKumar et al. (2020)	SAs	India	SMP_C	Non-rhizosphere sediments collected in area with vegetation	DBMY405	NCBI		ITS
OK	Fungi	Ascomycota	Pichiomycetes	Serinales	Debaryomycetaceae	Meyerozyma	Meyerozyma guilliermondii	PrasannaKumar et al. (2020)	SAs	India	SMP_C	Non-rhizosphere sediments collected in area with vegetation	DBMY564	NCBI		ITS
OK	Fungi	Ascomycota	Pichiomycetes	Serinales	Debaryomycetaceae	Meyerozyma	Meyerozyma guilliermondii	PrasannaKumar et al. (2020)	SAs	India	SMP_C	Non-rhizosphere sediments collected in area with vegetation	DBMY723	NCBI		ITS
OK	Fungi	Ascomycota	Pichiomycetes	Serinales	Debaryomycetaceae	Meyerozyma	Meyerozyma guilliermondii	PrasannaKumar et al. (2020)	SAs	India	SMP_C	Non-rhizosphere sediments collected in area with vegetation	DBMY881	NCBI		ITS
OK	Fungi	Ascomycota	Pichiomycetes	Serinales	Debaryomycetaceae	Meyerozyma	Meyerozyma guilliermondii	Sangale et al. (2019)	SAs	India	SMP_D	rhizosphere soil	ERNF3/TS	NCBI	KU551280	ITS
ok	Fungi	Ascomycota	Pichiomycetes	Serinales	Debaryomycetaceae	Lodderomyces	Lodderomyces elongisporus	Nimsi et al. (2023)	SAs	India	SMP_E	leaves	PV45	NCBI	ON262898	ITS
OK	Fungi	Ascomycota	Pichiomycetes	Serinales	Debaryomycetaceae	Millerozyma	Millerozyma acaciae	PrasannaKumar et al. (2020)	SAs	India	SMP_C	Non-rhizosphere sediments collected in area with vegetation	DBMY89	NCBI		ITS
OK	Fungi	Ascomycota	Pichiomycetes	Serinales	Debaryomycetaceae	Millerozyma	Millerozyma acaciae	PrasannaKumar et al. (2020)	SAs	India	SMP_C	Non-rhizosphere sediments collected in area with vegetation	DBMY250	NCBI		ITS
OK	Fungi	Ascomycota	Pichiomycetes	Serinales	Debaryomycetaceae	Millerozyma	Millerozyma acaciae	PrasannaKumar et al. (2020)	SAs	India	SMP_C	Non-rhizosphere sediments collected in area with vegetation	DBMY409	NCBI		ITS
OK	Fungi	Ascomycota	Pichiomycetes	Serinales	Debaryomycetaceae	Millerozyma	Millerozyma acaciae	PrasannaKumar et al. (2020)	SAs	India	SMP_C	Non-rhizosphere sediments collected in area with vegetation	DBMY568	NCBI		ITS
OK	Fungi	Ascomycota	Pichiomycetes	Serinales	Debaryomycetaceae	Millerozyma	Millerozyma acaciae	PrasannaKumar et al. (2020)	SAs	India	SMP_C	Non-rhizosphere sediments collected in area with vegetation	DBMY727	NCBI		ITS
OK	Fungi	Ascomycota	Pichiomycetes	Serinales	Debaryomycetaceae	Millerozyma	Millerozyma acaciae	PrasannaKumar et al. (2020)	SAs	India	SMP_C	Non-rhizosphere sediments collected in area with vegetation	DBMY885	NCBI		ITS
OK	Fungi	Ascomycota	Pichiomycetes	Serinales	Debaryomycetaceae	Millerozyma	Millerozyma acaciae	PrasannaKumar et al. (2020)	SAs	India	SMP_C	Non-rhizosphere sediments collected in area with vegetation	DBMY87	NCBI		ITS
OK	Fungi	Ascomycota	Pichiomycetes	Serinales	Debaryomycetaceae	Millerozyma	Millerozyma acaciae	PrasannaKumar et al. (2020)	SAs	India	SMP_C	Non-rhizosphere sediments collected in area with vegetation	DBMY248	NCBI		ITS
OK	Fungi	Ascomycota	Pichiomycetes	Serinales	Debaryomycetaceae	Millerozyma	Millerozyma acaciae	PrasannaKumar et al. (2020)	SAs	India	SMP_C	Non-rhizosphere sediments collected in area with vegetation	DBMY407	NCBI		ITS
OK	Fungi	Ascomycota	Pichiomycetes	Serinales	Debaryomycetaceae	Millerozyma	Millerozyma acaciae	PrasannaKumar et al. (2020)	SAs	India	SMP_C	Non-rhizosphere sediments collected in area with vegetation	DBMY566	NCBI		ITS
OK	Fungi	Ascomycota	Pichiomycetes	Serinales	Debaryomycetaceae	Millerozyma	Millerozyma acaciae	PrasannaKumar et al. (2020)	SAs	India	SMP_C	Non-rhizosphere sediments collected in area with vegetation	DBMY725	NCBI		ITS
OK	Fungi	Ascomycota	Pichiomycetes	Serinales	Debaryomycetaceae	Millerozyma	Millerozyma acaciae	PrasannaKumar et al. (2020)	SAs	India	SMP_C	Non-rhizosphere sediments collected in area with vegetation	DBMY883	NCBI		ITS
OK	Fungi	Ascomycota	Pichiomycetes	Pichiales	Pichiaceae	Ogataea	Ogataea polymorpha	Nimsi et al. (2023)	SAs	India	SMP_E	roots	PV58	NCBI	ON263467	ITS
ok	Fungi	Ascomycota	Pichiomycetes	Pichiales	Pichiaceae	Pichia	Pichia cecembensis	PrasannaKumar et al. (2020)	SAs	India	SMP_C	Non-rhizosphere sediments collected in area with vegetation	DBMY84	NCBI		ITS
ok	Fungi	Ascomycota	Pichiomycetes	Pichiales	Pichiaceae	Pichia	Pichia cecembensis	PrasannaKumar et al. (2020)	SAs	India	SMP_C	Non-rhizosphere sediments collected in area with vegetation	DBMY245	NCBI		ITS
ok	Fungi	Ascomycota	Pichiomycetes	Pichiales	Pichiaceae	Pichia	Pichia cecembensis	PrasannaKumar et al. (2020)	SAs	India	SMP_C	Non-rhizosphere sediments collected in area with vegetation	DBMY404	NCBI		ITS
ok	Fungi	Ascomycota	Pichiomycetes	Pichiales	Pichiaceae	Pichia	Pichia cecembensis	PrasannaKumar et al. (2020)	SAs	India	SMP_C	Non-rhizosphere sediments collected in area with vegetation	DBMY563	NCBI		ITS
ok	Fungi	Ascomycota	Pichiomycetes	Pichiales	Pichiaceae	Pichia	Pichia cecembensis	PrasannaKumar et al. (2020)	SAs	India	SMP_C	Non-rhizosphere sediments collected in area with vegetation	DBMY722	NCBI		ITS
ok	Fungi	Ascomycota	Pichiomycetes	Pichiales	Pichiaceae	Pichia	Pichia cecembensis	PrasannaKumar et al. (2020)	SAs	India	SMP_C	Non-rhizosphere sediments collected in area with vegetation	DBMY880	NCBI		ITS
ok	Fungi	Ascomycota	Pichiomycetes	Pichiales	Pichiaceae	Pichia	Pichia fermentans	PrasannaKumar et al. (2020)	SAs	India	SMP_C	Non-rhizosphere sediments collected in area with vegetation	DBMY83	NCBI		ITS
ok	Fungi	Ascomycota	Pichiomycetes	Pichiales	Pichiaceae	Pichia	Pichia fermentans	PrasannaKumar et al. (2020)	SAs	India	SMP_C	Non-rhizosphere sediments collected in area with vegetation	DBMY244	NCBI		ITS
ok	Fungi	Ascomycota	Pichiomycetes	Pichiales	Pichiaceae	Pichia	Pichia fermentans	PrasannaKumar et al. (2020)	SAs	India	SMP_C	Non-rhizosphere sediments collected in area with vegetation	DBMY403	NCBI		ITS
ok	Fungi	Ascomycota	Pichiomycetes	Pichiales	Pichiaceae	Pichia	Pichia fermentans	PrasannaKumar et al. (2020)	SAs	India	SMP_C	Non-rhizosphere sediments collected in area with vegetation	DBMY562	NCBI		ITS
ok	Fungi	Ascomycota	Pichiomycetes	Pichiales	Pichiaceae	Pichia	Pichia fermentans	PrasannaKumar et al. (2020)	SAs	India	SMP_C	Non-rhizosphere sediments collected in area with vegetation	DBMY721	NCBI		ITS
ok	Fungi	Ascomycota	Pichiomycetes	Pichiales	Pichiaceae	Pichia	Pichia fermentans	PrasannaKumar et al. (2020)	SAs	India	SMP_C	Non-rhizosphere sediments collected in area with vegetation	DBMY879	NCBI		ITS
ok	Fungi	Ascomycota	Pichiomycetes	Pichiales	Pichiaceae	Pichia	Pichia kluyveri	PrasannaKumar et al. (2020)	SAs	India	SMP_C	Non-rhizosphere sediments collected in area with vegetation	DBMY81	NCBI		ITS
ok	Fungi	Ascomycota	Pichiomycetes	Pichiales	Pichiaceae	Pichia	Pichia kluyveri	PrasannaKumar et al. (2020)	SAs	India	SMP_C	Non-rhizosphere sediments collected in area with vegetation	DBMY242	NCBI		ITS
ok	Fungi	Ascomycota	Pichiomycetes	Pichiales	Pichiaceae	Pichia	Pichia kluyveri	PrasannaKumar et al. (2020)	SAs	India	SMP_C	Non-rhizosphere sediments collected in area with vegetation	DBMY401	NCBI		ITS
ok	Fungi	Ascomycota	Pichiomycetes	Pichiales	Pichiaceae	Pichia	Pichia kluyveri	PrasannaKumar et al. (2020)	SAs	India	SMP_C	Non-rhizosphere sediments collected in area with vegetation	DBMY560	NCBI		ITS
ok	Fungi	Ascomycota	Pichiomycetes	Pichiales	Pichiaceae	Pichia	Pichia kluyveri	PrasannaKumar et al. (2020)	SAs	India	SMP_C	Non-rhizosphere sediments collected in area with vegetation	DBMY719	NCBI		ITS
ok	Fungi	Ascomycota	Pichiomycetes	Pichiales	Pichiaceae	Pichia	Pichia kluyveri	PrasannaKumar et al. (2020)	SAs	India	SMP_C	Non-rhizosphere sediments collected in area with vegetation	DBMY877	NCBI		ITS
ok	Fungi	Ascomycota	Pichiomycetes	Pichiales	Pichiaceae	Pichia	Pichia kluyveri	Nimsi et al. (2023)	SAs	India	SMP_E	leaves	PV43	NCBI	ON262945	ITS
ok	Fungi	Ascomycota	Pichiomycetes	Pichiales	Pichiaceae	Pichia	Pichia kluyveri	Nimsi et al. (2023)	SAs	India	SMP_E	leaves	PV44	NCBI	ON262946	ITS
ok	Fungi	Ascomycota	Pichiomycetes	Pichiales	Pichiaceae	Pichia	Pichia kudriavzevii	PrasannaKumar et al. (2020)	SAs	India	SMP_C	Non-rhizosphere sediments collected in area with vegetation	DBMY70	NCBI		ITS
ok	Fungi	Ascomycota	Pichiomycetes	Pichiales	Pichiaceae	Pichia	Pichia kudriavzevii	PrasannaKumar et al. (2020)	SAs	India	SMP_C	Non-rhizosphere sediments collected in area with vegetation	DBMY82	NCBI		ITS
ok	Fungi	Ascomycota	Pichiomycetes	Pichiales	Pichiaceae	Pichia	Pichia kudriavzevii	PrasannaKumar et al. (2020)	SAs	India	SMP_C	Non-rhizosphere sediments collected in area with vegetation	DBMY231	NCBI		ITS
ok	Fungi	Ascomycota	Pichiomycetes	Pichiales	Pichiaceae	Pichia	Pichia kudriavzevii	PrasannaKumar et al. (2020)	SAs	India	SMP_C	Non-rhizosphere sediments collected in area with vegetation	DBMY243	NCBI		ITS
ok	Fungi	Ascomycota	Pichiomycetes	Pichiales	Pichiaceae	Pichia	Pichia kudriavzevii	PrasannaKumar et al. (2020)	SAs	India	SMP_C	Non-rhizosphere sediments collected in area with vegetation	DBMY390	NCBI		ITS
ok	Fungi	Ascomycota	Pichiomycetes	Pichiales	Pichiaceae	Pichia	Pichia kudriavzevii	PrasannaKumar et al. (2020)	SAs	India	SMP_C	Non-rhizosphere sediments collected in area with vegetation	DBMY402	NCBI		ITS
ok	Fungi	Ascomycota	Pichiomycetes	Pichiales	Pichiaceae	Pichia	Pichia kudriavzevii	PrasannaKumar et al. (2020)	SAs	India	SMP_C	Non-rhizosphere sediments collected in area with vegetation	DBMY549	NCBI		ITS
ok	Fungi	Ascomycota	Pichiomycetes	Pichiales	Pichiaceae	Pichia	Pichia kudriavzevii	PrasannaKumar et al. (2020)	SAs	India	SMP_C	Non-rhizosphere sediments collected in area with vegetation	DBMY561	NCBI		ITS
ok	Fungi	Ascomycota	Pichiomycetes	Pichiales	Pichiaceae	Pichia	Pichia kudriavzevii	PrasannaKumar et al. (2020)	SAs	India	SMP_C	Non-rhizosphere sediments collected in area with vegetation	DBMY708	NCBI		ITS
ok	Fungi	Ascomycota	Pichiomycetes	Pichiales	Pichiaceae	Pichia	Pichia kudriavzevii	PrasannaKumar et al. (2020)	SAs	India	SMP_C	Non-rhizosphere sediments collected in area with vegetation	DBMY720	NCBI		ITS
ok	Fungi	Ascomycota	Pichiomycetes	Pichiales	Pichiaceae	Pichia	Pichia kudriavzevii	PrasannaKumar et al. (2020)	SAs	India	SMP_C	Non-rhizosphere sediments collected in area with vegetation	DBMY866	NCBI		ITS
ok	Fungi	Ascomycota	Pichiomycetes	Pichiales	Pichiaceae	Pichia	Pichia kudriavzevii	PrasannaKumar et al. (2020)	SAs	India	SMP_C	Non-rhizosphere sediments collected in area with vegetation	DBMY878	NCBI		ITS
ok	Fungi	Ascomycota	Pichiomycetes	Pichiales	Pichiaceae	Pichia	Pichia kudriavzevii	Nimsi et al. (2023)	SAs	India	SMP_E	leaves	PV19	NCBI	ON287203	ITS
ok	Fungi	Ascomycota	Pichiomycetes	Pichiales	Pichiaceae	Pichia	Pichia kudriavzevii	Nimsi et al. (2023)	SAs	India	SMP_E	leaves	PV20	NCBI	ON287204	ITS
ok	Fungi	Ascomycota	Pichiomycetes	Pichiales	Pichiaceae	Pichia	Pichia kudriavzevii	Vidya and Sebastian (2022)	SAs	India	SMP_C	Non-rhizosphere sediments collected in area with vegetation	CUMB VP - KG4-03	NCBI	MT138566	ITS
ok	Fungi	Ascomycota	Pichiomycetes	Pichiales	Pichiaceae	Pichia	Pichia pseudolambica	Vidya and Sebastian (2022)	SAs	India	SMP_C	Non-rhizosphere sediments collected in area with vegetation	CUMB VP - PN2-10	NCBI	MT131389	ITS
ok	Fungi	Ascomycota	Pichiomycetes	Pichiales	Pichiaceae	Pichia	Pichia pseudolambica	Vidya and Sebastian (2022)	SAs	India	SMP_C	Non-rhizosphere sediments collected in area with vegetation	CUMB VP-PZ1-06	NCBI	MW617300	ITS
ok	Fungi	Ascomycota	Pichiomycetes	Pichiales	Pichiaceae	Pichia	Pichia pseudolambica	Vidya and Sebastian (2022)	SAs	India	SMP_C	Non-rhizosphere sediments collected in area with vegetation	CUMB VP-VL1-07	NCBI	MW617301	ITS
OK	Fungi	Ascomycota	Pichiomycetes	Pichiales	Pichiaceae	Pichia		de Souza Sebastianes et al. (2013)	SAm	Brazil	SMP_E	leaves	15.23(2)	NCBI	HQ023169	ITS
OK	Fungi	Ascomycota	Pichiomycetes	Pichiales	Pichiaceae	Pichia		de Souza Sebastianes et al. (2013)	SAm	Brazil	SMP_E	branches	2.4(2)	NCBI	HQ023172	ITS
OK	Fungi	Ascomycota	Pichiomycetes	Pichiales	Pichiaceae	Pichia		de Souza Sebastianes et al. (2013)	SAm	Brazil	SMP_E	branches	3.7(2)	NCBI	HQ023173	ITS
OK	Fungi	Ascomycota	Pichiomycetes	Serinales	Debaryomycetaceae	Priceomyces	Priceomyces fermenticarens	PrasannaKumar et al. (2020)	SAs	India	SMP_C	Non-rhizosphere sediments collected in area with vegetation	DBMY24	NCBI		ITS
OK	Fungi	Ascomycota	Pichiomycetes	Serinales	Debaryomycetaceae	Priceomyces	Priceomyces fermenticarens	PrasannaKumar et al. (2020)	SAs	India	SMP_C	Non-rhizosphere sediments collected in area with vegetation	DBMY184	NCBI		ITS
OK	Fungi	Ascomycota	Pichiomycetes	Serinales	Debaryomycetaceae	Priceomyces	Priceomyces fermenticarens	PrasannaKumar et al. (2020)	SAs	India	SMP_C	Non-rhizosphere sediments collected in area with vegetation	DBMY344	NCBI		ITS
OK	Fungi	Ascomycota	Pichiomycetes	Serinales	Debaryomycetaceae	Priceomyces	Priceomyces fermenticarens	PrasannaKumar et al. (2020)	SAs	India	SMP_C	Non-rhizosphere sediments collected in area with vegetation	DBMY503	NCBI		ITS
OK	Fungi	Ascomycota	Pichiomycetes	Serinales	Debaryomycetaceae	Priceomyces	Priceomyces fermenticarens	PrasannaKumar et al. (2020)	SAs	India	SMP_C	Non-rhizosphere sediments collected in area with vegetation	DBMY662	NCBI		ITS
OK	Fungi	Ascomycota	Pichiomycetes	Serinales	Debaryomycetaceae	Priceomyces	Priceomyces fermenticarens	PrasannaKumar et al. (2020)	SAs	India	SMP_C	Non-rhizosphere sediments collected in area with vegetation	DBMY821	NCBI		ITS
ok	Fungi	Ascomycota	Pichiomycetes	Serinales	Debaryomycetaceae	Scheffersomyces	Scheffersomyces coipomoensis	PrasannaKumar et al. (2020)	SAs	India	SMP_C	Non-rhizosphere sediments collected in area with vegetation	DBMY332	NCBI		ITS
ok	Fungi	Ascomycota	Pichiomycetes	Serinales	Debaryomycetaceae	Scheffersomyces	Scheffersomyces coipomoensis	PrasannaKumar et al. (2020)	SAs	India	SMP_C	Non-rhizosphere sediments collected in area with vegetation	DBMY491	NCBI		ITS
ok	Fungi	Ascomycota	Pichiomycetes	Serinales	Debaryomycetaceae	Scheffersomyces	Scheffersomyces coipomoensis	PrasannaKumar et al. (2020)	SAs	India	SMP_C	Non-rhizosphere sediments collected in area with vegetation	DBMY650	NCBI		ITS
ok	Fungi	Ascomycota	Pichiomycetes	Serinales	Debaryomycetaceae	Scheffersomyces	Scheffersomyces coipomoensis	PrasannaKumar et al. (2020)	SAs	India	SMP_C	Non-rhizosphere sediments collected in area with vegetation	DBMY809	NCBI		ITS
ok	Fungi	Ascomycota	Pichiomycetes	Serinales	Debaryomycetaceae	Scheffersomyces	Scheffersomyces ergatensis	PrasannaKumar et al. (2020)	SAs	India	SMP_C	Non-rhizosphere sediments collected in area with vegetation	DBMY13	NCBI		ITS
ok	Fungi	Ascomycota	Pichiomycetes	Serinales	Debaryomycetaceae	Scheffersomyces	Scheffersomyces ergatensis	PrasannaKumar et al. (2020)	SAs	India	SMP_C	Non-rhizosphere sediments collected in area with vegetation	DBMY39	NCBI		ITS
ok	Fungi	Ascomycota	Pichiomycetes	Serinales	Debaryomycetaceae	Scheffersomyces	Scheffersomyces ergatensis	PrasannaKumar et al. (2020)	SAs	India	SMP_C	Non-rhizosphere sediments collected in area with vegetation	DBMY173	NCBI		ITS
ok	Fungi	Ascomycota	Pichiomycetes	Serinales	Debaryomycetaceae	Scheffersomyces	Scheffersomyces ergatensis	PrasannaKumar et al. (2020)	SAs	India	SMP_C	Non-rhizosphere sediments collected in area with vegetation	DBMY200
ok	Fungi	Ascomycota	Pichiomycetes	Serinales	Debaryomycetaceae	Scheffersomyces	Scheffersomyces ergatensis	PrasannaKumar et al. (2020)	SAs	India	SMP_C	Non-rhizosphere sediments collected in area with vegetation	DBMY333
ok	Fungi	Ascomycota	Pichiomycetes	Serinales	Debaryomycetaceae	Scheffersomyces	Scheffersomyces ergatensis	PrasannaKumar et al. (2020)	SAs	India	SMP_C	Non-rhizosphere sediments collected in area with vegetation	DBMY359
ok	Fungi	Ascomycota	Pichiomycetes	Serinales	Debaryomycetaceae	Scheffersomyces	Scheffersomyces ergatensis	PrasannaKumar et al. (2020)	SAs	India	SMP_C	Non-rhizosphere sediments collected in area with vegetation	DBMY492
ok	Fungi	Ascomycota	Pichiomycetes	Serinales	Debaryomycetaceae	Scheffersomyces	Scheffersomyces ergatensis	PrasannaKumar et al. (2020)	SAs	India	SMP_C	Non-rhizosphere sediments collected in area with vegetation	DBMY518
ok	Fungi	Ascomycota	Pichiomycetes	Serinales	Debaryomycetaceae	Scheffersomyces	Scheffersomyces ergatensis	PrasannaKumar et al. (2020)	SAs	India	SMP_C	Non-rhizosphere sediments collected in area with vegetation	DBMY651
ok	Fungi	Ascomycota	Pichiomycetes	Serinales	Debaryomycetaceae	Scheffersomyces	Scheffersomyces ergatensis	PrasannaKumar et al. (2020)	SAs	India	SMP_C	Non-rhizosphere sediments collected in area with vegetation	DBMY677
ok	Fungi	Ascomycota	Pichiomycetes	Serinales	Debaryomycetaceae	Scheffersomyces	Scheffersomyces ergatensis	PrasannaKumar et al. (2020)	SAs	India	SMP_C	Non-rhizosphere sediments collected in area with vegetation	DBMY810
ok	Fungi	Ascomycota	Pichiomycetes	Serinales	Debaryomycetaceae	Scheffersomyces	Scheffersomyces ergatensis	PrasannaKumar et al. (2020)	SAs	India	SMP_C	Non-rhizosphere sediments collected in area with vegetation	DBMY836
ok	Fungi	Ascomycota	Pichiomycetes	Serinales	Debaryomycetaceae	Scheffersomyces	Scheffersomyces ergatensis	PrasannaKumar et al. (2020)	SAs	India	SMP_C	Non-rhizosphere sediments collected in area with vegetation	DBMY962
ok	Fungi	Ascomycota	Pichiomycetes	Serinales	Debaryomycetaceae	Scheffersomyces	Scheffersomyces ergatensis	PrasannaKumar et al. (2020)	SAs	India	SMP_C	Non-rhizosphere sediments collected in area with vegetation	DBMY971
ok	Fungi	Ascomycota	Pichiomycetes	Serinales	Debaryomycetaceae	Scheffersomyces	Scheffersomyces ergatensis	PrasannaKumar et al. (2020)	SAs	India	SMP_C	Non-rhizosphere sediments collected in area with vegetation	DBMY980
ok	Fungi	Ascomycota	Pichiomycetes	Serinales	Debaryomycetaceae	Scheffersomyces	Scheffersomyces ergatensis	PrasannaKumar et al. (2020)	SAs	India	SMP_C	Non-rhizosphere sediments collected in area with vegetation	DBMY989
ok	Fungi	Ascomycota	Pichiomycetes	Serinales	Debaryomycetaceae	Scheffersomyces	Scheffersomyces ergatensis	PrasannaKumar et al. (2020)	SAs	India	SMP_C	Non-rhizosphere sediments collected in area with vegetation	DBMY998
ok	Fungi	Ascomycota	Pichiomycetes	Serinales	Debaryomycetaceae	Scheffersomyces	Scheffersomyces ergatensis	PrasannaKumar et al. (2020)	SAs	India	SMP_C	Non-rhizosphere sediments collected in area with vegetation	DBMY1007
ok	Fungi	Ascomycota	Pichiomycetes	Serinales	Debaryomycetaceae	Scheffersomyces	Scheffersomyces ergatensis	PrasannaKumar et al. (2020)	SAs	India	SMP_C	Non-rhizosphere sediments collected in area with vegetation	DBMY1016
ok	Fungi	Ascomycota	Pichiomycetes	Serinales	Debaryomycetaceae	Scheffersomyces	Scheffersomyces shehatae	PrasannaKumar et al. (2020)	SAs	India	SMP_C	Non-rhizosphere sediments collected in area with vegetation	DBMY44
ok	Fungi	Ascomycota	Pichiomycetes	Serinales	Debaryomycetaceae	Scheffersomyces	Scheffersomyces shehatae	PrasannaKumar et al. (2020)	SAs	India	SMP_C	Non-rhizosphere sediments collected in area with vegetation	DBMY205
ok	Fungi	Ascomycota	Pichiomycetes	Serinales	Debaryomycetaceae	Scheffersomyces	Scheffersomyces shehatae	PrasannaKumar et al. (2020)	SAs	India	SMP_C	Non-rhizosphere sediments collected in area with vegetation	DBMY364
ok	Fungi	Ascomycota	Pichiomycetes	Serinales	Debaryomycetaceae	Scheffersomyces	Scheffersomyces shehatae	PrasannaKumar et al. (2020)	SAs	India	SMP_C	Non-rhizosphere sediments collected in area with vegetation	DBMY523
ok	Fungi	Ascomycota	Pichiomycetes	Serinales	Debaryomycetaceae	Scheffersomyces	Scheffersomyces shehatae	PrasannaKumar et al. (2020)	SAs	India	SMP_C	Non-rhizosphere sediments collected in area with vegetation	DBMY682
ok	Fungi	Ascomycota	Pichiomycetes	Serinales	Debaryomycetaceae	Scheffersomyces	Scheffersomyces shehatae	PrasannaKumar et al. (2020)	SAs	India	SMP_C	Non-rhizosphere sediments collected in area with vegetation	DBMY841
ok	Fungi	Ascomycota	Pichiomycetes	Serinales	Debaryomycetaceae	Scheffersomyces	Scheffersomyces shehatae	PrasannaKumar et al. (2020)	SAs	India	SMP_C	Non-rhizosphere sediments collected in area with vegetation	DBMY963
ok	Fungi	Ascomycota	Pichiomycetes	Serinales	Debaryomycetaceae	Scheffersomyces	Scheffersomyces shehatae	PrasannaKumar et al. (2020)	SAs	India	SMP_C	Non-rhizosphere sediments collected in area with vegetation	DBMY972
ok	Fungi	Ascomycota	Pichiomycetes	Serinales	Debaryomycetaceae	Scheffersomyces	Scheffersomyces shehatae	PrasannaKumar et al. (2020)	SAs	India	SMP_C	Non-rhizosphere sediments collected in area with vegetation	DBMY981
ok	Fungi	Ascomycota	Pichiomycetes	Serinales	Debaryomycetaceae	Scheffersomyces	Scheffersomyces shehatae	PrasannaKumar et al. (2020)	SAs	India	SMP_C	Non-rhizosphere sediments collected in area with vegetation	DBMY990
ok	Fungi	Ascomycota	Pichiomycetes	Serinales	Debaryomycetaceae	Scheffersomyces	Scheffersomyces shehatae	PrasannaKumar et al. (2020)	SAs	India	SMP_C	Non-rhizosphere sediments collected in area with vegetation	DBMY999
ok	Fungi	Ascomycota	Pichiomycetes	Serinales	Debaryomycetaceae	Scheffersomyces	Scheffersomyces shehatae	PrasannaKumar et al. (2020)	SAs	India	SMP_C	Non-rhizosphere sediments collected in area with vegetation	DBMY1008
ok	Fungi	Ascomycota	Pichiomycetes	Serinales	Debaryomycetaceae	Scheffersomyces	Scheffersomyces shehatae	PrasannaKumar et al. (2020)	SAs	India	SMP_C	Non-rhizosphere sediments collected in area with vegetation	DBMY1017
OK	Fungi	Ascomycota	Pichiomycetes	Serinales	Debaryomycetaceae	Schwanniomyces	Schwanniomyces pseudopolymorphus	PrasannaKumar et al. (2020)	SAs	India	SMP_C	Non-rhizosphere sediments collected in area with vegetation	DBMY62	NCBI		ITS
OK	Fungi	Ascomycota	Pichiomycetes	Serinales	Debaryomycetaceae	Schwanniomyces	Schwanniomyces pseudopolymorphus	PrasannaKumar et al. (2020)	SAs	India	SMP_C	Non-rhizosphere sediments collected in area with vegetation	DBMY223	NCBI		ITS
OK	Fungi	Ascomycota	Pichiomycetes	Serinales	Debaryomycetaceae	Schwanniomyces	Schwanniomyces pseudopolymorphus	PrasannaKumar et al. (2020)	SAs	India	SMP_C	Non-rhizosphere sediments collected in area with vegetation	DBMY382	NCBI		ITS
OK	Fungi	Ascomycota	Pichiomycetes	Serinales	Debaryomycetaceae	Schwanniomyces	Schwanniomyces pseudopolymorphus	PrasannaKumar et al. (2020)	SAs	India	SMP_C	Non-rhizosphere sediments collected in area with vegetation	DBMY541	NCBI		ITS
OK	Fungi	Ascomycota	Pichiomycetes	Serinales	Debaryomycetaceae	Schwanniomyces	Schwanniomyces pseudopolymorphus	PrasannaKumar et al. (2020)	SAs	India	SMP_C	Non-rhizosphere sediments collected in area with vegetation	DBMY700	NCBI		ITS
OK	Fungi	Ascomycota	Pichiomycetes	Serinales	Debaryomycetaceae	Schwanniomyces	Schwanniomyces pseudopolymorphus	PrasannaKumar et al. (2020)	SAs	India	SMP_C	Non-rhizosphere sediments collected in area with vegetation	DBMY858	NCBI		ITS
ok	Fungi	Ascomycota	Pichiomycetes	Pichiales	Pichiaceae	Saturnispora	Saturnispora mangrovi	El-Samawaty et al. (2019)	WAs	Saudi Arabia	SMP_E	decaying leaves	SY07	NCBI	MH559120	ITS
ok	Fungi	Ascomycota	Pichiomycetes	Serinales	Debaryomycetaceae	Scheffersomyces	Scheffersomyces coipomoensis	PrasannaKumar et al. (2020)	SAs	India	SMP_C	Non-rhizosphere sediments collected in area with vegetation	DBMY12	NCBI		ITS
ok	Fungi	Ascomycota	Pichiomycetes	Serinales	Debaryomycetaceae	Scheffersomyces	Scheffersomyces coipomoensis	PrasannaKumar et al. (2020)	SAs	India	SMP_C	Non-rhizosphere sediments collected in area with vegetation	DBMY172	NCBI		ITS
ok	Fungi	Ascomycota	Pichiomycetes	Serinales	Debaryomycetaceae	Suhomyces	Suhomyces xylopsoci	PrasannaKumar et al. (2020)	SAs	India	SMP_C	Non-rhizosphere sediments collected in area with vegetation	DBMY5	NCBI
ok	Fungi	Ascomycota	Pichiomycetes	Serinales	Debaryomycetaceae	Suhomyces	Suhomyces xylopsoci	PrasannaKumar et al. (2020)	SAs	India	SMP_C	Non-rhizosphere sediments collected in area with vegetation	DBMY165	NCBI		ITS
ok	Fungi	Ascomycota	Pichiomycetes	Serinales	Debaryomycetaceae	Suhomyces	Suhomyces xylopsoci	PrasannaKumar et al. (2020)	SAs	India	SMP_C	Non-rhizosphere sediments collected in area with vegetation	DBMY326	NCBI		ITS
ok	Fungi	Ascomycota	Pichiomycetes	Serinales	Debaryomycetaceae	Suhomyces	Suhomyces xylopsoci	PrasannaKumar et al. (2020)	SAs	India	SMP_C	Non-rhizosphere sediments collected in area with vegetation	DBMY485	NCBI		ITS
ok	Fungi	Ascomycota	Pichiomycetes	Serinales	Debaryomycetaceae	Suhomyces	Suhomyces xylopsoci	PrasannaKumar et al. (2020)	SAs	India	SMP_C	Non-rhizosphere sediments collected in area with vegetation	DBMY644	NCBI		ITS
ok	Fungi	Ascomycota	Pichiomycetes	Serinales	Debaryomycetaceae	Suhomyces	Suhomyces xylopsoci	PrasannaKumar et al. (2020)	SAs	India	SMP_C	Non-rhizosphere sediments collected in area with vegetation	DBMY803	NCBI		ITS
ok	Fungi	Ascomycota	Pichiomycetes	Serinales	Metschnikowiaceae	Sungouiella	Sungouiella intermedia	PrasannaKumar et al. (2020)	SAs	India	SMP_C	Non-rhizosphere sediments collected in area with vegetation	DBMY42	NCBI		ITS
ok	Fungi	Ascomycota	Pichiomycetes	Serinales	Metschnikowiaceae	Sungouiella	Sungouiella intermedia	PrasannaKumar et al. (2020)	SAs	India	SMP_C	Non-rhizosphere sediments collected in area with vegetation	DBMY203	NCBI		ITS
ok	Fungi	Ascomycota	Pichiomycetes	Serinales	Metschnikowiaceae	Sungouiella	Sungouiella intermedia	PrasannaKumar et al. (2020)	SAs	India	SMP_C	Non-rhizosphere sediments collected in area with vegetation	DBMY362	NCBI		ITS
ok	Fungi	Ascomycota	Pichiomycetes	Serinales	Metschnikowiaceae	Sungouiella	Sungouiella intermedia	PrasannaKumar et al. (2020)	SAs	India	SMP_C	Non-rhizosphere sediments collected in area with vegetation	DBMY521	NCBI		ITS
ok	Fungi	Ascomycota	Pichiomycetes	Serinales	Metschnikowiaceae	Sungouiella	Sungouiella intermedia	PrasannaKumar et al. (2020)	SAs	India	SMP_C	Non-rhizosphere sediments collected in area with vegetation	DBMY680	NCBI		ITS
ok	Fungi	Ascomycota	Pichiomycetes	Serinales	Metschnikowiaceae	Sungouiella	Sungouiella intermedia	PrasannaKumar et al. (2020)	SAs	India	SMP_C	Non-rhizosphere sediments collected in area with vegetation	DBMY839	NCBI		ITS
ok	Fungi	Ascomycota	Pichiomycetes	Serinales	Debaryomycetaceae	Yamadazyma	Yamadazyma scolyti	PrasannaKumar et al. (2020)	SAs	India	SMP_C	Non-rhizosphere sediments collected in area with vegetation	DBMY90	NCBI		ITS
ok	Fungi	Ascomycota	Pichiomycetes	Serinales	Debaryomycetaceae	Yamadazyma	Yamadazyma scolyti	PrasannaKumar et al. (2020)	SAs	India	SMP_C	Non-rhizosphere sediments collected in area with vegetation	DBMY251	NCBI		ITS
ok	Fungi	Ascomycota	Pichiomycetes	Serinales	Debaryomycetaceae	Yamadazyma	Yamadazyma scolyti	PrasannaKumar et al. (2020)	SAs	India	SMP_C	Non-rhizosphere sediments collected in area with vegetation	DBMY410	NCBI		ITS
ok	Fungi	Ascomycota	Pichiomycetes	Serinales	Debaryomycetaceae	Yamadazyma	Yamadazyma scolyti	PrasannaKumar et al. (2020)	SAs	India	SMP_C	Non-rhizosphere sediments collected in area with vegetation	DBMY569	NCBI		ITS
ok	Fungi	Ascomycota	Pichiomycetes	Serinales	Debaryomycetaceae	Yamadazyma	Yamadazyma scolyti	PrasannaKumar et al. (2020)	SAs	India	SMP_C	Non-rhizosphere sediments collected in area with vegetation	DBMY728	NCBI		ITS
ok	Fungi	Ascomycota	Pichiomycetes	Serinales	Debaryomycetaceae	Yamadazyma	Yamadazyma scolyti	PrasannaKumar et al. (2020)	SAs	India	SMP_C	Non-rhizosphere sediments collected in area with vegetation	DBMY886	NCBI		ITS
ok	Fungi	Ascomycota	Pichiomycetes	Serinales	Debaryomycetaceae	Yamadazyma	Yamadazyma triangularis	PrasannaKumar et al. (2020)	SAs	India	SMP_C	Non-rhizosphere sediments collected in area with vegetation	DBMY88	NCBI		ITS
ok	Fungi	Ascomycota	Pichiomycetes	Serinales	Debaryomycetaceae	Yamadazyma	Yamadazyma triangularis	PrasannaKumar et al. (2020)	SAs	India	SMP_C	Non-rhizosphere sediments collected in area with vegetation	DBMY249	NCBI		ITS
ok	Fungi	Ascomycota	Pichiomycetes	Serinales	Debaryomycetaceae	Yamadazyma	Yamadazyma triangularis	PrasannaKumar et al. (2020)	SAs	India	SMP_C	Non-rhizosphere sediments collected in area with vegetation	DBMY408	NCBI		ITS
ok	Fungi	Ascomycota	Pichiomycetes	Serinales	Debaryomycetaceae	Yamadazyma	Yamadazyma triangularis	PrasannaKumar et al. (2020)	SAs	India	SMP_C	Non-rhizosphere sediments collected in area with vegetation	DBMY567	NCBI		ITS
ok	Fungi	Ascomycota	Pichiomycetes	Serinales	Debaryomycetaceae	Yamadazyma	Yamadazyma triangularis	PrasannaKumar et al. (2020)	SAs	India	SMP_C	Non-rhizosphere sediments collected in area with vegetation	DBMY726	NCBI		ITS
ok	Fungi	Ascomycota	Pichiomycetes	Serinales	Debaryomycetaceae	Yamadazyma	Yamadazyma triangularis	PrasannaKumar et al. (2020)	SAs	India	SMP_C	Non-rhizosphere sediments collected in area with vegetation	DBMY884	NCBI		ITS
ok	Fungi	Ascomycota	Saccharomycetes	Saccharomycetales	Saccharomycetales fam Incertae sedis	Candida	Candida albicans	PrasannaKumar et al. (2020)	SAs	India	SMP_C	Non-rhizosphere sediments collected in area with vegetation	DBMY11	NCBI		ITS
ok	Fungi	Ascomycota	Saccharomycetes	Saccharomycetales	Saccharomycetales fam Incertae sedis	Candida	Candida albicans	PrasannaKumar et al. (2020)	SAs	India	SMP_C	Non-rhizosphere sediments collected in area with vegetation	DBMY171	NCBI		ITS
ok	Fungi	Ascomycota	Saccharomycetes	Saccharomycetales	Saccharomycetales fam Incertae sedis	Candida	Candida albicans	PrasannaKumar et al. (2020)	SAs	India	SMP_C	Non-rhizosphere sediments collected in area with vegetation	DBMY331	NCBI		ITS
ok	Fungi	Ascomycota	Saccharomycetes	Saccharomycetales	Saccharomycetales fam Incertae sedis	Candida	Candida albicans	PrasannaKumar et al. (2020)	SAs	India	SMP_C	Non-rhizosphere sediments collected in area with vegetation	DBMY490	NCBI		ITS
ok	Fungi	Ascomycota	Saccharomycetes	Saccharomycetales	Saccharomycetales fam Incertae sedis	Candida	Candida albicans	PrasannaKumar et al. (2020)	SAs	India	SMP_C	Non-rhizosphere sediments collected in area with vegetation	DBMY649	NCBI		ITS
ok	Fungi	Ascomycota	Saccharomycetes	Saccharomycetales	Saccharomycetales fam Incertae sedis	Candida	Candida albicans	PrasannaKumar et al. (2020)	SAs	India	SMP_C	Non-rhizosphere sediments collected in area with vegetation	DBMY808	NCBI		ITS
ok	Fungi	Ascomycota	Saccharomycetes	Saccharomycetales	Saccharomycetales fam Incertae sedis	Candida	Candida andamanensis	Am-In et al. (2011)	SEAs	Thailand	WT	water	R31	NCBI	AB525239	ITS
OK	Fungi	Ascomycota	Saccharomycetes	Saccharomycetales	Saccharomycetales fam Incertae sedis	Candida	Candida berthetii	Am-In et al. (2011)	SEAs	Thailand	WT	water	NBRC 10266	NCBI	AB534175	ITS
OK	Fungi	Ascomycota	Saccharomycetes	Saccharomycetales	Saccharomycetales fam Incertae sedis	Candida	Candida boidinii	PrasannaKumar et al. (2020)	SAs	India	SMP_C	Non-rhizosphere sediments collected in area with vegetation	DBMY18	NCBI	KJ706237	ITS
OK	Fungi	Ascomycota	Saccharomycetes	Saccharomycetales	Saccharomycetales fam Incertae sedis	Candida	Candida boidinii	PrasannaKumar et al. (2020)	SAs	India	SMP_C	Non-rhizosphere sediments collected in area with vegetation	DBMY178	NCBI	KJ706396	ITS
OK	Fungi	Ascomycota	Saccharomycetes	Saccharomycetales	Saccharomycetales fam Incertae sedis	Candida	Candida boidinii	PrasannaKumar et al. (2020)	SAs	India	SMP_C	Non-rhizosphere sediments collected in area with vegetation	DBMY338	NCBI	KJ706555	ITS
OK	Fungi	Ascomycota	Saccharomycetes	Saccharomycetales	Saccharomycetales fam Incertae sedis	Candida	Candida boidinii	PrasannaKumar et al. (2020)	SAs	India	SMP_C	Non-rhizosphere sediments collected in area with vegetation	DBMY497	NCBI	KJ706714	ITS
OK	Fungi	Ascomycota	Saccharomycetes	Saccharomycetales	Saccharomycetales fam Incertae sedis	Candida	Candida boidinii	PrasannaKumar et al. (2020)	SAs	India	SMP_C	Non-rhizosphere sediments collected in area with vegetation	DBMY656	NCBI	KJ706873	ITS
OK	Fungi	Ascomycota	Saccharomycetes	Saccharomycetales	Saccharomycetales fam Incertae sedis	Candida	Candida boidinii	PrasannaKumar et al. (2020)	SAs	India	SMP_C	Non-rhizosphere sediments collected in area with vegetation	DBMY815	NCBI	KJ707032	ITS
OK	Fungi	Ascomycota	Saccharomycetes	Saccharomycetales	Saccharomycetales fam Incertae sedis	Candida	Candida boleticola	PrasannaKumar et al. (2020)	SAs	India	SMP_C	Non-rhizosphere sediments collected in area with vegetation	DBMY29	NCBI	KJ706248	ITS
OK	Fungi	Ascomycota	Saccharomycetes	Saccharomycetales	Saccharomycetales fam Incertae sedis	Candida	Candida boleticola	PrasannaKumar et al. (2020)	SAs	India	SMP_C	Non-rhizosphere sediments collected in area with vegetation	DBMY189	NCBI	KJ706407	ITS
OK	Fungi	Ascomycota	Saccharomycetes	Saccharomycetales	Saccharomycetales fam Incertae sedis	Candida	Candida boleticola	PrasannaKumar et al. (2020)	SAs	India	SMP_C	Non-rhizosphere sediments collected in area with vegetation	DBMY349	NCBI	KJ706566	ITS
OK	Fungi	Ascomycota	Saccharomycetes	Saccharomycetales	Saccharomycetales fam Incertae sedis	Candida	Candida boleticola	PrasannaKumar et al. (2020)	SAs	India	SMP_C	Non-rhizosphere sediments collected in area with vegetation	DBMY508	NCBI	KJ706725	ITS
OK	Fungi	Ascomycota	Saccharomycetes	Saccharomycetales	Saccharomycetales fam Incertae sedis	Candida	Candida boleticola	PrasannaKumar et al. (2020)	SAs	India	SMP_C	Non-rhizosphere sediments collected in area with vegetation	DBMY667	NCBI	KJ706884	ITS
OK	Fungi	Ascomycota	Saccharomycetes	Saccharomycetales	Saccharomycetales fam Incertae sedis	Candida	Candida boleticola	PrasannaKumar et al. (2020)	SAs	India	SMP_C	Non-rhizosphere sediments collected in area with vegetation	DBMY826	NCBI	KJ707043	ITS
OK	Fungi	Ascomycota	Saccharomycetes	Saccharomycetales	Saccharomycetales fam Incertae sedis	Candida	Candida carvajalis	PrasannaKumar et al. (2020)	SAs	India	SMP_C	Non-rhizosphere sediments collected in area with vegetation	DBMY17	NCBI		ITS
OK	Fungi	Ascomycota	Saccharomycetes	Saccharomycetales	Saccharomycetales fam Incertae sedis	Candida	Candida carvajalis	PrasannaKumar et al. (2020)	SAs	India	SMP_C	Non-rhizosphere sediments collected in area with vegetation	DBMY177	NCBI		ITS
OK	Fungi	Ascomycota	Saccharomycetes	Saccharomycetales	Saccharomycetales fam Incertae sedis	Candida	Candida carvajalis	PrasannaKumar et al. (2020)	SAs	India	SMP_C	Non-rhizosphere sediments collected in area with vegetation	DBMY337	NCBI		ITS
OK	Fungi	Ascomycota	Saccharomycetes	Saccharomycetales	Saccharomycetales fam Incertae sedis	Candida	Candida carvajalis	PrasannaKumar et al. (2020)	SAs	India	SMP_C	Non-rhizosphere sediments collected in area with vegetation	DBMY496	NCBI		ITS
OK	Fungi	Ascomycota	Saccharomycetes	Saccharomycetales	Saccharomycetales fam Incertae sedis	Candida	Candida carvajalis	PrasannaKumar et al. (2020)	SAs	India	SMP_C	Non-rhizosphere sediments collected in area with vegetation	DBMY655	NCBI		ITS
OK	Fungi	Ascomycota	Saccharomycetes	Saccharomycetales	Saccharomycetales fam Incertae sedis	Candida	Candida carvajalis	PrasannaKumar et al. (2020)	SAs	India	SMP_C	Non-rhizosphere sediments collected in area with vegetation	DBMY814	NCBI		ITS
OK	Fungi	Ascomycota	Saccharomycetes	Saccharomycetales	Saccharomycetales fam Incertae sedis	Candida	Candida carvajalis	PrasannaKumar et al. (2020)	SAs	India	SMP_C	Non-rhizosphere sediments collected in area with vegetation	DBMY959	NCBI		ITS
OK	Fungi	Ascomycota	Saccharomycetes	Saccharomycetales	Saccharomycetales fam Incertae sedis	Candida	Candida carvajalis	PrasannaKumar et al. (2020)	SAs	India	SMP_C	Non-rhizosphere sediments collected in area with vegetation	DBMY968	NCBI		ITS
OK	Fungi	Ascomycota	Saccharomycetes	Saccharomycetales	Saccharomycetales fam Incertae sedis	Candida	Candida carvajalis	PrasannaKumar et al. (2020)	SAs	India	SMP_C	Non-rhizosphere sediments collected in area with vegetation	DBMY977	NCBI		ITS
OK	Fungi	Ascomycota	Saccharomycetes	Saccharomycetales	Saccharomycetales fam Incertae sedis	Candida	Candida carvajalis	PrasannaKumar et al. (2020)	SAs	India	SMP_C	Non-rhizosphere sediments collected in area with vegetation	DBMY986	NCBI		ITS
OK	Fungi	Ascomycota	Saccharomycetes	Saccharomycetales	Saccharomycetales fam Incertae sedis	Candida	Candida carvajalis	PrasannaKumar et al. (2020)	SAs	India	SMP_C	Non-rhizosphere sediments collected in area with vegetation	DBMY995	NCBI		ITS
OK	Fungi	Ascomycota	Saccharomycetes	Saccharomycetales	Saccharomycetales fam Incertae sedis	Candida	Candida carvajalis	PrasannaKumar et al. (2020)	SAs	India	SMP_C	Non-rhizosphere sediments collected in area with vegetation	DBMY1004	NCBI		ITS
OK	Fungi	Ascomycota	Saccharomycetes	Saccharomycetales	Saccharomycetales fam Incertae sedis	Candida	Candida carvajalis	PrasannaKumar et al. (2020)	SAs	India	SMP_C	Non-rhizosphere sediments collected in area with vegetation	DBMY1013	NCBI		ITS
OK	Fungi	Ascomycota	Saccharomycetes	Saccharomycetales	Saccharomycetales fam Incertae sedis	Candida	Candida dubliniensis	Vidya and Sebastian (2022)	SAs	India	SMP_C	Non-rhizosphere sediments collected in area with vegetation	CUMB VP - KG3-05	NCBI	MT132376	ITS
OK	Fungi	Ascomycota	Saccharomycetes	Saccharomycetales	Saccharomycetales fam Incertae sedis	Candida	Candida duobushaemuli	PrasannaKumar et al. (2020)	SAs	India	SMP_C	Non-rhizosphere sediments collected in area with vegetation	DBMY14	NCBI		ITS
OK	Fungi	Ascomycota	Saccharomycetes	Saccharomycetales	Saccharomycetales fam Incertae sedis	Candida	Candida duobushaemuli	PrasannaKumar et al. (2020)	SAs	India	SMP_C	Non-rhizosphere sediments collected in area with vegetation	DBMY174	NCBI		ITS
OK	Fungi	Ascomycota	Saccharomycetes	Saccharomycetales	Saccharomycetales fam Incertae sedis	Candida	Candida duobushaemuli	PrasannaKumar et al. (2020)	SAs	India	SMP_C	Non-rhizosphere sediments collected in area with vegetation	DBMY334	NCBI		ITS
OK	Fungi	Ascomycota	Saccharomycetes	Saccharomycetales	Saccharomycetales fam Incertae sedis	Candida	Candida duobushaemuli	PrasannaKumar et al. (2020)	SAs	India	SMP_C	Non-rhizosphere sediments collected in area with vegetation	DBMY493	NCBI		ITS
OK	Fungi	Ascomycota	Saccharomycetes	Saccharomycetales	Saccharomycetales fam Incertae sedis	Candida	Candida duobushaemuli	PrasannaKumar et al. (2020)	SAs	India	SMP_C	Non-rhizosphere sediments collected in area with vegetation	DBMY652	NCBI		ITS
OK	Fungi	Ascomycota	Saccharomycetes	Saccharomycetales	Saccharomycetales fam Incertae sedis	Candida	Candida duobushaemuli	PrasannaKumar et al. (2020)	SAs	India	SMP_C	Non-rhizosphere sediments collected in area with vegetation	DBMY811	NCBI		ITS
OK	Fungi	Ascomycota	Saccharomycetes	Saccharomycetales	Saccharomycetales fam Incertae sedis	Candida	Candida glaebosa	PrasannaKumar et al. (2020)	SAs	India	SMP_C	Non-rhizosphere sediments collected in area with vegetation	DBMY23	NCBI	KJ706242	ITS
OK	Fungi	Ascomycota	Saccharomycetes	Saccharomycetales	Saccharomycetales fam Incertae sedis	Candida	Candida glaebosa	PrasannaKumar et al. (2020)	SAs	India	SMP_C	Non-rhizosphere sediments collected in area with vegetation	DBMY183	NCBI	KJ706401	ITS
OK	Fungi	Ascomycota	Saccharomycetes	Saccharomycetales	Saccharomycetales fam Incertae sedis	Candida	Candida glaebosa	PrasannaKumar et al. (2020)	SAs	India	SMP_C	Non-rhizosphere sediments collected in area with vegetation	DBMY343	NCBI	KJ706560	ITS
OK	Fungi	Ascomycota	Saccharomycetes	Saccharomycetales	Saccharomycetales fam Incertae sedis	Candida	Candida glaebosa	PrasannaKumar et al. (2020)	SAs	India	SMP_C	Non-rhizosphere sediments collected in area with vegetation	DBMY502	NCBI	KJ706719	ITS
OK	Fungi	Ascomycota	Saccharomycetes	Saccharomycetales	Saccharomycetales fam Incertae sedis	Candida	Candida glaebosa	PrasannaKumar et al. (2020)	SAs	India	SMP_C	Non-rhizosphere sediments collected in area with vegetation	DBMY661	NCBI	KJ706878	ITS
OK	Fungi	Ascomycota	Saccharomycetes	Saccharomycetales	Saccharomycetales fam Incertae sedis	Candida	Candida glaebosa	PrasannaKumar et al. (2020)	SAs	India	SMP_C	Non-rhizosphere sediments collected in area with vegetation	DBMY820	NCBI	KJ707037	ITS
OK	Fungi	Ascomycota	Saccharomycetes	Saccharomycetales	Saccharomycetales fam Incertae sedis	Candida	Candida haemuli	PrasannaKumar et al. (2020)	SAs	India	SMP_C	Non-rhizosphere sediments collected in area with vegetation	DBMY10	NCBI		ITS
OK	Fungi	Ascomycota	Saccharomycetes	Saccharomycetales	Saccharomycetales fam Incertae sedis	Candida	Candida haemuli	PrasannaKumar et al. (2020)	SAs	India	SMP_C	Non-rhizosphere sediments collected in area with vegetation	DBMY170	NCBI		ITS
OK	Fungi	Ascomycota	Saccharomycetes	Saccharomycetales	Saccharomycetales fam Incertae sedis	Candida	Candida haemuli	PrasannaKumar et al. (2020)	SAs	India	SMP_C	Non-rhizosphere sediments collected in area with vegetation	DBMY330	NCBI		ITS
OK	Fungi	Ascomycota	Saccharomycetes	Saccharomycetales	Saccharomycetales fam Incertae sedis	Candida	Candida haemuli	PrasannaKumar et al. (2020)	SAs	India	SMP_C	Non-rhizosphere sediments collected in area with vegetation	DBMY489	NCBI		ITS
OK	Fungi	Ascomycota	Saccharomycetes	Saccharomycetales	Saccharomycetales fam Incertae sedis	Candida	Candida haemuli	PrasannaKumar et al. (2020)	SAs	India	SMP_C	Non-rhizosphere sediments collected in area with vegetation	DBMY648	NCBI		ITS
OK	Fungi	Ascomycota	Saccharomycetes	Saccharomycetales	Saccharomycetales fam Incertae sedis	Candida	Candida haemuli	PrasannaKumar et al. (2020)	SAs	India	SMP_C	Non-rhizosphere sediments collected in area with vegetation	DBMY807	NCBI		ITS
OK	Fungi	Ascomycota	Saccharomycetes	Saccharomycetales	Saccharomycetales fam Incertae sedis	Candida	Candida hungchunana	PrasannaKumar et al. (2020)	SAs	India	SMP_C	Non-rhizosphere sediments collected in area with vegetation	DBMY36	NCBI	KJ706255	ITS
OK	Fungi	Ascomycota	Saccharomycetes	Saccharomycetales	Saccharomycetales fam Incertae sedis	Candida	Candida hungchunana	PrasannaKumar et al. (2020)	SAs	India	SMP_C	Non-rhizosphere sediments collected in area with vegetation	DBMY196	NCBI	KJ706414	ITS
OK	Fungi	Ascomycota	Saccharomycetes	Saccharomycetales	Saccharomycetales fam Incertae sedis	Candida	Candida hungchunana	PrasannaKumar et al. (2020)	SAs	India	SMP_C	Non-rhizosphere sediments collected in area with vegetation	DBMY356	NCBI	KJ706573	ITS
OK	Fungi	Ascomycota	Saccharomycetes	Saccharomycetales	Saccharomycetales fam Incertae sedis	Candida	Candida hungchunana	PrasannaKumar et al. (2020)	SAs	India	SMP_C	Non-rhizosphere sediments collected in area with vegetation	DBMY515	NCBI	KJ706732	ITS
OK	Fungi	Ascomycota	Saccharomycetes	Saccharomycetales	Saccharomycetales fam Incertae sedis	Candida	Candida hungchunana	PrasannaKumar et al. (2020)	SAs	India	SMP_C	Non-rhizosphere sediments collected in area with vegetation	DBMY674	NCBI	KJ706891	ITS
OK	Fungi	Ascomycota	Saccharomycetes	Saccharomycetales	Saccharomycetales fam Incertae sedis	Candida	Candida hungchunana	PrasannaKumar et al. (2020)	SAs	India	SMP_C	Non-rhizosphere sediments collected in area with vegetation	DBMY833	NCBI	KJ707050	ITS
OK	Fungi	Ascomycota	Saccharomycetes	Saccharomycetales	Saccharomycetales fam Incertae sedis	Candida	Candida insectamans	PrasannaKumar et al. (2020)	SAs	India	SMP_C	Non-rhizosphere sediments collected in area with vegetation	DBMY33	NCBI	KJ706252	ITS
OK	Fungi	Ascomycota	Saccharomycetes	Saccharomycetales	Saccharomycetales fam Incertae sedis	Candida	Candida insectamans	PrasannaKumar et al. (2020)	SAs	India	SMP_C	Non-rhizosphere sediments collected in area with vegetation	DBMY193	NCBI	KJ706411	ITS
OK	Fungi	Ascomycota	Saccharomycetes	Saccharomycetales	Saccharomycetales fam Incertae sedis	Candida	Candida insectamans	PrasannaKumar et al. (2020)	SAs	India	SMP_C	Non-rhizosphere sediments collected in area with vegetation	DBMY353	NCBI	KJ706570	ITS
OK	Fungi	Ascomycota	Saccharomycetes	Saccharomycetales	Saccharomycetales fam Incertae sedis	Candida	Candida insectamans	PrasannaKumar et al. (2020)	SAs	India	SMP_C	Non-rhizosphere sediments collected in area with vegetation	DBMY512	NCBI	KJ706729	ITS
OK	Fungi	Ascomycota	Saccharomycetes	Saccharomycetales	Saccharomycetales fam Incertae sedis	Candida	Candida insectamans	PrasannaKumar et al. (2020)	SAs	India	SMP_C	Non-rhizosphere sediments collected in area with vegetation	DBMY671	NCBI	KJ706888	ITS
OK	Fungi	Ascomycota	Saccharomycetes	Saccharomycetales	Saccharomycetales fam Incertae sedis	Candida	Candida insectamans	PrasannaKumar et al. (2020)	SAs	India	SMP_C	Non-rhizosphere sediments collected in area with vegetation	DBMY830	NCBI	KJ707047	ITS
OK	Fungi	Ascomycota	Saccharomycetes	Saccharomycetales	Saccharomycetales fam Incertae sedis	Candida	Candida insectamans	PrasannaKumar et al. (2020)	SAs	India	SMP_C	Non-rhizosphere sediments collected in area with vegetation	DBMY960	NCBI	KJ707177	ITS
OK	Fungi	Ascomycota	Saccharomycetes	Saccharomycetales	Saccharomycetales fam Incertae sedis	Candida	Candida insectamans	PrasannaKumar et al. (2020)	SAs	India	SMP_C	Non-rhizosphere sediments collected in area with vegetation	DBMY969	NCBI	KJ707186	ITS
OK	Fungi	Ascomycota	Saccharomycetes	Saccharomycetales	Saccharomycetales fam Incertae sedis	Candida	Candida insectamans	PrasannaKumar et al. (2020)	SAs	India	SMP_C	Non-rhizosphere sediments collected in area with vegetation	DBMY978	NCBI	KJ707195	ITS
OK	Fungi	Ascomycota	Saccharomycetes	Saccharomycetales	Saccharomycetales fam Incertae sedis	Candida	Candida insectamans	PrasannaKumar et al. (2020)	SAs	India	SMP_C	Non-rhizosphere sediments collected in area with vegetation	DBMY987	NCBI	KJ707204	ITS
OK	Fungi	Ascomycota	Saccharomycetes	Saccharomycetales	Saccharomycetales fam Incertae sedis	Candida	Candida insectamans	PrasannaKumar et al. (2020)	SAs	India	SMP_C	Non-rhizosphere sediments collected in area with vegetation	DBMY996	NCBI	KJ707213	ITS
OK	Fungi	Ascomycota	Saccharomycetes	Saccharomycetales	Saccharomycetales fam Incertae sedis	Candida	Candida insectamans	PrasannaKumar et al. (2020)	SAs	India	SMP_C	Non-rhizosphere sediments collected in area with vegetation	DBMY1005	NCBI	KJ707222	ITS
OK	Fungi	Ascomycota	Saccharomycetes	Saccharomycetales	Saccharomycetales fam Incertae sedis	Candida	Candida insectamans	PrasannaKumar et al. (2020)	SAs	India	SMP_C	Non-rhizosphere sediments collected in area with vegetation	DBMY1014	NCBI	KJ707231	ITS
OK	Fungi	Ascomycota	Saccharomycetes	Saccharomycetales	Saccharomycetales fam Incertae sedis	Candida	Candida laemsonensis	Am-In et al. (2011)	SEAs	Thailand	WT	Water	RV5	NCBI	AB534173	ITS
OK	Fungi	Ascomycota	Saccharomycetes	Saccharomycetales	Saccharomycetales fam Incertae sedis	Candida	Candida laemsonensis	Am-In et al. (2011)	SEAs	Thailand	WT	Water	RV140	NCBI	AB534174	ITS
OK	Fungi	Ascomycota	Saccharomycetes	Saccharomycetales	Saccharomycetales fam Incertae sedis	Candida	Candida membranifaciens	Vidya and Sebastian (2022)	SAs	India	SMP_C	Non-rhizosphere sediments collected in area with vegetation	CUMB VP –EL5-01	NCBI	MW617296	ITS
OK	Fungi	Ascomycota	Saccharomycetes	Saccharomycetales	Saccharomycetales fam Incertae sedis	Candida	Candida membranifaciens	PrasannaKumar et al. (2020)	SAs	India	SMP_C	Non-rhizosphere sediments collected in area with vegetation	DBMY21	NCBI	KJ706240	ITS
OK	Fungi	Ascomycota	Saccharomycetes	Saccharomycetales	Saccharomycetales fam Incertae sedis	Candida	Candida membranifaciens	PrasannaKumar et al. (2020)	SAs	India	SMP_C	Non-rhizosphere sediments collected in area with vegetation	DBMY181	NCBI	KJ706399	ITS
OK	Fungi	Ascomycota	Saccharomycetes	Saccharomycetales	Saccharomycetales fam Incertae sedis	Candida	Candida membranifaciens	PrasannaKumar et al. (2020)	SAs	India	SMP_C	Non-rhizosphere sediments collected in area with vegetation	DBMY341	NCBI	KJ706558	ITS
OK	Fungi	Ascomycota	Saccharomycetes	Saccharomycetales	Saccharomycetales fam Incertae sedis	Candida	Candida membranifaciens	PrasannaKumar et al. (2020)	SAs	India	SMP_C	Non-rhizosphere sediments collected in area with vegetation	DBMY500	NCBI	KJ706717	ITS
OK	Fungi	Ascomycota	Saccharomycetes	Saccharomycetales	Saccharomycetales fam Incertae sedis	Candida	Candida membranifaciens	PrasannaKumar et al. (2020)	SAs	India	SMP_C	Non-rhizosphere sediments collected in area with vegetation	DBMY659	NCBI	KJ706876	ITS
OK	Fungi	Ascomycota	Saccharomycetes	Saccharomycetales	Saccharomycetales fam Incertae sedis	Candida	Candida membranifaciens	PrasannaKumar et al. (2020)	SAs	India	SMP_C	Non-rhizosphere sediments collected in area with vegetation	DBMY818	NCBI	KJ707035	ITS
OK	Fungi	Ascomycota	Saccharomycetes	Saccharomycetales	Saccharomycetales fam Incertae sedis	Candida	Candida metapsilosis	Vidya and Sebastian (2022)	SAs	India	SMP_C	Non-rhizosphere sediments collected in area with vegetation	CUMB VP –VL1-05	NCBI	MW617299	ITS
OK	Fungi	Ascomycota	Saccharomycetes	Saccharomycetales	Saccharomycetales fam Incertae sedis	Candida	Candida oceani	PrasannaKumar et al. (2020)	SAs	India	SMP_C	Non-rhizosphere sediments collected in area with vegetation	DBMY26	NCBI	KJ706245	ITS
OK	Fungi	Ascomycota	Saccharomycetes	Saccharomycetales	Saccharomycetales fam Incertae sedis	Candida	Candida oceani	PrasannaKumar et al. (2020)	SAs	India	SMP_C	Non-rhizosphere sediments collected in area with vegetation	DBMY186	NCBI	KJ706404	ITS
OK	Fungi	Ascomycota	Saccharomycetes	Saccharomycetales	Saccharomycetales fam Incertae sedis	Candida	Candida oceani	PrasannaKumar et al. (2020)	SAs	India	SMP_C	Non-rhizosphere sediments collected in area with vegetation	DBMY346	NCBI	KJ706563	ITS
OK	Fungi	Ascomycota	Saccharomycetes	Saccharomycetales	Saccharomycetales fam Incertae sedis	Candida	Candida oceani	PrasannaKumar et al. (2020)	SAs	India	SMP_C	Non-rhizosphere sediments collected in area with vegetation	DBMY505	NCBI	KJ706722	ITS
OK	Fungi	Ascomycota	Saccharomycetes	Saccharomycetales	Saccharomycetales fam Incertae sedis	Candida	Candida oceani	PrasannaKumar et al. (2020)	SAs	India	SMP_C	Non-rhizosphere sediments collected in area with vegetation	DBMY664	NCBI	KJ706881	ITS
OK	Fungi	Ascomycota	Saccharomycetes	Saccharomycetales	Saccharomycetales fam Incertae sedis	Candida	Candida oceani	PrasannaKumar et al. (2020)	SAs	India	SMP_C	Non-rhizosphere sediments collected in area with vegetation	DBMY823	NCBI	KJ707040	ITS
OK	Fungi	Ascomycota	Saccharomycetes	Saccharomycetales	Saccharomycetales fam Incertae sedis	Candida	Candida oleophila	PrasannaKumar et al. (2020)	SAs	India	SMP_C	Non-rhizosphere sediments collected in area with vegetation	DBMY30	NCBI	KJ706249	ITS
OK	Fungi	Ascomycota	Saccharomycetes	Saccharomycetales	Saccharomycetales fam Incertae sedis	Candida	Candida oleophila	PrasannaKumar et al. (2020)	SAs	India	SMP_C	Non-rhizosphere sediments collected in area with vegetation	DBMY190	NCBI	KJ706408	ITS
OK	Fungi	Ascomycota	Saccharomycetes	Saccharomycetales	Saccharomycetales fam Incertae sedis	Candida	Candida oleophila	PrasannaKumar et al. (2020)	SAs	India	SMP_C	Non-rhizosphere sediments collected in area with vegetation	DBMY350	NCBI	KJ706567	ITS
OK	Fungi	Ascomycota	Saccharomycetes	Saccharomycetales	Saccharomycetales fam Incertae sedis	Candida	Candida oleophila	PrasannaKumar et al. (2020)	SAs	India	SMP_C	Non-rhizosphere sediments collected in area with vegetation	DBMY509	NCBI	KJ706726	ITS
OK	Fungi	Ascomycota	Saccharomycetes	Saccharomycetales	Saccharomycetales fam Incertae sedis	Candida	Candida oleophila	PrasannaKumar et al. (2020)	SAs	India	SMP_C	Non-rhizosphere sediments collected in area with vegetation	DBMY668	NCBI	KJ706885	ITS
OK	Fungi	Ascomycota	Saccharomycetes	Saccharomycetales	Saccharomycetales fam Incertae sedis	Candida	Candida oleophila	PrasannaKumar et al. (2020)	SAs	India	SMP_C	Non-rhizosphere sediments collected in area with vegetation	DBMY827	NCBI	KJ707044	ITS
ok	Fungi	Ascomycota	Saccharomycetes	Saccharomycetales	Saccharomycetales fam Incertae sedis	Candida	Candida orthopsilosis	PrasannaKumar et al. (2020)	SAs	India	SMP_C	Non-rhizosphere sediments collected in area with vegetation	DBMY25	NCBI		ITS
ok	Fungi	Ascomycota	Saccharomycetes	Saccharomycetales	Saccharomycetales fam Incertae sedis	Candida	Candida orthopsilosis	PrasannaKumar et al. (2020)	SAs	India	SMP_C	Non-rhizosphere sediments collected in area with vegetation	DBMY185	NCBI		ITS
ok	Fungi	Ascomycota	Saccharomycetes	Saccharomycetales	Saccharomycetales fam Incertae sedis	Candida	Candida orthopsilosis	PrasannaKumar et al. (2020)	SAs	India	SMP_C	Non-rhizosphere sediments collected in area with vegetation	DBMY345	NCBI		ITS
ok	Fungi	Ascomycota	Saccharomycetes	Saccharomycetales	Saccharomycetales fam Incertae sedis	Candida	Candida orthopsilosis	PrasannaKumar et al. (2020)	SAs	India	SMP_C	Non-rhizosphere sediments collected in area with vegetation	DBMY504	NCBI		ITS
ok	Fungi	Ascomycota	Saccharomycetes	Saccharomycetales	Saccharomycetales fam Incertae sedis	Candida	Candida orthopsilosis	PrasannaKumar et al. (2020)	SAs	India	SMP_C	Non-rhizosphere sediments collected in area with vegetation	DBMY663	NCBI		ITS
ok	Fungi	Ascomycota	Saccharomycetes	Saccharomycetales	Saccharomycetales fam Incertae sedis	Candida	Candida orthopsilosis	PrasannaKumar et al. (2020)	SAs	India	SMP_C	Non-rhizosphere sediments collected in area with vegetation	DBMY822	NCBI		ITS
ok	Fungi	Ascomycota	Saccharomycetes	Saccharomycetales	Saccharomycetales fam Incertae sedis	Candida	Candida orthopsilosis	Revathy et al. (2024)	SAs	India	SMP_E	Leaves	EF 367	NCBI	ON080522	ITS
OK	Fungi	Ascomycota	Saccharomycetes	Saccharomycetales	Saccharomycetales fam Incertae sedis	Candida	Candida orthopsilosis	Vidya and Sebastian (2022)	SAs	India	SMP_C	Non-rhizosphere sediments collected in area with vegetation	CUMB VP –KG4-13	NCBI	MW617302	ITS
OK	Fungi	Ascomycota	Saccharomycetes	Saccharomycetales	Saccharomycetales fam Incertae sedis	Candida	Candida palmioleophila	PrasannaKumar et al. (2020)	SAs	India	SMP_C	Non-rhizosphere sediments collected in area with vegetation	DBMY37	NCBI	KJ706256	ITS
OK	Fungi	Ascomycota	Saccharomycetes	Saccharomycetales	Saccharomycetales fam Incertae sedis	Candida	Candida palmioleophila	PrasannaKumar et al. (2020)	SAs	India	SMP_C	Non-rhizosphere sediments collected in area with vegetation	DBMY197	NCBI	KJ706415	ITS
OK	Fungi	Ascomycota	Saccharomycetes	Saccharomycetales	Saccharomycetales fam Incertae sedis	Candida	Candida palmioleophila	PrasannaKumar et al. (2020)	SAs	India	SMP_C	Non-rhizosphere sediments collected in area with vegetation	DBMY357	NCBI	KJ706574	ITS
OK	Fungi	Ascomycota	Saccharomycetes	Saccharomycetales	Saccharomycetales fam Incertae sedis	Candida	Candida palmioleophila	PrasannaKumar et al. (2020)	SAs	India	SMP_C	Non-rhizosphere sediments collected in area with vegetation	DBMY516	NCBI	KJ706733	ITS
OK	Fungi	Ascomycota	Saccharomycetes	Saccharomycetales	Saccharomycetales fam Incertae sedis	Candida	Candida palmioleophila	PrasannaKumar et al. (2020)	SAs	India	SMP_C	Non-rhizosphere sediments collected in area with vegetation	DBMY675	NCBI	KJ706892	ITS
OK	Fungi	Ascomycota	Saccharomycetes	Saccharomycetales	Saccharomycetales fam Incertae sedis	Candida	Candida palmioleophila	PrasannaKumar et al. (2020)	SAs	India	SMP_C	Non-rhizosphere sediments collected in area with vegetation	DBMY834	NCBI	KJ707051	ITS
OK	Fungi	Ascomycota	Saccharomycetes	Saccharomycetales	Saccharomycetales fam Incertae sedis	Candida	Candida parapsilosis	PrasannaKumar et al. (2020)	SAs	India	SMP_C	Non-rhizosphere sediments collected in area with vegetation	DBMY40	NCBI		ITS
OK	Fungi	Ascomycota	Saccharomycetes	Saccharomycetales	Saccharomycetales fam Incertae sedis	Candida	Candida parapsilosis	PrasannaKumar et al. (2020)	SAs	India	SMP_C	Non-rhizosphere sediments collected in area with vegetation	DBMY201	NCBI		ITS
OK	Fungi	Ascomycota	Saccharomycetes	Saccharomycetales	Saccharomycetales fam Incertae sedis	Candida	Candida parapsilosis	PrasannaKumar et al. (2020)	SAs	India	SMP_C	Non-rhizosphere sediments collected in area with vegetation	DBMY360	NCBI		ITS
OK	Fungi	Ascomycota	Saccharomycetes	Saccharomycetales	Saccharomycetales fam Incertae sedis	Candida	Candida parapsilosis	PrasannaKumar et al. (2020)	SAs	India	SMP_C	Non-rhizosphere sediments collected in area with vegetation	DBMY519	NCBI		ITS
OK	Fungi	Ascomycota	Saccharomycetes	Saccharomycetales	Saccharomycetales fam Incertae sedis	Candida	Candida parapsilosis	PrasannaKumar et al. (2020)	SAs	India	SMP_C	Non-rhizosphere sediments collected in area with vegetation	DBMY678	NCBI		ITS
OK	Fungi	Ascomycota	Saccharomycetes	Saccharomycetales	Saccharomycetales fam Incertae sedis	Candida	Candida parapsilosis	PrasannaKumar et al. (2020)	SAs	India	SMP_C	Non-rhizosphere sediments collected in area with vegetation	DBMY837	NCBI		ITS
OK	Fungi	Ascomycota	Saccharomycetes	Saccharomycetales	Saccharomycetales fam Incertae sedis	Candida	Candida railenensis	PrasannaKumar et al. (2020)	SAs	India	SMP_C	Non-rhizosphere sediments collected in area with vegetation	DBMY8	NCBI	KJ706228	ITS
OK	Fungi	Ascomycota	Saccharomycetes	Saccharomycetales	Saccharomycetales fam Incertae sedis	Candida	Candida railenensis	PrasannaKumar et al. (2020)	SAs	India	SMP_C	Non-rhizosphere sediments collected in area with vegetation	DBMY169	NCBI	KJ706387	ITS
OK	Fungi	Ascomycota	Saccharomycetes	Saccharomycetales	Saccharomycetales fam Incertae sedis	Candida	Candida railenensis	PrasannaKumar et al. (2020)	SAs	India	SMP_C	Non-rhizosphere sediments collected in area with vegetation	DBMY329	NCBI	KJ706546	ITS
OK	Fungi	Ascomycota	Saccharomycetes	Saccharomycetales	Saccharomycetales fam Incertae sedis	Candida	Candida railenensis	PrasannaKumar et al. (2020)	SAs	India	SMP_C	Non-rhizosphere sediments collected in area with vegetation	DBMY488	NCBI	KJ706705	ITS
OK	Fungi	Ascomycota	Saccharomycetes	Saccharomycetales	Saccharomycetales fam Incertae sedis	Candida	Candida railenensis	PrasannaKumar et al. (2020)	SAs	India	SMP_C	Non-rhizosphere sediments collected in area with vegetation	DBMY647	NCBI	KJ706864	ITS
OK	Fungi	Ascomycota	Saccharomycetes	Saccharomycetales	Saccharomycetales fam Incertae sedis	Candida	Candida railenensis	PrasannaKumar et al. (2020)	SAs	India	SMP_C	Non-rhizosphere sediments collected in area with vegetation	DBMY806	NCBI	KJ707023	ITS
OK	Fungi	Ascomycota	Saccharomycetes	Saccharomycetales	Saccharomycetales fam Incertae sedis	Candida	Candida santamariae	PrasannaKumar et al. (2020)	SAs	India	SMP_C	Non-rhizosphere sediments collected in area with vegetation	DBMY20	NCBI	KJ706239	ITS
OK	Fungi	Ascomycota	Saccharomycetes	Saccharomycetales	Saccharomycetales fam Incertae sedis	Candida	Candida santamariae	PrasannaKumar et al. (2020)	SAs	India	SMP_C	Non-rhizosphere sediments collected in area with vegetation	DBMY180	NCBI	KJ706398	ITS
OK	Fungi	Ascomycota	Saccharomycetes	Saccharomycetales	Saccharomycetales fam Incertae sedis	Candida	Candida santamariae	PrasannaKumar et al. (2020)	SAs	India	SMP_C	Non-rhizosphere sediments collected in area with vegetation	DBMY340	NCBI	KJ706557	ITS
OK	Fungi	Ascomycota	Saccharomycetes	Saccharomycetales	Saccharomycetales fam Incertae sedis	Candida	Candida santamariae	PrasannaKumar et al. (2020)	SAs	India	SMP_C	Non-rhizosphere sediments collected in area with vegetation	DBMY499	NCBI	KJ706716	ITS
OK	Fungi	Ascomycota	Saccharomycetes	Saccharomycetales	Saccharomycetales fam Incertae sedis	Candida	Candida santamariae	PrasannaKumar et al. (2020)	SAs	India	SMP_C	Non-rhizosphere sediments collected in area with vegetation	DBMY658	NCBI	KJ706875	ITS
OK	Fungi	Ascomycota	Saccharomycetes	Saccharomycetales	Saccharomycetales fam Incertae sedis	Candida	Candida santamariae	PrasannaKumar et al. (2020)	SAs	India	SMP_C	Non-rhizosphere sediments collected in area with vegetation	DBMY817	NCBI	KJ707034	ITS
OK	Fungi	Ascomycota	Saccharomycetes	Saccharomycetales	Saccharomycetales fam Incertae sedis	Candida	Candida sorboxylosa	Vidya and Sebastian (2022)	SAs	India	SMP_C	Non-rhizosphere sediments collected in area with vegetation	CUMB VP - KL1-01	NCBI	MT136728	ITS
OK	Fungi	Ascomycota	Saccharomycetes	Saccharomycetales	Saccharomycetales fam Incertae sedis	Candida	Candida spencermartinsiae	PrasannaKumar et al. (2020)	SAs	India	SMP_C	Non-rhizosphere sediments collected in area with vegetation	DBMY27	NCBI	KJ706246	ITS
OK	Fungi	Ascomycota	Saccharomycetes	Saccharomycetales	Saccharomycetales fam Incertae sedis	Candida	Candida spencermartinsiae	PrasannaKumar et al. (2020)	SAs	India	SMP_C	Non-rhizosphere sediments collected in area with vegetation	DBMY187	NCBI	KJ706405	ITS
OK	Fungi	Ascomycota	Saccharomycetes	Saccharomycetales	Saccharomycetales fam Incertae sedis	Candida	Candida spencermartinsiae	PrasannaKumar et al. (2020)	SAs	India	SMP_C	Non-rhizosphere sediments collected in area with vegetation	DBMY347	NCBI	KJ706564	ITS
OK	Fungi	Ascomycota	Saccharomycetes	Saccharomycetales	Saccharomycetales fam Incertae sedis	Candida	Candida spencermartinsiae	PrasannaKumar et al. (2020)	SAs	India	SMP_C	Non-rhizosphere sediments collected in area with vegetation	DBMY506	NCBI	KJ706723	ITS
OK	Fungi	Ascomycota	Saccharomycetes	Saccharomycetales	Saccharomycetales fam Incertae sedis	Candida	Candida spencermartinsiae	PrasannaKumar et al. (2020)	SAs	India	SMP_C	Non-rhizosphere sediments collected in area with vegetation	DBMY665	NCBI	KJ706882	ITS
OK	Fungi	Ascomycota	Saccharomycetes	Saccharomycetales	Saccharomycetales fam Incertae sedis	Candida	Candida spencermartinsiae	PrasannaKumar et al. (2020)	SAs	India	SMP_C	Non-rhizosphere sediments collected in area with vegetation	DBMY824	NCBI	KJ707041	ITS
OK	Fungi	Ascomycota	Saccharomycetes	Saccharomycetales	Saccharomycetales fam Incertae sedis	Candida	Candida spencermartinsiae	Statzell-Tallman et al. (2010)	NAm	United States	WT	Subsurface water	CBS 10894	NCBI	FJ008050	ITS
OK	Fungi	Ascomycota	Saccharomycetes	Saccharomycetales	Saccharomycetales fam Incertae sedis	Candida	Candida taylorii	Statzell-Tallman et al. (2010)	NAm	United States	WT	Subsurface water	CBS 8508	NCBI	FJ008051	ITS
ok	Fungi	Ascomycota	Saccharomycetes	Saccharomycetales	Saccharomycetales fam Incertae sedis	Candida	Candida tropicalis	PrasannaKumar et al. (2020)	SAs	India	SMP_C	Non-rhizosphere sediments collected in area with vegetation	DBMY38	NCBI		ITS
ok	Fungi	Ascomycota	Saccharomycetes	Saccharomycetales	Saccharomycetales fam Incertae sedis	Candida	Candida tropicalis	PrasannaKumar et al. (2020)	SAs	India	SMP_C	Non-rhizosphere sediments collected in area with vegetation	DBMY198	NCBI		ITS
ok	Fungi	Ascomycota	Saccharomycetes	Saccharomycetales	Saccharomycetales fam Incertae sedis	Candida	Candida tropicalis	PrasannaKumar et al. (2020)	SAs	India	SMP_C	Non-rhizosphere sediments collected in area with vegetation	DBMY358	NCBI		ITS
ok	Fungi	Ascomycota	Saccharomycetes	Saccharomycetales	Saccharomycetales fam Incertae sedis	Candida	Candida tropicalis	PrasannaKumar et al. (2020)	SAs	India	SMP_C	Non-rhizosphere sediments collected in area with vegetation	DBMY517	NCBI		ITS
ok	Fungi	Ascomycota	Saccharomycetes	Saccharomycetales	Saccharomycetales fam Incertae sedis	Candida	Candida tropicalis	PrasannaKumar et al. (2020)	SAs	India	SMP_C	Non-rhizosphere sediments collected in area with vegetation	DBMY676	NCBI		ITS
ok	Fungi	Ascomycota	Saccharomycetes	Saccharomycetales	Saccharomycetales fam Incertae sedis	Candida	Candida tropicalis	PrasannaKumar et al. (2020)	SAs	India	SMP_C	Non-rhizosphere sediments collected in area with vegetation	DBMY835	NCBI		ITS
ok	Fungi	Ascomycota	Saccharomycetes	Saccharomycetales	Saccharomycetales fam Incertae sedis	Candida	Candida tropicalis	Nimsi et al. (2023)	SAs	India	SMP_E	flowers, stems, barks and leaves	PV96	NCBI	ON329129	ITS
ok	Fungi	Ascomycota	Saccharomycetes	Saccharomycetales	Saccharomycetales fam Incertae sedis	Candida	Candida tropicalis	Nimsi et al. (2023)	SAs	India	SMP_E	flowers, stems, barks and leaves	PV97	NCBI	ON329130	ITS
ok	Fungi	Ascomycota	Saccharomycetes	Saccharomycetales	Saccharomycetales fam Incertae sedis	Candida	Candida tropicalis	Nimsi et al. (2023)	SAs	India	SMP_E	flowers, stems, barks and leaves	PV92	NCBI	ON329131	ITS
ok	Fungi	Ascomycota	Saccharomycetes	Saccharomycetales	Saccharomycetales fam Incertae sedis	Candida	Candida tropicalis	Nimsi et al. (2023)	SAs	India	SMP_E	flowers, stems, barks and leaves	PV95	NCBI	ON329132	ITS
ok	Fungi	Ascomycota	Saccharomycetes	Saccharomycetales	Saccharomycetales fam Incertae sedis	Candida	Candida tropicalis	Nimsi et al. (2023)	SAs	India	SMP_E	flowers, stems, barks and leaves	PV38	NCBI	ON259470	ITS
ok	Fungi	Ascomycota	Saccharomycetes	Saccharomycetales	Saccharomycetales fam Incertae sedis	Candida	Candida tropicalis	Nimsi et al. (2023)	SAs	India	SMP_E	flowers, stems, barks and leaves	PV3	NCBI	ON259473	ITS
ok	Fungi	Ascomycota	Saccharomycetes	Saccharomycetales	Saccharomycetales fam Incertae sedis	Candida	Candida tropicalis	Nimsi et al. (2023)	SAs	India	SMP_E	flowers, stems, barks and leaves	KV2	NCBI	ON248020	ITS
ok	Fungi	Ascomycota	Saccharomycetes	Saccharomycetales	Saccharomycetales fam Incertae sedis	Candida	Candida tropicalis	Nimsi et al. (2023)	SAs	India	SMP_E	flowers, stems, barks and leaves	KV1	NCBI	ON248019	ITS
ok	Fungi	Ascomycota	Saccharomycetes	Saccharomycetales	Saccharomycetales fam Incertae sedis	Candida	Candida tropicalis	Vidya and Sebastian (2022)	SAs	India	SMP_C	Non-rhizosphere sediments collected in area with vegetation	CUMB VP - KL1-10	NCBI	MT131391	ITS
OK	Fungi	Ascomycota	Saccharomycetes	Saccharomycetales	Saccharomycetales fam Incertae sedis	Candida	Candida zeylanoides	PrasannaKumar et al. (2020)	SAs	India	SMP_C	Non-rhizosphere sediments collected in area with vegetation	DBMY31	NCBI	KJ706250	ITS
OK	Fungi	Ascomycota	Saccharomycetes	Saccharomycetales	Saccharomycetales fam Incertae sedis	Candida	Candida zeylanoides	PrasannaKumar et al. (2020)	SAs	India	SMP_C	Non-rhizosphere sediments collected in area with vegetation	DBMY191	NCBI	KJ706409	ITS
OK	Fungi	Ascomycota	Saccharomycetes	Saccharomycetales	Saccharomycetales fam Incertae sedis	Candida	Candida zeylanoides	PrasannaKumar et al. (2020)	SAs	India	SMP_C	Non-rhizosphere sediments collected in area with vegetation	DBMY351	NCBI	KJ706568	ITS
OK	Fungi	Ascomycota	Saccharomycetes	Saccharomycetales	Saccharomycetales fam Incertae sedis	Candida	Candida zeylanoides	PrasannaKumar et al. (2020)	SAs	India	SMP_C	Non-rhizosphere sediments collected in area with vegetation	DBMY510	NCBI	KJ706727	ITS
OK	Fungi	Ascomycota	Saccharomycetes	Saccharomycetales	Saccharomycetales fam Incertae sedis	Candida	Candida zeylanoides	PrasannaKumar et al. (2020)	SAs	India	SMP_C	Non-rhizosphere sediments collected in area with vegetation	DBMY669	NCBI	KJ706886	ITS
OK	Fungi	Ascomycota	Saccharomycetes	Saccharomycetales	Saccharomycetales fam Incertae sedis	Candida	Candida zeylanoides	PrasannaKumar et al. (2020)	SAs	India	SMP_C	Non-rhizosphere sediments collected in area with vegetation	DBMY828	NCBI	KJ707045	ITS
OK	Fungi	Ascomycota	Saccharomycetes	Saccharomycetales	Saccharomycetales fam Incertae sedis	Candida	Candida zeylanoides	Boontanom and Chantarasiri (2024)	SEAs	Thailand	SMP_C	soils collected in area with vegetation	RY21703	NCBI	KY582845	ITS
ok	Fungi	Ascomycota	Saccharomycetes	Saccharomycodales	Saccharomycodaceae	Hanseniaspora	Hanseniaspora guilliermondii	PrasannaKumar et al. (2020)	SAs	India	SMP_C	Non-rhizosphere sediments collected in area with vegetation	DBMY69	NCBI		ITS
ok	Fungi	Ascomycota	Saccharomycetes	Saccharomycodales	Saccharomycodaceae	Hanseniaspora	Hanseniaspora guilliermondii	PrasannaKumar et al. (2020)	SAs	India	SMP_C	Non-rhizosphere sediments collected in area with vegetation	DBMY230	NCBI		ITS
ok	Fungi	Ascomycota	Saccharomycetes	Saccharomycodales	Saccharomycodaceae	Hanseniaspora	Hanseniaspora guilliermondii	PrasannaKumar et al. (2020)	SAs	India	SMP_C	Non-rhizosphere sediments collected in area with vegetation	DBMY389	NCBI		ITS
ok	Fungi	Ascomycota	Saccharomycetes	Saccharomycodales	Saccharomycodaceae	Hanseniaspora	Hanseniaspora guilliermondii	PrasannaKumar et al. (2020)	SAs	India	SMP_C	Non-rhizosphere sediments collected in area with vegetation	DBMY548	NCBI		ITS
ok	Fungi	Ascomycota	Saccharomycetes	Saccharomycodales	Saccharomycodaceae	Hanseniaspora	Hanseniaspora guilliermondii	PrasannaKumar et al. (2020)	SAs	India	SMP_C	Non-rhizosphere sediments collected in area with vegetation	DBMY707	NCBI		ITS
ok	Fungi	Ascomycota	Saccharomycetes	Saccharomycodales	Saccharomycodaceae	Hanseniaspora	Hanseniaspora guilliermondii	PrasannaKumar et al. (2020)	SAs	India	SMP_C	Non-rhizosphere sediments collected in area with vegetation	DBMY865	NCBI		ITS
ok	Fungi	Ascomycota	Saccharomycetes	Saccharomycodales	Saccharomycodaceae	Hanseniaspora	Hanseniaspora occidentalis	PrasannaKumar et al. (2020)	SAs	India	SMP_C	Non-rhizosphere sediments collected in area with vegetation	DBMY68	NCBI		ITS
ok	Fungi	Ascomycota	Saccharomycetes	Saccharomycodales	Saccharomycodaceae	Hanseniaspora	Hanseniaspora occidentalis	PrasannaKumar et al. (2020)	SAs	India	SMP_C	Non-rhizosphere sediments collected in area with vegetation	DBMY229	NCBI		ITS
ok	Fungi	Ascomycota	Saccharomycetes	Saccharomycodales	Saccharomycodaceae	Hanseniaspora	Hanseniaspora occidentalis	PrasannaKumar et al. (2020)	SAs	India	SMP_C	Non-rhizosphere sediments collected in area with vegetation	DBMY388	NCBI		ITS
ok	Fungi	Ascomycota	Saccharomycetes	Saccharomycodales	Saccharomycodaceae	Hanseniaspora	Hanseniaspora occidentalis	PrasannaKumar et al. (2020)	SAs	India	SMP_C	Non-rhizosphere sediments collected in area with vegetation	DBMY547	NCBI		ITS
ok	Fungi	Ascomycota	Saccharomycetes	Saccharomycodales	Saccharomycodaceae	Hanseniaspora	Hanseniaspora occidentalis	PrasannaKumar et al. (2020)	SAs	India	SMP_C	Non-rhizosphere sediments collected in area with vegetation	DBMY706	NCBI		ITS
ok	Fungi	Ascomycota	Saccharomycetes	Saccharomycodales	Saccharomycodaceae	Hanseniaspora	Hanseniaspora occidentalis	PrasannaKumar et al. (2020)	SAs	India	SMP_C	Non-rhizosphere sediments collected in area with vegetation	DBMY864	NCBI		ITS
ok	Fungi	Ascomycota	Saccharomycetes	Saccharomycodales	Saccharomycodaceae	Hanseniaspora	Hanseniaspora opuntiae	PrasannaKumar et al. (2020)	SAs	India	SMP_C	Non-rhizosphere sediments collected in area with vegetation	DBMY67	NCBI		ITS
ok	Fungi	Ascomycota	Saccharomycetes	Saccharomycodales	Saccharomycodaceae	Hanseniaspora	Hanseniaspora opuntiae	PrasannaKumar et al. (2020)	SAs	India	SMP_C	Non-rhizosphere sediments collected in area with vegetation	DBMY228	NCBI		ITS
ok	Fungi	Ascomycota	Saccharomycetes	Saccharomycodales	Saccharomycodaceae	Hanseniaspora	Hanseniaspora opuntiae	PrasannaKumar et al. (2020)	SAs	India	SMP_C	Non-rhizosphere sediments collected in area with vegetation	DBMY387	NCBI		ITS
ok	Fungi	Ascomycota	Saccharomycetes	Saccharomycodales	Saccharomycodaceae	Hanseniaspora	Hanseniaspora opuntiae	PrasannaKumar et al. (2020)	SAs	India	SMP_C	Non-rhizosphere sediments collected in area with vegetation	DBMY546	NCBI		ITS
ok	Fungi	Ascomycota	Saccharomycetes	Saccharomycodales	Saccharomycodaceae	Hanseniaspora	Hanseniaspora opuntiae	PrasannaKumar et al. (2020)	SAs	India	SMP_C	Non-rhizosphere sediments collected in area with vegetation	DBMY705	NCBI		ITS
ok	Fungi	Ascomycota	Saccharomycetes	Saccharomycodales	Saccharomycodaceae	Hanseniaspora	Hanseniaspora opuntiae	PrasannaKumar et al. (2020)	SAs	India	SMP_C	Non-rhizosphere sediments collected in area with vegetation	DBMY863	NCBI		ITS
ok	Fungi	Ascomycota	Saccharomycetes	Saccharomycodales	Saccharomycodaceae	Hanseniaspora	Hanseniaspora thailandica	Jindamorakot et al. (2009)	SEAs	Thailand	SMP_E	flowers	BCC 14935	NCBI	AB501147	ITS
ok	Fungi	Ascomycota	Saccharomycetes	Saccharomycodales	Saccharomycodaceae	Hanseniaspora	Hanseniaspora uvarum	PrasannaKumar et al. (2020)	SAs	India	SMP_C	Non-rhizosphere sediments collected in area with vegetation	DBMY66	NCBI		ITS
ok	Fungi	Ascomycota	Saccharomycetes	Saccharomycodales	Saccharomycodaceae	Hanseniaspora	Hanseniaspora uvarum	PrasannaKumar et al. (2020)	SAs	India	SMP_C	Non-rhizosphere sediments collected in area with vegetation	DBMY227	NCBI		ITS
ok	Fungi	Ascomycota	Saccharomycetes	Saccharomycodales	Saccharomycodaceae	Hanseniaspora	Hanseniaspora uvarum	PrasannaKumar et al. (2020)	SAs	India	SMP_C	Non-rhizosphere sediments collected in area with vegetation	DBMY386	NCBI		ITS
ok	Fungi	Ascomycota	Saccharomycetes	Saccharomycodales	Saccharomycodaceae	Hanseniaspora	Hanseniaspora uvarum	PrasannaKumar et al. (2020)	SAs	India	SMP_C	Non-rhizosphere sediments collected in area with vegetation	DBMY545	NCBI		ITS
ok	Fungi	Ascomycota	Saccharomycetes	Saccharomycodales	Saccharomycodaceae	Hanseniaspora	Hanseniaspora uvarum	PrasannaKumar et al. (2020)	SAs	India	SMP_C	Non-rhizosphere sediments collected in area with vegetation	DBMY704	NCBI		ITS
ok	Fungi	Ascomycota	Saccharomycetes	Saccharomycodales	Saccharomycodaceae	Hanseniaspora	Hanseniaspora uvarum	PrasannaKumar et al. (2020)	SAs	India	SMP_C	Non-rhizosphere sediments collected in area with vegetation	DBMY862	NCBI		ITS
OK	Fungi	Ascomycota	Saccharomycetes	Phaffomycetales	Phaffomycetaceae	Cyberlindnera	Cyberlindnera jadinii	PrasannaKumar et al. (2020)	SAs	India	SMP_C	Non-rhizosphere sediments collected in area with vegetation	DBMY92	NCBI		ITS
OK	Fungi	Ascomycota	Saccharomycetes	Phaffomycetales	Phaffomycetaceae	Cyberlindnera	Cyberlindnera jadinii	PrasannaKumar et al. (2020)	SAs	India	SMP_C	Non-rhizosphere sediments collected in area with vegetation	DBMY253	NCBI		ITS
OK	Fungi	Ascomycota	Saccharomycetes	Phaffomycetales	Phaffomycetaceae	Cyberlindnera	Cyberlindnera jadinii	PrasannaKumar et al. (2020)	SAs	India	SMP_C	Non-rhizosphere sediments collected in area with vegetation	DBMY412	NCBI		ITS
OK	Fungi	Ascomycota	Saccharomycetes	Phaffomycetales	Phaffomycetaceae	Cyberlindnera	Cyberlindnera jadinii	PrasannaKumar et al. (2020)	SAs	India	SMP_C	Non-rhizosphere sediments collected in area with vegetation	DBMY571	NCBI		ITS
OK	Fungi	Ascomycota	Saccharomycetes	Phaffomycetales	Phaffomycetaceae	Cyberlindnera	Cyberlindnera jadinii	PrasannaKumar et al. (2020)	SAs	India	SMP_C	Non-rhizosphere sediments collected in area with vegetation	DBMY730	NCBI		ITS
OK	Fungi	Ascomycota	Saccharomycetes	Phaffomycetales	Phaffomycetaceae	Cyberlindnera	Cyberlindnera jadinii	PrasannaKumar et al. (2020)	SAs	India	SMP_C	Non-rhizosphere sediments collected in area with vegetation	DBMY888	NCBI		ITS
OK	Fungi	Ascomycota	Saccharomycetes	Phaffomycetales	Phaffomycetaceae	Cyberlindnera	Cyberlindnera saturnus	Kamat et al. (2013)	SAs	India	SMP_C	Non-rhizosphere sediments collected in area with vegetation	IBB F12	NCBI	JX242996	ITS
OK	Fungi	Ascomycota	Saccharomycetes	Phaffomycetales	Phaffomycetaceae	Cyberlindnera	Cyberlindnera saturnus	Vidya and Sebastian (2022)	SAs	India	SMP_C	Non-rhizosphere sediments collected in area with vegetation	CUMB VP-PZ4-07	NCBI	MW617277	ITS
OK	Fungi	Ascomycota	Saccharomycetes	Phaffomycetales	Phaffomycetaceae	Cyberlindnera	Cyberlindnera saturnus	PrasannaKumar et al. (2020)	SAs	India	SMP_C	Non-rhizosphere sediments collected in area with vegetation	DBMY159	NCBI		ITS
OK	Fungi	Ascomycota	Saccharomycetes	Phaffomycetales	Phaffomycetaceae	Cyberlindnera	Cyberlindnera saturnus	PrasannaKumar et al. (2020)	SAs	India	SMP_C	Non-rhizosphere sediments collected in area with vegetation	DBMY320	NCBI		ITS
OK	Fungi	Ascomycota	Saccharomycetes	Phaffomycetales	Phaffomycetaceae	Cyberlindnera	Cyberlindnera saturnus	PrasannaKumar et al. (2020)	SAs	India	SMP_C	Non-rhizosphere sediments collected in area with vegetation	DBMY479	NCBI		ITS
OK	Fungi	Ascomycota	Saccharomycetes	Phaffomycetales	Phaffomycetaceae	Cyberlindnera	Cyberlindnera saturnus	PrasannaKumar et al. (2020)	SAs	India	SMP_C	Non-rhizosphere sediments collected in area with vegetation	DBMY638	NCBI		ITS
OK	Fungi	Ascomycota	Saccharomycetes	Phaffomycetales	Phaffomycetaceae	Cyberlindnera	Cyberlindnera saturnus	PrasannaKumar et al. (2020)	SAs	India	SMP_C	Non-rhizosphere sediments collected in area with vegetation	DBMY797	NCBI		ITS
OK	Fungi	Ascomycota	Saccharomycetes	Phaffomycetales	Phaffomycetaceae	Cyberlindnera	Cyberlindnera saturnus	PrasannaKumar et al. (2020)	SAs	India	SMP_C	Non-rhizosphere sediments collected in area with vegetation	DBMY955	NCBI		ITS
ok	Fungi	Ascomycota	Saccharomycetes	Saccharomycetales	Saccharomycetaceae	Kluyveromyces	Kluyveromyces dobzhanskii	PrasannaKumar et al. (2020)	SAs	India	SMP_C	Non-rhizosphere sediments collected in area with vegetation	DBMY74	NCBI		ITS
ok	Fungi	Ascomycota	Saccharomycetes	Saccharomycetales	Saccharomycetaceae	Kluyveromyces	Kluyveromyces dobzhanskii	PrasannaKumar et al. (2020)	SAs	India	SMP_C	Non-rhizosphere sediments collected in area with vegetation	DBMY235	NCBI		ITS
ok	Fungi	Ascomycota	Saccharomycetes	Saccharomycetales	Saccharomycetaceae	Kluyveromyces	Kluyveromyces dobzhanskii	PrasannaKumar et al. (2020)	SAs	India	SMP_C	Non-rhizosphere sediments collected in area with vegetation	DBMY394	NCBI		ITS
ok	Fungi	Ascomycota	Saccharomycetes	Saccharomycetales	Saccharomycetaceae	Kluyveromyces	Kluyveromyces dobzhanskii	PrasannaKumar et al. (2020)	SAs	India	SMP_C	Non-rhizosphere sediments collected in area with vegetation	DBMY553	NCBI		ITS
ok	Fungi	Ascomycota	Saccharomycetes	Saccharomycetales	Saccharomycetaceae	Kluyveromyces	Kluyveromyces dobzhanskii	PrasannaKumar et al. (2020)	SAs	India	SMP_C	Non-rhizosphere sediments collected in area with vegetation	DBMY712	NCBI		ITS
ok	Fungi	Ascomycota	Saccharomycetes	Saccharomycetales	Saccharomycetaceae	Kluyveromyces	Kluyveromyces dobzhanskii	PrasannaKumar et al. (2020)	SAs	India	SMP_C	Non-rhizosphere sediments collected in area with vegetation	DBMY870	NCBI		ITS
ok	Fungi	Ascomycota	Saccharomycetes	Saccharomycetales	Saccharomycetaceae	Kluyveromyces	Kluyveromyces lactis	PrasannaKumar et al. (2020)	SAs	India	SMP_C	Non-rhizosphere sediments collected in area with vegetation	DBMY75	NCBI		ITS
ok	Fungi	Ascomycota	Saccharomycetes	Saccharomycetales	Saccharomycetaceae	Kluyveromyces	Kluyveromyces lactis	PrasannaKumar et al. (2020)	SAs	India	SMP_C	Non-rhizosphere sediments collected in area with vegetation	DBMY236	NCBI		ITS
ok	Fungi	Ascomycota	Saccharomycetes	Saccharomycetales	Saccharomycetaceae	Kluyveromyces	Kluyveromyces lactis	PrasannaKumar et al. (2020)	SAs	India	SMP_C	Non-rhizosphere sediments collected in area with vegetation	DBMY395	NCBI		ITS
ok	Fungi	Ascomycota	Saccharomycetes	Saccharomycetales	Saccharomycetaceae	Kluyveromyces	Kluyveromyces lactis	PrasannaKumar et al. (2020)	SAs	India	SMP_C	Non-rhizosphere sediments collected in area with vegetation	DBMY554	NCBI		ITS
ok	Fungi	Ascomycota	Saccharomycetes	Saccharomycetales	Saccharomycetaceae	Kluyveromyces	Kluyveromyces lactis	PrasannaKumar et al. (2020)	SAs	India	SMP_C	Non-rhizosphere sediments collected in area with vegetation	DBMY713	NCBI		ITS
ok	Fungi	Ascomycota	Saccharomycetes	Saccharomycetales	Saccharomycetaceae	Kluyveromyces	Kluyveromyces lactis	PrasannaKumar et al. (2020)	SAs	India	SMP_C	Non-rhizosphere sediments collected in area with vegetation	DBMY871	NCBI		ITS
ok	Fungi	Ascomycota	Saccharomycetes	Saccharomycetales	Saccharomycetaceae	Kluyveromyces	Kluyveromyces marxianus	PrasannaKumar et al. (2020)	SAs	India	SMP_C	Non-rhizosphere sediments collected in area with vegetation	DBMY73	NCBI		ITS
ok	Fungi	Ascomycota	Saccharomycetes	Saccharomycetales	Saccharomycetaceae	Kluyveromyces	Kluyveromyces marxianus	PrasannaKumar et al. (2020)	SAs	India	SMP_C	Non-rhizosphere sediments collected in area with vegetation	DBMY234	NCBI		ITS
ok	Fungi	Ascomycota	Saccharomycetes	Saccharomycetales	Saccharomycetaceae	Kluyveromyces	Kluyveromyces marxianus	PrasannaKumar et al. (2020)	SAs	India	SMP_C	Non-rhizosphere sediments collected in area with vegetation	DBMY393	NCBI		ITS
ok	Fungi	Ascomycota	Saccharomycetes	Saccharomycetales	Saccharomycetaceae	Kluyveromyces	Kluyveromyces marxianus	PrasannaKumar et al. (2020)	SAs	India	SMP_C	Non-rhizosphere sediments collected in area with vegetation	DBMY552	NCBI		ITS
ok	Fungi	Ascomycota	Saccharomycetes	Saccharomycetales	Saccharomycetaceae	Kluyveromyces	Kluyveromyces marxianus	PrasannaKumar et al. (2020)	SAs	India	SMP_C	Non-rhizosphere sediments collected in area with vegetation	DBMY711	NCBI		ITS
ok	Fungi	Ascomycota	Saccharomycetes	Saccharomycetales	Saccharomycetaceae	Kluyveromyces	Kluyveromyces marxianus	PrasannaKumar et al. (2020)	SAs	India	SMP_C	Non-rhizosphere sediments collected in area with vegetation	DBMY869	NCBI		ITS
ok	Fungi	Ascomycota	Saccharomycetes	Saccharomycetales	Saccharomycetaceae	Kluyveromyces	Kluyveromyces siamensis	Nimsi et al. (2023)	SAs	India	SMP_E	barks	PV11	NCBI	ON287195	ITS
ok	Fungi	Ascomycota	Saccharomycetes	Saccharomycetales	Saccharomycetaceae	Kluyveromyces	Kluyveromyces siamensis	Nimsi et al. (2023)	SAs	India	SMP_E	barks	PV12	NCBI	ON287196	ITS
OK	Fungi	Ascomycota	Saccharomycetes	Saccharomycetales	Saccharomycetaceae	Kluyveromyces	Kluyveromyces siamensis	Vidya and Sebastian (2022)	SAs	India	SMP_C	Non-rhizosphere sediments collected in area with vegetation	CUMB VP –PZ4-10	NCBI	MT138576	ITS
OK	Fungi	Ascomycota	Saccharomycetes	Saccharomycetales	Saccharomycetaceae	Lachancea	Lachancea meyersii	Fell et al. (2004)	Car	Bahamas	WT	Water	CBS 8951	NCBI	AY645657	ITS
OK	Fungi	Ascomycota	Saccharomycetes	Saccharomycetales	Saccharomycetaceae	Lachancea	Lachancea meyersii	Fell et al. (2004)	Car	Bahamas	WT	Water	CBS 9924	NCBI	AY645659	ITS
OK	Fungi	Ascomycota	Saccharomycetes	Saccharomycetales	Saccharomycetaceae	Lachancea	Lachancea meyersii	Fell et al. (2004)	Car	Bahamas	WT	Water	NRRL Y-27411	NCBI	AY645661	ITS
OK	Fungi	Ascomycota	Saccharomycetes	Saccharomycetales	Saccharomycetaceae	Nakaseomyces	Nakaseomyces kungkrabaensis	Limtong and Yongmanitchai (2010)	SEAs	Thailand	SMP_E	decaying branch	CBS 10927	NCBI	NR_155460	ITS
OK	Fungi	Ascomycota	Saccharomycetes	Saccharomycetales	Saccharomycetaceae	Nakaseomyces	Nakaseomyces kungkrabaensis	Limtong and Yongmanitchai (2010)	SEAs	Thailand	SMP_E	decaying branch	EM 40	NCBI	AB551886	ITS
OK	Fungi	Ascomycota	Saccharomycetes	Saccharomycetales	Saccharomycetaceae	Nakaseomyces	Nakaseomyces nivariensis	PrasannaKumar et al. (2020)	SAs	India	SMP_C	Non-rhizosphere sediments collected in area with vegetation	DBMY15	NCBI		ITS
OK	Fungi	Ascomycota	Saccharomycetes	Saccharomycetales	Saccharomycetaceae	Nakaseomyces	Nakaseomyces nivariensis	PrasannaKumar et al. (2020)	SAs	India	SMP_C	Non-rhizosphere sediments collected in area with vegetation	DBMY175	NCBI		ITS
OK	Fungi	Ascomycota	Saccharomycetes	Saccharomycetales	Saccharomycetaceae	Nakaseomyces	Nakaseomyces nivariensis	PrasannaKumar et al. (2020)	SAs	India	SMP_C	Non-rhizosphere sediments collected in area with vegetation	DBMY335	NCBI		ITS
OK	Fungi	Ascomycota	Saccharomycetes	Saccharomycetales	Saccharomycetaceae	Nakaseomyces	Nakaseomyces nivariensis	PrasannaKumar et al. (2020)	SAs	India	SMP_C	Non-rhizosphere sediments collected in area with vegetation	DBMY494	NCBI		ITS
OK	Fungi	Ascomycota	Saccharomycetes	Saccharomycetales	Saccharomycetaceae	Nakaseomyces	Nakaseomyces nivariensis	PrasannaKumar et al. (2020)	SAs	India	SMP_C	Non-rhizosphere sediments collected in area with vegetation	DBMY653	NCBI		ITS
OK	Fungi	Ascomycota	Saccharomycetes	Saccharomycetales	Saccharomycetaceae	Nakaseomyces	Nakaseomyces nivariensis	PrasannaKumar et al. (2020)	SAs	India	SMP_C	Non-rhizosphere sediments collected in area with vegetation	DBMY812	NCBI		ITS
OK	Fungi	Ascomycota	Saccharomycetes	Saccharomycetales	Saccharomycetaceae	Nakaseomyces	Nakazawaea molendinolei	PrasannaKumar et al. (2020)	SAs	India	SMP_C	Non-rhizosphere sediments collected in area with vegetation	DBMY43	NCBI		ITS
OK	Fungi	Ascomycota	Saccharomycetes	Saccharomycetales	Saccharomycetaceae	Nakaseomyces	Nakazawaea molendinolei	PrasannaKumar et al. (2020)	SAs	India	SMP_C	Non-rhizosphere sediments collected in area with vegetation	DBMY204	NCBI		ITS
OK	Fungi	Ascomycota	Saccharomycetes	Saccharomycetales	Saccharomycetaceae	Nakaseomyces	Nakazawaea molendinolei	PrasannaKumar et al. (2020)	SAs	India	SMP_C	Non-rhizosphere sediments collected in area with vegetation	DBMY363	NCBI		ITS
OK	Fungi	Ascomycota	Saccharomycetes	Saccharomycetales	Saccharomycetaceae	Nakaseomyces	Nakazawaea molendinolei	PrasannaKumar et al. (2020)	SAs	India	SMP_C	Non-rhizosphere sediments collected in area with vegetation	DBMY522	NCBI		ITS
OK	Fungi	Ascomycota	Saccharomycetes	Saccharomycetales	Saccharomycetaceae	Nakaseomyces	Nakazawaea molendinolei	PrasannaKumar et al. (2020)	SAs	India	SMP_C	Non-rhizosphere sediments collected in area with vegetation	DBMY681	NCBI		ITS
OK	Fungi	Ascomycota	Saccharomycetes	Saccharomycetales	Saccharomycetaceae	Nakaseomyces	Nakazawaea molendinolei	PrasannaKumar et al. (2020)	SAs	India	SMP_C	Non-rhizosphere sediments collected in area with vegetation	DBMY840	NCBI		ITS
OK	Fungi	Ascomycota	Saccharomycetes	Saccharomycetales	Saccharomycetaceae	Nakaseomyces	Nakazawaea pomicola	PrasannaKumar et al. (2020)	SAs	India	SMP_C	Non-rhizosphere sediments collected in area with vegetation	DBMY19	NCBI		ITS
OK	Fungi	Ascomycota	Saccharomycetes	Saccharomycetales	Saccharomycetaceae	Nakaseomyces	Nakazawaea pomicola	PrasannaKumar et al. (2020)	SAs	India	SMP_C	Non-rhizosphere sediments collected in area with vegetation	DBMY179	NCBI		ITS
OK	Fungi	Ascomycota	Saccharomycetes	Saccharomycetales	Saccharomycetaceae	Nakaseomyces	Nakazawaea pomicola	PrasannaKumar et al. (2020)	SAs	India	SMP_C	Non-rhizosphere sediments collected in area with vegetation	DBMY339	NCBI		ITS
OK	Fungi	Ascomycota	Saccharomycetes	Saccharomycetales	Saccharomycetaceae	Nakaseomyces	Nakazawaea pomicola	PrasannaKumar et al. (2020)	SAs	India	SMP_C	Non-rhizosphere sediments collected in area with vegetation	DBMY498	NCBI		ITS
OK	Fungi	Ascomycota	Saccharomycetes	Saccharomycetales	Saccharomycetaceae	Nakaseomyces	Nakazawaea pomicola	PrasannaKumar et al. (2020)	SAs	India	SMP_C	Non-rhizosphere sediments collected in area with vegetation	DBMY657	NCBI		ITS
OK	Fungi	Ascomycota	Saccharomycetes	Saccharomycetales	Saccharomycetaceae	Nakaseomyces	Nakazawaea pomicola	PrasannaKumar et al. (2020)	SAs	India	SMP_C	Non-rhizosphere sediments collected in area with vegetation	DBMY816	NCBI		ITS
ok	Fungi	Ascomycota	Saccharomycetes	Saccharomycetales	Saccharomycetaceae	Maudiozyma	Maudiozyma exigua	PrasannaKumar et al. (2020)	SAs	India	SMP_C	Non-rhizosphere sediments collected in area with vegetation	DBMY71	NCBI		ITS
ok	Fungi	Ascomycota	Saccharomycetes	Saccharomycetales	Saccharomycetaceae	Maudiozyma	Maudiozyma exigua	PrasannaKumar et al. (2020)	SAs	India	SMP_C	Non-rhizosphere sediments collected in area with vegetation	DBMY232	NCBI		ITS
ok	Fungi	Ascomycota	Saccharomycetes	Saccharomycetales	Saccharomycetaceae	Maudiozyma	Maudiozyma exigua	PrasannaKumar et al. (2020)	SAs	India	SMP_C	Non-rhizosphere sediments collected in area with vegetation	DBMY391	NCBI		ITS
ok	Fungi	Ascomycota	Saccharomycetes	Saccharomycetales	Saccharomycetaceae	Maudiozyma	Maudiozyma exigua	PrasannaKumar et al. (2020)	SAs	India	SMP_C	Non-rhizosphere sediments collected in area with vegetation	DBMY550	NCBI		ITS
ok	Fungi	Ascomycota	Saccharomycetes	Saccharomycetales	Saccharomycetaceae	Maudiozyma	Maudiozyma exigua	PrasannaKumar et al. (2020)	SAs	India	SMP_C	Non-rhizosphere sediments collected in area with vegetation	DBMY709	NCBI		ITS
ok	Fungi	Ascomycota	Saccharomycetes	Saccharomycetales	Saccharomycetaceae	Maudiozyma	Maudiozyma exigua	PrasannaKumar et al. (2020)	SAs	India	SMP_C	Non-rhizosphere sediments collected in area with vegetation	DBMY867	NCBI		ITS
ok	Fungi	Ascomycota	Saccharomycetes	Saccharomycetales	Saccharomycetaceae	Maudiozyma	Maudiozyma humilis	PrasannaKumar et al. (2020)	SAs	India	SMP_C	Non-rhizosphere sediments collected in area with vegetation	DBMY4	NCBI		ITS
ok	Fungi	Ascomycota	Saccharomycetes	Saccharomycetales	Saccharomycetaceae	Maudiozyma	Maudiozyma humilis	PrasannaKumar et al. (2020)	SAs	India	SMP_C	Non-rhizosphere sediments collected in area with vegetation	DBMY164	NCBI		ITS
ok	Fungi	Ascomycota	Saccharomycetes	Saccharomycetales	Saccharomycetaceae	Maudiozyma	Maudiozyma humilis	PrasannaKumar et al. (2020)	SAs	India	SMP_C	Non-rhizosphere sediments collected in area with vegetation	DBMY325	NCBI		ITS
ok	Fungi	Ascomycota	Saccharomycetes	Saccharomycetales	Saccharomycetaceae	Maudiozyma	Maudiozyma humilis	PrasannaKumar et al. (2020)	SAs	India	SMP_C	Non-rhizosphere sediments collected in area with vegetation	DBMY484	NCBI		ITS
ok	Fungi	Ascomycota	Saccharomycetes	Saccharomycetales	Saccharomycetaceae	Maudiozyma	Maudiozyma humilis	PrasannaKumar et al. (2020)	SAs	India	SMP_C	Non-rhizosphere sediments collected in area with vegetation	DBMY643	NCBI		ITS
ok	Fungi	Ascomycota	Saccharomycetes	Saccharomycetales	Saccharomycetaceae	Maudiozyma	Maudiozyma humilis	PrasannaKumar et al. (2020)	SAs	India	SMP_C	Non-rhizosphere sediments collected in area with vegetation	DBMY802	NCBI		ITS
ok	Fungi	Ascomycota	Saccharomycetes	Saccharomycetales	Saccharomycetaceae	Monosporozyma	Monosporozyma aerobia	PrasannaKumar et al. (2020)	SAs	India	SMP_C	Non-rhizosphere sediments collected in area with vegetation	DBMY72	NCBI		ITS
ok	Fungi	Ascomycota	Saccharomycetes	Saccharomycetales	Saccharomycetaceae	Monosporozyma	Monosporozyma aerobia	PrasannaKumar et al. (2020)	SAs	India	SMP_C	Non-rhizosphere sediments collected in area with vegetation	DBMY233	NCBI		ITS
ok	Fungi	Ascomycota	Saccharomycetes	Saccharomycetales	Saccharomycetaceae	Monosporozyma	Monosporozyma aerobia	PrasannaKumar et al. (2020)	SAs	India	SMP_C	Non-rhizosphere sediments collected in area with vegetation	DBMY392	NCBI		ITS
ok	Fungi	Ascomycota	Saccharomycetes	Saccharomycetales	Saccharomycetaceae	Monosporozyma	Monosporozyma aerobia	PrasannaKumar et al. (2020)	SAs	India	SMP_C	Non-rhizosphere sediments collected in area with vegetation	DBMY551	NCBI		ITS
ok	Fungi	Ascomycota	Saccharomycetes	Saccharomycetales	Saccharomycetaceae	Monosporozyma	Monosporozyma aerobia	PrasannaKumar et al. (2020)	SAs	India	SMP_C	Non-rhizosphere sediments collected in area with vegetation	DBMY710	NCBI		ITS
ok	Fungi	Ascomycota	Saccharomycetes	Saccharomycetales	Saccharomycetaceae	Monosporozyma	Monosporozyma aerobia	PrasannaKumar et al. (2020)	SAs	India	SMP_C	Non-rhizosphere sediments collected in area with vegetation	DBMY868	NCBI		ITS
ok	Fungi	Ascomycota	Saccharomycetes	Saccharomycetales	Saccharomycetaceae	Saccharomyces	Saccharomyces bayanus	PrasannaKumar et al. (2020)	SAs	India	SMP_C	Non-rhizosphere sediments collected in area with vegetation	DBMY133	NCBI		ITS
ok	Fungi	Ascomycota	Saccharomycetes	Saccharomycetales	Saccharomycetaceae	Saccharomyces	Saccharomyces bayanus	PrasannaKumar et al. (2020)	SAs	India	SMP_C	Non-rhizosphere sediments collected in area with vegetation	DBMY294	NCBI		ITS
ok	Fungi	Ascomycota	Saccharomycetes	Saccharomycetales	Saccharomycetaceae	Saccharomyces	Saccharomyces bayanus	PrasannaKumar et al. (2020)	SAs	India	SMP_C	Non-rhizosphere sediments collected in area with vegetation	DBMY453	NCBI		ITS
ok	Fungi	Ascomycota	Saccharomycetes	Saccharomycetales	Saccharomycetaceae	Saccharomyces	Saccharomyces bayanus	PrasannaKumar et al. (2020)	SAs	India	SMP_C	Non-rhizosphere sediments collected in area with vegetation	DBMY612	NCBI		ITS
ok	Fungi	Ascomycota	Saccharomycetes	Saccharomycetales	Saccharomycetaceae	Saccharomyces	Saccharomyces bayanus	PrasannaKumar et al. (2020)	SAs	India	SMP_C	Non-rhizosphere sediments collected in area with vegetation	DBMY771	NCBI		ITS
ok	Fungi	Ascomycota	Saccharomycetes	Saccharomycetales	Saccharomycetaceae	Saccharomyces	Saccharomyces bayanus	PrasannaKumar et al. (2020)	SAs	India	SMP_C	Non-rhizosphere sediments collected in area with vegetation	DBMY929	NCBI		ITS
ok	Fungi	Ascomycota	Saccharomycetes	Saccharomycetales	Saccharomycetaceae	Saccharomyces	Saccharomyces cerevisiae	PrasannaKumar et al. (2020)	SAs	India	SMP_C	Non-rhizosphere sediments collected in area with vegetation	DBMY131	NCBI		ITS
ok	Fungi	Ascomycota	Saccharomycetes	Saccharomycetales	Saccharomycetaceae	Saccharomyces	Saccharomyces cerevisiae	PrasannaKumar et al. (2020)	SAs	India	SMP_C	Non-rhizosphere sediments collected in area with vegetation	DBMY292	NCBI		ITS
ok	Fungi	Ascomycota	Saccharomycetes	Saccharomycetales	Saccharomycetaceae	Saccharomyces	Saccharomyces cerevisiae	PrasannaKumar et al. (2020)	SAs	India	SMP_C	Non-rhizosphere sediments collected in area with vegetation	DBMY451	NCBI		ITS
ok	Fungi	Ascomycota	Saccharomycetes	Saccharomycetales	Saccharomycetaceae	Saccharomyces	Saccharomyces cerevisiae	PrasannaKumar et al. (2020)	SAs	India	SMP_C	Non-rhizosphere sediments collected in area with vegetation	DBMY610	NCBI		ITS
ok	Fungi	Ascomycota	Saccharomycetes	Saccharomycetales	Saccharomycetaceae	Saccharomyces	Saccharomyces cerevisiae	PrasannaKumar et al. (2020)	SAs	India	SMP_C	Non-rhizosphere sediments collected in area with vegetation	DBMY769	NCBI		ITS
ok	Fungi	Ascomycota	Saccharomycetes	Saccharomycetales	Saccharomycetaceae	Saccharomyces	Saccharomyces cerevisiae	PrasannaKumar et al. (2020)	SAs	India	SMP_C	Non-rhizosphere sediments collected in area with vegetation	DBMY927	NCBI		ITS
[truncated: 1,284 more rows]

## Sheet: References
Abdel-Wahab et al. (2010)	Abdel-Wahab, M. A., Pang, K. L., Nagahama, T., Abdel-Aziz, F. A., & Jones, E. G. (2010). Phylogenetic evaluation of anamorphic species of Cirrenalia and Cumulospora with the description of eight new genera and four new species. Mycological Progress, 9(4), 537-558. https://doi.org/10.1007/s11557-010-0661-x
[truncated: 258 more rows]

[truncated: 1 more sheets: Planilha 1]
