# Supplementary material for: Worldwide diversity and ecology of mangrove fungi: a systematic review of ITS metabarcoding studies and a quantitative, integrative analysis of raw sequence data
Source: World J Microbiol Biotechnol. 2026 Jun 13;42(7):352. doi: 10.1007/s11274-026-05065-y (PMC13264588; doi:10.1007/s11274-026-05065-y)
Supplement: Supplementary file 8 — (XLSX 292 KB) [file 11274_2026_5065_MOESM8_ESM.xlsx]

## Sheet: HBCDs 
ID ARTICLE	Geographic Region code	Geographic Region	Country	Mangrove Sample Site	Sample type code	Sample type	Native mangrove plant species or species associated with mangroves	Plant specie	Depth (cm)	Number of samples analyzed	Total HBCDs (μg/mL)	α-HBCD (μg/mL)	β-HBCD(μg/mL)	γ-HBCD (μg/mL)	HBCDS amendment (μg/mL)
3	EAs	EASTERN ASIA	China	Hainan mangrove (HN1-2)	SMP_B	Sediments kept in microcosms without vegetation and contaminated with hydrocarbons	Non vegetated	-	0-5	3	197.7 ± 9.7	10.8 ± 2.4	6.5 ± 0.3	180.4 ± 6.7	-
3	EAs	EASTERN ASIA	China	Hainan mangrove (HN2-2)	SMP_B	Sediments kept in microcosms without vegetation and contaminated with hydrocarbons	Non vegetated	-	0-5	3	206.8 ± 1.8	18.6 ± 0.5	6.1 ± 0.8 /	182.1 ± 2.1	-
3	EAs	EASTERN ASIA	China	Hainan mangrove (HN3-2)	SMP_B	Sediments kept in microcosms without vegetation and contaminated with hydrocarbons	Non vegetated	-	0-5	3	238.2 ± 7.8	18.5 ± 0.5	8.9 ± 0.1	210.8 ± 7.4	-
3	EAs	EASTERN ASIA	China	Hainan mangrove (HN1-2)	SMP_A	Sediments kept in microcosms without vegetation	Non vegetated	-	0-5	3	-	-	-	-	920
3	EAs	EASTERN ASIA	China	Hainan mangrove (HN2-2)	SMP_A	Sediments kept in microcosms without vegetation	Non vegetated	-	0-5	3	-	-	-	-	788.0
3	EAs	EASTERN ASIA	China	Hainan mangrove (HN3-2)	SMP_A	Sediments kept in microcosms without vegetation	Non vegetated	-	0-5	3	-	-	-	-	1374.0
3	EAs	EASTERN ASIA	China	Zhanjiang Mangrove National Nature Reserve (ZJ1-2)	SMP_B	Sediments kept in microcosms without vegetation and contaminated with hydrocarbons	Non vegetated	-	0-5	3	185.1 ± 9.4	8.6 ± 0.5	2.7 ± 0.0	173.8 ± 9.9	-
3	EAs	EASTERN ASIA	China	Zhanjiang Mangrove National Nature Reserve (ZJ2-2)	SMP_B	Sediments kept in microcosms without vegetation and contaminated with hydrocarbons	Non vegetated	-	0-5	3	157.7 ± 3.2	9.0 ± 0.1	4.3 ± 0.1	144.4 ± 3.2	-
3	EAs	EASTERN ASIA	China	Zhanjiang Mangrove National Nature Reserve (ZJ3-2)	SMP_B	Sediments kept in microcosms without vegetation and contaminated with hydrocarbons	Non vegetated	-	0-5	3	235.7 ± 5.0	13.6 ± 0.3	4.6 ± 1.6	217.5 ± 3.7	-
3	EAs	EASTERN ASIA	China	Zhanjiang Mangrove National Nature Reserve (ZJ1-2)	SMP_A	Sediments kept in microcosms without vegetation	Non vegetated	-	0-5	3	-	-	-	-	700.0
3	EAs	EASTERN ASIA	China	Zhanjiang Mangrove National Nature Reserve (ZJ2-2)	SMP_A	Sediments kept in microcosms without vegetation	Non vegetated	-	0-5	3	-	-	-	-	952.0
3	EAs	EASTERN ASIA	China	Zhanjiang Mangrove National Nature Reserve (ZJ3-2)	SMP_A	Sediments kept in microcosms without vegetation	Non vegetated	-	0-5	3	-	-	-	-	922.0

## Sheet: Physico-Chemical
ID ARTICLE		Reference	Geographic Region code	Geographic Region	Country	Mangrove Sample Site	Sample type code	Sample type	Native/associated mangrove plant species/ non vegetated/mudflat	Plant specie	Depth (cm)	Number of samples analyzed	Water temperature (WT°C)	AT °C (AIR TEMPERATURE)	Temperature (T°C)	Water Content (%)	Moisture contant (H%)	pH	Electrical conductivity (EC µS/cm)	Electrical conductivity (EC mS /cm) in situ	Potencial redox -Eh (mV)	Salinity (PSU)	Salinity*	Salinity (g /L)	Salinity (‰)	Salinity (%) in situ	Salinity (mg/kg)	Salinity (ppt)	TP (Not specified unit)	Total Phosphorus- TP (mg/g)	Available potassium (mg/g)	N/NO₃⁻ (not specified unit)	Nitrate (NO3-) (mg/Kg)	Nitrite (NO2-) (mg/Kg)	Ammonia-N (mg/kg)	N/NH4+ (not specified unit)	NH4+ (mg/kg)	C/N ratio	N/P ratio	Total sulpur (TS) (%)	Total sulpur (TS) (not specified unit)	Total sulpur (TS) (mg/g)	Total carbon (TC) (not specified unit)	Total Carbon (TC) (%)	Total Carbon (TC) (mg/kg)	Total Carbon (TC) (mg/g)	Total nitrogen (TN) (%)	Total nitrogen (TN) (not specified unit)	Total Nitrogen (TN) (mg/kg)
64			EAs	EASTERN ASIA	China	Shuidong Bay-S1 Non rizopheric	SMP_C	Non-rhizospheric sediment or soil collected in area with vegetation	Native	Kandelia obovata and Sonneratia apetala	-	1	-	-	2024-03-28	-	65.49865	6.38	-11000		-	-	-	-	2.99		-	-	-	-	-	-	0.292671	0.041408	2.756491	-	-	-	-	-	-	-	-	-	8.26	-	-	-	0.14
64			EAs	EASTERN ASIA	China	Shuidong Bay-S1 Non rizopheric	SMP_C	Non-rhizospheric sediment or soil collected in area with vegetation	Native	Kandelia obovata and Sonneratia apetala	-	1	-	-	2024-07-28	-	65.37087	6.65	-12000		-	-	-	-	2.86		-	-	-	-	-	-	0.251502	0.034804	1.791578	-	-	-	-	-	-	-	-	-	9.39	-	-	-	0.14
64			EAs	EASTERN ASIA	China	Shuidong Bay-S1 Non rizospheric	SMP_C	Non-rhizospheric sediment or soil collected in area with vegetation	Native	Kandelia obovata and Sonneratia apetala	-	1	-	-	2024-07-28	-	62.47736	6.54	-13000		-	-	-	-	2024-01-03		-	-	-	-	-	-	0.301013	0.043416	3.393989	-	-	-	-	-	-	-	-	-	8.65	-	-	-	0.18
64			EAs	EASTERN ASIA	China	Shuidong Bay-S1 Non rizospheric	SMP_C	Non-rhizospheric sediment or soil collected in area with vegetation	Native	Kandelia obovata and Sonneratia apetala	-	1	-	-	2024-03-28	-	65.04642	6.29	-15000		-	-	-	-	2024-05-03		-	-	-	-	-	-	0.205037	0.042647	2.115601	-	-	-	-	-	-	-	-	-	2025-02-15	-	-	-	0.46
64			EAs	EASTERN ASIA	China	Shuidong Bay-S1 Non rizospheric	SMP_C	Non-rhizospheric sediment or soil collected in area with vegetation	Native	Kandelia obovata and Sonneratia apetala	-	1	-	-	2024-04-28	-	69.67213	6.43	-13000		-	-	-	-	2024-01-03		-	-	-	-	-	-	0.236575	0.040138	1.945985	-	-	-	-	-	-	-	-	-	15.87	-	-	-	0.55
64			EAs	EASTERN ASIA	China	Shuidong Bay-S1 Non rizospheric	SMP_C	Non-rhizospheric sediment or soil collected in area with vegetation	Native	Kandelia obovata and Sonneratia apetala	-	1	-	-	2024-08-28	-	67.61811	6.4	-14000		-	-	-	-	2.89		-	-	-	-	-	-	0.203211	0.036097	4.805075	-	-	-	-	-	-	-	-	-	27.41	-	-	-	0.69
64			EAs	EASTERN ASIA	China	Shuidong Bay-S1 Non rizospheric	SMP_C	Non-rhizospheric sediment or soil collected in area with vegetation	Native	Kandelia obovata and Sonneratia apetala	-	1	-	-	2024-09-26	-	68.2384	6.43	-23000		-	-	-	-	2.59		-	-	-	-	-	-	0.254741	0.042621	1.376528	-	-	-	-	-	-	-	-	-	7.52	-	-	-	0.16
64			EAs	EASTERN ASIA	China	Shuidong Bay-S1 Non rizospheric	SMP_C	Non-rhizospheric sediment or soil collected in area with vegetation	Native	Kandelia obovata and Sonneratia apetala	-	1	-	-	2024-08-26	-	69.606	6.45	-24000		-	-	-	-	2.44		-	-	-	-	-	-	0.243431	0.037105	1.298231	-	-	-	-	-	-	-	-	-	3.49	-	-	-	0.06
64			EAs	EASTERN ASIA	China	Shuidong Bay-S1 Non rizospheric	SMP_C	Non-rhizospheric sediment or soil collected in area with vegetation	Native	Kandelia obovata and Sonneratia apetala	-	1	-	-	27.0	-	61.07258	6.79	-25000		-	-	-	-	2.69		-	-	-	-	-	-	0.278305	0.043316	2.609481	-	-	-	-	-	-	-	-	-	5.61	-	-	-	0.12
64			EAs	EASTERN ASIA	China	Shuidong Bay-S1 Non rizospheric	SMP_C	Non-rhizospheric sediment or soil collected in area with vegetation	Native	Kandelia obovata and Sonneratia apetala	-	1	-	-	2024-08-26	-	50.09653	6.9	-24000		-	-	-	-	2.36		-	-	-	-	-	-	0.243871	0.048571	3.693704	-	-	-	-	-	-	-	-	-	20.15	-	-	-	0.74
64			EAs	EASTERN ASIA	China	Shuidong Bay-S1 Non rizospheric	SMP_C	Non-rhizospheric sediment or soil collected in area with vegetation	Native	Kandelia obovata and Sonneratia apetala	-	1	-	-	2024-08-26	-	50.68702	6.79	-24000		-	-	-	-	2024-05-02		-	-	-	-	-	-	0.301323	0.054196	2.216709	-	-	-	-	-	-	-	-	-	28.71	-	-	-	0.82
64			EAs	EASTERN ASIA	China	Shuidong Bay-S1 Non rizospheric	SMP_C	Non-rhizospheric sediment or soil collected in area with vegetation	Native	Kandelia obovata and Sonneratia apetala	-	1	-	-	2024-08-26	-	59.94011	6.87	-24000		-	-	-	-	2024-03-02		-	-	-	-	-	-	0.198271	0.044355	1.222449	-	-	-	-	-	-	-	-	-	28.69	-	-	-	0.85
73			EAs	EASTERN ASIA	China	Dongzhaigang National Nature Reserve (DZG 1)	SMP_C	Non-rhizospheric sediment or soil collected in area with vegetation	Native	Bruguiera_gymnorhiza,Aegiceras_corniculatum	0-10	1	-	-	-	-	-	6.44	-		-	-	20	-	-		-	-	0.661	-	-	6119	-	-	-	11.32	-	-	-	-	5.633	-	32.54	-	-	-	-	1.61	-
73			EAs	EASTERN ASIA	China	Dongzhaigang National Nature Reserve (DZG 1)	SMP_C	Non-rhizospheric sediment or soil collected in area with vegetation	Native	Bruguiera_gymnorhiza	0-10	1	-	-	-	-	-	6.45	-		-	-	16	-	-		-	-	0.621	-	-	5095	-	-	-	10.71	-	-	-	-	7.476	-	43.99	-	-	-	-	1.46	-
73			EAs	EASTERN ASIA	China	Dongzhaigang National Nature Reserve (DZG 1)	SMP_C	Non-rhizospheric sediment or soil collected in area with vegetation	Native	Bruguiera_gymnorhiza	0-10	1	-	-	-	-	-	6.58	-		-	-	2025-05-12	-	-		-	-	0.175	-	-	5026	-	-	-	16.405	-	-	-	-	18.557	-	86.13	-	-	-	-	3.18	-
73			EAs	EASTERN ASIA	China	Dongzhaigang National Nature Reserve (DZG 1)	SMP_C	Non-rhizospheric sediment or soil collected in area with vegetation	Native	Bruguiera_gymnorhiza	0-10	1	-	-	-	-	-	5.73	-		-	-	2025-05-14	-	-		-	-	0.341	-	-	4651	-	-	-	21.012	-	-	-	-	9.307	-	87.02	-	-	-	-	2.87	-
73			EAs	EASTERN ASIA	China	Dongzhaigang National Nature Reserve (DZG 1)	SMP_C	Non-rhizospheric sediment or soil collected in area with vegetation	Native	Bruguiera_gymnorhiza	0-10	1	-	-	-	-	-	6.82	-		-	-	2025-05-14	-	-		-	-	0.971	-	-	13424	-	-	-	11.884	-	-	-	-	21.601	-	71.87	-	-	-	-	3.2	-
73			EAs	EASTERN ASIA	China	Dongzhaigang National Nature Reserve (DZG 1)	SMP_C	Non-rhizospheric sediment or soil collected in area with vegetation	Native	Bruguiera_gymnorhiza	0-10	1	-	-	-	-	-	6.6	-		-	-	12	-	-		-	-	1.222	-	-	6.39	-	-	-	12.284	-	-	-	-	23.381	-	63.02	-	-	-	-	3.11	-
73			EAs	EASTERN ASIA	China	Dongzhaigang National Nature Reserve (DZG 2)	SMP_C	Non-rhizospheric sediment or soil collected in area with vegetation	Native	Bruguiera_gymnorhiza,Aegiceras_corniculatum	10- 20	1	-	-	-	-	-	6.65	-		-	-	20	-	-		-	-	0.583	-	-	6105	-	-	-	7.045	-	-	-	-	7.378	-	34.82	-	-	-	-	1.75	-
73			EAs	EASTERN ASIA	China	Dongzhaigang National Nature Reserve (DZG 2)	SMP_C	Non-rhizospheric sediment or soil collected in area with vegetation	Native	Bruguiera_gymnorhiza	10- 20	1	-	-	-	-	-	6.14	-		-	-	19	-	-		-	-	0.485	-	-	8.82	-	-	-	8.857	-	-	-	-	13.745	-	48.17	-	-	-	-	1.73	-
73			EAs	EASTERN ASIA	China	Dongzhaigang National Nature Reserve (DZG 2)	SMP_C	Non-rhizospheric sediment or soil collected in area with vegetation	Native	Bruguiera_gymnorhiza	10- 20	1	-	-	-	-	-	7.52	-		-	-	2025-05-16	-	-		-	-	0.123	-	-	5.99	-	-	-	8.082	-	-	-	-	43.43	-	71.94	-	-	-	-	2.63	-
73			EAs	EASTERN ASIA	China	Dongzhaigang National Nature Reserve (DZG 2)	SMP_C	Non-rhizospheric sediment or soil collected in area with vegetation	Native	Bruguiera_gymnorhiza	10- 20	1	-	-	-	-	-	6.15	-		-	-	2025-05-16	-	-		-	-	0.304	-	-	6364	-	-	-	16.697	-	-	-	-	17.625	-	63.88	-	-	-	-	3.16	-
73			EAs	EASTERN ASIA	China	Dongzhaigang National Nature Reserve (DZG 2)	SMP_C	Non-rhizospheric sediment or soil collected in area with vegetation	Native	Bruguiera_gymnorhiza	10- 20	1	-	-	-	-	-	7.32	-		-	-	2025-05-15	-	-		-	-	0.858	-	-	4553	-	-	-	7.899	-	-	-	-	22.879	-	55.84	-	-	-	-	2.8	-
73			EAs	EASTERN ASIA	China	Dongzhaigang National Nature Reserve (DZG 2)	SMP_C	Non-rhizospheric sediment or soil collected in area with vegetation	Native	Bruguiera_gymnorhiza	20-30	1	-	-	-	-	-	6.71	-		-	-	15	-	-		-	-	1.13	-	-	11764	-	-	-	8.06	-	-	-	-	33.473	-	47.04	-	-	-	-	2.62	-
73			EAs	EASTERN ASIA	China	Dongzhaigang National Nature Reserve (DZG 3)	SMP_C	Non-rhizospheric sediment or soil collected in area with vegetation	Native	Bruguiera_gymnorhiza,Aegiceras_corniculatum	20-30	1	-	-	-	-	-	6.48	-		-	-	2025-05-20	-	-		-	-	0.383	-	-	5.43	-	-	-	3.951	-	-	-	-	8.552	-	30.53	-	-	-	-	1.47	-
73			EAs	EASTERN ASIA	China	Dongzhaigang National Nature Reserve (DZG 3)	SMP_C	Non-rhizospheric sediment or soil collected in area with vegetation	Native	Bruguiera_gymnorhiza	20-30	1	-	-	-	-	-	5.67	-		-	-	21	-	-		-	-	0.438	-	-	9372	-	-	-	4.701	-	-	-	-	18.588	-	37.8	-	-	-	-	1.69	-
73			EAs	EASTERN ASIA	China	Dongzhaigang National Nature Reserve (DZG 3)	SMP_C	Non-rhizospheric sediment or soil collected in area with vegetation	Native	Bruguiera_gymnorhiza	20-30	1	-	-	-	-	-	6.72	-		-	-	2025-05-20	-	-		-	-	0.129	-	-	7324	-	-	-	7.509	-	-	-	-	41.934	-	60.5	-	-	-	-	2.36	-
73			EAs	EASTERN ASIA	China	Dongzhaigang National Nature Reserve (DZG 3)	SMP_C	Non-rhizospheric sediment or soil collected in area with vegetation	Native	Bruguiera_gymnorhiza	20-30	1	-	-	-	-	-	6.61	-		-	-	2025-05-19	-	-		-	-	0.202	-	-	5729	-	-	-	0.376	-	-	-	-	23.879	-	56.18	-	-	-	-	2.79	-
73			EAs	EASTERN ASIA	China	Dongzhaigang National Nature Reserve (DZG 3)	SMP_C	Non-rhizospheric sediment or soil collected in area with vegetation	Native	Bruguiera_gymnorhiza	20-30	1	-	-	-	-	-	7.1	-		-	-	19	-	-		-	-	0.715	-	-	6.84	-	-	-	4.102	-	-	-	-	14.266	-	36.68	-	-	-	-	2.66	-
73			EAs	EASTERN ASIA	China	Dongzhaigang National Nature Reserve (DZG 3)	SMP_C	Non-rhizospheric sediment or soil collected in area with vegetation	Native	Bruguiera_gymnorhiza	20-30	1	-	-	-	-	-	7.26	-		-	-	18	-	-		-	-	0.575	-	-	11342	-	-	-	6.716	-	-	-	-	35.44	-	36.94	-	-	-	-	2.19	-
73			EAs	EASTERN ASIA	China	Futian Mangrove National Nature Reserve (FT1)	SMP_C	Non-rhizospheric sediment or soil collected in area with vegetation	Native	Aegiceras_corniculatum,Kandelia candel	0-10	1	-	-	-	-	-	6.85	-		-	-	12	-	-		-	-	0.763	-	-	5746	-	-	-	5.906	-	-	-	-	12.113	-	30.65	-	-	-	-	2	-
73			EAs	EASTERN ASIA	China	Futian Mangrove National Nature Reserve (FT1)	SMP_C	Non-rhizospheric sediment or soil collected in area with vegetation	Native	Acanthus_ilicifolius,Aegiceras_corniculatum,Sonneratia_apetala,Kandelia candel	0-10	1	-	-	-	-	-	6.75	-		-	-	16	-	-		-	-	0.864	-	-	3485	-	-	-	5.541	-	-	-	-	13.955	-	54.2	-	-	-	-	1.68	-
73			EAs	EASTERN ASIA	China	Futian Mangrove National Nature Reserve (FT1)	SMP_C	Non-rhizospheric sediment or soil collected in area with vegetation	Native	Aegiceras_corniculatum,Kandelia candel	0-10	1	-	-	-	-	-	6.76	-		-	-	10	-	-		-	-	1.158	-	-	6625	-	-	-	34.409	-	-	-	-	12.586	-	25.74	-	-	-	-	2.06	-
73			EAs	EASTERN ASIA	China	Futian Mangrove National Nature Reserve (FT1)	SMP_C	Non-rhizospheric sediment or soil collected in area with vegetation	Native	Bruguiera_gymnorhiza,Kandelia candel	0-10	1	-	-	-	-	-	5.03	-		-	-	12	-	-		-	-	0.863	-	-	5325	-	-	-	18.659	-	-	-	-	11.479	-	47.83	-	-	-	-	1.89	-
73			EAs	EASTERN ASIA	China	Futian Mangrove National Nature Reserve (FT1)	SMP_C	Non-rhizospheric sediment or soil collected in area with vegetation	Native	Aegiceras_corniculatum,Kandelia candel	0-10	1	-	-	-	-	-	7.04	-		-	-	2025-05-10	-	-		-	-	1.276	-	-	4321	-	-	-	25.602	-	-	-	-	19.04	-	38.95	-	-	-	-	1.79	-
73			EAs	EASTERN ASIA	China	Futian Mangrove National Nature Reserve (FT1)	SMP_C	Non-rhizospheric sediment or soil collected in area with vegetation	Native	Kandelia candel	0-10	1	-	-	-	-	-	6.86	-		-	-	2025-05-08	-	-		-	-	1.121	-	-	3037	-	-	-	28.996	-	-	-	-	21.217	-	85	-	-	-	-	1.83	-
73			EAs	EASTERN ASIA	China	Futian Mangrove National Nature Reserve (FT2)	SMP_C	Non-rhizospheric sediment or soil collected in area with vegetation	Native	Aegiceras_corniculatum,Kandelia candel	10- 20	1	-	-	-	-	-	6.78	-		-	-	2025-05-10	-	-		-	-	0.701	-	-	2546	-	-	-	9.978	-	-	-	-	15.804	-	38.45	-	-	-	-	1.7	-
73			EAs	EASTERN ASIA	China	Futian Mangrove National Nature Reserve (FT2)	SMP_C	Non-rhizospheric sediment or soil collected in area with vegetation	Native	Acanthus_ilicifolius,Aegiceras_corniculatum,Sonneratia_apetala,Kandelia candel	10- 20	1	-	-	-	-	-	6.94	-		-	-	18	-	-		-	-	0.877	-	-	4568	-	-	-	2.947	-	-	-	-	16.606	-	48.96	-	-	-	-	2.67	-
73			EAs	EASTERN ASIA	China	Futian Mangrove National Nature Reserve (FT2)	SMP_C	Non-rhizospheric sediment or soil collected in area with vegetation	Native	Aegiceras_corniculatum,Kandelia candel	10- 20	1	-	-	-	-	-	7.04	-		-	-	9	-	-		-	-	0.936	-	-	6753	-	-	-	30.568	-	-	-	-	15.458	-	21.69	-	-	-	-	2.21	-
73			EAs	EASTERN ASIA	China	Futian Mangrove National Nature Reserve (FT2)	SMP_C	Non-rhizospheric sediment or soil collected in area with vegetation	Native	Bruguiera_gymnorhiza,Kandelia candel	10- 20	1	-	-	-	-	-	5.28	-		-	-	9	-	-		-	-	1.494	-	-	3792	-	-	-	22.635	-	-	-	-	7.64	-	50.47	-	-	-	-	1.85	-
73			EAs	EASTERN ASIA	China	Futian Mangrove National Nature Reserve (FT2)	SMP_C	Non-rhizospheric sediment or soil collected in area with vegetation	Native	Aegiceras_corniculatum,Kandelia candel	10- 20	1	-	-	-	-	-	7.53	-		-	-	2025-05-11	-	-		-	-	1.313	-	-	9509	-	-	-	26.413	-	-	-	-	28.611	-	36.73	-	-	-	-	1.57	-
73			EAs	EASTERN ASIA	China	Futian Mangrove National Nature Reserve (FT2)	SMP_C	Non-rhizospheric sediment or soil collected in area with vegetation	Native	Kandelia candel	10- 20	1	-	-	-	-	-	7.17	-		-	-	10	-	-		-	-	1.029	-	-	4859	-	-	-	25.55	-	-	-	-	19.468	-	112.74	-	-	-	-	1.88	-
73			EAs	EASTERN ASIA	China	Futian Mangrove National Nature Reserve (FT3)	SMP_C	Non-rhizospheric sediment or soil collected in area with vegetation	Native	Aegiceras_corniculatum,Kandelia candel	20-30	1	-	-	-	-	-	6.9	-		-	-	10	-	-		-	-	0.699	-	-	6.78	-	-	-	5.101	-	-	-	-	11.15	-	33.79	-	-	-	-	1.9	-
73			EAs	EASTERN ASIA	China	Futian Mangrove National Nature Reserve (FT3)	SMP_C	Non-rhizospheric sediment or soil collected in area with vegetation	Native	Acanthus_ilicifolius,Aegiceras_corniculatum,Sonneratia_apetala,Kandelia candel	20-30	1	-	-	-	-	-	7.09	-		-	-	23	-	-		-	-	0.814	-	-	4641	-	-	-	5.787	-	-	-	-	27.774	-	81.26	-	-	-	-	3.32	-
73			EAs	EASTERN ASIA	China	Futian Mangrove National Nature Reserve (FT3)	SMP_C	Non-rhizospheric sediment or soil collected in area with vegetation	Native	Aegiceras_corniculatum,Kandelia candel	20-30	1	-	-	-	-	-	7.55	-		-	-	10	-	-		-	-	0.724	-	-	7146	-	-	-	17.253	-	-	-	-	14.223	-	25.39	-	-	-	-	1.86	-
73			EAs	EASTERN ASIA	China	Futian Mangrove National Nature Reserve (FT3)	SMP_C	Non-rhizospheric sediment or soil collected in area with vegetation	Native	Kandelia candel	20-30	1	-	-	-	-	-	7.58	-		-	-	14	-	-		-	-	1.08	-	-	3545	-	-	-	21.298	-	-	-	-	23.474	-	48.63	-	-	-	-	1.63	-
73			EAs	EASTERN ASIA	China	Shankou Mangrove National Nature Reserve (SK 1)	SMP_C	Non-rhizospheric sediment or soil collected in area with vegetation	Native	Avicennia_marina,Bruguiera_gymnorhiza	0-10	1	-	-	-	-	-	7.06	-		-	-	23	-	-		-	-	0.267	-	-	4944	-	-	-	8.292	-	-	-	-	13.006	-	13.21	-	-	-	-	1.27	-
73			EAs	EASTERN ASIA	China	Shankou Mangrove National Nature Reserve (SK 1)	SMP_C	Non-rhizospheric sediment or soil collected in area with vegetation	Native	Avicennia_marina,Bruguiera_gymnorhiza,Aegiceras_corniculatum	0-10	1	-	-	-	-	-	7.55	-		-	-	22	-	-		-	-	0.704	-	-	5229	-	-	-	20.529	-	-	-	-	19.615	-	46.03	-	-	-	-	1	-
73			EAs	EASTERN ASIA	China	Shankou Mangrove National Nature Reserve (SK 1)	SMP_C	Non-rhizospheric sediment or soil collected in area with vegetation	Native	Aegiceras_corniculatum	0-10	1	-	-	-	-	-	6.97	-		-	-	29	-	-		-	-	1.295	-	-	2574	-	-	-	8.575	-	-	-	-	9.119	-	23.82	-	-	-	-	1.67	-
73			EAs	EASTERN ASIA	China	Shankou Mangrove National Nature Reserve (SK 1)	SMP_C	Non-rhizospheric sediment or soil collected in area with vegetation	Native	Rhizophora_stylosa,Kandelia_candel	0-10	1	-	-	-	-	-	7.31	-		-	-	2025-05-29	-	-		-	-	0.816	-	-	5577	-	-	-	3.333	-	-	-	-	6.825	-	17.78	-	-	-	-	0.94	-
73			EAs	EASTERN ASIA	China	Shankou Mangrove National Nature Reserve (SK 2)	SMP_C	Non-rhizospheric sediment or soil collected in area with vegetation	Native	Avicennia_marina,Bruguiera_gymnorhiza	10- 20	1	-	-	-	-	-	7.18	-		-	-	25	-	-		-	-	0.308	-	-	5235	-	-	-	4.689	-	-	-	-	16.344	-	22.54	-	-	-	-	1.48	-
73			EAs	EASTERN ASIA	China	Shankou Mangrove National Nature Reserve (SK 2)	SMP_C	Non-rhizospheric sediment or soil collected in area with vegetation	Native	Bruguiera_gymnorhiza	10- 20	1	-	-	-	-	-	7.25	-		-	-	2025-05-22	-	-		-	-	0.231	-	-	1932	-	-	-	4.337	-	-	-	-	13.66	-	14.07	-	-	-	-	0.92	-
73			EAs	EASTERN ASIA	China	Shankou Mangrove National Nature Reserve (SK 2)	SMP_C	Non-rhizospheric sediment or soil collected in area with vegetation	Native	Avicennia_marina,Bruguiera_gymnorhiza,Aegiceras_corniculatum	10- 20	1	-	-	-	-	-	7.63	-		-	-	2025-05-22	-	-		-	-	0.469	-	-	3.89	-	-	-	8.843	-	-	-	-	16.237	-	37.05	-	-	-	-	1.5	-
73			EAs	EASTERN ASIA	China	Shankou Mangrove National Nature Reserve (SK 2)	SMP_C	Non-rhizospheric sediment or soil collected in area with vegetation	Native	Aegiceras_corniculatum	10- 20	1	-	-	-	-	-	7.33	-		-	-	30	-	-		-	-	1.357	-	-	6542	-	-	-	1.175	-	-	-	-	11.666	-	21.68	-	-	-	-	1.59	-
73			EAs	EASTERN ASIA	China	Shankou Mangrove National Nature Reserve (SK 3)	SMP_C	Non-rhizospheric sediment or soil collected in area with vegetation	Native	Avicennia_marina,Bruguiera_gymnorhiza	20-30	1	-	-	-	-	-	7.31	-		-	-	2025-05-25	-	-		-	-	0.441	-	-	6093	-	-	-	3.071	-	-	-	-	8.599	-	28.44	-	-	-	-	2	-
73			EAs	EASTERN ASIA	China	Shankou Mangrove National Nature Reserve (SK 3)	SMP_C	Non-rhizospheric sediment or soil collected in area with vegetation	Native	Bruguiera_gymnorhiza	20-30	1	-	-	-	-	-	7.46	-		-	-	24	-	-		-	-	0.26	-	-	3388	-	-	-	2.076	-	-	-	-	8.32	-	11.76	-	-	-	-	1.16	-
73			EAs	EASTERN ASIA	China	Shankou Mangrove National Nature Reserve (SK 3)	SMP_C	Non-rhizospheric sediment or soil collected in area with vegetation	Native	Avicennia_marina,Bruguiera_gymnorhiza,Aegiceras_corniculatum	20-30	1	-	-	-	-	-	7.59	-		-	-	2025-05-25	-	-		-	-	0.468	-	-	4603	-	-	-	1.794	-	-	-	-	14.806	-	26.64	-	-	-	-	1.56	-
73			EAs	EASTERN ASIA	China	Shankou Mangrove National Nature Reserve (SK 3)	SMP_C	Non-rhizospheric sediment or soil collected in area with vegetation	Native	Aegiceras_corniculatum	20-30	1	-	-	-	-	-	7.42	-		-	-	29	-	-		-	-	1.746	-	-	6435	-	-	-	1.083	-	-	-	-	16.544	-	13.62	-	-	-	-	0.95	-
73			EAs	EASTERN ASIA	China	Ximendao National Nature Reserve (XMD 1)	SMP_C	Non-rhizospheric sediment or soil collected in area with vegetation	Native	Kandelia candel	0-10	1	-	-	-	-	-	6.9	-		-	-	28	-	-		-	-	0.909	-	-	2025-02-07	-	-	-	4.275	-	-	-	-	11.729	-	20.35	-	-	-	-	1.31	-
73			EAs	EASTERN ASIA	China	Ximendao National Nature Reserve (XMD 1)	SMP_C	Non-rhizospheric sediment or soil collected in area with vegetation	Native	Kandelia candel	0-10	1	-	-	-	-	-	6.83	-		-	-	28	-	-		-	-	0.896	-	-	6294	-	-	-	6.583	-	-	-	-	2.891	-	18.08	-	-	-	-	1.18	-
73			EAs	EASTERN ASIA	China	Ximendao National Nature Reserve (XMD 1)	SMP_C	Non-rhizospheric sediment or soil collected in area with vegetation	Native	Kandelia candel	0-10	1	-	-	-	-	-	6.88	-		-	-	27	-	-		-	-	0.87	-	-	5019	-	-	-	2.549	-	-	-	-	3.029	-	18.54	-	-	-	-	1.11	-
73			EAs	EASTERN ASIA	China	Ximendao National Nature Reserve (XMD 1)	SMP_C	Non-rhizospheric sediment or soil collected in area with vegetation	Native	Kandelia candel	0-10	1	-	-	-	-	-	7.12	-		-	-	28	-	-		-	-	0.626	-	-	4893	-	-	-	2.928	-	-	-	-	2.29	-	13.03	-	-	-	-	0.92	-
73			EAs	EASTERN ASIA	China	Ximendao National Nature Reserve (XMD 1)	SMP_C	Non-rhizospheric sediment or soil collected in area with vegetation	Native	Kandelia candel	0-10	1	-	-	-	-	-	6.99	-		-	-	30	-	-		-	-	0.742	-	-	5.74	-	-	-	3.475	-	-	-	-	1.174	-	15.25	-	-	-	-	0.96	-
73			EAs	EASTERN ASIA	China	Ximendao National Nature Reserve (XMD 2)	SMP_C	Non-rhizospheric sediment or soil collected in area with vegetation	Native	Kandelia candel	10- 20	1	-	-	-	-	-	6.93	-		-	-	2025-05-29	-	-		-	-	0.849	-	-	5851	-	-	-	0.782	-	-	-	-	1.255	-	14.84	-	-	-	-	1.04	-
73			EAs	EASTERN ASIA	China	Ximendao National Nature Reserve (XMD 2)	SMP_C	Non-rhizospheric sediment or soil collected in area with vegetation	Native	Kandelia candel	10- 20	1	-	-	-	-	-	7.08	-		-	-	32	-	-		-	-	0.816	-	-	7112	-	-	-	0.605	-	-	-	-	2.105	-	15.55	-	-	-	-	0.97	-
73			EAs	EASTERN ASIA	China	Ximendao National Nature Reserve (XMD 2)	SMP_C	Non-rhizospheric sediment or soil collected in area with vegetation	Native	Kandelia candel	10- 20	1	-	-	-	-	-	6.76	-		-	-	27	-	-		-	-	0.845	-	-	5114	-	-	-	1.067	-	-	-	-	2.006	-	16.6	-	-	-	-	1.18	-
73			EAs	EASTERN ASIA	China	Ximendao National Nature Reserve (XMD 2)	SMP_C	Non-rhizospheric sediment or soil collected in area with vegetation	Native	Kandelia candel	10- 20	1	-	-	-	-	-	7.07	-		-	-	30	-	-		-	-	0.746	-	-	5345	-	-	-	2.304	-	-	-	-	3.177	-	14.88	-	-	-	-	0.88	-
73			EAs	EASTERN ASIA	China	Ximendao National Nature Reserve (XMD 2)	SMP_C	Non-rhizospheric sediment or soil collected in area with vegetation	Native	Kandelia candel	10- 20	1	-	-	-	-	-	7.16	-		-	-	2025-05-28	-	-		-	-	0.684	-	-	9781	-	-	-	1.774	-	-	-	-	3.038	-	13.35	-	-	-	-	0.91	-
73			EAs	EASTERN ASIA	China	Ximendao National Nature Reserve (XMD 2)	SMP_C	Non-rhizospheric sediment or soil collected in area with vegetation	Native	Kandelia candel	10- 20	1	-	-	-	-	-	7.13	-		-	-	2025-05-28	-	-		-	-	0.754	-	-	6189	-	-	-	1.248	-	-	-	-	5.529	-	14.24	-	-	-	-	0.85	-
73			EAs	EASTERN ASIA	China	Ximendao National Nature Reserve (XMD 3)	SMP_C	Non-rhizospheric sediment or soil collected in area with vegetation	Native	Kandelia candel	20-30	1	-	-	-	-	-	7.49	-		-	-	31	-	-		-	-	0.767	-	-	9386	-	-	-	1.842	-	-	-	-	1.03	-	15.8	-	-	-	-	0.99	-
73			EAs	EASTERN ASIA	China	Ximendao National Nature Reserve (XMD 3)	SMP_C	Non-rhizospheric sediment or soil collected in area with vegetation	Native	Kandelia candel	20-30	1	-	-	-	-	-	7.04	-		-	-	32	-	-		-	-	0.682	-	-	6768	-	-	-	1.38	-	-	-	-	2.826	-	14.09	-	-	-	-	1	-
73			EAs	EASTERN ASIA	China	Ximendao National Nature Reserve (XMD 3)	SMP_C	Non-rhizospheric sediment or soil collected in area with vegetation	Native	Kandelia candel	20-30	1	-	-	-	-	-	7.34	-		-	-	2025-05-30	-	-		-	-	0.818	-	-	2025-03-08	-	-	-	1.69	-	-	-	-	1.764	-	14.05	-	-	-	-	0.97	-
73			EAs	EASTERN ASIA	China	Ximendao National Nature Reserve (XMD 3)	SMP_C	Non-rhizospheric sediment or soil collected in area with vegetation	Native	Kandelia candel	20-30	1	-	-	-	-	-	7.44	-		-	-	30	-	-		-	-	0.664	-	-	2025-01-08	-	-	-	1.603	-	-	-	-	5.733	-	12.87	-	-	-	-	1.86	-
73			EAs	EASTERN ASIA	China	Yalongwan Qingmei Estuary Mangrove Nature reserve (YLW 1)	SMP_C	Non-rhizospheric sediment or soil collected in area with vegetation	Native	Rhizophora_stylosa	0-10	1	-	-	-	-	-	7.41	-		-	-	2025-05-14	-	-		-	-	0.545	-	-	11646	-	-	-	19.417	-	-	-	-	1.269	-	33.68	-	-	-	-	1.87	-
73			EAs	EASTERN ASIA	China	Yalongwan Qingmei Estuary Mangrove Nature reserve (YLW 1)	SMP_C	Non-rhizospheric sediment or soil collected in area with vegetation	Native	Rhizophora_stylosa	0-10	1	-	-	-	-	-	8.03	-		-	-	27	-	-		-	-	0.895	-	-	9216	-	-	-	28.989	-	-	-	-	15.297	-	53.21	-	-	-	-	2.53	-
73			EAs	EASTERN ASIA	China	Yalongwan Qingmei Estuary Mangrove Nature reserve (YLW 1)	SMP_C	Non-rhizospheric sediment or soil collected in area with vegetation	Native	Rhizophora_stylosa	0-10	1	-	-	-	-	-	6.89	-		-	-	26	-	-		-	-	0.512	-	-	10111	-	-	-	21.794	-	-	-	-	15.541	-	59.64	-	-	-	-	3.02	-
73			EAs	EASTERN ASIA	China	Yalongwan Qingmei Estuary Mangrove Nature reserve (YLW 1)	SMP_C	Non-rhizospheric sediment or soil collected in area with vegetation	Native	Rhizophora_stylosa	0-10	1	-	-	-	-	-	7.15	-		-	-	22	-	-		-	-	0.585	-	-	11361	-	-	-	58.469	-	-	-	-	12.676	-	38.96	-	-	-	-	3.03	-
73			EAs	EASTERN ASIA	China	Yalongwan Qingmei Estuary Mangrove Nature reserve (YLW 1)	SMP_C	Non-rhizospheric sediment or soil collected in area with vegetation	Native	Rhizophora_stylosa	0-10	1	-	-	-	-	-	7.88	-		-	-	28	-	-		-	-	0.275	-	-	10532	-	-	-	14.599	-	-	-	-	12.648	-	41.31	-	-	-	-	2.18	-
73			EAs	EASTERN ASIA	China	Yalongwan Qingmei Estuary Mangrove Nature reserve (YLW 1)	SMP_C	Non-rhizospheric sediment or soil collected in area with vegetation	Native	Rhizophora_stylosa	0-10	1	-	-	-	-	-	6.72	-		-	-	29	-	-		-	-	0.643	-	-	12.15	-	-	-	12.843	-	-	-	-	11.214	-	37.09	-	-	-	-	2.48	-
73			EAs	EASTERN ASIA	China	Yalongwan Qingmei Estuary Mangrove Nature reserve (YLW 2)	SMP_C	Non-rhizospheric sediment or soil collected in area with vegetation	Native	Rhizophora_stylosa	10- 20	1	-	-	-	-	-	7.72	-		-	-	2025-05-22	-	-		-	-	0.309	-	-	13.73	-	-	-	11.213	-	-	-	-	2.666	-	19.1	-	-	-	-	1.02	-
73			EAs	EASTERN ASIA	China	Yalongwan Qingmei Estuary Mangrove Nature reserve (YLW 2)	SMP_C	Non-rhizospheric sediment or soil collected in area with vegetation	Native	Rhizophora_stylosa	10- 20	1	-	-	-	-	-	7.35	-		-	-	2025-05-28	-	-		-	-	0.674	-	-	6646	-	-	-	26.088	-	-	-	-	6.473	-	45.67	-	-	-	-	1.98	-
73			EAs	EASTERN ASIA	China	Yalongwan Qingmei Estuary Mangrove Nature reserve (YLW 2)	SMP_C	Non-rhizospheric sediment or soil collected in area with vegetation	Native	Rhizophora_stylosa	10- 20	1	-	-	-	-	-	7.6	-		-	-	29	-	-		-	-	0.335	-	-	9155	-	-	-	18.631	-	-	-	-	12.305	-	39.02	-	-	-	-	2.53	-
73			EAs	EASTERN ASIA	China	Yalongwan Qingmei Estuary Mangrove Nature reserve (YLW 2)	SMP_C	Non-rhizospheric sediment or soil collected in area with vegetation	Native	Rhizophora_stylosa	10- 20	1	-	-	-	-	-	7.8	-		-	-	22	-	-		-	-	0.386	-	-	9243	-	-	-	27.803	-	-	-	-	13.461	-	30.61	-	-	-	-	1.85	-
73			EAs	EASTERN ASIA	China	Yalongwan Qingmei Estuary Mangrove Nature reserve (YLW 2)	SMP_C	Non-rhizospheric sediment or soil collected in area with vegetation	Native	Rhizophora_stylosa	10- 20	1	-	-	-	-	-	7.67	-		-	-	29	-	-		-	-	0.263	-	-	17085	-	-	-	14.221	-	-	-	-	17.719	-	58.75	-	-	-	-	2.68	-
73			EAs	EASTERN ASIA	China	Yalongwan Qingmei Estuary Mangrove Nature reserve (YLW 2)	SMP_C	Non-rhizospheric sediment or soil collected in area with vegetation	Native	Rhizophora_stylosa	10- 20	1	-	-	-	-	-	6.74	-		-	-	30	-	-		-	-	0.391	-	-	13608	-	-	-	8.383	-	-	-	-	21.432	-	20.97	-	-	-	-	1.35	-
73			EAs	EASTERN ASIA	China	Yalongwan Qingmei Estuary Mangrove Nature reserve (YLW 3)	SMP_C	Non-rhizospheric sediment or soil collected in area with vegetation	Native	Rhizophora_stylosa	20-30	1	-	-	-	-	-	7.37	-		-	-	2025-05-28	-	-		-	-	0.28	-	-	16203	-	-	-	10.756	-	-	-	-	5.884	-	19.97	-	-	-	-	0.83	-
73			EAs	EASTERN ASIA	China	Yalongwan Qingmei Estuary Mangrove Nature reserve (YLW 3)	SMP_C	Non-rhizospheric sediment or soil collected in area with vegetation	Native	Rhizophora_stylosa	20-30	1	-	-	-	-	-	7.23	-		-	-	29	-	-		-	-	0.595	-	-	6231	-	-	-	20.985	-	-	-	-	9.164	-	43.46	-	-	-	-	1.68	-
73			EAs	EASTERN ASIA	China	Yalongwan Qingmei Estuary Mangrove Nature reserve (YLW 3)	SMP_C	Non-rhizospheric sediment or soil collected in area with vegetation	Native	Rhizophora_stylosa	20-30	1	-	-	-	-	-	5.46	-		-	-	33	-	-		-	-	0.218	-	-	4879	-	-	-	5.219	-	-	-	-	14.571	-	48.75	-	-	-	-	2.44	-
73			EAs	EASTERN ASIA	China	Yalongwan Qingmei Estuary Mangrove Nature reserve (YLW 3)	SMP_C	Non-rhizospheric sediment or soil collected in area with vegetation	Native	Rhizophora_stylosa	20-30	1	-	-	-	-	-	7.69	-		-	-	2025-05-23	-	-		-	-	0.215	-	-	8878	-	-	-	16.154	-	-	-	-	19.46	-	35.24	-	-	-	-	1.76	-
73			EAs	EASTERN ASIA	China	Yalongwan Qingmei Estuary Mangrove Nature reserve (YLW 3)	SMP_C	Non-rhizospheric sediment or soil collected in area with vegetation	Native	Rhizophora_stylosa	20-30	1	-	-	-	-	-	7.46	-		-	-	34	-	-		-	-	0.195	-	-	10888	-	-	-	6.094	-	-	-	-	12.795	-	73.63	-	-	-	-	2.58	-
73			EAs	EASTERN ASIA	China	Zhanjiang Mangrove National Nature Reserve (ZJ 1)	SMP_C	Non-rhizospheric sediment or soil collected in area with vegetation	Native	Aegiceras_corniculatum	0-10	1	-	-	-	-	-	6.88	-		-	-	12	-	-		-	-	0.566	-	-	7611	-	-	-	7.894	-	-	-	-	18.574	-	31.26	-	-	-	-	1.48	-
73			EAs	EASTERN ASIA	China	Zhanjiang Mangrove National Nature Reserve (ZJ 1)	SMP_C	Non-rhizospheric sediment or soil collected in area with vegetation	Associated	Sonneratia_apetala	0-10	1	-	-	-	-	-	6.92	-		-	-	6	-	-		-	-	1.375	-	-	8286	-	-	-	18.868	-	-	-	-	2.228	-	83.43	-	-	-	-	4.18	-
73			EAs	EASTERN ASIA	China	Zhanjiang Mangrove National Nature Reserve (ZJ 1)	SMP_C	Non-rhizospheric sediment or soil collected in area with vegetation	Associated	Sonneratia_apetala	0-10	1	-	-	-	-	-	6.57	-		-	-	9	-	-		-	-	1.177	-	-	6419	-	-	-	12.636	-	-	-	-	36.669	-	19.87	-	-	-	-	1.05	-
73			EAs	EASTERN ASIA	China	Zhanjiang Mangrove National Nature Reserve (ZJ 1)	SMP_C	Non-rhizospheric sediment or soil collected in area with vegetation	Associated	Sonneratia_apetala	0-10	1	-	-	-	-	-	6.57	-		-	-	23	-	-		-	-	0.726	-	-	2824	-	-	-	4.09	-	-	-	-	3.266	-	16.1	-	-	-	-	1.4	-
73			EAs	EASTERN ASIA	China	Zhanjiang Mangrove National Nature Reserve (ZJ 2)	SMP_C	Non-rhizospheric sediment or soil collected in area with vegetation	Native	Aegiceras_corniculatum	10-20	1	-	-	-	-	-	6.6	-		-	-	14	-	-		-	-	0.563	-	-	6413	-	-	-	3.764	-	-	-	-	5.696	-	30.56	-	-	-	-	1.74	-
73			EAs	EASTERN ASIA	China	Zhanjiang Mangrove National Nature Reserve (ZJ 2)	SMP_C	Non-rhizospheric sediment or soil collected in area with vegetation	Associated	Sonneratia_apetala	10-20	1	-	-	-	-	-	7.34	-		-	-	9	-	-		-	-	0.533	-	-	9.22	-	-	-	7.585	-	-	-	-	3.727	-	54.42	-	-	-	-	2.69	-
73			EAs	EASTERN ASIA	China	Zhanjiang Mangrove National Nature Reserve (ZJ 2)	SMP_C	Non-rhizospheric sediment or soil collected in area with vegetation	Associated	Sonneratia_apetala	10-20	1	-	-	-	-	-	7.37	-		-	-	20	-	-		-	-	0.33	-	-	3825	-	-	-	4.725	-	-	-	-	24.451	-	21.68	-	-	-	-	1.12	-
73			EAs	EASTERN ASIA	China	Zhanjiang Mangrove National Nature Reserve (ZJ 2)	SMP_C	Non-rhizospheric sediment or soil collected in area with vegetation	Associated	Sonneratia_apetala	10-20	1	-	-	-	-	-	7.39	-		-	-	2025-05-24	-	-		-	-	0.509	-	-	3866	-	-	-	4.57	-	-	-	-	9.975	-	14.8	-	-	-	-	1.12	-
73			EAs	EASTERN ASIA	China	Zhanjiang Mangrove National Nature Reserve (ZJ 3)	SMP_C	Non-rhizospheric sediment or soil collected in area with vegetation	Associated	Aegiceras_corniculatum	20-30	1	-	-	-	-	-	6.58	-		-	-	15	-	-		-	-	0.368	-	-	4.69	-	-	-	2.34	-	-	-	-	4.85	-	30.01	-	-	-	-	1.54	-
73			EAs	EASTERN ASIA	China	Zhanjiang Mangrove National Nature Reserve (ZJ 3)	SMP_C	Non-rhizospheric sediment or soil collected in area with vegetation	Associated	Sonneratia_apetala	20-30	1	-	-	-	-	-	7.03	-		-	-	2025-05-09	-	-		-	-	0.268	-	-	8139	-	-	-	3.194	-	-	-	-	7.338	-	22.76	-	-	-	-	1.29	-
73			EAs	EASTERN ASIA	China	Zhanjiang Mangrove National Nature Reserve (ZJ 3)	SMP_C	Non-rhizospheric sediment or soil collected in area with vegetation	Associated	Sonneratia_apetala	20-30	1	-	-	-	-	-	7.76	-		-	-	22	-	-		-	-	0.265	-	-	7624	-	-	-	1.953	-	-	-	-	11.71	-	16.55	-	-	-	-	0.89	-
73			EAs	EASTERN ASIA	China	Zhanjiang Mangrove National Nature Reserve (ZJ 3)	SMP_C	Non-rhizospheric sediment or soil collected in area with vegetation	Associated	Sonneratia_apetala	20-30	1	-	-	-	-	-	7.89	-		-	-	2025-05-26	-	-		-	-	0.4	-	-	3084	-	-	-	3.439	-	-	-	-	12.59	-	11.71	-	-	-	-	1.05	-
73			EAs	EASTERN ASIA	China	Zhanjiang Mangrove National Nature Reserve (ZJ 3)	SMP_C	Non-rhizospheric sediment or soil collected in area with vegetation	Associated	Sonneratia_apetala	20-30	1	-	-	-	-	-	7.02	-		-	-	16	-	-		-	-	0.806	-	-	2108	-	-	-	5.525	-	-	-	-	4.782	-	14.7	-	-	-	-	1.32	-
73			EAs	EASTERN ASIA	China	Zhangjiangkou Mangrove National Nature Reserve (ZJK1)	SMP_C	Non-rhizospheric sediment or soil collected in area with vegetation	Native and Associated	Bruguiera_gymnorhiza,Aegiceras_corniculatum,Derris_trifoliata	0-10	1	-	-	-	-	-	6.06	-		-	-	14	-	-		-	-	0.99	-	-	3429	-	-	-	15.056	-	-	-	-	3.01	-	31.94	-	-	-	-	2.02	-
73			EAs	EASTERN ASIA	China	Zhangjiangkou Mangrove National Nature Reserve (ZJK1)	SMP_C	Non-rhizospheric sediment or soil collected in area with vegetation	Native and Associated	Bruguiera_gymnorhiza,Aegiceras_corniculatum,Derris_trifoliata	0-10	1	-	-	-	-	-	6.16	-		-	-	18	-	-		-	-	0.853	-	-	4.76	-	-	-	8.914	-	-	-	-	1.595	-	21.87	-	-	-	-	1.52	-
73			EAs	EASTERN ASIA	China	Zhangjiangkou Mangrove National Nature Reserve (ZJK1)	SMP_C	Non-rhizospheric sediment or soil collected in area with vegetation	Native	Bruguiera_gymnorhiza,Aegiceras_corniculatum	0-10	1	-	-	-	-	-	7.09	-		-	-	2025-05-18	-	-		-	-	0.774	-	-	4702	-	-	-	17.497	-	-	-	-	5.383	-	34.71	-	-	-	-	1.96	-
73			EAs	EASTERN ASIA	China	Zhangjiangkou Mangrove National Nature Reserve (ZJK1)	SMP_C	Non-rhizospheric sediment or soil collected in area with vegetation	Native	Avicennia_marina	0-10	1	-	-	-	-	-	6.67	-		-	-	22	-	-		-	-	0.697	-	-	4884	-	-	-	10.848	-	-	-	-	11.299	-	26.47	-	-	-	-	1.82	-
73			EAs	EASTERN ASIA	China	Zhangjiangkou Mangrove National Nature Reserve (ZJK2)	SMP_C	Non-rhizospheric sediment or soil collected in area with vegetation	Native and Associated	Bruguiera_gymnorhiza,Aegiceras_corniculatum,Derris_trifoliata	10-20	1	-	-	-	-	-	6.31	-		-	-	12	-	-		-	-	0.616	-	-	4285	-	-	-	16.251	-	-	-	-	3.726	-	29.48	-	-	-	-	1.83	-
73			EAs	EASTERN ASIA	China	Zhangjiangkou Mangrove National Nature Reserve (ZJK2)	SMP_C	Non-rhizospheric sediment or soil collected in area with vegetation	Native and Associated	Bruguiera_gymnorhiza,Aegiceras_corniculatum,Derris_trifoliata	10-20	1	-	-	-	-	-	6.35	-		-	-	2025-05-12	-	-		-	-	0.7	-	-	2229	-	-	-	9.997	-	-	-	-	6.645	-	25.31	-	-	-	-	1.65	-
73			EAs	EASTERN ASIA	China	Zhangjiangkou Mangrove National Nature Reserve (ZJK2)	SMP_C	Non-rhizospheric sediment or soil collected in area with vegetation	Native and Associated	Bruguiera_gymnorhiza,Aegiceras_corniculatum,Derris_trifoliata	10-20	1	-	-	-	-	-	6.21	-		-	-	13	-	-		-	-	0.707	-	-	5496	-	-	-	7.204	-	-	-	-	2.916	-	28.2	-	-	-	-	1.61	-
73			EAs	EASTERN ASIA	China	Zhangjiangkou Mangrove National Nature Reserve (ZJK2)	SMP_C	Non-rhizospheric sediment or soil collected in area with vegetation	Native	Bruguiera_gymnorhiza,Aegiceras_corniculatum	10-20	1	-	-	-	-	-	7.23	-		-	-	2025-05-14	-	-		-	-	0.63	-	-	3054	-	-	-	19.043	-	-	-	-	3.53	-	26.27	-	-	-	-	1.48	-
73			EAs	EASTERN ASIA	China	Zhangjiangkou Mangrove National Nature Reserve (ZJK2)	SMP_C	Non-rhizospheric sediment or soil collected in area with vegetation	Native	Avicennia_marina	10-20	1	-	-	-	-	-	6.85	-		-	-	22	-	-		-	-	0.524	-	-	5494	-	-	-	3.337	-	-	-	-	12.188	-	24.77	-	-	-	-	1.72	-
73			EAs	EASTERN ASIA	China	Zhangjiangkou Mangrove National Nature Reserve (ZJK2)	SMP_C	Non-rhizospheric sediment or soil collected in area with vegetation	Native	Avicennia_marina	10-20	1	-	-	-	-	-	6.68	-		-	-	2025-05-19	-	-		-	-	0.576	-	-	4982	-	-	-	7.572	-	-	-	-	10.491	-	18.83	-	-	-	-	1.21	-
73			EAs	EASTERN ASIA	China	Zhangjiangkou Mangrove National Nature Reserve (ZJK3)	SMP_C	Non-rhizospheric sediment or soil collected in area with vegetation	Native and Associated	Bruguiera_gymnorhiza,Aegiceras_corniculatum,Derris_trifoliata	20-30	1	-	-	-	-	-	6.42	-		-	-	10	-	-		-	-	0.584	-	-	4144	-	-	-	11.786	-	-	-	-	9.21	-	31.67	-	-	-	-	1.66	-
73			EAs	EASTERN ASIA	China	Zhangjiangkou Mangrove National Nature Reserve (ZJK3)	SMP_C	Non-rhizospheric sediment or soil collected in area with vegetation	Native and Associated	Bruguiera_gymnorhiza,Aegiceras_corniculatum,Derris_trifoliata	20-30	1	-	-	-	-	-	6.23	-		-	-	13	-	-		-	-	0.671	-	-	4.76	-	-	-	10.038	-	-	-	-	4.895	-	22.09	-	-	-	-	1.62	-
73			EAs	EASTERN ASIA	China	Zhangjiangkou Mangrove National Nature Reserve (ZJK3)	SMP_C	Non-rhizospheric sediment or soil collected in area with vegetation	Native	Bruguiera_gymnorhiza,Aegiceras_corniculatum	20-30	1	-	-	-	-	-	7.2	-		-	-	14	-	-		-	-	0.603	-	-	3536	-	-	-	7.91	-	-	-	-	5.402	-	20.16	-	-	-	-	1.65	-
73			EAs	EASTERN ASIA	China	Zhangjiangkou Mangrove National Nature Reserve (ZJK3)	SMP_C	Non-rhizospheric sediment or soil collected in area with vegetation	Native	Avicennia_marina	20-30	1	-	-	-	-	-	7.35	-		-	-	2025-05-19	-	-		-	-	0.554	-	-	5478	-	-	-	1.795	-	-	-	-	12.464	-	23.72	-	-	-	-	1.68	-
73			EAs	EASTERN ASIA	China	Zhangjiangkou Mangrove National Nature Reserve (ZJK3)	SMP_C	Non-rhizospheric sediment or soil collected in area with vegetation	Native	Avicennia_marina	20-30	1	-	-	-	-	-	7.23	-		-	-	18	-	-		-	-	0.605	-	-	2937	-	-	-	3.211	-	-	-	-	12.121	-	16.93	-	-	-	-	1.4	-
73			EAs	EASTERN ASIA	China	Futian Mangrove National Nature Reserve (FT1)	SMP_F	Sediment or soil collected in non-vegetated area	Mudflat	Non vegetated	0-10	1	-	-	-	-	-	7.39	-		-	-	2025-05-12	-	-		-	-	1.047	-	-	3669	-	-	-	19.654	-	-	-	-	9.077	-	17.03	-	-	-	-	1.99	-
73			EAs	EASTERN ASIA	China	Futian Mangrove National Nature Reserve (FT2)	SMP_F	Sediment or soil collected in non-vegetated area	Mudflat	Non vegetated	10-20	1	-	-	-	-	-	7.44	-		-	-	12	-	-		-	-	0.766	-	-	6.95	-	-	-	22.979	-	-	-	-	12.024	-	13.64	-	-	-	-	1.98	-
73			EAs	EASTERN ASIA	China	Futian Mangrove National Nature Reserve (FT3)	SMP_F	Sediment or soil collected in non-vegetated area	Mudflat	Non vegetated	20-30	1	-	-	-	-	-	8.15	-		-	-	14	-	-		-	-	1.33	-	-	2025-08-11	-	-	-	18.188	-	-	-	-	11.774	-	12.06	-	-	-	-	1.74	-
145			EAs	EASTERN ASIA	China	Mai Po Nature Reserve-DRY SEASON	SMP_C	Non-rhizospheric sediment or soil collected in area with vegetation	Native	Kandelia obovata	0-2	9	15.6	16.2	-	-	-	6.61	65780		-	2025-03-18	-	-	-		-	-	-	-	-	-	-	-	-	-	-	-	-	0.65	-	-	-	03.05	-	-	0.19	-	-
145			EAs	EASTERN ASIA	China	Mai Po Nature Reserve-WET SEASON	SMP_C	Non-rhizospheric sediment or soil collected in area with vegetation	Native	Kandelia obovata	0-2	9	30.3	28.5	-	-	-	6.74	22890		-	12	-	-	-		-	-	-	-	-	-	-	-	-	-	-	-	-	0.59	-	-	-	2.29	-	-	0.22	-	-
236			Mel	MELANESIA	New Caledonia	Saint Vincent Bay	WT	WATER	Native	A. marina; R. stylosa	-	1	-	22	-	-	-	8	-		-	-	-	35	-		-	-	-	-	-	-	-	-	-	-	-	-	-	-	-	-	-	-	-	-	-	-	-
338			SAs	SOUTHERN ASIA	India	Indian Sundarbans mangrove (Kalidashpur -S1)	SMP_F	Sediment or soil collected in non-vegetated area	Not vegetated	-	15	1	-	-	-	-	-	Figure 2	Figure 2		-						-	Figure 2		-	-						-	-	-			-				-
338			SAs	SOUTHERN ASIA	India	Indian Sundarbans mangrove (Balir Dweep -S2)	SMP_C	Non-rhizospheric sediment or soil collected in area with vegetation	Native	Not declared	15	1	-	-	-	-	-	Figure 2	Figure 2		-						-	Figure 2		-	-						-	-	-			-				-
338			SAs	SOUTHERN ASIA	India	Indian Sundarbans mangrove (Dhonchi -S3)	SMP_C	Non-rhizospheric sediment or soil collected in area with vegetation	Native	Not declared	15	1	-	-	-	-	-	Figure 2	Figure 2		-						-	Figure 2		-	-						-	-	-			-				-
338			SAs	SOUTHERN ASIA	India	Indian Sundarbans mangrove (Gangasagar -S4)	SMP_F	Sediment or soil collected in non-vegetated area	Not vegetated	-	15	1	-	-	-	-	-	Figure 2	Figure 2		-						-	Figure 2		-	-						-	-	-			-				-
379			EAf	EAST AFRICA	Kenya	Gazi Bay	SMP_D	Rhizospheric Soil	Native	Ceriops tagal	1-15	8	-	-	-	-	-	7.05 ± 0.55	5780000		-	-	-	-	-		3.13 ± 0.55	-	-	-	-	-	-	-	-	-	-	-	-	-	-	-	-	-	0.82 ± 0.41	-	-	-	0.04 ± 0.02
379			EAf	EAST AFRICA	Kenya	Mida Creek	SMP_D	Rhizospheric Soil	Native	Ceriops tagal	1-15	8	-	-	-	-	-	8.17 ± 0.21	4560000		-	-	-	-	-		2.43 ± 0.79	-	-	-	-	-	-	-	-	-	-	-	-	-	-	-	-	-	1.90 ± 0.57	-	-	-	0.16 ± 0.03
379			EAf	EAST AFRICA	Kenya	Gazi Bay	SMP_D	Rhizospheric Soil	Native	Ceriops tagal	1-15	8	-	-	-	-	-	6.21 ± 0.10	3370000		-	-	-	-	-		1.77 ± 0.72	-	-	-	-	-	-	-	-	-	-	-	-	-	-	-	-	-	0.26 ± 0.07	-	-	-	0.01 ± 0.01
379			EAf	EAST AFRICA	Kenya	Mida Creek	SMP_D	Rhizospheric Soil	Native	Ceriops tagal	1-15	8	-	-	-	-	-	7.93 ± 0.07	6510000		-	-	-	-	-		3.58 ± 1.75	-	-	-	-	-	-	-	-	-	-	-	-	-	-	-	-	-	4.55 ± 1.56	-	-	-	0.18 ± 0.04
379			EAf	EAST AFRICA	Kenya	Gazi Bay	SMP_D	Rhizospheric Soil	Native	Rhizophora mucronata	1-15	8	-	-	-	-	-	6.09 ± 0.15	12370000		-	-	-	-	-		7.08 ± 0.61	-	-	-	-	-	-	-	-	-	-	-	-	-	-	-	-	-	7.40 ± 0.85	-	-	-	0.37 ± 0.06
379			EAf	EAST AFRICA	Kenya	Mida Creek	SMP_D	Rhizospheric Soil	Native	Rhizophora mucronata	1-15	8	-	-	-	-	-	8.08 ± 0.28	4050000		-	-	-	-	-		2.15 ± 0.78	-	-	-	-	-	-	-	-	-	-	-	-	-	-	-	-	-	2.69 ± 1.67	-	-	-	0.11 ± 0.05
379			EAf	EAST AFRICA	Kenya	Gazi Bay	SMP_D	Rhizospheric Soil	Native	Sonneratia alba	1-15	8	-	-	-	-	-	6.08 ± 0.08	4880000		-	-	-	-	-		2.61 ± 0.50	-	-	-	-	-	-	-	-	-	-	-	-	-	-	-	-	-	0.99 ± 0.23	-	-	-	0.07 ± 0.01
379			EAf	EAST AFRICA	Kenya	Mida Creek	SMP_D	Rhizospheric Soil	Native	Sonneratia alba	1-15	8	-	-	-	-	-	7.91 ± 0.16	5220000		-	-	-	-	-		2.81 ± 0.77	-	-	-	-	-	-	-	-	-	-	-	-	-	-	-	-	-	2.25 ± 0.60	-	-	-	0.09 ± 0.01
380			EAs	EASTERN ASIA	China	Dongzhai Port, Haikou, Hainan Province (High-tide level sediment)	SMP_C	Non-rhizospheric sediment or soil collected in area with vegetation	Native	Bruguiera sexangula, Ceriops tagal, Kandelia obovata and Sonneratia apetala	0–10	1	-	-	-	-	-	5.92	-		187	-	-	-	-		-	-	-	-	-	-	-	-	-	-	-	-	-	-	-	-	-	1.45	-	-	-	-	-
380			EAs	EASTERN ASIA	China	Dongzhai Port, Haikou, Hainan Province (Medium-tide level sediment)	SMP_C	Non-rhizospheric sediment or soil collected in area with vegetation	Native	Bruguiera sexangula, Ceriops tagal, Kandelia obovata and Sonneratia apetala	0–10	1	-	-	-	-	-	5.75	-		223	-	-	-	-		-	-	-	-	-	-	-	-	-	-	-	-	-	-	-	-	-	1.50	-	-	-	-	-
380			EAs	EASTERN ASIA	China	Dongzhai Port, Haikou, Hainan Province (Low-tide level sediment)	SMP_C	Non-rhizospheric sediment or soil collected in area with vegetation	Native	Bruguiera sexangula, Ceriops tagal, Kandelia obovata and Sonneratia apetala	0–10	1	-	-	-	-	-	6.12	-		234	-	-	-	-		-	-	-	-	-	-	-	-	-	-	-	-	-	-	-	-	-	1.79	-	-	-	-	-
380			EAs	EASTERN ASIA	China	Dongzhai Port, Haikou, Hainan Province (High-tide level sediment)	SMP_G	Sediments kept in microcosms without vegetation added with micro-sized Polypropylene)	Not vegetated	-	-	1	-	-	-	-	-	-	-		-	-	-	-	-		-	-	-	-	-	-	-	-	-	-	-	-	-	-	-	-	-	-	-	-	-	-	-
380			EAs	EASTERN ASIA	China	Dongzhai Port, Haikou, Hainan Province (Medium-tide level sediment)	SMP_G	Sediments kept in microcosms without vegetation added with micro-sized Polypropylene)	Not vegetated	-	-	1	-	-	-	-	-	-	-		-	-	-	-	-		-	-	-	-	-	-	-	-	-	-	-	-	-	-	-	-	-	-	-	-	-	-	-
380			EAs	EASTERN ASIA	China	Dongzhai Port, Haikou, Hainan Province (Low-tide level sediment)	SMP_G	Sediments kept in microcosms without vegetation added with micro-sized Polypropylene)	Not vegetated	-	-	1	-	-	-	-	-	-	-		-	-	-	-	-		-	-	-	-	-	-	-	-	-	-	-	-	-	-	-	-	-	-	-	-	-	-	-
394			EAs	EASTERN ASIA	China	Dongzhaigang National Nature Reserve, Hainan Province (SH)	SMP_D	Rhizospheric Soil	Native	Sonneratia hainanensis	-	3	-	-	-	-	-	-	-		-	-	-	-	-		-	-	-	0,23±0,01	0,20±0,01	-	-	-	-	-	-	10.02±2.00	7.36±0.55	-	-	-	-	-	-	17.03±3.70	-	-	-
394			EAs	EASTERN ASIA	China	Dongzhaigang National Nature Reserve, Hainan Province (SH)	SMP_D	Rhizospheric Soil	Native	Sonneratia alba	-	3	-	-	-	-	-	-	-		-	-	-	-	-		-	-	-	0,67±0,03	0,67±0,01	-	-	-	-	-	-	3,36±0,52	6,93±0,24	-	-	-	-	-	-	15.60±2.30	-	-	-
394			EAs	EASTERN ASIA	China	Dongzhaigang National Nature Reserve, Hainan Province (SH)	SMP_D	Rhizospheric Soil	Native	Sonneratia hainanensis	-	3	-	-	-	-	-	-	-		-	-	-	-	-		-	-	-	0,14±0,01	0,30±0,01	-	-	-	-	-	-	7,82±2,00	18.86±0.94	-	-	-	-	-	-	14.80±3.48	-	-	-
397			EAs	EASTERN ASIA	China	Zhangjiang Estuary Mangrove National Reserve (KO1)	SMP_C	Non-rhizospheric sediment or soil collected in area with vegetation	Native	Kandelia obovata	0-5	9	-	-	-	Figure 2	-	Figure 2	-		-	-	-	-	Figure 2		-	-	-	-	-	-	Figure 2	Figure 2	-	-	Figure 2	-	-	-	-	Figure 2	-	-	-	Figure 2	-	-	-
397			EAs	EASTERN ASIA	China	Zhangjiang Estuary Mangrove National Reserve (AC1)	SMP_C	Non-rhizospheric sediment or soil collected in area with vegetation	Native	Aegiceras corniculatum	0-5	9	-	-	-	Figure 2	-	Figure 2	-		-	-	-	-	Figure 2		-	-	-	-	-	-	Figure 2	Figure 2	-	-	Figure 2	-	-	-	-	Figure 2	-	-	-	Figure 2	-	-	-
397			EAs	EASTERN ASIA	China	Zhangjiang Estuary Mangrove National Reserve (AM1)	SMP_C	Non-rhizospheric sediment or soil collected in area with vegetation	Native	Avicennia marina	0-5	9	-	-	-	Figure 2	-	Figure 2	-		-	-	-	-	Figure 2		-	-	-	-	-	-	Figure 2	Figure 2	-	-	Figure 2	-	-	-	-	Figure 2	-	-	-	Figure 2	-	-	-
397			EAs	EASTERN ASIA	China	Zhangjiang Estuary Mangrove National Reserve (S1)	SMP_C	Non-rhizospheric sediment or soil collected in area with vegetation	Native	Spartina alterniflora	0-5	9	-	-	-	Figure 2	-	Figure 2	-		-	-	-	-	Figure 2		-	-	-	-	-	-	Figure 2	Figure 2	-	-	Figure 2	-	-	-	-	Figure 2	-	-	-	Figure 2	-	-	-
397			EAs	EASTERN ASIA	China	Shacheng Bay (KO3)	SMP_C	Non-rhizospheric sediment or soil collected in area with vegetation	Native	Kandelia obovata	0-5	9	-	-	-	Figure 2	-	Figure 2	-		-	-	-	-	Figure 2		-	-	-	-	-	-	Figure 2	Figure 2	-	-	Figure 2	-	-	-	-	Figure 2	-	-	-	Figure 2	-	-	-
397			EAs	EASTERN ASIA	China	Shacheng Bay (KO4)	SMP_C	Non-rhizospheric sediment or soil collected in area with vegetation	Native	Kandelia obovata	0-5	9	-	-	-	Figure 2	-	Figure 2	-		-	-	-	-	Figure 2		-	-	-	-	-	-	Figure 2	Figure 2	-	-	Figure 2	-	-	-	-	Figure 2	-	-	-	Figure 2	-	-	-
448			SAm	SOUTH AMERICA	Colombia	Guajira Mangrove (low salinity)	SMP_D	Rhizospheric Soil	Native	Avicennia germinans	≤50	3	-	-	-	-	-	7.87 (0.09)	24230	5.27	-	-	-	-	-	2.8	-	-	-	-	-	-	-	-	-	-	-	-	-	-	-	-	-	0.69 (0.13)	-	-	0.08 (0.03)	-	-
448			SAm	SOUTH AMERICA	Colombia	Guajira Mangrove (medium salinity)	SMP_D	Rhizospheric Soil	Native	Avicennia germinans	≤50	3	-	-	-	-	-	7.97 (0.15)	39490	20136	-	-	-	-	-	14.61	-	-	-	-	-	-	-	-	-	-	-	-	-	-	-	-	-	0.32 (0.04)	-	-	0.06 (0.01)	-	-
448			SAm	SOUTH AMERICA	Colombia	Guajira Mangrove (high salinity)	SMP_D	Rhizospheric Soil	Native	Avicennia germinans	≤50	3	-	-	-	-	-	8.43 (0.02)	58930	38.64	-	-	-	-	-	23.2	-	-	-	-	-	-	-	-	-	-	-	-	-	-	-	-	-	0.13 (0.03)	-	-	0.05 (0.03)	-	-
[truncated: 36 more columns]
