# Supplementary material for: Worldwide diversity and ecology of mangrove fungi: a systematic review of ITS metabarcoding studies and a quantitative, integrative analysis of raw sequence data
Source: World J Microbiol Biotechnol. 2026 Jun 13;42(7):352. doi: 10.1007/s11274-026-05065-y (PMC13264588; doi:10.1007/s11274-026-05065-y)
Supplement: Supplementary file 9 — (XLSX 616 KB) [file 11274_2026_5065_MOESM9_ESM.xlsx]

## Sheet: ITS TOTAL  763 OTUSASVS x 239 S
								Article	3	3	3	3	3	3	3	3	3	3	3	3	3	3	3	3	3	3	3	3	3	3	64	64	64	64	64	64	64	64	64	64	64	64	64	64	64	64	64	64	64
								Reference	Yu et al. (2023)	Yu et al. (2023)	Yu et al. (2023)	Yu et al. (2023)	Yu et al. (2023)	Yu et al. (2023)	Yu et al. (2023)	Yu et al. (2023)	Yu et al. (2023)	Yu et al. (2023)	Yu et al. (2023)	Yu et al. (2023)	Yu et al. (2023)	Yu et al. (2023)	Yu et al. (2023)	Yu et al. (2023)	Yu et al. (2023)	Yu et al. (2023)	Yu et al. (2023)	Yu et al. (2023)	Yu et al. (2023)	Yu et al. (2023)	Zhou et al. (2021)	Zhou et al. (2021)	Zhou et al. (2021)	Zhou et al. (2021)	Zhou et al. (2021)	Zhou et al. (2021)	Zhou et al. (2021)	Zhou et al. (2021)	Zhou et al. (2021)	Zhou et al. (2021)	Zhou et al. (2021)	Zhou et al. (2021)	Zhou et al. (2021)	Zhou et al. (2021)	Zhou et al. (2021)	Zhou et al. (2021)	Zhou et al. (2021)	Zhou et al. (2021)	Zhou et al. (2021)
								Geographic Region	EAs	EAs	EAs	EAs	EAs	EAs	EAs	EAs	EAs	EAs	EAs	EAs	EAs	EAs	EAs	EAs	EAs	EAs	EAs	EAs	EAs	EAs	EAs	EAs	EAs	EAs	EAs	EAs	EAs	EAs	EAs	EAs	EAs	EAs	EAs	EAs	EAs	EAs	EAs	EAs	EAs
								Country	China	China	China	China	China	China	China	China	China	China	China	China	China	China	China	China	China	China	China	China	China	China	China	China	China	China	China	China	China	China	China	China	China	China	China	China	China	China	China	China	China
								Sample type	SMP_B	SMP_A	SMP_B	SMP_B	SMP_A	SMP_B	SMP_B	SMP_B	SMP_A	SMP_A	SMP_A	SMP_A	SMP_B	SMP_B	SMP_B	SMP_A	SMP_A	SMP_B	SMP_B	SMP_B	SMP_A	SMP_A	SMP_E	SMP_E	SMP_E	SMP_E	SMP_E	SMP_E	SMP_C	SMP_E	SMP_E	SMP_E	SMP_E	SMP_E	SMP_E	SMP_E	SMP_E	SMP_E	SMP_E	SMP_C	SMP_E
								Mangrove site	Zhanjiang Mangrove National Nature Reserve	Hainan mangrove	Hainan mangrove	Hainan mangrove	Zhanjiang Mangrove National Nature Reserve	Zhanjiang Mangrove National Nature Reserve	Zhanjiang Mangrove National Nature Reserve	Hainan mangrove	Zhanjiang Mangrove National Nature Reserve	Zhanjiang Mangrove National Nature Reserve	Zhanjiang Mangrove National Nature Reserve	Hainan mangrove	Hainan mangrove	Hainan mangrove	Hainan mangrove	Hainan mangrove	Zhanjiang Mangrove National Nature Reserve	Zhanjiang Mangrove National Nature Reserve	Zhanjiang Mangrove National Nature Reserve	Zhanjiang Mangrove National Nature Reserve	Hainan mangrove	Hainan mangrove		Shuidong Bay	Shuidong Bay	Shuidong Bay	Shuidong Bay	Shuidong Bay	Shuidong Bay	Shuidong Bay	Shuidong Bay	Shuidong Bay	Shuidong Bay	Shuidong Bay	Shuidong Bay	Shuidong Bay	Shuidong Bay	Shuidong Bay	Shuidong Bay	Shuidong Bay	Shuidong Bay
								Access code	SRR22964905	SRR22964906	SRR22964907	SRR22964908	SRR22964909	SRR22964910	SRR22964911	SRR22964912	SRR23021236	SRR23021237	SRR23021238	SRR23021239	SRR23021240	SRR23021241	SRR23021242	SRR23021243	SRR23021244	SRR23021245	SRR23021246	SRR23021247	SRR23021248	SRR23021249	SRR13255669	SRR13255670	SRR13255671	SRR13255672	SRR13255673	SRR13255674	SRR13255675	SRR13255676	SRR13255677	SRR13255678	SRR13255679	SRR13255680	SRR13255681	SRR13255682	SRR13255683	SRR13255684	SRR13255685	SRR13255686	SRR13255687
OTU	Kingdom	Phylum	Class	Order	Family	Genus	Species	#NAME	S001	S002	S003	S004	S005	S006	S007	S008	S009	S010	S011	S012	S013	S014	S015	S016	S017	S018	S019	S020	S021	S022	S023	S024	S025	S026	S027	S028	S029	S030	S031	S032	S033	S034	S035	S036	S037	S038	S039	S040	S041
1	Fungi	Aphelidiomycota	Aphelidiomycetes	GS16				d:Fungi,p:Aphelidiomycota,c:Aphelidiomycetes,o:GS16	0	0	0	0	0	0	0	0	0	0	0	0	0	0	0	0	0	0	0	0	0	0	0	0	0	0	0	0	0	0	0	0	0	0	0	0	0	0	0	1	0
2	Fungi	Aphelidiomycota						d:Fungi,p:Aphelidiomycota	0	0	0	0	0	0	0	0	0	0	0	0	0	0	0	0	0	0	0	0	0	0	0	0	0	0	0	0	0	0	0	0	0	0	0	0	0	0	0	0	0
3	Fungi	Ascomycota	Archaeorhizomycetes					d:Fungi,p:Ascomycota,c:Archaeorhizomycetes	0	0	0	0	0	0	0	0	0	0	0	0	0	0	0	0	0	96	0	0	0	0	0	0	0	0	0	0	0	0	0	0	0	0	0	0	0	0	0	0	0
4	Fungi	Ascomycota	Arthoniomycetes	Lichenostigmatales	Phaeococcomycetaceae	Phaeococcomyces	Phaeococcomyces rothmanniae	d:Fungi,p:Ascomycota,c:Arthoniomycetes,o:Lichenostigmatales,f:Phaeococcomycetaceae,g:Phaeococcomyces,s:Phaeococcomyces_rothmanniae	0	0	0	0	0	0	0	0	0	0	0	0	0	0	0	0	0	0	0	0	0	0	0	0	0	0	0	0	0	0	0	0	0	0	0	0	0	0	0	0	0
5	Fungi	Ascomycota	Dothideomycetes	Botryosphaeriales	Aplosporellaceae	Aplosporella	Aplosporella thailandica	d:Fungi,p:Ascomycota,c:Dothideomycetes,o:Botryosphaeriales,f:Aplosporellaceae,g:Aplosporella,s:Aplosporella_thailandica	0	0	0	0	0	0	0	0	0	0	0	0	0	0	0	0	0	0	0	0	0	0	0	0	0	0	0	0	0	0	0	0	0	0	0	0	2	0	0	0	58
6	Fungi	Ascomycota	Dothideomycetes	Botryosphaeriales	Aplosporellaceae	Aplosporella		d:Fungi,p:Ascomycota,c:Dothideomycetes,o:Botryosphaeriales,f:Aplosporellaceae,g:Aplosporella	0	0	0	0	0	0	0	0	0	0	0	0	0	0	0	0	0	0	0	0	0	0	0	0	0	0	0	0	0	0	0	0	0	0	0	0	0	0	0	0	0
7	Fungi	Ascomycota	Dothideomycetes	Botryosphaeriales	Botryosphaeriaceae	Lasiodiplodia		d:Fungi,p:Ascomycota,c:Dothideomycetes,o:Botryosphaeriales,f:Botryosphaeriaceae,g:Lasiodiplodia	0	0	0	0	0	0	0	0	0	0	0	0	0	0	0	0	0	0	0	0	0	0	0	0	0	0	0	0	0	0	0	0	0	0	0	0	0	0	0	0	16
8	Fungi	Ascomycota	Dothideomycetes	Botryosphaeriales	Botryosphaeriaceae	Neodeightonia		d:Fungi,p:Ascomycota,c:Dothideomycetes,o:Botryosphaeriales,f:Botryosphaeriaceae,g:Neodeightonia	0	0	0	0	0	0	0	0	0	0	0	0	0	0	0	0	0	0	0	0	0	0	0	0	0	0	0	0	0	0	0	0	0	0	0	0	0	0	3	0	0
9	Fungi	Ascomycota	Dothideomycetes	Botryosphaeriales	Botryosphaeriaceae	Neofusicoccum	Neofusicoccum parvum	d:Fungi,p:Ascomycota,c:Dothideomycetes,o:Botryosphaeriales,f:Botryosphaeriaceae,g:Neofusicoccum,s:Neofusicoccum_parvum	0	0	0	0	0	0	0	0	0	0	0	0	0	0	0	0	0	0	0	0	0	0	0	0	0	0	0	0	0	0	0	0	0	16	0	0	0	0	0	0	0
10	Fungi	Ascomycota	Dothideomycetes	Botryosphaeriales	Botryosphaeriaceae	Neofusicoccum		d:Fungi,p:Ascomycota,c:Dothideomycetes,o:Botryosphaeriales,f:Botryosphaeriaceae,g:Neofusicoccum	0	0	0	0	0	0	0	0	0	0	0	0	0	0	0	0	0	0	0	0	0	0	0	0	0	9	0	0	0	0	0	0	0	0	0	6	0	8	0	0	0
11	Fungi	Ascomycota	Dothideomycetes	Botryosphaeriales	Botryosphaeriaceae			d:Fungi,p:Ascomycota,c:Dothideomycetes,o:Botryosphaeriales,f:Botryosphaeriaceae	0	0	0	0	0	0	0	0	0	0	0	0	0	0	0	0	0	0	0	0	0	0	0	0	0	9	0	0	0	0	0	0	0	0	0	0	0	0	0	0	1
12	Fungi	Ascomycota	Dothideomycetes	Botryosphaeriales	Phyllostictaceae	Phyllosticta	Phyllosticta capitalensis	d:Fungi,p:Ascomycota,c:Dothideomycetes,o:Botryosphaeriales,f:Phyllostictaceae,g:Phyllosticta,s:Phyllosticta_capitalensis	0	0	0	0	0	0	0	0	0	0	0	0	0	0	0	0	0	0	0	0	0	22	0	0	0	0	0	0	0	0	0	0	0	0	0	0	0	0	0	0	0
13	Fungi	Ascomycota	Dothideomycetes	Botryosphaeriales	Phyllostictaceae	Phyllosticta		d:Fungi,p:Ascomycota,c:Dothideomycetes,o:Botryosphaeriales,f:Phyllostictaceae,g:Phyllosticta	0	0	0	0	0	0	0	0	0	0	0	0	0	0	0	0	0	0	0	0	0	0	0	0	0	0	0	0	0	0	0	0	0	0	0	0	0	0	0	0	0
14	Fungi	Ascomycota	Dothideomycetes	Botryosphaeriales	Phyllostictaceae			d:Fungi,p:Ascomycota,c:Dothideomycetes,o:Botryosphaeriales,f:Phyllostictaceae	0	0	0	0	0	0	0	0	0	0	0	0	0	0	0	0	0	0	0	0	0	0	0	0	0	0	0	0	0	0	0	0	0	0	0	0	0	0	0	0	0
15	Fungi	Ascomycota	Dothideomycetes	Capnodiales	Capnodiaceae	Leptoxyphium	Leptoxyphium glochidion	d:Fungi,p:Ascomycota,c:Dothideomycetes,o:Capnodiales,f:Capnodiaceae,g:Leptoxyphium,s:Leptoxyphium_glochidion	0	0	0	0	0	0	0	0	0	0	0	0	0	0	0	0	0	0	0	0	0	0	0	0	0	0	0	0	0	0	0	0	0	0	0	0	0	0	0	0	0
16	Fungi	Ascomycota	Dothideomycetes	Capnodiales	Xenodevriesiaceae	Xenodevriesia		d:Fungi,p:Ascomycota,c:Dothideomycetes,o:Capnodiales,f:Xenodevriesiaceae,g:Xenodevriesia	0	0	0	0	0	0	0	0	0	0	0	0	0	0	0	0	0	0	0	0	0	0	0	0	0	0	0	0	0	0	0	0	0	0	0	0	0	0	0	0	0
17	Fungi	Ascomycota	Dothideomycetes	Capnodiales				d:Fungi,p:Ascomycota,c:Dothideomycetes,o:Capnodiales	0	0	0	0	0	0	0	0	0	0	0	0	0	0	0	0	0	0	0	0	0	0	0	0	0	0	0	0	0	0	0	0	0	0	0	0	0	0	0	0	0
18	Fungi	Ascomycota	Dothideomycetes	Cladosporiales	Cladosporiaceae	Rachicladosporium	Rachicladosporium corymbiae	d:Fungi,p:Ascomycota,c:Dothideomycetes,o:Cladosporiales,f:Cladosporiaceae,g:Rachicladosporium,s:Rachicladosporium_corymbiae	0	0	0	0	0	0	0	0	0	0	0	0	0	0	0	0	0	0	0	0	0	0	0	0	0	0	0	0	0	0	0	0	0	0	0	0	0	0	0	0	0
19	Fungi	Ascomycota	Dothideomycetes	Cladosporiales	Cladosporiaceae	Toxicocladosporium		d:Fungi,p:Ascomycota,c:Dothideomycetes,o:Cladosporiales,f:Cladosporiaceae,g:Toxicocladosporium	0	0	0	0	0	0	0	0	0	0	0	0	0	0	0	0	0	0	0	0	0	0	0	0	0	1	0	0	0	0	0	0	0	40	389	1	0	0	151	0	0
20	Fungi	Ascomycota	Dothideomycetes	Cladosporiales	Cladosporiaceae			d:Fungi,p:Ascomycota,c:Dothideomycetes,o:Cladosporiales,f:Cladosporiaceae	0	0	0	0	0	0	0	0	0	0	0	0	0	0	0	0	0	0	0	0	0	0	0	0	0	0	0	0	0	0	0	0	0	0	0	0	0	0	0	0	0
21	Fungi	Ascomycota	Dothideomycetes	Cladosporiales				d:Fungi,p:Ascomycota,c:Dothideomycetes,o:Cladosporiales	0	0	0	0	0	0	0	0	0	0	0	0	0	0	0	0	0	0	0	0	0	0	0	5	0	0	0	5	2	1	0	0	2	317	219	182	1	336	458	5	1022
22	Fungi	Ascomycota	Dothideomycetes	Dothideales	Saccotheciaceae	Aureobasidium		d:Fungi,p:Ascomycota,c:Dothideomycetes,o:Dothideales,f:Saccotheciaceae,g:Aureobasidium	0	0	0	0	0	0	0	0	0	0	0	0	0	0	0	0	0	0	0	0	0	0	0	0	0	0	0	0	0	0	0	0	0	0	0	0	0	0	0	0	0
23	Fungi	Ascomycota	Dothideomycetes	Dothideales	Saccotheciaceae	Pseudosydowia	Pseudosydowia louisecottisiae	d:Fungi,p:Ascomycota,c:Dothideomycetes,o:Dothideales,f:Saccotheciaceae,g:Pseudosydowia,s:Pseudosydowia_louisecottisiae	0	0	0	0	0	0	0	0	0	0	0	0	0	0	0	0	0	0	0	0	0	0	0	0	0	0	0	0	0	0	0	0	0	0	0	0	0	0	0	0	0
24	Fungi	Ascomycota	Dothideomycetes	Dothideales	Zalariaceae	Zalaria	Zalaria alba	d:Fungi,p:Ascomycota,c:Dothideomycetes,o:Dothideales,f:Zalariaceae,g:Zalaria,s:Zalaria_alba	0	0	0	0	0	0	0	0	0	0	0	0	0	0	0	0	0	0	0	0	0	0	0	0	0	0	0	0	0	0	0	0	0	0	0	0	0	0	0	0	13
25	Fungi	Ascomycota	Dothideomycetes	Dothideales				d:Fungi,p:Ascomycota,c:Dothideomycetes,o:Dothideales	0	0	0	0	0	0	0	0	0	0	0	0	0	0	0	0	0	0	0	0	0	0	0	0	0	0	0	0	0	0	0	0	0	0	0	0	0	0	0	0	0
26	Fungi	Ascomycota	Dothideomycetes	Dothideomycetes ord Incertae sedis	Dothideomycetes fam Incertae sedis	Lineolata	Lineolata rhizophorae	d:Fungi,p:Ascomycota,c:Dothideomycetes,o:Dothideomycetes_ord_Incertae_sedis,f:Dothideomycetes_fam_Incertae_sedis,g:Lineolata,s:Lineolata_rhizophorae	0	0	0	0	0	0	0	0	0	0	0	0	0	0	0	0	0	0	0	0	0	0	0	0	0	0	0	0	0	0	0	0	0	0	0	0	0	0	0	0	0
27	Fungi	Ascomycota	Dothideomycetes	Dothideomycetes_ord_Incertae_sedis	Dothideomycetes_fam_Incertae_sedis	Monodictys	Monodictys castaneae	d:Fungi,p:Ascomycota,c:Dothideomycetes,o:Dothideomycetes_ord_Incertae_sedis,f:Dothideomycetes_fam_Incertae_sedis,g:Monodictys,s:Monodictys_castaneae	0	0	0	0	0	0	0	0	0	0	0	0	0	0	0	0	0	0	0	0	0	0	0	0	0	0	0	0	0	0	0	0	0	0	0	0	0	0	0	0	0
28	Fungi	Ascomycota	Dothideomycetes	Dothideomycetes ord Incertae sedis	Dothideomycetes fam Incertae sedis			d:Fungi,p:Ascomycota,c:Dothideomycetes,o:Dothideomycetes_ord_Incertae_sedis,f:Dothideomycetes_fam_Incertae_sedis	0	0	0	0	0	0	0	0	0	0	0	0	0	0	0	0	0	0	0	0	0	0	0	0	0	0	0	0	0	0	0	0	0	0	0	0	0	0	0	0	0
29	Fungi	Ascomycota	Dothideomycetes	Dothideomycetes ord Incertae sedis	Eremomycetaceae	Arthrographis	Arthrographis kalrae	d:Fungi,p:Ascomycota,c:Dothideomycetes,o:Dothideomycetes_ord_Incertae_sedis,f:Eremomycetaceae,g:Arthrographis,s:Arthrographis_kalrae	0	0	0	0	0	0	0	0	0	0	0	0	0	0	0	0	0	0	0	0	0	0	0	0	0	0	0	0	0	0	0	0	0	0	0	0	0	0	0	0	0
30	Fungi	Ascomycota	Dothideomycetes	Dothideomycetes ord Incertae sedis				d:Fungi,p:Ascomycota,c:Dothideomycetes,o:Dothideomycetes_ord_Incertae_sedis	0	0	0	0	0	0	0	0	0	0	0	0	0	0	0	0	0	0	0	0	0	0	0	0	0	0	0	0	0	0	0	0	0	0	0	0	0	0	0	0	0
31	Fungi	Ascomycota	Dothideomycetes	Hysteriales	Hysteriaceae	Gloniopsis	Gloniopsis calami	d:Fungi,p:Ascomycota,c:Dothideomycetes,o:Hysteriales,f:Hysteriaceae,g:Gloniopsis,s:Gloniopsis_calami	0	0	0	0	0	0	0	0	0	0	0	0	0	0	0	0	0	0	0	0	0	0	0	0	0	0	0	0	0	0	0	0	0	0	0	0	0	0	0	0	0
32	Fungi	Ascomycota	Dothideomycetes	Hysteriales	Hysteriaceae	Gloniopsis		d:Fungi,p:Ascomycota,c:Dothideomycetes,o:Hysteriales,f:Hysteriaceae,g:Gloniopsis	0	0	0	0	0	0	0	0	0	0	0	0	0	0	0	0	0	0	0	0	0	0	0	0	0	0	0	0	0	0	0	0	0	108	3	3	0	17	0	0	0
33	Fungi	Ascomycota	Dothideomycetes	Hysteriales	Hysteriaceae	Hysterium		d:Fungi,p:Ascomycota,c:Dothideomycetes,o:Hysteriales,f:Hysteriaceae,g:Hysterium	0	0	0	0	0	0	0	0	0	0	0	0	0	0	0	0	0	0	0	0	0	0	0	0	0	0	0	0	0	0	0	0	0	0	0	0	0	0	0	0	0
34	Fungi	Ascomycota	Dothideomycetes	Hysteriales	Hysteriaceae	Rhytidhysteron	Rhytidhysteron erioi	d:Fungi,p:Ascomycota,c:Dothideomycetes,o:Hysteriales,f:Hysteriaceae,g:Rhytidhysteron,s:Rhytidhysteron_erioi	0	0	0	0	0	0	0	0	0	0	0	0	0	0	0	0	0	0	0	0	0	0	0	0	0	0	0	0	0	0	0	0	0	0	0	0	0	0	0	0	0
35	Fungi	Ascomycota	Dothideomycetes	Hysteriales	Hysteriaceae	Rhytidhysteron	Rhytidhysteron neorufulum	d:Fungi,p:Ascomycota,c:Dothideomycetes,o:Hysteriales,f:Hysteriaceae,g:Rhytidhysteron,s:Rhytidhysteron_neorufulum	0	0	0	0	0	0	0	0	0	0	0	0	0	0	0	0	0	0	0	0	0	0	0	0	0	0	0	0	0	0	0	0	0	0	0	0	0	0	0	0	0
36	Fungi	Ascomycota	Dothideomycetes	Hysteriales	Hysteriaceae	Rhytidhysteron	Rhytidhysteron rufulum	d:Fungi,p:Ascomycota,c:Dothideomycetes,o:Hysteriales,f:Hysteriaceae,g:Rhytidhysteron,s:Rhytidhysteron_rufulum	0	0	0	0	0	0	0	0	0	0	0	0	0	0	0	0	0	0	0	0	0	0	0	0	0	0	0	0	0	0	0	0	0	0	0	0	0	0	0	0	0
37	Fungi	Ascomycota	Dothideomycetes	Hysteriales	Hysteriaceae	Rhytidhysteron		d:Fungi,p:Ascomycota,c:Dothideomycetes,o:Hysteriales,f:Hysteriaceae,g:Rhytidhysteron	0	0	0	0	0	0	0	0	0	0	0	0	0	0	0	0	0	0	0	0	0	0	0	0	0	0	0	0	0	0	0	0	0	0	0	0	0	0	0	0	0
38	Fungi	Ascomycota	Dothideomycetes	Hysteriales	Hysteriaceae			d:Fungi,p:Ascomycota,c:Dothideomycetes,o:Hysteriales,f:Hysteriaceae	0	0	0	0	0	0	0	0	0	0	0	0	0	0	0	0	0	0	0	0	0	0	0	0	0	0	0	0	0	0	0	0	0	0	0	0	0	0	0	0	0
39	Fungi	Ascomycota	Dothideomycetes	Kirschsteiniotheliales	Kirschsteiniotheliales fam Incertae sedis	Taeniolella		d:Fungi,p:Ascomycota,c:Dothideomycetes,o:Kirschsteiniotheliales,f:Kirschsteiniotheliales_fam_Incertae_sedis,g:Taeniolella	0	0	0	0	0	0	0	0	0	0	0	0	0	0	0	0	0	0	0	0	0	0	0	0	0	0	0	0	0	0	0	0	0	0	0	0	0	0	0	0	0
40	Fungi	Ascomycota	Dothideomycetes	Microthyriales	Microthyriaceae	Keqinzhangia	Keqinzhangia aquatica	d:Fungi,p:Ascomycota,c:Dothideomycetes,o:Microthyriales,f:Microthyriaceae,g:Keqinzhangia,s:Keqinzhangia_aquatica	0	0	0	0	0	0	0	0	0	0	0	0	0	0	0	0	0	0	0	0	0	0	0	0	0	0	0	0	0	0	0	0	0	0	0	0	0	0	0	0	0
41	Fungi	Ascomycota	Dothideomycetes	Mycosphaerellales	Dissoconiaceae	Uwebraunia		d:Fungi,p:Ascomycota,c:Dothideomycetes,o:Mycosphaerellales,f:Dissoconiaceae,g:Uwebraunia	0	0	0	0	0	0	0	0	0	0	0	0	0	0	0	0	0	0	0	0	0	0	0	0	0	0	0	0	0	0	0	0	0	29	14	0	0	0	0	0	0
42	Fungi	Ascomycota	Dothideomycetes	Mycosphaerellales	Extremaceae	Extremopsis	Extremopsis radicicola	d:Fungi,p:Ascomycota,c:Dothideomycetes,o:Mycosphaerellales,f:Extremaceae,g:Extremopsis,s:Extremopsis_radicicola	0	0	0	0	0	0	0	0	0	0	0	0	0	0	0	0	0	0	0	0	0	0	0	2	0	0	0	0	3	0	1	0	4	0	0	1	1	2	2	6	1
43	Fungi	Ascomycota	Dothideomycetes	Mycosphaerellales	Extremaceae	Extremopsis		d:Fungi,p:Ascomycota,c:Dothideomycetes,o:Mycosphaerellales,f:Extremaceae,g:Extremopsis	0	0	0	0	0	0	0	0	0	0	0	0	0	0	0	0	0	0	0	0	0	0	0	0	0	0	0	0	0	0	0	0	0	0	0	0	0	0	0	0	0
44	Fungi	Ascomycota	Dothideomycetes	Mycosphaerellales	Extremaceae	Paradevriesia	Paradevriesia pseudoamericana	d:Fungi,p:Ascomycota,c:Dothideomycetes,o:Mycosphaerellales,f:Extremaceae,g:Paradevriesia,s:Paradevriesia_pseudoamericana	0	0	0	0	0	0	0	0	0	0	0	0	0	0	0	0	0	0	0	0	0	0	0	0	0	1	0	0	0	0	0	0	0	0	1	1	0	0	0	0	0
45	Fungi	Ascomycota	Dothideomycetes	Mycosphaerellales	Mycosphaerellaceae	Cercospora	Cercospora coniogrammes	d:Fungi,p:Ascomycota,c:Dothideomycetes,o:Mycosphaerellales,f:Mycosphaerellaceae,g:Cercospora,s:Cercospora_coniogrammes	0	0	0	0	0	0	0	0	0	0	1	0	0	0	0	56	0	0	50	0	0	0	0	0	0	0	0	3	0	0	0	0	0	0	0	4	0	0	0	0	0
46	Fungi	Ascomycota	Dothideomycetes	Mycosphaerellales	Mycosphaerellaceae	Cercospora		d:Fungi,p:Ascomycota,c:Dothideomycetes,o:Mycosphaerellales,f:Mycosphaerellaceae,g:Cercospora	0	0	0	0	0	0	0	0	0	0	30	0	0	0	0	0	0	0	0	0	0	0	0	0	0	0	0	0	0	0	0	0	0	0	0	0	0	0	0	0	0
47	Fungi	Ascomycota	Dothideomycetes	Mycosphaerellales	Mycosphaerellaceae	Epicoleosporium	Epicoleosporium ramularioides	d:Fungi,p:Ascomycota,c:Dothideomycetes,o:Mycosphaerellales,f:Mycosphaerellaceae,g:Epicoleosporium,s:Epicoleosporium_ramularioides	0	0	0	0	0	0	0	0	0	0	0	0	0	0	0	0	0	0	0	0	0	0	0	0	0	0	0	0	0	0	0	0	0	0	0	0	0	0	19	0	0
48	Fungi	Ascomycota	Dothideomycetes	Mycosphaerellales	Mycosphaerellaceae	Pallidocercospora		d:Fungi,p:Ascomycota,c:Dothideomycetes,o:Mycosphaerellales,f:Mycosphaerellaceae,g:Pallidocercospora	0	0	0	0	0	0	0	0	0	0	0	0	0	0	0	0	0	0	0	0	0	0	0	0	0	0	0	0	0	0	0	0	0	0	0	0	0	0	0	0	37
49	Fungi	Ascomycota	Dothideomycetes	Mycosphaerellales	Mycosphaerellaceae	Phaeophleospora	Phaeophleospora hymenocallidicola	d:Fungi,p:Ascomycota,c:Dothideomycetes,o:Mycosphaerellales,f:Mycosphaerellaceae,g:Phaeophleospora,s:Phaeophleospora_hymenocallidicola	0	0	0	0	0	0	0	0	0	0	0	0	0	0	0	0	0	0	0	0	0	0	0	0	1	0	0	1	0	0	0	0	0	0	0	0	0	119	49	13	0
50	Fungi	Ascomycota	Dothideomycetes	Mycosphaerellales	Mycosphaerellaceae	Phaeophleospora		d:Fungi,p:Ascomycota,c:Dothideomycetes,o:Mycosphaerellales,f:Mycosphaerellaceae,g:Phaeophleospora	0	0	0	0	0	0	0	0	0	0	0	0	0	0	0	0	0	0	0	0	0	0	0	0	0	10	0	0	0	0	0	0	0	0	0	0	0	0	0	0	0
51	Fungi	Ascomycota	Dothideomycetes	Mycosphaerellales	Mycosphaerellaceae	Pseudocercospora	Pseudocercospora cruenta	d:Fungi,p:Ascomycota,c:Dothideomycetes,o:Mycosphaerellales,f:Mycosphaerellaceae,g:Pseudocercospora,s:Pseudocercospora_cruenta	0	0	0	0	0	0	0	0	0	0	20	0	0	0	0	0	0	0	0	0	0	0	0	0	0	0	0	0	0	0	0	0	0	0	0	0	0	0	100	14	32
52	Fungi	Ascomycota	Dothideomycetes	Mycosphaerellales	Mycosphaerellaceae	Pseudocercospora		d:Fungi,p:Ascomycota,c:Dothideomycetes,o:Mycosphaerellales,f:Mycosphaerellaceae,g:Pseudocercospora	0	0	0	0	0	0	0	0	0	0	0	0	0	0	0	0	0	0	0	0	0	0	0	0	0	0	0	0	0	0	0	0	0	0	0	0	0	0	0	0	41
53	Fungi	Ascomycota	Dothideomycetes	Mycosphaerellales	Mycosphaerellaceae	Ramularia		d:Fungi,p:Ascomycota,c:Dothideomycetes,o:Mycosphaerellales,f:Mycosphaerellaceae,g:Ramularia	0	0	0	0	0	0	0	0	0	0	0	103	0	0	0	0	0	0	0	0	0	0	0	0	0	0	0	0	0	0	0	0	0	0	0	0	0	0	0	0	0
54	Fungi	Ascomycota	Dothideomycetes	Mycosphaerellales	Mycosphaerellaceae			d:Fungi,p:Ascomycota,c:Dothideomycetes,o:Mycosphaerellales,f:Mycosphaerellaceae	0	0	0	0	0	0	0	0	0	0	0	0	0	0	0	0	0	0	0	0	0	0	0	0	0	0	0	0	0	0	0	0	0	0	39	0	0	0	60	8	0
55	Fungi	Ascomycota	Dothideomycetes	Mycosphaerellales	Neodevriesiaceae	Neodevriesia	Neodevriesia strelitziicola	d:Fungi,p:Ascomycota,c:Dothideomycetes,o:Mycosphaerellales,f:Neodevriesiaceae,g:Neodevriesia,s:Neodevriesia_strelitziicola	0	0	0	0	0	0	0	0	0	0	0	0	0	0	0	0	0	0	0	0	0	0	0	0	0	0	0	0	0	0	0	0	0	0	0	0	0	0	0	0	0
56	Fungi	Ascomycota	Dothideomycetes	Mycosphaerellales	Neodevriesiaceae	Neodevriesia	Neodevriesia tabebuiae	d:Fungi,p:Ascomycota,c:Dothideomycetes,o:Mycosphaerellales,f:Neodevriesiaceae,g:Neodevriesia,s:Neodevriesia_tabebuiae	0	0	0	0	0	0	0	0	0	0	0	0	0	0	0	0	0	0	0	0	0	0	0	0	0	0	0	0	0	0	0	0	0	0	0	44	0	0	11	4	0
57	Fungi	Ascomycota	Dothideomycetes	Mycosphaerellales	Neodevriesiaceae	Neodevriesia		d:Fungi,p:Ascomycota,c:Dothideomycetes,o:Mycosphaerellales,f:Neodevriesiaceae,g:Neodevriesia	0	0	0	0	0	0	0	0	0	0	0	0	0	0	0	0	0	0	0	0	0	0	0	0	0	0	0	0	0	0	0	0	0	0	0	0	0	0	0	0	0
58	Fungi	Ascomycota	Dothideomycetes	Mycosphaerellales	Neodevriesiaceae			d:Fungi,p:Ascomycota,c:Dothideomycetes,o:Mycosphaerellales,f:Neodevriesiaceae	0	0	0	0	0	0	0	0	0	0	0	0	0	0	0	0	0	0	0	0	0	0	0	0	0	0	0	0	0	0	0	0	0	0	0	0	0	0	0	0	0
59	Fungi	Ascomycota	Dothideomycetes	Mycosphaerellales	Teratosphaeriaceae	Acrodontium	Acrodontium griseum	d:Fungi,p:Ascomycota,c:Dothideomycetes,o:Mycosphaerellales,f:Teratosphaeriaceae,g:Acrodontium,s:Acrodontium_griseum	0	0	0	0	0	0	0	0	0	0	0	0	0	0	0	0	0	0	0	0	0	0	0	0	0	0	0	0	0	0	0	0	0	0	0	0	0	0	0	0	0
60	Fungi	Ascomycota	Dothideomycetes	Mycosphaerellales	Teratosphaeriaceae	Devriesia		d:Fungi,p:Ascomycota,c:Dothideomycetes,o:Mycosphaerellales,f:Teratosphaeriaceae,g:Devriesia	0	0	0	0	0	0	0	0	0	0	0	0	0	0	0	0	0	0	0	0	0	0	0	0	0	0	0	0	0	0	0	0	0	15	0	0	0	0	0	0	0
61	Fungi	Ascomycota	Dothideomycetes	Mycosphaerellales	Teratosphaeriaceae	Fodinomyces	Fodinomyces uranophilus	d:Fungi,p:Ascomycota,c:Dothideomycetes,o:Mycosphaerellales,f:Teratosphaeriaceae,g:Fodinomyces,s:Fodinomyces_uranophilus	0	0	0	0	0	0	0	0	0	0	0	0	0	0	0	0	0	0	0	0	0	0	0	0	0	0	0	0	0	0	0	0	0	0	0	0	0	0	23	0	0
62	Fungi	Ascomycota	Dothideomycetes	Mycosphaerellales	Teratosphaeriaceae	Hortaea	Hortaea werneckii	d:Fungi,p:Ascomycota,c:Dothideomycetes,o:Mycosphaerellales,f:Teratosphaeriaceae,g:Hortaea,s:Hortaea_werneckii	0	0	0	0	0	0	0	0	0	0	0	0	0	0	0	0	0	0	0	0	0	0	0	0	0	0	0	0	0	0	0	0	0	0	0	0	0	0	0	0	0
63	Fungi	Ascomycota	Dothideomycetes	Mycosphaerellales	Teratosphaeriaceae	Teratosphaeria	Teratosphaeria destructans	d:Fungi,p:Ascomycota,c:Dothideomycetes,o:Mycosphaerellales,f:Teratosphaeriaceae,g:Teratosphaeria,s:Teratosphaeria_destructans	0	0	0	0	0	0	0	0	0	0	0	0	0	0	0	0	0	0	0	0	0	0	0	0	0	0	0	0	0	0	0	0	0	0	21	0	0	0	0	0	0
64	Fungi	Ascomycota	Dothideomycetes	Mycosphaerellales	Teratosphaeriaceae			d:Fungi,p:Ascomycota,c:Dothideomycetes,o:Mycosphaerellales,f:Teratosphaeriaceae	0	0	0	0	0	0	0	0	0	0	0	0	0	0	0	0	0	0	0	0	0	0	0	0	0	0	0	0	0	0	0	0	0	0	0	0	1	0	0	0	0
65	Fungi	Ascomycota	Dothideomycetes	Mycosphaerellales				d:Fungi,p:Ascomycota,c:Dothideomycetes,o:Mycosphaerellales	0	0	0	0	0	0	0	0	0	0	0	0	0	0	0	0	0	0	0	0	0	0	0	0	0	0	0	0	0	0	0	0	0	0	0	0	0	36	0	0	0
66	Fungi	Ascomycota	Dothideomycetes	Myriangiales	Elsinoaceae	Elsinoe	Elsinoe embeliae	d:Fungi,p:Ascomycota,c:Dothideomycetes,o:Myriangiales,f:Elsinoaceae,g:Elsinoe,s:Elsinoe_embeliae	0	0	0	0	0	0	0	0	0	0	0	0	0	0	0	0	0	0	0	0	0	0	0	0	0	0	0	0	0	0	0	0	0	0	0	0	0	0	0	0	0
67	Fungi	Ascomycota	Dothideomycetes	Myriangiales	Elsinoaceae	Elsinoe	Elsinoe othonnae	d:Fungi,p:Ascomycota,c:Dothideomycetes,o:Myriangiales,f:Elsinoaceae,g:Elsinoe,s:Elsinoe_othonnae	0	0	0	0	0	0	0	0	0	0	0	0	0	0	0	0	0	0	0	0	0	0	0	0	0	0	0	0	0	0	0	0	0	0	0	0	0	0	0	0	0
68	Fungi	Ascomycota	Dothideomycetes	Myriangiales	Elsinoaceae	Elsinoe		d:Fungi,p:Ascomycota,c:Dothideomycetes,o:Myriangiales,f:Elsinoaceae,g:Elsinoe	0	0	0	0	0	0	0	0	0	0	0	0	0	0	0	0	0	0	0	0	0	0	0	0	0	0	0	0	0	0	0	0	0	0	0	0	0	0	0	0	0
69	Fungi	Ascomycota	Dothideomycetes	Myriangiales	Elsinoaceae			d:Fungi,p:Ascomycota,c:Dothideomycetes,o:Myriangiales,f:Elsinoaceae	0	0	0	0	0	0	0	0	0	0	0	0	0	0	0	0	0	0	0	0	0	0	0	0	0	0	0	0	0	0	0	0	0	0	0	0	0	0	0	0	0
70	Fungi	Ascomycota	Dothideomycetes	Pleosporales	Acrocalymmaceae	Acrocalymma	Acrocalymma medicaginis	d:Fungi,p:Ascomycota,c:Dothideomycetes,o:Pleosporales,f:Acrocalymmaceae,g:Acrocalymma,s:Acrocalymma_medicaginis	0	0	0	0	0	0	0	0	0	0	0	0	0	0	0	0	0	0	0	0	0	0	0	0	0	0	0	0	0	0	0	0	0	0	0	0	0	0	0	0	0
71	Fungi	Ascomycota	Dothideomycetes	Pleosporales	Acrocalymmaceae	Acrocalymma		d:Fungi,p:Ascomycota,c:Dothideomycetes,o:Pleosporales,f:Acrocalymmaceae,g:Acrocalymma	0	0	0	0	0	0	0	0	0	0	0	0	0	0	0	0	0	0	0	0	0	0	0	0	0	0	0	0	0	0	0	0	0	0	0	0	0	0	0	0	0
72	Fungi	Ascomycota	Dothideomycetes	Pleosporales	Amorosiaceae	Amorocoelophoma		d:Fungi,p:Ascomycota,c:Dothideomycetes,o:Pleosporales,f:Amorosiaceae,g:Amorocoelophoma	0	0	0	0	0	0	0	0	0	0	0	0	0	0	0	0	0	0	0	0	0	0	0	0	0	0	0	0	0	0	0	0	0	0	0	24	0	0	0	0	0
73	Fungi	Ascomycota	Dothideomycetes	Pleosporales	Amorosiaceae	Amorosia	Amorosia littoralis	d:Fungi,p:Ascomycota,c:Dothideomycetes,o:Pleosporales,f:Amorosiaceae,g:Amorosia,s:Amorosia_littoralis	0	0	0	0	0	0	0	0	0	0	0	0	0	0	0	0	0	0	0	0	0	0	0	0	0	0	0	0	0	0	0	0	0	0	0	0	0	0	0	0	0
74	Fungi	Ascomycota	Dothideomycetes	Pleosporales	Anteagloniaceae	Anteaglonium	Anteaglonium gordoniae	d:Fungi,p:Ascomycota,c:Dothideomycetes,o:Pleosporales,f:Anteagloniaceae,g:Anteaglonium,s:Anteaglonium_gordoniae	0	0	0	0	0	0	0	0	0	0	0	0	0	0	0	0	0	0	0	0	0	0	0	0	0	0	0	0	0	0	0	0	1	0	0	0	0	50	0	0	0
75	Fungi	Ascomycota	Dothideomycetes	Pleosporales	Arthopyreniaceae			d:Fungi,p:Ascomycota,c:Dothideomycetes,o:Pleosporales,f:Arthopyreniaceae	0	0	0	0	0	0	0	0	0	0	0	0	0	0	0	0	0	0	0	0	0	0	0	0	0	0	0	0	0	0	0	0	0	0	12	0	0	0	0	0	0
76	Fungi	Ascomycota	Dothideomycetes	Pleosporales	Astrosphaeriellaceae	Pithomyces	Pithomyces graminicola	d:Fungi,p:Ascomycota,c:Dothideomycetes,o:Pleosporales,f:Astrosphaeriellaceae,g:Pithomyces,s:Pithomyces_graminicola	0	0	0	0	0	0	0	0	0	0	0	0	0	0	0	0	0	0	0	0	0	0	0	0	0	0	0	0	0	0	0	0	0	0	0	0	0	0	0	0	0
77	Fungi	Ascomycota	Dothideomycetes	Pleosporales	Bambusicolaceae			d:Fungi,p:Ascomycota,c:Dothideomycetes,o:Pleosporales,f:Bambusicolaceae	0	0	0	0	0	0	0	0	0	0	0	0	0	0	0	51	0	0	0	0	0	0	0	0	0	0	0	0	0	0	0	0	1	0	13	0	0	0	0	0	43
78	Fungi	Ascomycota	Dothideomycetes	Pleosporales	Cucurbitariaceae	Pyrenochaeta		d:Fungi,p:Ascomycota,c:Dothideomycetes,o:Pleosporales,f:Cucurbitariaceae,g:Pyrenochaeta	0	0	0	0	0	0	0	0	0	0	0	0	0	0	0	0	0	0	0	0	0	0	0	0	0	0	0	2	0	0	0	0	0	0	0	0	0	0	0	0	0
79	Fungi	Ascomycota	Dothideomycetes	Pleosporales	Dacampiaceae	Aaosphaeria	Aaosphaeria arxii	d:Fungi,p:Ascomycota,c:Dothideomycetes,o:Pleosporales,f:Dacampiaceae,g:Aaosphaeria,s:Aaosphaeria_arxii	0	0	0	0	0	0	0	0	0	0	0	0	0	0	0	0	0	0	0	0	0	0	0	0	0	0	1	0	0	0	0	0	0	0	0	47	0	0	0	0	15
80	Fungi	Ascomycota	Dothideomycetes	Pleosporales	Dictyosporiaceae	Pseudocoleophoma		d:Fungi,p:Ascomycota,c:Dothideomycetes,o:Pleosporales,f:Dictyosporiaceae,g:Pseudocoleophoma	0	0	0	0	0	0	0	0	0	0	0	0	0	0	0	0	0	0	0	0	0	0	0	0	0	0	0	0	0	0	0	0	0	0	0	12	0	0	0	0	0
81	Fungi	Ascomycota	Dothideomycetes	Pleosporales	Didymellaceae	Leptosphaerulina		d:Fungi,p:Ascomycota,c:Dothideomycetes,o:Pleosporales,f:Didymellaceae,g:Leptosphaerulina	0	0	0	0	0	0	0	0	0	0	0	0	0	0	0	0	0	0	0	0	0	0	0	0	0	0	0	0	3	0	0	0	0	0	0	0	0	0	0	0	0
82	Fungi	Ascomycota	Dothideomycetes	Pleosporales	Didymellaceae	Phoma		d:Fungi,p:Ascomycota,c:Dothideomycetes,o:Pleosporales,f:Didymellaceae,g:Phoma	0	0	0	0	0	0	0	0	0	0	0	0	0	0	0	0	0	0	0	0	0	0	0	0	0	0	0	0	0	0	0	0	0	0	0	0	0	0	0	0	39
83	Fungi	Ascomycota	Dothideomycetes	Pleosporales	Didymellaceae			d:Fungi,p:Ascomycota,c:Dothideomycetes,o:Pleosporales,f:Didymellaceae	0	0	0	0	0	0	0	0	0	0	0	0	0	0	0	0	0	0	0	0	0	0	0	0	0	0	0	0	0	0	0	0	0	0	0	0	0	0	0	0	0
84	Fungi	Ascomycota	Dothideomycetes	Pleosporales	Didymosphaeriaceae	Deniquelata	Deniquelata barringtoniae	d:Fungi,p:Ascomycota,c:Dothideomycetes,o:Pleosporales,f:Didymosphaeriaceae,g:Deniquelata,s:Deniquelata_barringtoniae	0	0	0	0	0	0	0	0	0	0	0	0	0	0	0	0	0	0	0	0	0	0	0	0	0	0	0	0	0	0	0	0	0	0	0	0	0	0	0	0	0
85	Fungi	Ascomycota	Dothideomycetes	Pleosporales	Didymosphaeriaceae	Deniquelata	Deniquelata macphersoniae	d:Fungi,p:Ascomycota,c:Dothideomycetes,o:Pleosporales,f:Didymosphaeriaceae,g:Deniquelata,s:Deniquelata_macphersoniae	0	0	0	0	0	0	0	0	0	0	0	0	0	0	0	0	0	0	0	0	0	0	0	0	0	0	0	0	0	0	0	0	0	0	0	0	0	0	0	0	0
86	Fungi	Ascomycota	Dothideomycetes	Pleosporales	Didymosphaeriaceae	Kalmusia	Kalmusia araucariae	d:Fungi,p:Ascomycota,c:Dothideomycetes,o:Pleosporales,f:Didymosphaeriaceae,g:Kalmusia,s:Kalmusia_araucariae	0	0	0	0	0	0	0	0	0	0	0	0	0	0	0	0	0	0	0	0	0	0	0	0	0	0	0	0	0	0	0	0	1	0	0	0	0	0	0	0	0
87	Fungi	Ascomycota	Dothideomycetes	Pleosporales	Didymosphaeriaceae	Montagnula	Montagnula chromolaenicola	d:Fungi,p:Ascomycota,c:Dothideomycetes,o:Pleosporales,f:Didymosphaeriaceae,g:Montagnula,s:Montagnula_chromolaenicola	0	0	0	0	0	0	0	0	0	0	0	0	0	0	0	0	0	0	0	0	0	0	0	0	0	0	0	3	0	0	0	1	0	0	0	0	0	0	0	0	0
88	Fungi	Ascomycota	Dothideomycetes	Pleosporales	Didymosphaeriaceae	Paraconiothyrium		d:Fungi,p:Ascomycota,c:Dothideomycetes,o:Pleosporales,f:Didymosphaeriaceae,g:Paraconiothyrium	0	0	0	0	0	0	0	0	0	0	0	0	0	0	0	0	0	0	0	0	0	0	0	0	0	0	0	0	0	0	0	0	0	0	0	0	0	0	0	0	0
89	Fungi	Ascomycota	Dothideomycetes	Pleosporales	Didymosphaeriaceae	Paraphaeosphaeria	Paraphaeosphaeria arecacearum	d:Fungi,p:Ascomycota,c:Dothideomycetes,o:Pleosporales,f:Didymosphaeriaceae,g:Paraphaeosphaeria,s:Paraphaeosphaeria_arecacearum	0	0	0	0	0	0	0	0	0	0	0	0	0	0	0	0	0	0	0	0	0	0	0	0	0	0	0	0	0	0	0	0	0	0	0	0	0	0	0	0	0
90	Fungi	Ascomycota	Dothideomycetes	Pleosporales	Didymosphaeriaceae	Paraphaeosphaeria		d:Fungi,p:Ascomycota,c:Dothideomycetes,o:Pleosporales,f:Didymosphaeriaceae,g:Paraphaeosphaeria	0	0	0	0	0	0	0	0	0	0	0	0	0	0	0	0	0	0	0	0	0	0	0	0	0	0	0	0	0	0	0	0	0	0	0	6	0	0	0	4	0
91	Fungi	Ascomycota	Dothideomycetes	Pleosporales	Didymosphaeriaceae	Pseudopithomyces	Pseudopithomyces chartarum	d:Fungi,p:Ascomycota,c:Dothideomycetes,o:Pleosporales,f:Didymosphaeriaceae,g:Pseudopithomyces,s:Pseudopithomyces_chartarum	0	0	0	0	0	0	0	0	0	0	30	0	0	0	0	0	0	0	0	0	0	0	0	0	0	0	0	0	0	0	0	0	0	0	0	0	0	0	0	0	0
92	Fungi	Ascomycota	Dothideomycetes	Pleosporales	Didymosphaeriaceae	Spegazzinia	Spegazzinia deightonii	d:Fungi,p:Ascomycota,c:Dothideomycetes,o:Pleosporales,f:Didymosphaeriaceae,g:Spegazzinia,s:Spegazzinia_deightonii	0	0	0	0	0	0	0	0	0	0	0	0	0	0	0	0	0	0	0	0	0	0	0	0	0	0	0	0	0	0	0	0	0	0	0	0	0	0	0	0	0
93	Fungi	Ascomycota	Dothideomycetes	Pleosporales	Didymosphaeriaceae			d:Fungi,p:Ascomycota,c:Dothideomycetes,o:Pleosporales,f:Didymosphaeriaceae	0	0	0	0	14	0	0	0	0	0	0	0	0	0	0	0	0	0	0	0	25	0	0	0	0	0	7	0	11	0	0	0	0	48	84	20	0	147	21	27	24
94	Fungi	Ascomycota	Dothideomycetes	Pleosporales	Lentitheciaceae	Poaceascoma		d:Fungi,p:Ascomycota,c:Dothideomycetes,o:Pleosporales,f:Lentitheciaceae,g:Poaceascoma	0	0	0	0	0	0	0	0	0	0	0	0	0	0	0	0	0	0	0	0	0	0	0	0	0	0	0	0	0	0	0	0	0	0	0	0	0	0	0	0	0
95	Fungi	Ascomycota	Dothideomycetes	Pleosporales	Leptosphaeriaceae	Leptosphaeria		d:Fungi,p:Ascomycota,c:Dothideomycetes,o:Pleosporales,f:Leptosphaeriaceae,g:Leptosphaeria	0	0	0	0	36	0	0	0	0	0	0	0	0	0	0	0	0	0	0	0	0	0	0	0	0	0	0	0	0	0	0	0	0	0	0	0	0	0	0	0	0
96	Fungi	Ascomycota	Dothideomycetes	Pleosporales	Longipedicellataceae	Pseudoxylomyces	Pseudoxylomyces aquaticus	d:Fungi,p:Ascomycota,c:Dothideomycetes,o:Pleosporales,f:Longipedicellataceae,g:Pseudoxylomyces,s:Pseudoxylomyces_aquaticus	0	0	0	0	0	0	0	0	0	0	0	0	0	0	0	0	0	0	0	0	0	0	0	0	0	0	0	0	0	0	0	0	0	0	31	0	0	0	0	0	0
97	Fungi	Ascomycota	Dothideomycetes	Pleosporales	Lophiostomataceae	Flabellascoma	Flabellascoma minimum	d:Fungi,p:Ascomycota,c:Dothideomycetes,o:Pleosporales,f:Lophiostomataceae,g:Flabellascoma,s:Flabellascoma_minimum	0	0	0	0	0	0	0	0	0	0	0	0	0	0	0	0	0	0	0	0	0	0	0	0	0	0	0	0	0	0	0	0	0	0	0	0	0	0	0	0	0
98	Fungi	Ascomycota	Dothideomycetes	Pleosporales	Lophiostomataceae	Lophiostoma	Lophiostoma cynaroidis	d:Fungi,p:Ascomycota,c:Dothideomycetes,o:Pleosporales,f:Lophiostomataceae,g:Lophiostoma,s:Lophiostoma_cynaroidis	0	0	0	0	0	0	0	0	0	0	0	0	0	0	0	0	0	0	0	0	0	0	0	0	0	0	0	0	0	0	0	0	0	22	30	14	0	175	106	2	9
99	Fungi	Ascomycota	Dothideomycetes	Pleosporales	Lophiostomataceae	Lophiostoma		d:Fungi,p:Ascomycota,c:Dothideomycetes,o:Pleosporales,f:Lophiostomataceae,g:Lophiostoma	0	0	0	0	0	0	0	0	0	0	0	0	0	0	0	0	0	0	0	0	0	0	0	0	0	0	0	0	0	0	0	0	0	43	0	4	0	25	0	0	0
100	Fungi	Ascomycota	Dothideomycetes	Pleosporales	Macrodiplodiopsidaceae	Pseudochaetosphaeronema	Pseudochaetosphaeronema pandanicola	d:Fungi,p:Ascomycota,c:Dothideomycetes,o:Pleosporales,f:Macrodiplodiopsidaceae,g:Pseudochaetosphaeronema,s:Pseudochaetosphaeronema_pandanicola	0	0	0	0	0	0	0	0	0	0	0	0	0	0	0	0	0	0	0	0	0	0	0	0	0	0	0	0	0	0	0	0	0	0	0	0	0	0	0	0	0
101	Fungi	Ascomycota	Dothideomycetes	Pleosporales	Macrodiplodiopsidaceae			d:Fungi,p:Ascomycota,c:Dothideomycetes,o:Pleosporales,f:Macrodiplodiopsidaceae	0	0	0	0	0	0	0	0	0	0	0	0	0	0	0	0	0	0	0	0	0	0	0	0	0	0	0	0	0	0	0	0	0	0	0	0	0	0	0	0	0
102	Fungi	Ascomycota	Dothideomycetes	Pleosporales	Melanommataceae	Pleotrichocladium	Pleotrichocladium opacum	d:Fungi,p:Ascomycota,c:Dothideomycetes,o:Pleosporales,f:Melanommataceae,g:Pleotrichocladium,s:Pleotrichocladium_opacum	0	0	0	0	0	0	0	0	0	0	0	0	0	0	0	0	0	0	0	0	0	0	0	2	1	0	2	0	2	2	1	3	1	1	1	3	0	3	4	3	2
103	Fungi	Ascomycota	Dothideomycetes	Pleosporales	Neohendersoniaceae			d:Fungi,p:Ascomycota,c:Dothideomycetes,o:Pleosporales,f:Neohendersoniaceae	0	0	0	0	0	0	0	0	0	0	0	0	0	0	0	0	0	0	0	0	0	0	0	0	0	0	0	0	0	0	0	0	0	0	0	0	0	0	0	0	0
104	Fungi	Ascomycota	Dothideomycetes	Pleosporales	Neomassarinaceae	Neomassarina	Neomassarina thailandica	d:Fungi,p:Ascomycota,c:Dothideomycetes,o:Pleosporales,f:Neomassarinaceae,g:Neomassarina,s:Neomassarina_thailandica	0	0	0	0	0	0	0	0	0	0	0	0	0	0	0	0	0	0	0	0	0	0	0	0	0	0	0	0	0	0	0	0	0	33	0	0	0	0	17	0	0
105	Fungi	Ascomycota	Dothideomycetes	Pleosporales	Neopyrenochaetaceae	Neopyrenochaeta		d:Fungi,p:Ascomycota,c:Dothideomycetes,o:Pleosporales,f:Neopyrenochaetaceae,g:Neopyrenochaeta	0	0	0	0	0	0	0	0	0	0	0	0	0	0	0	0	0	0	0	0	0	0	0	0	0	0	0	0	0	0	0	0	0	0	0	0	0	0	0	0	0
106	Fungi	Ascomycota	Dothideomycetes	Pleosporales	Nigrogranaceae	Nigrograna	Nigrograna jinghongensis	d:Fungi,p:Ascomycota,c:Dothideomycetes,o:Pleosporales,f:Nigrogranaceae,g:Nigrograna,s:Nigrograna_jinghongensis	0	0	0	0	0	0	0	0	0	0	0	0	0	0	0	0	0	0	0	0	0	0	0	0	0	0	0	0	0	0	0	0	0	0	0	0	0	46	0	0	0
107	Fungi	Ascomycota	Dothideomycetes	Pleosporales	Nigrogranaceae	Nigrograna		d:Fungi,p:Ascomycota,c:Dothideomycetes,o:Pleosporales,f:Nigrogranaceae,g:Nigrograna	0	0	0	0	0	0	0	0	0	0	0	0	0	0	0	0	0	0	0	0	0	0	0	0	0	0	0	0	0	0	0	0	0	0	0	0	0	92	0	0	0
108	Fungi	Ascomycota	Dothideomycetes	Pleosporales	Nigrogranaceae			d:Fungi,p:Ascomycota,c:Dothideomycetes,o:Pleosporales,f:Nigrogranaceae	0	0	0	0	0	0	0	0	0	0	0	0	0	0	0	0	0	0	0	0	0	0	0	0	0	0	0	0	0	0	0	0	0	0	0	0	0	0	0	0	0
109	Fungi	Ascomycota	Dothideomycetes	Pleosporales	Occultibambusaceae	Brunneofusispora		d:Fungi,p:Ascomycota,c:Dothideomycetes,o:Pleosporales,f:Occultibambusaceae,g:Brunneofusispora	0	0	0	0	0	0	0	0	0	0	0	0	0	0	0	0	0	0	0	0	0	0	0	0	0	0	0	0	0	0	0	0	0	0	0	0	0	0	0	0	0
110	Fungi	Ascomycota	Dothideomycetes	Pleosporales	Periconiaceae	Periconia	Periconia banksiae	d:Fungi,p:Ascomycota,c:Dothideomycetes,o:Pleosporales,f:Periconiaceae,g:Periconia,s:Periconia_banksiae	0	0	0	0	0	0	0	0	0	0	0	0	0	0	0	0	0	0	0	0	0	0	0	0	0	0	0	0	0	0	0	0	0	0	0	0	0	0	0	0	0
111	Fungi	Ascomycota	Dothideomycetes	Pleosporales	Periconiaceae	Periconia	Periconia celtidis	d:Fungi,p:Ascomycota,c:Dothideomycetes,o:Pleosporales,f:Periconiaceae,g:Periconia,s:Periconia_celtidis	0	0	0	0	0	0	0	0	0	0	20	0	0	0	0	0	0	0	0	0	0	0	0	0	0	0	0	0	0	0	0	0	0	0	29	29	0	0	0	0	0
112	Fungi	Ascomycota	Dothideomycetes	Pleosporales	Periconiaceae	Periconia	Periconia chimonanthi	d:Fungi,p:Ascomycota,c:Dothideomycetes,o:Pleosporales,f:Periconiaceae,g:Periconia,s:Periconia_chimonanthi	0	0	0	0	0	0	0	0	0	0	16	0	0	0	0	0	0	0	0	0	0	0	0	0	0	0	0	0	0	0	0	0	0	0	0	0	0	0	0	0	0
113	Fungi	Ascomycota	Dothideomycetes	Pleosporales	Periconiaceae	Periconia	Periconia cortaderiae	d:Fungi,p:Ascomycota,c:Dothideomycetes,o:Pleosporales,f:Periconiaceae,g:Periconia,s:Periconia_cortaderiae	0	0	0	0	0	0	0	0	0	0	0	0	0	0	0	0	0	0	0	0	0	0	0	0	0	0	0	0	0	0	0	0	0	0	0	0	0	0	0	0	0
114	Fungi	Ascomycota	Dothideomycetes	Pleosporales	Periconiaceae	Periconia	Periconia echinochloae	d:Fungi,p:Ascomycota,c:Dothideomycetes,o:Pleosporales,f:Periconiaceae,g:Periconia,s:Periconia_echinochloae	0	0	0	0	0	0	0	0	0	0	0	0	0	0	0	0	0	0	0	0	0	0	0	0	0	0	0	0	0	0	0	0	0	0	0	0	0	0	0	0	39
115	Fungi	Ascomycota	Dothideomycetes	Pleosporales	Periconiaceae	Periconia	Periconia verrucosa	d:Fungi,p:Ascomycota,c:Dothideomycetes,o:Pleosporales,f:Periconiaceae,g:Periconia,s:Periconia_verrucosa	0	0	0	0	0	0	0	0	0	0	0	0	0	0	0	0	0	0	0	0	0	0	0	0	0	0	0	0	0	0	0	0	0	0	0	0	0	0	0	0	0
116	Fungi	Ascomycota	Dothideomycetes	Pleosporales	Periconiaceae	Periconia		d:Fungi,p:Ascomycota,c:Dothideomycetes,o:Pleosporales,f:Periconiaceae,g:Periconia	0	0	0	0	0	0	0	0	0	0	0	0	0	0	0	0	0	0	0	0	0	0	0	0	0	0	0	0	0	0	0	0	0	0	0	0	0	0	0	0	0
117	Fungi	Ascomycota	Dothideomycetes	Pleosporales	Periconiaceae			d:Fungi,p:Ascomycota,c:Dothideomycetes,o:Pleosporales,f:Periconiaceae	0	0	0	0	0	0	0	0	0	0	0	0	0	0	0	0	0	0	0	0	0	0	0	0	0	0	0	0	0	0	0	0	0	0	0	0	0	0	0	0	64
118	Fungi	Ascomycota	Dothideomycetes	Pleosporales	Phaeosphaeriaceae	Didymocyrtis		d:Fungi,p:Ascomycota,c:Dothideomycetes,o:Pleosporales,f:Phaeosphaeriaceae,g:Didymocyrtis	0	0	0	0	0	0	0	0	0	0	0	0	0	0	0	0	0	0	0	0	0	0	0	0	0	0	0	0	0	0	0	0	0	0	0	0	0	40	10	0	0
119	Fungi	Ascomycota	Dothideomycetes	Pleosporales	Phaeosphaeriaceae	Galiicola	Galiicola pseudophaeosphaeria	d:Fungi,p:Ascomycota,c:Dothideomycetes,o:Pleosporales,f:Phaeosphaeriaceae,g:Galiicola,s:Galiicola_pseudophaeosphaeria	0	0	0	0	0	0	0	0	0	0	0	0	0	0	0	0	0	0	0	0	0	0	0	0	0	0	0	0	0	0	0	0	0	0	0	0	0	0	0	0	0
120	Fungi	Ascomycota	Dothideomycetes	Pleosporales	Phaeosphaeriaceae	Leptospora	Leptospora chromolaenae	d:Fungi,p:Ascomycota,c:Dothideomycetes,o:Pleosporales,f:Phaeosphaeriaceae,g:Leptospora,s:Leptospora_chromolaenae	0	0	0	0	0	0	0	0	0	0	0	0	0	0	0	0	0	0	0	0	0	0	0	0	0	0	0	0	0	0	0	0	0	108	0	0	0	24	0	0	6
121	Fungi	Ascomycota	Dothideomycetes	Pleosporales	Phaeosphaeriaceae	Leptospora	Leptospora macarangae	d:Fungi,p:Ascomycota,c:Dothideomycetes,o:Pleosporales,f:Phaeosphaeriaceae,g:Leptospora,s:Leptospora_macarangae	0	0	0	0	0	0	0	0	0	0	0	0	0	19	0	0	0	0	0	0	0	0	0	0	0	0	0	0	0	0	0	0	0	14	118	0	0	32	0	0	0
122	Fungi	Ascomycota	Dothideomycetes	Pleosporales	Phaeosphaeriaceae	Leptospora	Leptospora phraeana	d:Fungi,p:Ascomycota,c:Dothideomycetes,o:Pleosporales,f:Phaeosphaeriaceae,g:Leptospora,s:Leptospora_phraeana	0	0	0	0	0	0	0	0	0	0	0	0	0	0	0	0	0	0	0	0	0	0	0	0	0	0	0	0	0	0	0	0	0	0	0	0	0	0	0	0	0
123	Fungi	Ascomycota	Dothideomycetes	Pleosporales	Phaeosphaeriaceae	Ophiosphaerella		d:Fungi,p:Ascomycota,c:Dothideomycetes,o:Pleosporales,f:Phaeosphaeriaceae,g:Ophiosphaerella	0	0	0	0	0	0	0	0	0	0	0	0	0	0	0	0	0	0	0	0	0	0	0	6	0	0	0	0	0	0	0	0	0	0	0	3	0	0	0	0	0
124	Fungi	Ascomycota	Dothideomycetes	Pleosporales	Phaeosphaeriaceae	Phaeosphaeria	Phaeosphaeria musae	d:Fungi,p:Ascomycota,c:Dothideomycetes,o:Pleosporales,f:Phaeosphaeriaceae,g:Phaeosphaeria,s:Phaeosphaeria_musae	0	0	0	0	0	0	0	0	0	0	0	0	0	0	0	0	0	0	0	0	0	0	0	0	0	0	0	0	0	0	0	0	0	0	0	0	0	0	0	0	0
125	Fungi	Ascomycota	Dothideomycetes	Pleosporales	Phaeosphaeriaceae	Phaeosphaeria	Phaeosphaeria phoenicicola	d:Fungi,p:Ascomycota,c:Dothideomycetes,o:Pleosporales,f:Phaeosphaeriaceae,g:Phaeosphaeria,s:Phaeosphaeria_phoenicicola	0	0	0	0	0	0	0	0	0	0	0	0	0	0	0	0	0	0	0	0	0	0	0	0	0	0	0	0	0	0	0	0	0	0	0	8	0	0	0	1	0
126	Fungi	Ascomycota	Dothideomycetes	Pleosporales	Phaeosphaeriaceae	Phaeosphaeria		d:Fungi,p:Ascomycota,c:Dothideomycetes,o:Pleosporales,f:Phaeosphaeriaceae,g:Phaeosphaeria	0	0	0	0	0	0	0	0	0	0	0	0	0	0	0	0	0	0	0	0	0	0	0	0	0	0	0	0	0	0	0	0	0	0	0	0	0	0	0	0	14
127	Fungi	Ascomycota	Dothideomycetes	Pleosporales	Phaeosphaeriaceae	Septoriella	Septoriella oudemansii	d:Fungi,p:Ascomycota,c:Dothideomycetes,o:Pleosporales,f:Phaeosphaeriaceae,g:Septoriella,s:Septoriella_oudemansii	0	0	0	0	0	0	0	0	0	0	0	0	0	0	0	0	0	0	0	0	0	0	0	0	0	0	0	0	0	0	0	0	0	0	46	0	4	0	0	0	0
128	Fungi	Ascomycota	Dothideomycetes	Pleosporales	Phaeosphaeriaceae	Tintelnotia		d:Fungi,p:Ascomycota,c:Dothideomycetes,o:Pleosporales,f:Phaeosphaeriaceae,g:Tintelnotia	0	0	0	0	0	0	0	0	0	0	0	0	0	0	0	0	0	0	0	0	0	0	0	0	0	0	0	0	0	0	0	0	0	0	0	0	0	17	0	0	31
129	Fungi	Ascomycota	Dothideomycetes	Pleosporales	Phaeosphaeriaceae	Vittaliana	Vittaliana mangrovei	d:Fungi,p:Ascomycota,c:Dothideomycetes,o:Pleosporales,f:Phaeosphaeriaceae,g:Vittaliana,s:Vittaliana_mangrovei	0	0	0	0	0	0	0	0	0	0	0	0	0	0	0	0	0	0	0	0	0	0	0	0	0	0	0	0	0	0	0	0	0	11	0	0	0	0	71	6	7
130	Fungi	Ascomycota	Dothideomycetes	Pleosporales	Phaeosphaeriaceae	Vittaliana		d:Fungi,p:Ascomycota,c:Dothideomycetes,o:Pleosporales,f:Phaeosphaeriaceae,g:Vittaliana	0	0	0	0	0	0	0	0	0	0	0	0	0	0	0	0	0	0	0	0	0	0	0	0	0	0	0	0	0	0	0	0	0	0	0	0	0	0	0	7	0
131	Fungi	Ascomycota	Dothideomycetes	Pleosporales	Phaeosphaeriaceae			d:Fungi,p:Ascomycota,c:Dothideomycetes,o:Pleosporales,f:Phaeosphaeriaceae	0	0	0	0	0	0	0	0	7	0	0	0	0	74	0	0	0	0	0	0	0	0	0	0	0	0	0	0	0	0	0	0	0	0	0	0	0	20	11	0	0
132	Fungi	Ascomycota	Dothideomycetes	Pleosporales	Pleosporaceae	Curvularia	Curvularia lunata	d:Fungi,p:Ascomycota,c:Dothideomycetes,o:Pleosporales,f:Pleosporaceae,g:Curvularia,s:Curvularia_lunata	0	0	0	0	0	0	0	0	0	0	0	0	0	0	0	0	0	0	0	0	0	0	0	0	0	0	0	0	0	0	0	0	0	0	0	0	0	0	0	0	0
133	Fungi	Ascomycota	Dothideomycetes	Pleosporales	Pleosporaceae	Curvularia	Curvularia oryzae	d:Fungi,p:Ascomycota,c:Dothideomycetes,o:Pleosporales,f:Pleosporaceae,g:Curvularia,s:Curvularia_oryzae	0	0	0	0	0	0	0	0	0	0	0	0	0	0	0	0	0	0	0	0	0	0	0	0	0	0	0	0	0	0	0	0	0	0	0	0	0	0	0	0	0
134	Fungi	Ascomycota	Dothideomycetes	Pleosporales	Pleosporaceae	Curvularia	Curvularia pseudointermedia	d:Fungi,p:Ascomycota,c:Dothideomycetes,o:Pleosporales,f:Pleosporaceae,g:Curvularia,s:Curvularia_pseudointermedia	0	0	0	0	0	0	0	0	0	0	0	0	0	0	0	0	0	0	0	0	0	0	0	0	0	0	0	0	0	0	0	0	0	0	0	0	0	0	0	0	0
135	Fungi	Ascomycota	Dothideomycetes	Pleosporales	Pleosporaceae	Curvularia		d:Fungi,p:Ascomycota,c:Dothideomycetes,o:Pleosporales,f:Pleosporaceae,g:Curvularia	0	0	0	0	0	0	0	0	0	0	0	31	0	0	0	0	0	0	0	0	0	0	0	0	0	0	0	0	0	0	0	0	0	35	30	0	0	0	19	0	0
136	Fungi	Ascomycota	Dothideomycetes	Pleosporales	Pleosporaceae	Stemphylium	Stemphylium vesicarium	d:Fungi,p:Ascomycota,c:Dothideomycetes,o:Pleosporales,f:Pleosporaceae,g:Stemphylium,s:Stemphylium_vesicarium	0	0	0	0	0	0	0	0	0	0	0	0	0	0	0	0	0	0	0	0	0	0	0	0	0	0	0	0	0	0	0	0	0	0	0	6	0	0	30	0	0
137	Fungi	Ascomycota	Dothideomycetes	Pleosporales	Pleosporaceae			d:Fungi,p:Ascomycota,c:Dothideomycetes,o:Pleosporales,f:Pleosporaceae	0	0	0	0	0	0	0	0	0	0	0	62	0	0	0	0	0	0	0	0	0	0	0	0	0	0	0	0	0	0	0	0	0	0	0	0	0	0	0	0	0
138	Fungi	Ascomycota	Dothideomycetes	Pleosporales	Pyrenochaetopsidaceae	Pyrenochaetopsis	Pyrenochaetopsis terricola	d:Fungi,p:Ascomycota,c:Dothideomycetes,o:Pleosporales,f:Pyrenochaetopsidaceae,g:Pyrenochaetopsis,s:Pyrenochaetopsis_terricola	0	0	0	0	0	0	0	0	0	0	0	0	0	0	0	0	0	0	0	0	0	0	0	0	0	0	0	0	0	0	0	0	0	0	0	0	0	0	0	0	0
139	Fungi	Ascomycota	Dothideomycetes	Pleosporales	Pyrenochaetopsidaceae			d:Fungi,p:Ascomycota,c:Dothideomycetes,o:Pleosporales,f:Pyrenochaetopsidaceae	0	0	0	0	0	0	0	0	0	0	0	0	0	0	0	0	0	0	0	0	0	0	0	0	0	0	0	0	0	0	0	0	0	0	0	0	0	0	0	0	0
140	Fungi	Ascomycota	Dothideomycetes	Pleosporales	Roussoellaceae	Neoroussoella	Neoroussoella heveae	d:Fungi,p:Ascomycota,c:Dothideomycetes,o:Pleosporales,f:Roussoellaceae,g:Neoroussoella,s:Neoroussoella_heveae	0	0	0	0	0	0	0	0	0	0	0	0	0	0	0	0	0	0	0	0	0	0	0	0	0	0	0	0	0	0	0	0	0	0	0	0	0	37	0	0	0
141	Fungi	Ascomycota	Dothideomycetes	Pleosporales	Roussoellaceae	Neoroussoella	Neoroussoella solani	d:Fungi,p:Ascomycota,c:Dothideomycetes,o:Pleosporales,f:Roussoellaceae,g:Neoroussoella,s:Neoroussoella_solani	0	0	0	0	0	0	0	0	0	0	0	0	0	0	0	0	0	0	0	0	0	0	0	0	0	0	0	0	0	1	0	0	0	62	17	14	0	96	40	5	19
142	Fungi	Ascomycota	Dothideomycetes	Pleosporales	Roussoellaceae	Neoroussoella		d:Fungi,p:Ascomycota,c:Dothideomycetes,o:Pleosporales,f:Roussoellaceae,g:Neoroussoella	0	0	0	0	0	0	0	0	0	0	0	0	0	0	0	0	0	0	0	0	0	0	0	0	0	0	0	0	0	0	0	0	0	0	0	0	0	0	0	0	0
143	Fungi	Ascomycota	Dothideomycetes	Pleosporales	Roussoellaceae	Roussoella	Roussoella aquatica	d:Fungi,p:Ascomycota,c:Dothideomycetes,o:Pleosporales,f:Roussoellaceae,g:Roussoella,s:Roussoella_aquatica	0	0	0	0	0	0	0	0	0	0	0	0	0	0	0	0	0	0	0	0	0	0	0	0	0	0	0	0	0	0	0	0	0	0	0	0	0	0	47	0	0
144	Fungi	Ascomycota	Dothideomycetes	Pleosporales	Roussoellaceae	Roussoella	Roussoella mediterranea	d:Fungi,p:Ascomycota,c:Dothideomycetes,o:Pleosporales,f:Roussoellaceae,g:Roussoella,s:Roussoella_mediterranea	0	0	0	0	0	0	0	0	0	0	0	0	0	0	0	0	0	0	0	0	0	0	0	0	0	0	0	0	0	0	0	0	0	0	0	0	0	0	0	0	0
145	Fungi	Ascomycota	Dothideomycetes	Pleosporales	Roussoellaceae	Roussoella	Roussoella siamensis	d:Fungi,p:Ascomycota,c:Dothideomycetes,o:Pleosporales,f:Roussoellaceae,g:Roussoella,s:Roussoella_siamensis	0	0	0	0	0	0	0	0	0	0	0	0	0	0	0	0	0	0	0	0	0	0	0	0	0	0	0	0	0	0	0	0	0	0	0	7	0	0	0	0	0
146	Fungi	Ascomycota	Dothideomycetes	Pleosporales	Roussoellaceae	Roussoella		d:Fungi,p:Ascomycota,c:Dothideomycetes,o:Pleosporales,f:Roussoellaceae,g:Roussoella	0	0	0	0	0	0	0	0	0	0	0	0	0	0	0	0	0	0	0	0	0	0	0	0	0	0	0	0	11	0	0	0	0	7	0	10	1	171	47	0	0
147	Fungi	Ascomycota	Dothideomycetes	Pleosporales	Roussoellaceae	Setoarthopyrenia	Setoarthopyrenia chromolaenae	d:Fungi,p:Ascomycota,c:Dothideomycetes,o:Pleosporales,f:Roussoellaceae,g:Setoarthopyrenia,s:Setoarthopyrenia_chromolaenae	0	0	0	0	0	0	0	0	0	0	0	0	0	0	0	0	0	0	0	0	0	0	0	0	0	0	0	0	0	0	0	0	0	0	22	0	0	16	0	0	0
148	Fungi	Ascomycota	Dothideomycetes	Pleosporales	Roussoellaceae	Setoarthopyrenia		d:Fungi,p:Ascomycota,c:Dothideomycetes,o:Pleosporales,f:Roussoellaceae,g:Setoarthopyrenia	0	0	0	0	0	0	0	0	0	0	0	0	0	0	0	0	0	0	0	0	0	0	0	0	0	0	0	0	0	0	0	0	0	40	0	0	0	0	0	0	0
149	Fungi	Ascomycota	Dothideomycetes	Pleosporales	Roussoellaceae			d:Fungi,p:Ascomycota,c:Dothideomycetes,o:Pleosporales,f:Roussoellaceae	0	0	0	0	0	0	0	0	0	0	0	0	0	0	0	0	0	0	0	0	0	0	0	0	0	0	0	0	0	0	0	0	0	0	0	0	0	0	0	0	0
150	Fungi	Ascomycota	Dothideomycetes	Pleosporales	Shiraiaceae			d:Fungi,p:Ascomycota,c:Dothideomycetes,o:Pleosporales,f:Shiraiaceae	0	0	0	0	0	0	0	0	0	0	0	0	0	0	0	0	0	0	0	0	0	0	0	0	0	0	0	0	0	0	0	0	0	0	0	0	0	16	0	0	0
151	Fungi	Ascomycota	Dothideomycetes	Pleosporales	Sporormiaceae			d:Fungi,p:Ascomycota,c:Dothideomycetes,o:Pleosporales,f:Sporormiaceae	0	0	0	0	0	0	0	0	0	0	0	0	0	0	0	0	0	0	0	0	0	0	0	0	0	0	0	0	0	0	0	0	0	0	0	0	0	0	0	0	0
152	Fungi	Ascomycota	Dothideomycetes	Pleosporales	Teichosporaceae	Teichospora	Teichospora austroafricana	d:Fungi,p:Ascomycota,c:Dothideomycetes,o:Pleosporales,f:Teichosporaceae,g:Teichospora,s:Teichospora_austroafricana	0	0	0	0	0	0	0	0	0	0	0	0	0	0	0	0	0	0	0	0	0	0	0	0	0	0	0	0	0	0	0	0	0	0	0	0	0	0	0	0	0
153	Fungi	Ascomycota	Dothideomycetes	Pleosporales	Teichosporaceae	Teichospora	Teichospora grandicipis	d:Fungi,p:Ascomycota,c:Dothideomycetes,o:Pleosporales,f:Teichosporaceae,g:Teichospora,s:Teichospora_grandicipis	0	0	0	0	0	0	0	0	0	0	0	0	0	0	0	0	0	0	0	0	0	0	0	0	0	0	0	0	0	0	0	0	0	0	0	0	0	0	0	0	0
154	Fungi	Ascomycota	Dothideomycetes	Pleosporales	Teichosporaceae	Teichospora	Teichospora thailandica	d:Fungi,p:Ascomycota,c:Dothideomycetes,o:Pleosporales,f:Teichosporaceae,g:Teichospora,s:Teichospora_thailandica	0	0	0	0	0	0	0	0	0	0	0	0	0	0	0	0	0	0	0	0	0	0	0	0	0	0	0	0	0	0	0	0	0	33	0	0	0	0	0	0	0
155	Fungi	Ascomycota	Dothideomycetes	Pleosporales	Teichosporaceae	Teichospora		d:Fungi,p:Ascomycota,c:Dothideomycetes,o:Pleosporales,f:Teichosporaceae,g:Teichospora	0	0	0	0	0	0	0	0	0	0	0	0	0	0	0	0	0	0	0	0	0	0	0	0	0	1	0	0	0	0	0	0	0	0	9	0	0	0	33	0	0
156	Fungi	Ascomycota	Dothideomycetes	Pleosporales	Teichosporaceae			d:Fungi,p:Ascomycota,c:Dothideomycetes,o:Pleosporales,f:Teichosporaceae	0	0	0	0	0	0	0	0	0	0	0	0	0	0	0	34	0	0	0	0	0	0	0	0	0	0	0	0	0	0	0	0	0	0	0	0	0	0	0	0	0
157	Fungi	Ascomycota	Dothideomycetes	Pleosporales	Testudinaceae	Verruculina	Verruculina enalia	d:Fungi,p:Ascomycota,c:Dothideomycetes,o:Pleosporales,f:Testudinaceae,g:Verruculina,s:Verruculina_enalia	0	0	0	0	0	0	0	0	20	0	0	0	0	0	0	105	0	0	0	0	0	0	0	0	0	0	0	0	0	0	0	0	0	0	0	0	0	0	27	50	0
158	Fungi	Ascomycota	Dothideomycetes	Pleosporales	Thyridariaceae	Thyridaria	Thyridaria aureobrunnea	d:Fungi,p:Ascomycota,c:Dothideomycetes,o:Pleosporales,f:Thyridariaceae,g:Thyridaria,s:Thyridaria_aureobrunnea	0	0	0	0	0	0	0	0	0	0	0	0	0	0	0	0	0	0	0	0	0	0	0	0	0	0	0	0	0	0	0	0	0	0	0	0	0	0	0	0	0
159	Fungi	Ascomycota	Dothideomycetes	Pleosporales	Thyridariaceae	Thyridariella	Thyridariella mahakoshae	d:Fungi,p:Ascomycota,c:Dothideomycetes,o:Pleosporales,f:Thyridariaceae,g:Thyridariella,s:Thyridariella_mahakoshae	0	0	0	0	0	0	0	0	0	0	0	0	0	0	0	0	0	0	0	0	0	0	0	0	0	0	0	0	0	0	0	0	0	0	0	0	0	0	0	0	0
160	Fungi	Ascomycota	Dothideomycetes	Pleosporales	Thyridariaceae			d:Fungi,p:Ascomycota,c:Dothideomycetes,o:Pleosporales,f:Thyridariaceae	0	0	0	0	0	0	0	0	0	0	0	0	0	0	0	0	0	0	0	0	0	0	0	0	0	0	0	0	0	0	0	0	0	0	0	0	0	0	0	0	0
161	Fungi	Ascomycota	Dothideomycetes	Pleosporales	Trematosphaeriaceae	Trematosphaeria		d:Fungi,p:Ascomycota,c:Dothideomycetes,o:Pleosporales,f:Trematosphaeriaceae,g:Trematosphaeria	0	0	0	0	0	0	0	0	0	0	0	0	0	0	0	0	0	0	0	0	0	0	0	0	0	0	0	0	0	0	0	0	0	0	0	0	0	0	0	0	0
162	Fungi	Ascomycota	Dothideomycetes	Pleosporales	Trematosphaeriaceae			d:Fungi,p:Ascomycota,c:Dothideomycetes,o:Pleosporales,f:Trematosphaeriaceae	0	0	0	0	0	0	0	0	0	0	0	0	0	0	0	0	0	0	0	0	0	0	0	0	0	0	0	0	0	0	0	0	0	0	0	0	0	0	1	5	0
163	Fungi	Ascomycota	Dothideomycetes	Pleosporales	Zopfiaceae	Coronopapilla	Coronopapilla mangrovei	d:Fungi,p:Ascomycota,c:Dothideomycetes,o:Pleosporales,f:Zopfiaceae,g:Coronopapilla,s:Coronopapilla_mangrovei	0	0	0	0	0	0	0	0	0	0	0	0	0	0	0	0	0	0	0	0	0	0	0	0	0	0	0	0	0	0	0	0	0	0	0	0	0	0	0	0	0
164	Fungi	Ascomycota	Dothideomycetes	Pleosporales				d:Fungi,p:Ascomycota,c:Dothideomycetes,o:Pleosporales	0	0	0	0	0	0	0	0	0	22	0	0	130	0	0	24	128	0	0	0	359	0	3	40	10	261	1	1	0	0	2	2	0	601	330	139	2	636	351	112	161
165	Fungi	Ascomycota	Dothideomycetes	Tubeufiales	Wiesneriomycetaceae	Spissiomyces		d:Fungi,p:Ascomycota,c:Dothideomycetes,o:Tubeufiales,f:Wiesneriomycetaceae,g:Spissiomyces	0	0	0	0	0	0	0	0	0	0	0	0	0	0	0	0	0	0	0	0	0	0	0	0	0	0	0	0	0	0	0	0	0	0	0	0	0	0	0	0	0
166	Fungi	Ascomycota	Dothideomycetes	Tubeufiales				d:Fungi,p:Ascomycota,c:Dothideomycetes,o:Tubeufiales	0	0	0	0	0	0	0	0	0	0	0	0	0	0	0	0	0	0	0	0	0	0	0	0	0	0	0	0	0	0	0	0	0	0	0	0	0	0	0	0	0
167	Fungi	Ascomycota	Dothideomycetes	Valsariales	Valsariaceae	Valsaria	Valsaria insitiva	d:Fungi,p:Ascomycota,c:Dothideomycetes,o:Valsariales,f:Valsariaceae,g:Valsaria,s:Valsaria_insitiva	0	0	0	0	0	0	0	0	0	0	0	0	0	0	0	0	0	0	0	0	0	0	0	0	0	0	0	0	0	0	0	0	0	0	27	0	0	65	0	0	0
168	Fungi	Ascomycota	Dothideomycetes	Valsariales	Valsariaceae	Valsaria		d:Fungi,p:Ascomycota,c:Dothideomycetes,o:Valsariales,f:Valsariaceae,g:Valsaria	0	0	0	0	0	0	0	0	0	0	0	0	0	0	0	0	0	0	0	0	0	0	0	0	0	0	0	0	0	0	0	0	0	0	0	0	0	0	0	5	0
169	Fungi	Ascomycota	Dothideomycetes	Venturiales	Sympoventuriaceae	Scolecobasidium	Scolecobasidium cordanae	d:Fungi,p:Ascomycota,c:Dothideomycetes,o:Venturiales,f:Sympoventuriaceae,g:Scolecobasidium,s:Scolecobasidium_cordanae	0	0	0	0	0	0	0	0	0	0	0	0	0	0	0	0	0	0	0	0	0	0	0	0	0	0	0	0	0	0	0	0	0	0	0	0	0	0	0	0	0
170	Fungi	Ascomycota	Dothideomycetes	Venturiales	Sympoventuriaceae	Tetracoccosporium	Tetracoccosporium aerium	d:Fungi,p:Ascomycota,c:Dothideomycetes,o:Venturiales,f:Sympoventuriaceae,g:Tetracoccosporium,s:Tetracoccosporium_aerium	0	0	0	0	0	0	0	0	0	0	0	0	0	0	0	0	0	0	0	0	0	0	0	0	0	0	0	0	0	0	0	0	0	0	0	0	0	0	0	0	0
171	Fungi	Ascomycota	Dothideomycetes	Venturiales	Sympoventuriaceae			d:Fungi,p:Ascomycota,c:Dothideomycetes,o:Venturiales,f:Sympoventuriaceae	0	0	0	0	0	0	0	0	0	0	0	0	0	0	0	0	130	0	0	0	0	0	0	0	0	0	0	0	0	0	0	0	0	0	0	6	0	0	17	0	0
172	Fungi	Ascomycota	Dothideomycetes	Venturiales				d:Fungi,p:Ascomycota,c:Dothideomycetes,o:Venturiales	0	0	0	0	0	0	0	0	0	0	0	0	0	0	0	0	0	0	0	0	0	0	0	0	0	0	0	0	1	0	0	0	0	0	0	0	0	0	0	0	0
173	Fungi	Ascomycota	Dothideomycetes					d:Fungi,p:Ascomycota,c:Dothideomycetes	0	0	0	0	0	0	0	0	40	29	46	39	1360	49	164	0	15	60	44	297	68	2	2	1	2	5	0	0	9	2	2	2	5	130	188	20	3	101	525	10	16
174	Fungi	Ascomycota	Eurotiomycetes	Ascosphaerales	Ascosphaeraceae	Ascosphaera		d:Fungi,p:Ascomycota,c:Eurotiomycetes,o:Ascosphaerales,f:Ascosphaeraceae,g:Ascosphaera	0	0	0	0	0	0	0	0	0	0	0	0	0	0	0	0	0	0	0	0	0	0	0	0	0	0	0	0	0	0	0	0	0	0	0	0	0	0	0	0	0
175	Fungi	Ascomycota	Eurotiomycetes	Chaetothyriales	Cyphellophoraceae	Cyphellophora	Cyphellophora fusarioides	d:Fungi,p:Ascomycota,c:Eurotiomycetes,o:Chaetothyriales,f:Cyphellophoraceae,g:Cyphellophora,s:Cyphellophora_fusarioides	0	0	0	0	0	0	0	0	0	0	0	0	0	0	0	0	0	0	0	0	0	0	0	0	0	0	0	0	0	0	0	0	0	0	0	0	0	0	0	0	0
176	Fungi	Ascomycota	Eurotiomycetes	Chaetothyriales	Cyphellophoraceae	Cyphellophora	Cyphellophora livistonae	d:Fungi,p:Ascomycota,c:Eurotiomycetes,o:Chaetothyriales,f:Cyphellophoraceae,g:Cyphellophora,s:Cyphellophora_livistonae	0	0	0	0	0	0	0	0	0	0	0	0	0	0	0	0	0	0	0	0	0	0	0	0	0	0	0	0	0	0	0	0	0	0	0	0	0	0	0	0	0
177	Fungi	Ascomycota	Eurotiomycetes	Chaetothyriales	Cyphellophoraceae	Cyphellophora		d:Fungi,p:Ascomycota,c:Eurotiomycetes,o:Chaetothyriales,f:Cyphellophoraceae,g:Cyphellophora	0	0	0	0	0	0	0	0	0	0	0	0	0	0	0	0	0	0	0	0	0	0	0	0	0	0	0	0	0	0	0	0	0	0	3	7	0	0	17	0	0
178	Fungi	Ascomycota	Eurotiomycetes	Chaetothyriales	Cyphellophoraceae			d:Fungi,p:Ascomycota,c:Eurotiomycetes,o:Chaetothyriales,f:Cyphellophoraceae	0	0	0	0	0	0	0	0	0	0	0	0	0	0	0	0	0	0	0	0	0	0	0	0	0	0	0	0	0	0	0	0	0	44	0	0	0	0	0	0	0
179	Fungi	Ascomycota	Eurotiomycetes	Chaetothyriales	Herpotrichiellaceae	Cladophialophora	Cladophialophora abundans	d:Fungi,p:Ascomycota,c:Eurotiomycetes,o:Chaetothyriales,f:Herpotrichiellaceae,g:Cladophialophora,s:Cladophialophora_abundans	0	0	0	0	0	0	0	0	0	0	0	0	0	0	0	0	0	0	0	0	0	0	0	0	0	0	0	0	0	0	0	0	0	0	0	0	0	0	0	0	0
180	Fungi	Ascomycota	Eurotiomycetes	Chaetothyriales	Herpotrichiellaceae	Cladophialophora	Cladophialophora minourae	d:Fungi,p:Ascomycota,c:Eurotiomycetes,o:Chaetothyriales,f:Herpotrichiellaceae,g:Cladophialophora,s:Cladophialophora_minourae	0	0	0	0	0	0	0	0	0	0	0	0	0	0	0	0	0	0	0	0	0	0	0	0	0	0	0	0	0	0	0	0	0	0	0	0	0	0	0	0	0
181	Fungi	Ascomycota	Eurotiomycetes	Chaetothyriales	Herpotrichiellaceae	Cladophialophora		d:Fungi,p:Ascomycota,c:Eurotiomycetes,o:Chaetothyriales,f:Herpotrichiellaceae,g:Cladophialophora	0	0	0	0	23	0	1	0	0	0	0	0	0	0	0	0	0	0	0	0	0	0	0	0	0	0	0	0	0	1	0	0	0	0	0	0	0	20	0	0	0
182	Fungi	Ascomycota	Eurotiomycetes	Chaetothyriales	Herpotrichiellaceae	Exophiala	Exophiala alcalophila	d:Fungi,p:Ascomycota,c:Eurotiomycetes,o:Chaetothyriales,f:Herpotrichiellaceae,g:Exophiala,s:Exophiala_alcalophila	0	0	0	0	0	0	0	0	0	0	0	0	0	0	0	0	0	0	0	0	0	0	0	0	0	0	0	0	0	0	0	0	0	139	56	0	1	0	0	0	7
183	Fungi	Ascomycota	Eurotiomycetes	Chaetothyriales	Herpotrichiellaceae	Exophiala	Exophiala angulospora	d:Fungi,p:Ascomycota,c:Eurotiomycetes,o:Chaetothyriales,f:Herpotrichiellaceae,g:Exophiala,s:Exophiala_angulospora	0	0	0	0	0	0	0	0	0	0	0	0	0	0	0	0	0	0	0	0	0	0	0	0	0	0	0	0	0	0	0	0	0	0	0	0	0	0	0	0	0
184	Fungi	Ascomycota	Eurotiomycetes	Chaetothyriales	Herpotrichiellaceae	Exophiala	Exophiala cancerae	d:Fungi,p:Ascomycota,c:Eurotiomycetes,o:Chaetothyriales,f:Herpotrichiellaceae,g:Exophiala,s:Exophiala_cancerae	0	0	0	0	0	0	0	0	0	0	0	0	0	0	0	0	0	0	0	0	0	0	0	0	0	0	0	0	0	0	0	0	0	0	0	0	0	0	0	0	0
185	Fungi	Ascomycota	Eurotiomycetes	Chaetothyriales	Herpotrichiellaceae	Exophiala	Exophiala dermatitidis	d:Fungi,p:Ascomycota,c:Eurotiomycetes,o:Chaetothyriales,f:Herpotrichiellaceae,g:Exophiala,s:Exophiala_dermatitidis	0	0	0	0	0	0	0	0	0	0	0	0	0	0	0	0	0	0	0	0	0	0	0	0	0	0	0	0	0	0	0	0	0	0	0	0	0	0	0	0	0
186	Fungi	Ascomycota	Eurotiomycetes	Chaetothyriales	Herpotrichiellaceae	Exophiala	Exophiala nishimurae	d:Fungi,p:Ascomycota,c:Eurotiomycetes,o:Chaetothyriales,f:Herpotrichiellaceae,g:Exophiala,s:Exophiala_nishimurae	0	0	0	0	0	0	0	0	0	0	0	0	0	0	0	0	0	0	0	0	0	0	0	0	0	0	0	0	0	0	0	0	0	0	0	8	0	0	33	0	0
187	Fungi	Ascomycota	Eurotiomycetes	Chaetothyriales	Herpotrichiellaceae	Exophiala		d:Fungi,p:Ascomycota,c:Eurotiomycetes,o:Chaetothyriales,f:Herpotrichiellaceae,g:Exophiala	0	0	0	0	0	0	0	0	0	0	0	0	0	0	0	0	0	0	0	0	0	0	2	3	2	6	3	2	7	4	2	2	8	151	4	3	1	82	10	7	3
188	Fungi	Ascomycota	Eurotiomycetes	Chaetothyriales	Herpotrichiellaceae	Fonsecaea	Fonsecaea minima	d:Fungi,p:Ascomycota,c:Eurotiomycetes,o:Chaetothyriales,f:Herpotrichiellaceae,g:Fonsecaea,s:Fonsecaea_minima	0	0	0	0	0	0	0	0	0	0	0	0	0	0	0	0	0	0	0	0	0	0	0	0	0	0	0	0	0	0	0	0	0	0	0	6	0	0	0	0	0
189	Fungi	Ascomycota	Eurotiomycetes	Chaetothyriales	Herpotrichiellaceae	Fonsecaea	Fonsecaea multimorphosa	d:Fungi,p:Ascomycota,c:Eurotiomycetes,o:Chaetothyriales,f:Herpotrichiellaceae,g:Fonsecaea,s:Fonsecaea_multimorphosa	0	0	0	0	0	0	0	0	0	0	0	0	0	0	0	0	0	0	0	0	0	0	0	0	0	0	0	0	0	0	0	0	0	0	0	0	0	0	0	0	0
190	Fungi	Ascomycota	Eurotiomycetes	Chaetothyriales	Herpotrichiellaceae	Fonsecaea		d:Fungi,p:Ascomycota,c:Eurotiomycetes,o:Chaetothyriales,f:Herpotrichiellaceae,g:Fonsecaea	0	0	0	0	0	0	0	0	0	0	0	0	0	0	0	0	0	0	0	0	0	0	0	0	0	0	0	0	0	0	0	0	0	0	0	0	0	0	0	0	0
191	Fungi	Ascomycota	Eurotiomycetes	Chaetothyriales	Herpotrichiellaceae	Phialophora	Phialophora avicenniae	d:Fungi,p:Ascomycota,c:Eurotiomycetes,o:Chaetothyriales,f:Herpotrichiellaceae,g:Phialophora,s:Phialophora_avicenniae	0	0	0	0	0	0	0	0	0	0	0	0	0	0	0	0	59	0	0	0	0	0	0	0	0	0	0	0	0	0	0	0	0	0	0	0	1	0	36	0	17
192	Fungi	Ascomycota	Eurotiomycetes	Chaetothyriales	Herpotrichiellaceae	Phialophora	Phialophora geniculata	d:Fungi,p:Ascomycota,c:Eurotiomycetes,o:Chaetothyriales,f:Herpotrichiellaceae,g:Phialophora,s:Phialophora_geniculata	0	0	0	0	0	0	0	0	0	0	0	0	0	0	0	0	0	0	0	0	0	0	0	0	0	0	0	0	0	0	0	0	0	0	0	0	0	0	0	0	0
193	Fungi	Ascomycota	Eurotiomycetes	Chaetothyriales	Herpotrichiellaceae	Veronaea	Veronaea japonica	d:Fungi,p:Ascomycota,c:Eurotiomycetes,o:Chaetothyriales,f:Herpotrichiellaceae,g:Veronaea,s:Veronaea_japonica	0	0	0	0	0	0	0	0	0	0	0	0	0	0	0	0	0	0	0	0	0	0	0	0	0	0	0	0	0	0	0	0	0	0	0	0	0	0	13	0	0
194	Fungi	Ascomycota	Eurotiomycetes	Chaetothyriales	Herpotrichiellaceae			d:Fungi,p:Ascomycota,c:Eurotiomycetes,o:Chaetothyriales,f:Herpotrichiellaceae	22	0	9	10	0	36	0	16	0	0	0	0	0	0	95	0	0	0	0	0	0	0	0	0	0	7	0	1	0	0	0	0	0	190	62	42	0	70	21	0	0
195	Fungi	Ascomycota	Eurotiomycetes	Chaetothyriales	Trichomeriaceae	Strelitziana	Strelitziana africana	d:Fungi,p:Ascomycota,c:Eurotiomycetes,o:Chaetothyriales,f:Trichomeriaceae,g:Strelitziana,s:Strelitziana_africana	0	0	0	0	0	0	0	0	0	0	0	0	0	0	0	0	178	0	0	0	0	0	0	0	0	0	0	0	0	0	0	0	0	0	0	0	0	0	0	0	0
196	Fungi	Ascomycota	Eurotiomycetes	Chaetothyriales	Trichomeriaceae	Trichomerium		d:Fungi,p:Ascomycota,c:Eurotiomycetes,o:Chaetothyriales,f:Trichomeriaceae,g:Trichomerium	0	0	0	0	0	0	0	0	0	0	0	0	0	0	0	0	0	0	0	0	0	0	0	0	0	0	0	0	0	0	0	0	0	0	0	0	0	0	0	0	0
197	Fungi	Ascomycota	Eurotiomycetes	Chaetothyriales	Trichomeriaceae			d:Fungi,p:Ascomycota,c:Eurotiomycetes,o:Chaetothyriales,f:Trichomeriaceae	0	0	0	0	0	0	0	0	0	0	0	0	0	0	0	0	0	0	0	0	0	0	0	0	0	0	0	0	0	0	0	0	0	0	0	0	0	0	0	0	0
198	Fungi	Ascomycota	Eurotiomycetes	Chaetothyriales				d:Fungi,p:Ascomycota,c:Eurotiomycetes,o:Chaetothyriales	26	30	0	363	109	0	153	923	0	0	0	0	0	169	569	0	309	0	9	2	0	0	0	0	0	0	0	0	0	0	0	0	0	34	23	57	1	36	0	3	0
199	Fungi	Ascomycota	Eurotiomycetes	Eurotiales	Aspergillaceae	Aspergillus	Aspergillus amazonicus	d:Fungi,p:Ascomycota,c:Eurotiomycetes,o:Eurotiales,f:Aspergillaceae,g:Aspergillus,s:Aspergillus_amazonicus	0	0	0	0	0	0	0	0	0	0	0	0	0	0	0	0	0	0	0	0	0	0	0	0	0	0	0	0	0	0	0	0	0	0	0	0	0	0	0	0	0
200	Fungi	Ascomycota	Eurotiomycetes	Eurotiales	Aspergillaceae	Aspergillus	Aspergillus aureoterreus	d:Fungi,p:Ascomycota,c:Eurotiomycetes,o:Eurotiales,f:Aspergillaceae,g:Aspergillus,s:Aspergillus_aureoterreus	0	0	0	0	0	0	0	0	0	0	0	0	0	0	0	0	0	0	0	0	0	0	0	0	0	0	0	0	0	0	0	0	0	0	0	0	0	0	0	0	0
201	Fungi	Ascomycota	Eurotiomycetes	Eurotiales	Aspergillaceae	Aspergillus	Aspergillus caninus	d:Fungi,p:Ascomycota,c:Eurotiomycetes,o:Eurotiales,f:Aspergillaceae,g:Aspergillus,s:Aspergillus_caninus	0	0	0	0	0	0	0	0	0	0	0	0	0	0	0	0	0	0	0	0	0	0	0	0	0	0	0	0	0	0	0	0	0	0	0	0	0	0	0	0	0
202	Fungi	Ascomycota	Eurotiomycetes	Eurotiales	Aspergillaceae	Aspergillus	Aspergillus cejpii	d:Fungi,p:Ascomycota,c:Eurotiomycetes,o:Eurotiales,f:Aspergillaceae,g:Aspergillus,s:Aspergillus_cejpii	0	0	0	0	0	0	0	0	0	0	0	0	0	0	0	0	0	0	0	0	0	0	0	0	0	0	0	0	0	0	0	0	0	0	15	0	0	28	0	0	8
203	Fungi	Ascomycota	Eurotiomycetes	Eurotiales	Aspergillaceae	Aspergillus	Aspergillus clavatophorus	d:Fungi,p:Ascomycota,c:Eurotiomycetes,o:Eurotiales,f:Aspergillaceae,g:Aspergillus,s:Aspergillus_clavatophorus	0	0	0	0	0	0	0	0	0	0	0	0	0	0	0	0	0	0	0	0	0	0	0	0	0	0	0	0	0	0	0	0	0	24	0	0	0	6	0	3	33
204	Fungi	Ascomycota	Eurotiomycetes	Eurotiales	Aspergillaceae	Aspergillus	Aspergillus clavatus	d:Fungi,p:Ascomycota,c:Eurotiomycetes,o:Eurotiales,f:Aspergillaceae,g:Aspergillus,s:Aspergillus_clavatus	0	0	0	0	0	0	0	0	0	0	0	0	0	0	0	0	0	0	0	0	0	0	0	0	0	0	0	0	0	0	0	0	0	0	0	0	0	0	0	0	0
205	Fungi	Ascomycota	Eurotiomycetes	Eurotiales	Aspergillaceae	Aspergillus	Aspergillus felis	d:Fungi,p:Ascomycota,c:Eurotiomycetes,o:Eurotiales,f:Aspergillaceae,g:Aspergillus,s:Aspergillus_felis	0	0	0	0	0	0	0	0	0	0	0	0	0	0	0	0	0	0	0	0	0	0	0	0	0	0	0	0	0	0	0	0	0	0	0	0	0	0	0	0	0
206	Fungi	Ascomycota	Eurotiomycetes	Eurotiales	Aspergillaceae	Aspergillus	Aspergillus flocculosus	d:Fungi,p:Ascomycota,c:Eurotiomycetes,o:Eurotiales,f:Aspergillaceae,g:Aspergillus,s:Aspergillus_flocculosus	0	0	0	0	0	0	0	0	0	0	0	0	0	0	0	0	0	0	0	0	0	0	0	0	0	0	0	0	0	0	0	0	0	0	0	0	0	0	0	0	0
207	Fungi	Ascomycota	Eurotiomycetes	Eurotiales	Aspergillaceae	Aspergillus	Aspergillus fumigatus	d:Fungi,p:Ascomycota,c:Eurotiomycetes,o:Eurotiales,f:Aspergillaceae,g:Aspergillus,s:Aspergillus_fumigatus	0	0	0	0	0	0	0	0	0	0	0	0	0	0	0	0	0	0	1	29	0	1	0	0	0	0	0	0	0	0	0	0	0	0	14	0	0	0	0	0	0
208	Fungi	Ascomycota	Eurotiomycetes	Eurotiales	Aspergillaceae	Aspergillus	Aspergillus gorakhpurensis	d:Fungi,p:Ascomycota,c:Eurotiomycetes,o:Eurotiales,f:Aspergillaceae,g:Aspergillus,s:Aspergillus_gorakhpurensis	0	0	0	0	0	0	0	0	0	0	0	0	0	0	0	0	0	0	0	0	0	0	0	0	0	0	0	0	0	0	0	0	0	0	0	0	0	0	0	0	0
209	Fungi	Ascomycota	Eurotiomycetes	Eurotiales	Aspergillaceae	Aspergillus	Aspergillus japonicus	d:Fungi,p:Ascomycota,c:Eurotiomycetes,o:Eurotiales,f:Aspergillaceae,g:Aspergillus,s:Aspergillus_japonicus	0	0	0	0	0	0	0	0	0	0	0	0	0	0	0	0	0	0	0	0	0	0	0	0	0	0	0	0	0	0	0	0	0	194	38	0	0	21	157	0	0
210	Fungi	Ascomycota	Eurotiomycetes	Eurotiales	Aspergillaceae	Aspergillus	Aspergillus okavangoensis	d:Fungi,p:Ascomycota,c:Eurotiomycetes,o:Eurotiales,f:Aspergillaceae,g:Aspergillus,s:Aspergillus_okavangoensis	0	0	0	0	0	0	0	0	0	0	0	0	0	0	0	0	0	0	0	0	0	0	0	0	0	0	0	0	0	0	0	0	0	0	0	0	0	0	0	0	0
211	Fungi	Ascomycota	Eurotiomycetes	Eurotiales	Aspergillaceae	Aspergillus	Aspergillus restrictus	d:Fungi,p:Ascomycota,c:Eurotiomycetes,o:Eurotiales,f:Aspergillaceae,g:Aspergillus,s:Aspergillus_restrictus	0	0	0	0	0	0	0	0	0	0	0	0	0	0	0	0	0	0	0	0	0	0	0	0	0	0	0	0	0	0	0	0	0	0	0	0	0	0	0	0	0
212	Fungi	Ascomycota	Eurotiomycetes	Eurotiales	Aspergillaceae	Aspergillus	Aspergillus terreus	d:Fungi,p:Ascomycota,c:Eurotiomycetes,o:Eurotiales,f:Aspergillaceae,g:Aspergillus,s:Aspergillus_terreus	0	0	0	0	0	0	0	0	0	0	0	0	0	0	0	0	0	0	0	0	0	0	0	0	0	0	0	0	0	0	0	0	0	0	0	0	0	0	0	0	0
213	Fungi	Ascomycota	Eurotiomycetes	Eurotiales	Aspergillaceae	Aspergillus	Aspergillus thailandensis	d:Fungi,p:Ascomycota,c:Eurotiomycetes,o:Eurotiales,f:Aspergillaceae,g:Aspergillus,s:Aspergillus_thailandensis	0	0	0	0	0	0	0	0	0	0	0	0	0	0	0	0	0	0	0	0	0	0	0	0	0	0	0	0	0	0	0	0	0	0	0	14	0	0	0	0	0
214	Fungi	Ascomycota	Eurotiomycetes	Eurotiales	Aspergillaceae	Aspergillus		d:Fungi,p:Ascomycota,c:Eurotiomycetes,o:Eurotiales,f:Aspergillaceae,g:Aspergillus	6	0	151	0	20	1	22	4	0	59	46	46	663	0	58	0	85	0	0	1	1	0	0	0	0	0	1	0	13	0	1	0	0	76	61	72	0	63	29	67	0
215	Fungi	Ascomycota	Eurotiomycetes	Eurotiales	Aspergillaceae	Monascus	Monascus sanguineus	d:Fungi,p:Ascomycota,c:Eurotiomycetes,o:Eurotiales,f:Aspergillaceae,g:Monascus,s:Monascus_sanguineus	0	0	0	0	0	0	0	0	0	0	0	66	0	0	0	0	0	0	0	0	0	0	0	0	0	0	0	0	0	0	0	0	0	0	0	0	0	0	0	0	0
216	Fungi	Ascomycota	Eurotiomycetes	Eurotiales	Aspergillaceae	Penicillium	Penicillium aquadulcis	d:Fungi,p:Ascomycota,c:Eurotiomycetes,o:Eurotiales,f:Aspergillaceae,g:Penicillium,s:Penicillium_aquadulcis	0	0	0	0	0	0	0	0	0	0	0	0	0	0	0	0	0	0	0	0	0	0	0	0	0	0	0	0	0	0	0	0	0	0	0	0	0	0	0	0	21
217	Fungi	Ascomycota	Eurotiomycetes	Eurotiales	Aspergillaceae	Penicillium	Penicillium brevicompactum	d:Fungi,p:Ascomycota,c:Eurotiomycetes,o:Eurotiales,f:Aspergillaceae,g:Penicillium,s:Penicillium_brevicompactum	0	0	0	0	0	0	0	0	0	0	0	0	0	0	0	0	0	0	0	0	0	0	0	0	0	0	0	0	0	0	0	0	0	0	0	0	0	0	0	0	0
218	Fungi	Ascomycota	Eurotiomycetes	Eurotiales	Aspergillaceae	Penicillium	Penicillium coffeae	d:Fungi,p:Ascomycota,c:Eurotiomycetes,o:Eurotiales,f:Aspergillaceae,g:Penicillium,s:Penicillium_coffeae	0	0	0	0	0	0	0	0	0	0	0	0	0	0	0	0	0	0	0	0	0	0	0	0	0	0	0	0	0	0	0	0	0	0	0	0	0	0	0	0	0
219	Fungi	Ascomycota	Eurotiomycetes	Eurotiales	Aspergillaceae	Penicillium	Penicillium georgiense	d:Fungi,p:Ascomycota,c:Eurotiomycetes,o:Eurotiales,f:Aspergillaceae,g:Penicillium,s:Penicillium_georgiense	0	0	0	0	0	0	0	0	0	0	0	0	0	0	0	0	0	0	0	0	0	0	0	0	0	0	0	0	0	0	0	0	0	0	0	0	0	0	0	0	0
220	Fungi	Ascomycota	Eurotiomycetes	Eurotiales	Aspergillaceae	Penicillium	Penicillium herquei	d:Fungi,p:Ascomycota,c:Eurotiomycetes,o:Eurotiales,f:Aspergillaceae,g:Penicillium,s:Penicillium_herquei	0	0	0	0	0	0	0	0	0	0	0	0	0	0	0	0	0	0	0	0	0	0	0	0	0	0	0	0	2	0	0	0	0	0	0	0	0	0	0	0	0
221	Fungi	Ascomycota	Eurotiomycetes	Eurotiales	Aspergillaceae	Penicillium	Penicillium madriti	d:Fungi,p:Ascomycota,c:Eurotiomycetes,o:Eurotiales,f:Aspergillaceae,g:Penicillium,s:Penicillium_madriti	0	0	0	0	0	0	0	0	0	0	0	0	0	0	0	0	0	0	0	0	0	0	0	0	0	0	0	0	0	0	0	0	0	19	0	0	0	19	0	0	0
222	Fungi	Ascomycota	Eurotiomycetes	Eurotiales	Aspergillaceae	Penicillium	Penicillium ornatum	d:Fungi,p:Ascomycota,c:Eurotiomycetes,o:Eurotiales,f:Aspergillaceae,g:Penicillium,s:Penicillium_ornatum	0	0	0	0	0	0	0	0	0	0	0	0	0	0	0	0	0	0	0	0	0	0	0	0	0	0	0	0	0	0	0	0	0	0	0	0	0	0	0	0	0
223	Fungi	Ascomycota	Eurotiomycetes	Eurotiales	Aspergillaceae	Penicillium	Penicillium oxalicum	d:Fungi,p:Ascomycota,c:Eurotiomycetes,o:Eurotiales,f:Aspergillaceae,g:Penicillium,s:Penicillium_oxalicum	0	0	0	0	0	0	0	0	0	0	0	0	0	0	0	0	0	0	0	0	0	0	0	0	0	0	0	0	29	0	3	1	0	117	0	49	1	187	298	29	16
224	Fungi	Ascomycota	Eurotiomycetes	Eurotiales	Aspergillaceae	Penicillium	Penicillium paxilli	d:Fungi,p:Ascomycota,c:Eurotiomycetes,o:Eurotiales,f:Aspergillaceae,g:Penicillium,s:Penicillium_paxilli	0	0	0	0	0	0	0	0	0	0	0	0	0	0	0	0	0	0	0	0	0	0	0	0	0	0	0	0	0	0	0	0	0	35	0	4	0	0	0	0	17
225	Fungi	Ascomycota	Eurotiomycetes	Eurotiales	Aspergillaceae	Penicillium	Penicillium raperi	d:Fungi,p:Ascomycota,c:Eurotiomycetes,o:Eurotiales,f:Aspergillaceae,g:Penicillium,s:Penicillium_raperi	0	0	0	0	0	0	0	0	0	0	0	0	0	0	0	0	0	0	0	0	0	0	0	0	0	0	0	0	0	0	0	0	0	0	0	0	0	0	0	0	0
226	Fungi	Ascomycota	Eurotiomycetes	Eurotiales	Aspergillaceae	Penicillium	Penicillium salamorum	d:Fungi,p:Ascomycota,c:Eurotiomycetes,o:Eurotiales,f:Aspergillaceae,g:Penicillium,s:Penicillium_salamorum	0	0	0	0	0	0	0	0	0	0	0	0	0	0	0	0	0	0	0	0	0	0	0	0	0	0	0	0	0	0	0	0	0	0	0	0	0	17	0	0	0
227	Fungi	Ascomycota	Eurotiomycetes	Eurotiales	Aspergillaceae	Penicillium	Penicillium sclerotiorum	d:Fungi,p:Ascomycota,c:Eurotiomycetes,o:Eurotiales,f:Aspergillaceae,g:Penicillium,s:Penicillium_sclerotiorum	0	0	0	0	0	0	0	0	0	0	0	0	0	0	0	0	0	0	0	0	0	0	0	0	0	0	0	0	0	0	0	0	0	0	0	0	0	0	0	0	0
228	Fungi	Ascomycota	Eurotiomycetes	Eurotiales	Aspergillaceae	Penicillium		d:Fungi,p:Ascomycota,c:Eurotiomycetes,o:Eurotiales,f:Aspergillaceae,g:Penicillium	1242	0	1	3	49	105	53	1	0	0	0	97	416	0	0	109	0	14	36	5	4	2	110	68	288	0	0	1	2	0	4	0	0	1484	1405	910	19	505	430	42	492
229	Fungi	Ascomycota	Eurotiomycetes	Eurotiales	Aspergillaceae	Xeromyces	Xeromyces bisporus	d:Fungi,p:Ascomycota,c:Eurotiomycetes,o:Eurotiales,f:Aspergillaceae,g:Xeromyces,s:Xeromyces_bisporus	0	0	0	0	0	0	0	0	0	0	0	0	0	0	0	0	0	0	0	0	0	0	0	0	0	4	0	0	0	0	0	0	0	0	0	0	0	0	0	0	0
230	Fungi	Ascomycota	Eurotiomycetes	Eurotiales	Aspergillaceae			d:Fungi,p:Ascomycota,c:Eurotiomycetes,o:Eurotiales,f:Aspergillaceae	6	23	11	10	84	0	4	3	5	24	7	1	210	31	18	120	133	516	683	929	62	235	0	3	1	0	8	4	9	0	7	1	1	822	607	492	9	192	472	63	1730
231	Fungi	Ascomycota	Eurotiomycetes	Eurotiales	Thermoascaceae	Paecilomyces	Paecilomyces maximus	d:Fungi,p:Ascomycota,c:Eurotiomycetes,o:Eurotiales,f:Thermoascaceae,g:Paecilomyces,s:Paecilomyces_maximus	0	0	0	0	0	0	0	0	0	0	0	0	0	0	0	0	0	0	0	0	0	0	0	0	0	0	0	0	0	0	0	0	0	0	0	0	0	0	0	0	0
232	Fungi	Ascomycota	Eurotiomycetes	Eurotiales	Thermoascaceae	Paecilomyces	Paecilomyces variotii	d:Fungi,p:Ascomycota,c:Eurotiomycetes,o:Eurotiales,f:Thermoascaceae,g:Paecilomyces,s:Paecilomyces_variotii	0	0	0	0	0	0	0	0	0	0	0	0	0	0	0	0	0	0	0	0	0	0	0	0	0	0	0	0	0	0	0	0	0	0	0	0	0	0	0	0	0
233	Fungi	Ascomycota	Eurotiomycetes	Eurotiales	Thermoascaceae	Paecilomyces		d:Fungi,p:Ascomycota,c:Eurotiomycetes,o:Eurotiales,f:Thermoascaceae,g:Paecilomyces	0	0	0	0	0	0	0	0	0	0	0	0	0	0	0	0	0	0	0	0	0	0	0	0	0	0	0	0	0	0	0	0	0	0	0	0	0	0	0	0	0
234	Fungi	Ascomycota	Eurotiomycetes	Eurotiales	Thermoascaceae			d:Fungi,p:Ascomycota,c:Eurotiomycetes,o:Eurotiales,f:Thermoascaceae	0	0	0	0	0	0	0	0	0	0	0	0	0	0	0	0	0	0	0	0	0	0	0	0	0	0	0	0	0	0	0	0	0	0	0	0	0	0	26	0	0
235	Fungi	Ascomycota	Eurotiomycetes	Eurotiales	Trichocomaceae	Rasamsonia	Rasamsonia emersonii	d:Fungi,p:Ascomycota,c:Eurotiomycetes,o:Eurotiales,f:Trichocomaceae,g:Rasamsonia,s:Rasamsonia_emersonii	0	0	0	0	0	0	0	0	0	0	0	0	0	0	0	0	0	0	0	0	0	0	0	0	0	0	0	0	0	0	0	0	0	0	0	0	0	0	0	0	0
236	Fungi	Ascomycota	Eurotiomycetes	Eurotiales	Trichocomaceae	Talaromyces	Talaromyces albobiverticillius	d:Fungi,p:Ascomycota,c:Eurotiomycetes,o:Eurotiales,f:Trichocomaceae,g:Talaromyces,s:Talaromyces_albobiverticillius	0	0	0	0	0	0	0	0	0	0	0	0	0	0	0	0	0	0	0	0	0	0	0	0	0	0	0	0	0	0	0	0	0	0	0	0	0	0	0	0	0
237	Fungi	Ascomycota	Eurotiomycetes	Eurotiales	Trichocomaceae	Talaromyces	Talaromyces assiutensis	d:Fungi,p:Ascomycota,c:Eurotiomycetes,o:Eurotiales,f:Trichocomaceae,g:Talaromyces,s:Talaromyces_assiutensis	0	0	0	0	0	0	0	0	0	0	0	0	0	0	0	0	0	0	0	0	0	0	0	0	0	0	0	0	10	0	0	0	0	0	0	4	0	1	0	0	3
238	Fungi	Ascomycota	Eurotiomycetes	Eurotiales	Trichocomaceae	Talaromyces	Talaromyces calidominioluteus	d:Fungi,p:Ascomycota,c:Eurotiomycetes,o:Eurotiales,f:Trichocomaceae,g:Talaromyces,s:Talaromyces_calidominioluteus	0	0	0	0	0	0	0	0	0	0	0	0	0	0	0	0	0	0	0	0	0	0	0	0	0	0	0	0	0	0	0	0	0	0	0	0	0	33	12	0	0
239	Fungi	Ascomycota	Eurotiomycetes	Eurotiales	Trichocomaceae	Talaromyces	Talaromyces chlamydosporus	d:Fungi,p:Ascomycota,c:Eurotiomycetes,o:Eurotiales,f:Trichocomaceae,g:Talaromyces,s:Talaromyces_chlamydosporus	0	0	125	0	51	0	0	0	0	0	0	0	4	12	0	0	0	0	0	0	2	0	0	0	0	0	0	0	0	0	0	0	0	0	0	0	0	0	0	0	0
240	Fungi	Ascomycota	Eurotiomycetes	Eurotiales	Trichocomaceae	Talaromyces	Talaromyces diversiformis	d:Fungi,p:Ascomycota,c:Eurotiomycetes,o:Eurotiales,f:Trichocomaceae,g:Talaromyces,s:Talaromyces_diversiformis	0	0	0	0	0	0	0	0	0	0	0	0	0	0	0	0	0	0	0	0	0	0	0	0	0	0	0	0	0	0	0	0	0	90	22	0	0	0	0	0	0
241	Fungi	Ascomycota	Eurotiomycetes	Eurotiales	Trichocomaceae	Talaromyces	Talaromyces phialosporus	d:Fungi,p:Ascomycota,c:Eurotiomycetes,o:Eurotiales,f:Trichocomaceae,g:Talaromyces,s:Talaromyces_phialosporus	0	0	0	0	0	0	0	0	0	0	0	0	0	0	0	0	0	0	0	0	0	0	0	0	0	0	0	0	0	0	0	0	0	0	0	0	0	37	0	0	0
242	Fungi	Ascomycota	Eurotiomycetes	Eurotiales	Trichocomaceae	Talaromyces	Talaromyces rapidus	d:Fungi,p:Ascomycota,c:Eurotiomycetes,o:Eurotiales,f:Trichocomaceae,g:Talaromyces,s:Talaromyces_rapidus	0	0	0	0	0	0	0	0	0	0	0	0	0	0	0	0	0	0	0	0	0	0	0	0	0	0	0	0	0	0	0	0	0	0	0	0	0	0	0	0	0
243	Fungi	Ascomycota	Eurotiomycetes	Eurotiales	Trichocomaceae	Talaromyces	Talaromyces siglerae	d:Fungi,p:Ascomycota,c:Eurotiomycetes,o:Eurotiales,f:Trichocomaceae,g:Talaromyces,s:Talaromyces_siglerae	0	0	0	0	0	0	0	0	0	0	0	0	0	0	0	0	0	0	0	0	0	0	0	0	0	0	0	0	0	0	0	0	0	0	0	0	0	41	0	0	0
244	Fungi	Ascomycota	Eurotiomycetes	Eurotiales	Trichocomaceae	Talaromyces		d:Fungi,p:Ascomycota,c:Eurotiomycetes,o:Eurotiales,f:Trichocomaceae,g:Talaromyces	0	0	0	0	0	0	0	0	0	0	0	0	0	0	0	0	0	0	0	0	0	0	0	0	0	0	0	0	0	0	0	0	0	37	0	17	0	54	36	7	0
245	Fungi	Ascomycota	Eurotiomycetes	Eurotiales	Trichocomaceae	Thermomyces	Thermomyces dupontii	d:Fungi,p:Ascomycota,c:Eurotiomycetes,o:Eurotiales,f:Trichocomaceae,g:Thermomyces,s:Thermomyces_dupontii	0	0	0	0	0	0	96	0	0	0	0	0	0	0	0	0	0	0	0	0	0	0	0	0	0	0	0	0	0	0	0	0	0	0	0	0	0	0	0	0	0
246	Fungi	Ascomycota	Eurotiomycetes	Eurotiales	Trichocomaceae	Thermomyces	Thermomyces lanuginosus	d:Fungi,p:Ascomycota,c:Eurotiomycetes,o:Eurotiales,f:Trichocomaceae,g:Thermomyces,s:Thermomyces_lanuginosus	0	0	0	0	0	0	0	0	0	0	0	0	0	0	0	0	0	0	0	0	0	0	0	0	0	0	0	0	0	2	0	0	0	53	1	0	0	3	1	0	0
247	Fungi	Ascomycota	Eurotiomycetes	Eurotiales	Trichocomaceae			d:Fungi,p:Ascomycota,c:Eurotiomycetes,o:Eurotiales,f:Trichocomaceae	0	0	0	0	0	0	0	0	0	0	0	0	0	0	0	0	0	0	0	0	0	0	0	0	0	0	0	0	0	0	0	0	0	0	0	0	0	0	13	0	0
248	Fungi	Ascomycota	Eurotiomycetes	Eurotiales				d:Fungi,p:Ascomycota,c:Eurotiomycetes,o:Eurotiales	0	0	0	0	1727	92	68	540	249	117	71	166	0	0	2201	81	9438	20	563	446	0	0	6	15	121	0	0	0	83	0	0	0	1	110	159	130	3	47	34	49	142
249	Fungi	Ascomycota	Eurotiomycetes	Onygenales	Arthrodermataceae	Nannizzia		d:Fungi,p:Ascomycota,c:Eurotiomycetes,o:Onygenales,f:Arthrodermataceae,g:Nannizzia	0	0	0	0	0	0	0	0	0	0	0	0	0	0	0	0	0	0	0	0	0	0	0	0	0	0	0	0	0	0	0	0	0	0	0	0	0	0	0	0	0
250	Fungi	Ascomycota	Eurotiomycetes	Onygenales	Gymnoascaceae	Gymnoascus		d:Fungi,p:Ascomycota,c:Eurotiomycetes,o:Onygenales,f:Gymnoascaceae,g:Gymnoascus	0	0	0	0	0	0	0	0	0	0	0	0	0	0	0	0	0	0	0	0	0	0	0	0	0	0	0	0	0	0	0	0	0	0	0	0	0	0	0	0	0
251	Fungi	Ascomycota	Eurotiomycetes	Onygenales	Nannizziopsidaceae	Nannizziopsis	Nannizziopsis arthrosporioides	d:Fungi,p:Ascomycota,c:Eurotiomycetes,o:Onygenales,f:Nannizziopsidaceae,g:Nannizziopsis,s:Nannizziopsis_arthrosporioides	0	0	0	0	0	0	0	0	0	0	0	0	0	0	0	0	0	0	0	0	0	0	0	0	0	0	0	0	0	0	0	0	0	0	0	0	0	0	0	0	0
252	Fungi	Ascomycota	Eurotiomycetes	Onygenales	Onygenaceae	Amauroascus		d:Fungi,p:Ascomycota,c:Eurotiomycetes,o:Onygenales,f:Onygenaceae,g:Amauroascus	0	0	0	0	0	0	0	0	0	0	0	0	0	0	0	0	0	0	0	0	0	0	0	0	0	0	0	0	0	0	0	0	0	0	0	0	0	0	0	0	0
253	Fungi	Ascomycota	Eurotiomycetes	Onygenales	Onygenaceae	Chrysosporium		d:Fungi,p:Ascomycota,c:Eurotiomycetes,o:Onygenales,f:Onygenaceae,g:Chrysosporium	0	0	0	0	0	0	0	0	0	0	0	0	0	0	0	0	0	0	0	0	0	0	0	0	0	0	0	0	0	0	0	0	0	0	0	0	0	0	0	0	0
254	Fungi	Ascomycota	Eurotiomycetes	Onygenales	Onygenaceae	Keratinophyton	Keratinophyton fluviale	d:Fungi,p:Ascomycota,c:Eurotiomycetes,o:Onygenales,f:Onygenaceae,g:Keratinophyton,s:Keratinophyton_fluviale	0	0	0	0	0	0	0	0	0	0	0	0	0	0	0	0	0	0	0	0	0	0	0	0	0	0	0	0	0	0	0	0	0	0	0	0	0	0	0	0	0
255	Fungi	Ascomycota	Eurotiomycetes	Onygenales	Onygenaceae	Malbranchea	Malbranchea umbrina	d:Fungi,p:Ascomycota,c:Eurotiomycetes,o:Onygenales,f:Onygenaceae,g:Malbranchea,s:Malbranchea_umbrina	0	0	0	0	0	0	0	0	0	0	0	0	0	0	0	0	0	0	0	0	0	0	0	0	0	0	0	0	0	0	0	0	0	0	0	0	0	0	0	0	0
256	Fungi	Ascomycota	Eurotiomycetes	Onygenales	Onygenaceae			d:Fungi,p:Ascomycota,c:Eurotiomycetes,o:Onygenales,f:Onygenaceae	0	0	0	0	0	0	0	0	0	0	0	0	0	0	0	0	0	0	0	0	0	0	0	0	0	0	0	0	0	0	0	0	0	0	0	0	0	0	0	0	0
257	Fungi	Ascomycota	Eurotiomycetes	Onygenales	Spiromastigaceae	Spiromastigoides	Spiromastigoides asexualis	d:Fungi,p:Ascomycota,c:Eurotiomycetes,o:Onygenales,f:Spiromastigaceae,g:Spiromastigoides,s:Spiromastigoides_asexualis	0	0	0	0	0	0	0	0	0	0	0	0	0	0	0	0	0	0	0	0	0	0	0	0	0	0	0	0	0	0	0	0	0	0	0	0	0	0	0	0	0
258	Fungi	Ascomycota	Eurotiomycetes	Onygenales	Spiromastigaceae			d:Fungi,p:Ascomycota,c:Eurotiomycetes,o:Onygenales,f:Spiromastigaceae	0	0	0	0	0	0	0	0	0	0	0	0	0	0	0	0	0	0	0	0	0	0	0	0	0	0	0	0	0	0	0	0	0	0	0	0	0	0	0	9	0
259	Fungi	Ascomycota	Eurotiomycetes	Onygenales				d:Fungi,p:Ascomycota,c:Eurotiomycetes,o:Onygenales	0	0	0	0	0	0	0	0	0	0	0	0	0	0	0	0	0	0	0	0	0	0	0	0	0	0	0	0	0	0	0	0	0	151	0	0	0	12	0	0	0
260	Fungi	Ascomycota	Eurotiomycetes	Phaeomoniellales	Celotheliaceae			d:Fungi,p:Ascomycota,c:Eurotiomycetes,o:Phaeomoniellales,f:Celotheliaceae	0	0	0	0	0	0	0	0	0	0	0	0	0	0	0	0	0	0	0	0	0	0	0	0	0	0	0	0	0	0	0	0	0	0	0	0	0	0	0	0	0
261	Fungi	Ascomycota	Eurotiomycetes	Phaeomoniellales				d:Fungi,p:Ascomycota,c:Eurotiomycetes,o:Phaeomoniellales	0	0	0	0	0	0	0	0	0	0	0	0	0	0	0	0	0	0	0	0	0	0	0	0	0	0	0	0	0	0	0	0	0	0	0	0	0	0	0	0	0
262	Fungi	Ascomycota	Eurotiomycetes	Pyrenulales	Pyrenulaceae	Pyrenula	Pyrenula aurantiacoretis	d:Fungi,p:Ascomycota,c:Eurotiomycetes,o:Pyrenulales,f:Pyrenulaceae,g:Pyrenula,s:Pyrenula_aurantiacoretis	0	0	0	0	0	0	0	0	0	0	0	0	0	0	0	0	0	0	0	0	0	0	0	0	0	0	0	0	0	0	0	0	0	0	0	0	0	0	0	0	0
263	Fungi	Ascomycota	Eurotiomycetes	Sclerococcales	Dactylosporaceae	Dactylospora		d:Fungi,p:Ascomycota,c:Eurotiomycetes,o:Sclerococcales,f:Dactylosporaceae,g:Dactylospora	0	0	0	0	0	0	0	0	0	0	0	0	0	0	0	0	0	0	0	0	0	0	0	0	0	0	0	0	0	0	0	0	0	0	0	0	0	0	0	0	0
264	Fungi	Ascomycota	Eurotiomycetes					d:Fungi,p:Ascomycota,c:Eurotiomycetes	43	7	0	0	121	92	30	0	43	4	108	0	0	0	0	65	224	37	85	681	0	0	0	0	0	2	15	67	8	0	1	4	2	571	597	282	6	275	212	0	407
265	Fungi	Ascomycota	Laboulbeniomycetes	Pyxidiophorales	Pyxidiophoraceae	Pyxidiophora	Pyxidiophora arvernensis	d:Fungi,p:Ascomycota,c:Laboulbeniomycetes,o:Pyxidiophorales,f:Pyxidiophoraceae,g:Pyxidiophora,s:Pyxidiophora_arvernensis	0	0	0	14	0	0	0	0	0	0	0	0	0	0	0	0	0	0	0	0	0	0	0	0	0	0	0	0	0	0	0	0	0	0	0	0	0	0	0	0	0
266	Fungi	Ascomycota	Laboulbeniomycetes					d:Fungi,p:Ascomycota,c:Laboulbeniomycetes	0	0	0	0	0	0	0	0	0	0	0	0	0	0	0	0	0	0	0	0	0	0	0	0	0	0	0	0	0	0	0	0	0	0	0	0	0	0	0	0	0
267	Fungi	Ascomycota	Lecanoromycetes	Lecanorales	Parmeliaceae			d:Fungi,p:Ascomycota,c:Lecanoromycetes,o:Lecanorales,f:Parmeliaceae	0	0	0	0	0	0	0	0	0	0	0	0	0	0	0	0	0	0	0	0	0	0	0	0	0	0	0	0	0	0	0	0	0	0	0	0	0	0	0	0	0
268	Fungi	Ascomycota	Lecanoromycetes	Lecanorales	Scoliciosporaceae	Scoliciosporum	Scoliciosporum fabisporum	d:Fungi,p:Ascomycota,c:Lecanoromycetes,o:Lecanorales,f:Scoliciosporaceae,g:Scoliciosporum,s:Scoliciosporum_fabisporum	0	0	0	0	0	0	0	0	0	0	0	0	0	0	0	0	0	0	0	0	0	0	0	0	0	0	0	0	0	0	0	0	0	0	0	0	0	0	0	0	0
269	Fungi	Ascomycota	Lecanoromycetes	Ostropales	Stictidaceae			d:Fungi,p:Ascomycota,c:Lecanoromycetes,o:Ostropales,f:Stictidaceae	0	0	0	0	0	0	0	0	0	0	0	0	0	0	0	0	0	0	0	0	0	0	0	0	0	0	0	0	0	0	0	0	0	0	0	0	0	0	0	0	0
270	Fungi	Ascomycota	Lecanoromycetes	Ostropales				d:Fungi,p:Ascomycota,c:Lecanoromycetes,o:Ostropales	0	0	0	0	0	0	0	0	0	0	0	0	0	0	0	0	0	0	0	0	0	0	0	0	0	0	0	0	0	0	0	0	0	0	0	0	0	0	0	0	0
271	Fungi	Ascomycota	Lecanoromycetes					d:Fungi,p:Ascomycota,c:Lecanoromycetes	0	0	51	0	0	0	2	0	0	0	0	0	0	0	36	0	0	0	0	0	0	0	0	0	0	0	0	0	0	0	0	0	0	0	0	0	0	0	0	0	24
272	Fungi	Ascomycota	Leotiomycetes	Helotiales	Erysiphaceae	Erysiphe		d:Fungi,p:Ascomycota,c:Leotiomycetes,o:Helotiales,f:Erysiphaceae,g:Erysiphe	0	0	0	0	0	0	0	0	0	0	0	0	0	0	0	0	0	0	0	0	0	0	0	0	0	0	0	0	0	0	0	0	0	0	0	0	0	0	12	0	0
273	Fungi	Ascomycota	Leotiomycetes	Helotiales	Erysiphaceae	Golovinomyces		d:Fungi,p:Ascomycota,c:Leotiomycetes,o:Helotiales,f:Erysiphaceae,g:Golovinomyces	0	0	0	0	0	0	0	0	0	0	0	0	0	0	0	0	0	0	0	0	0	0	0	0	0	0	0	0	0	0	0	0	0	0	0	0	0	0	0	0	0
274	Fungi	Ascomycota	Leotiomycetes	Helotiales	Erysiphaceae	Leveillula		d:Fungi,p:Ascomycota,c:Leotiomycetes,o:Helotiales,f:Erysiphaceae,g:Leveillula	0	0	0	0	0	0	0	0	0	0	0	0	0	0	0	0	0	0	0	0	0	0	0	0	0	0	0	0	0	0	0	0	0	0	0	0	0	0	0	0	0
275	Fungi	Ascomycota	Leotiomycetes	Helotiales	Erysiphaceae	Podosphaera	Podosphaera xanthii	d:Fungi,p:Ascomycota,c:Leotiomycetes,o:Helotiales,f:Erysiphaceae,g:Podosphaera,s:Podosphaera_xanthii	0	0	0	0	0	0	0	0	0	0	0	0	0	0	0	0	0	0	0	0	0	0	0	0	4	0	0	0	0	0	0	0	0	22	0	0	0	0	0	0	0
276	Fungi	Ascomycota	Leotiomycetes	Helotiales	Helotiaceae	Scytalidium	Scytalidium philadelphianum	d:Fungi,p:Ascomycota,c:Leotiomycetes,o:Helotiales,f:Helotiaceae,g:Scytalidium,s:Scytalidium_philadelphianum	0	0	0	0	0	0	0	0	0	0	0	0	0	0	0	0	0	0	0	0	0	0	0	0	0	0	0	0	0	0	0	0	0	0	0	0	0	0	0	0	0
277	Fungi	Ascomycota	Leotiomycetes	Helotiales	Helotiales fam Incertae sedis	Mycoarthris	Mycoarthris corallina	d:Fungi,p:Ascomycota,c:Leotiomycetes,o:Helotiales,f:Helotiales_fam_Incertae_sedis,g:Mycoarthris,s:Mycoarthris_corallina	0	0	0	0	0	0	0	0	0	0	0	0	0	0	167	0	0	0	1	0	0	0	0	0	0	0	0	0	0	0	0	0	0	0	0	0	0	0	0	0	0
278	Fungi	Ascomycota	Leotiomycetes	Helotiales	Helotiales fam Incertae sedis			d:Fungi,p:Ascomycota,c:Leotiomycetes,o:Helotiales,f:Helotiales_fam_Incertae_sedis	0	0	0	0	0	0	0	0	0	0	0	0	0	0	0	36	0	0	0	0	0	0	0	0	0	0	0	0	0	0	0	0	0	0	0	0	0	0	0	0	0
279	Fungi	Ascomycota	Leotiomycetes	Helotiales	Mollisiaceae	Phialocephala		d:Fungi,p:Ascomycota,c:Leotiomycetes,o:Helotiales,f:Mollisiaceae,g:Phialocephala	0	0	0	0	0	0	0	0	0	0	0	0	0	0	0	0	0	0	0	0	0	0	0	0	0	0	0	0	0	0	0	0	0	0	0	0	0	0	0	0	0
280	Fungi	Ascomycota	Leotiomycetes	Helotiales	Mollisiaceae			d:Fungi,p:Ascomycota,c:Leotiomycetes,o:Helotiales,f:Mollisiaceae	0	0	0	0	0	0	0	0	0	0	0	0	0	0	0	0	0	0	0	0	0	0	0	0	0	0	0	0	0	0	0	0	0	0	0	0	0	0	0	0	0
281	Fungi	Ascomycota	Leotiomycetes	Helotiales	Pezizellaceae	Scleropezicula		d:Fungi,p:Ascomycota,c:Leotiomycetes,o:Helotiales,f:Pezizellaceae,g:Scleropezicula	0	0	0	0	0	0	0	0	0	0	32	0	0	0	0	0	0	0	0	0	0	0	0	0	0	0	0	0	0	0	0	0	0	0	0	0	0	0	0	0	0
282	Fungi	Ascomycota	Leotiomycetes	Helotiales	Pleuroascaceae			d:Fungi,p:Ascomycota,c:Leotiomycetes,o:Helotiales,f:Pleuroascaceae	0	0	0	0	0	0	0	0	0	0	0	0	0	0	0	0	0	0	0	0	0	0	0	0	0	0	0	0	0	0	0	0	0	0	0	0	0	0	0	0	0
283	Fungi	Ascomycota	Leotiomycetes	Helotiales				d:Fungi,p:Ascomycota,c:Leotiomycetes,o:Helotiales	14	0	2	5	0	0	37	0	0	2	81	60	0	0	152	38	0	1	0	0	1	0	0	0	0	0	0	0	0	0	0	0	0	24	0	1	0	40	0	0	28
284	Fungi	Ascomycota	Leotiomycetes	Leotiales	Leotiaceae			d:Fungi,p:Ascomycota,c:Leotiomycetes,o:Leotiales,f:Leotiaceae	0	0	0	0	0	0	0	0	0	0	0	0	0	0	0	0	0	0	0	0	0	0	0	0	0	0	0	0	0	0	0	0	0	0	32	0	0	0	0	0	0
285	Fungi	Ascomycota	Leotiomycetes	Rhytismatales	Rhytismataceae			d:Fungi,p:Ascomycota,c:Leotiomycetes,o:Rhytismatales,f:Rhytismataceae	0	0	0	0	0	0	0	0	0	0	0	0	0	0	0	0	0	0	0	0	0	0	0	0	0	0	0	0	0	0	0	0	0	0	0	0	0	0	0	23	0
286	Fungi	Ascomycota	Leotiomycetes	Rhytismatales				d:Fungi,p:Ascomycota,c:Leotiomycetes,o:Rhytismatales	0	0	0	0	0	0	0	0	0	0	0	0	0	0	0	0	0	0	0	0	0	0	0	0	0	0	0	0	0	0	0	0	0	0	0	0	0	0	0	0	0
287	Fungi	Ascomycota	Leotiomycetes	Thelebolales	Thelebolaceae			d:Fungi,p:Ascomycota,c:Leotiomycetes,o:Thelebolales,f:Thelebolaceae	0	0	0	0	0	0	0	0	0	0	0	0	0	0	0	0	0	0	0	0	0	0	0	0	0	0	0	0	0	0	0	0	0	84	27	0	0	0	0	0	0
288	Fungi	Ascomycota	Leotiomycetes					d:Fungi,p:Ascomycota,c:Leotiomycetes	0	0	0	0	0	0	0	0	0	0	0	0	0	0	0	0	0	0	0	0	0	0	0	0	0	0	0	0	0	0	0	0	0	0	43	0	0	0	0	0	18
289	Fungi	Ascomycota	Orbiliomycetes	Orbiliales				d:Fungi,p:Ascomycota,c:Orbiliomycetes,o:Orbiliales	0	0	0	0	0	0	0	0	0	0	0	0	0	0	82	0	0	0	0	0	0	0	0	0	0	0	0	0	0	0	0	0	0	0	0	0	0	0	0	0	0
290	Fungi	Ascomycota	Orbiliomycetes					d:Fungi,p:Ascomycota,c:Orbiliomycetes	0	0	0	0	0	0	0	0	0	0	0	0	0	0	0	0	0	0	0	0	0	0	0	0	0	0	0	0	0	0	0	0	0	0	0	0	0	0	0	0	0
291	Fungi	Ascomycota	Pezizomycetes	Pezizales	Ascodesmidaceae	Cephaliophora	Cephaliophora tropica	d:Fungi,p:Ascomycota,c:Pezizomycetes,o:Pezizales,f:Ascodesmidaceae,g:Cephaliophora,s:Cephaliophora_tropica	0	0	0	0	0	0	0	0	0	0	0	0	0	0	0	0	0	0	0	0	0	0	0	0	0	0	0	0	0	0	0	0	0	0	0	0	0	0	0	0	0
292	Fungi	Ascomycota	Pezizomycetes	Pezizales	Pezizaceae	Iodophanus	Iodophanus carneus	d:Fungi,p:Ascomycota,c:Pezizomycetes,o:Pezizales,f:Pezizaceae,g:Iodophanus,s:Iodophanus_carneus	0	0	0	0	0	0	0	0	0	0	0	0	0	0	0	0	0	0	0	0	0	0	0	0	0	0	0	0	0	0	0	0	0	0	0	0	0	0	0	0	67
293	Fungi	Ascomycota	Pezizomycetes	Pezizales	Pezizaceae	Iodophanus		d:Fungi,p:Ascomycota,c:Pezizomycetes,o:Pezizales,f:Pezizaceae,g:Iodophanus	0	0	0	0	0	0	0	0	0	0	0	0	0	0	0	0	0	0	0	0	0	0	0	0	0	0	0	0	0	0	0	0	0	0	0	0	0	0	0	0	0
294	Fungi	Ascomycota	Pezizomycetes	Pezizales	Pezizaceae	Peziza	Peziza ostracoderma	d:Fungi,p:Ascomycota,c:Pezizomycetes,o:Pezizales,f:Pezizaceae,g:Peziza,s:Peziza_ostracoderma	0	0	0	0	0	0	0	0	0	0	0	0	0	0	0	0	0	0	0	0	0	0	0	0	0	0	0	0	0	0	0	0	0	0	0	0	0	0	0	0	10
295	Fungi	Ascomycota	Pezizomycetes	Pezizales	Pezizaceae	Peziza		d:Fungi,p:Ascomycota,c:Pezizomycetes,o:Pezizales,f:Pezizaceae,g:Peziza	0	0	0	0	0	0	0	0	0	0	0	39	0	0	0	0	0	0	0	0	0	0	0	0	0	0	0	0	0	0	0	0	0	0	0	0	0	0	0	0	0
296	Fungi	Ascomycota	Pezizomycetes	Pezizales	Pseudombrophilaceae	Lasiobolidium	Lasiobolidium orbiculoides	d:Fungi,p:Ascomycota,c:Pezizomycetes,o:Pezizales,f:Pseudombrophilaceae,g:Lasiobolidium,s:Lasiobolidium_orbiculoides	5	3	0	0	42	0	0	0	0	0	4	17	0	0	0	0	92	0	0	0	0	0	0	0	0	0	0	0	0	0	0	0	0	0	0	0	0	0	0	0	0
297	Fungi	Ascomycota	Pezizomycetes	Pezizales	Pyronemataceae			d:Fungi,p:Ascomycota,c:Pezizomycetes,o:Pezizales,f:Pyronemataceae	0	0	0	0	0	0	0	0	0	0	0	0	0	0	0	0	129	0	0	0	0	0	0	0	0	0	0	0	0	0	0	0	0	0	0	0	0	0	0	0	0
298	Fungi	Ascomycota	Pezizomycetes	Pezizales	Tuberaceae	Tuber	Tuber indicum	d:Fungi,p:Ascomycota,c:Pezizomycetes,o:Pezizales,f:Tuberaceae,g:Tuber,s:Tuber_indicum	0	0	0	0	0	0	0	0	0	0	0	0	0	0	0	0	0	0	0	0	0	0	0	0	0	0	0	0	0	0	0	0	0	0	0	0	0	0	0	0	0
299	Fungi	Ascomycota	Pezizomycetes	Pezizales				d:Fungi,p:Ascomycota,c:Pezizomycetes,o:Pezizales	0	0	0	0	0	0	0	0	0	0	0	0	0	0	0	0	0	0	0	0	0	0	0	0	0	0	0	0	0	0	0	0	0	0	0	0	0	0	0	0	0
300	Fungi	Ascomycota	Pezizomycetes					d:Fungi,p:Ascomycota,c:Pezizomycetes	0	0	0	0	0	0	0	0	0	0	0	0	0	0	0	0	0	0	0	0	0	0	0	0	0	0	0	0	0	0	0	0	0	0	0	0	0	0	0	0	0
301	Fungi	Ascomycota	Pezizomycotina cls Incertae sedis	Pezizomycotina ord Incertae sedis	Pezizomycotina fam Incertae sedis	Irpicomyces	Irpicomyces cornicola	d:Fungi,p:Ascomycota,c:Pezizomycotina_cls_Incertae_sedis,o:Pezizomycotina_ord_Incertae_sedis,f:Pezizomycotina_fam_Incertae_sedis,g:Irpicomyces,s:Irpicomyces_cornicola	0	0	0	0	0	0	0	0	0	0	0	0	0	0	0	0	0	0	0	0	0	0	0	0	0	0	0	0	0	0	0	0	0	0	0	0	0	0	0	0	0
302	Fungi	Ascomycota	Pezizomycotina cls Incertae sedis					d:Fungi,p:Ascomycota,c:Pezizomycotina_cls_Incertae_sedis	0	0	0	0	0	0	0	0	0	0	0	0	0	0	0	0	0	0	0	0	0	0	0	0	0	0	0	0	0	0	0	0	0	0	0	0	0	0	0	0	0
303	Fungi	Ascomycota	Saccharomycetes	Saccharomycetales	Debaryomycetaceae	Debaryomyces	Debaryomyces prosopidis	d:Fungi,p:Ascomycota,c:Saccharomycetes,o:Saccharomycetales,f:Debaryomycetaceae,g:Debaryomyces,s:Debaryomyces_prosopidis	0	0	0	0	0	0	0	0	0	0	0	0	0	0	0	0	0	0	0	0	0	0	0	0	0	1	0	0	0	0	0	0	0	44	58	0	0	4	27	1	15
304	Fungi	Ascomycota	Saccharomycetes	Saccharomycetales	Debaryomycetaceae	Lodderomyces	Lodderomyces elongisporus	d:Fungi,p:Ascomycota,c:Saccharomycetes,o:Saccharomycetales,f:Debaryomycetaceae,g:Lodderomyces,s:Lodderomyces_elongisporus	0	0	0	0	0	0	0	0	0	0	0	0	0	0	0	0	0	0	0	0	0	0	0	0	0	0	0	0	0	0	0	0	0	0	0	0	0	0	0	0	0
305	Fungi	Ascomycota	Saccharomycetes	Saccharomycetales	Debaryomycetaceae	Meyerozyma	Meyerozyma guilliermondii	d:Fungi,p:Ascomycota,c:Saccharomycetes,o:Saccharomycetales,f:Debaryomycetaceae,g:Meyerozyma,s:Meyerozyma_guilliermondii	0	0	0	0	0	0	0	0	0	0	0	0	0	0	0	0	0	0	0	0	0	0	0	0	0	0	0	0	0	0	0	0	0	9	0	0	0	0	0	0	0
306	Fungi	Ascomycota	Saccharomycetes	Saccharomycetales	Debaryomycetaceae	Scheffersomyces	Scheffersomyces spartinae	d:Fungi,p:Ascomycota,c:Saccharomycetes,o:Saccharomycetales,f:Debaryomycetaceae,g:Scheffersomyces,s:Scheffersomyces_spartinae	15	0	0	0	0	0	0	0	0	0	0	0	0	0	0	0	0	0	0	0	0	0	0	0	0	0	0	0	0	0	0	0	0	0	0	0	0	0	0	0	0
307	Fungi	Ascomycota	Saccharomycetes	Saccharomycetales	Debaryomycetaceae	Yamadazyma	Yamadazyma olivae	d:Fungi,p:Ascomycota,c:Saccharomycetes,o:Saccharomycetales,f:Debaryomycetaceae,g:Yamadazyma,s:Yamadazyma_olivae	0	0	0	0	0	0	0	0	0	0	0	0	0	0	0	0	0	0	0	0	0	0	0	0	0	0	0	0	0	0	0	0	0	0	0	0	0	0	0	0	0
308	Fungi	Ascomycota	Saccharomycetes	Saccharomycetales	Debaryomycetaceae			d:Fungi,p:Ascomycota,c:Saccharomycetes,o:Saccharomycetales,f:Debaryomycetaceae	0	0	0	0	0	0	0	0	0	0	0	0	0	0	0	0	0	0	0	0	0	0	0	0	0	0	0	0	0	0	0	0	0	0	7	0	0	12	0	0	0
309	Fungi	Ascomycota	Saccharomycetes	Saccharomycetales	Dipodascaceae	Geotrichum		d:Fungi,p:Ascomycota,c:Saccharomycetes,o:Saccharomycetales,f:Dipodascaceae,g:Geotrichum	0	0	0	0	0	0	0	0	0	0	0	0	0	0	0	0	0	0	0	0	0	0	0	0	0	0	0	0	0	0	0	0	0	0	0	0	0	0	0	0	0
310	Fungi	Ascomycota	Saccharomycetes	Saccharomycetales	Dipodascaceae			d:Fungi,p:Ascomycota,c:Saccharomycetes,o:Saccharomycetales,f:Dipodascaceae	0	0	0	0	0	0	0	0	0	0	0	0	0	0	0	0	0	0	0	0	0	0	0	0	0	0	0	0	0	0	0	0	0	0	0	0	0	0	0	0	0
311	Fungi	Ascomycota	Saccharomycetes	Saccharomycetales	Metschnikowiaceae	Metschnikowia		d:Fungi,p:Ascomycota,c:Saccharomycetes,o:Saccharomycetales,f:Metschnikowiaceae,g:Metschnikowia	0	0	0	0	0	0	0	0	0	0	0	0	0	0	0	0	0	0	0	0	0	0	0	0	0	0	0	0	0	0	0	0	0	0	0	0	0	0	0	0	0
312	Fungi	Ascomycota	Saccharomycetes	Saccharomycetales	Phaffomycetaceae	Cyberlindnera	Cyberlindnera fabianii	d:Fungi,p:Ascomycota,c:Saccharomycetes,o:Saccharomycetales,f:Phaffomycetaceae,g:Cyberlindnera,s:Cyberlindnera_fabianii	0	0	0	0	0	0	0	0	0	0	0	0	0	0	0	0	0	0	0	0	0	0	0	0	0	0	0	0	0	0	0	0	0	0	0	0	0	0	0	0	0
313	Fungi	Ascomycota	Saccharomycetes	Saccharomycetales	Phaffomycetaceae	Cyberlindnera		d:Fungi,p:Ascomycota,c:Saccharomycetes,o:Saccharomycetales,f:Phaffomycetaceae,g:Cyberlindnera	0	0	0	0	0	0	0	0	0	0	3	0	0	0	0	0	0	0	0	37	0	0	0	0	0	0	0	0	0	0	0	0	0	0	0	0	0	0	0	0	0
314	Fungi	Ascomycota	Saccharomycetes	Saccharomycetales	Phaffomycetaceae	Wickerhamomyces	Wickerhamomyces xylosicus	d:Fungi,p:Ascomycota,c:Saccharomycetes,o:Saccharomycetales,f:Phaffomycetaceae,g:Wickerhamomyces,s:Wickerhamomyces_xylosicus	0	0	0	0	0	0	0	0	0	0	0	0	0	0	0	0	0	0	0	0	0	0	0	0	0	0	0	0	0	0	0	0	0	0	0	0	0	0	0	0	0
315	Fungi	Ascomycota	Saccharomycetes	Saccharomycetales	Phaffomycetaceae			d:Fungi,p:Ascomycota,c:Saccharomycetes,o:Saccharomycetales,f:Phaffomycetaceae	32	14	32	16	140	19	7	7	0	0	0	0	0	0	0	0	0	0	0	0	0	0	0	0	0	0	0	0	0	0	0	0	0	0	0	0	0	0	0	0	0
316	Fungi	Ascomycota	Saccharomycetes	Saccharomycetales	Pichiaceae	Saturnispora	Saturnispora silvae	d:Fungi,p:Ascomycota,c:Saccharomycetes,o:Saccharomycetales,f:Pichiaceae,g:Saturnispora,s:Saturnispora_silvae	0	0	0	0	0	0	0	0	0	0	0	0	0	0	0	0	0	0	0	0	0	0	0	0	0	0	0	0	0	0	0	0	0	0	0	0	0	0	0	0	0
317	Fungi	Ascomycota	Saccharomycetes	Saccharomycetales	Pichiaceae			d:Fungi,p:Ascomycota,c:Saccharomycetes,o:Saccharomycetales,f:Pichiaceae	0	0	0	0	0	0	0	0	0	0	0	0	0	0	0	0	0	0	0	0	0	0	0	0	0	0	0	0	0	0	0	0	0	0	0	0	0	0	0	0	0
318	Fungi	Ascomycota	Saccharomycetes	Saccharomycetales	Saccharomycetaceae	Kazachstania	Kazachstania exigua	d:Fungi,p:Ascomycota,c:Saccharomycetes,o:Saccharomycetales,f:Saccharomycetaceae,g:Kazachstania,s:Kazachstania_exigua	0	0	0	0	0	0	0	0	0	0	0	0	0	0	0	1	0	0	0	16	0	0	0	0	0	0	0	0	0	0	0	0	0	0	0	0	0	0	0	0	0
319	Fungi	Ascomycota	Saccharomycetes	Saccharomycetales	Saccharomycetaceae	Kazachstania		d:Fungi,p:Ascomycota,c:Saccharomycetes,o:Saccharomycetales,f:Saccharomycetaceae,g:Kazachstania	0	0	0	0	0	0	0	0	0	0	0	0	0	0	0	0	0	0	0	0	0	0	1	0	0	0	0	0	0	0	1	0	1	0	0	0	0	1	0	0	0
320	Fungi	Ascomycota	Saccharomycetes	Saccharomycetales	Saccharomycetaceae	Kluyveromyces	Kluyveromyces aestuarii	d:Fungi,p:Ascomycota,c:Saccharomycetes,o:Saccharomycetales,f:Saccharomycetaceae,g:Kluyveromyces,s:Kluyveromyces_aestuarii	0	0	0	0	0	0	0	0	0	0	0	0	0	0	0	0	0	0	0	0	0	0	0	0	0	0	0	0	0	0	0	0	0	0	0	0	0	0	0	0	0
321	Fungi	Ascomycota	Saccharomycetes	Saccharomycetales	Saccharomycetaceae	Saccharomyces	Saccharomyces cerevisiae	d:Fungi,p:Ascomycota,c:Saccharomycetes,o:Saccharomycetales,f:Saccharomycetaceae,g:Saccharomyces,s:Saccharomyces_cerevisiae	62	3	1	3	15	5	22	0	0	0	0	0	0	0	0	0	0	0	0	0	0	0	0	0	0	0	0	0	0	0	0	0	0	0	0	0	0	0	0	0	0
322	Fungi	Ascomycota	Saccharomycetes	Saccharomycetales	Saccharomycetaceae	Torulaspora	Torulaspora maleeae	d:Fungi,p:Ascomycota,c:Saccharomycetes,o:Saccharomycetales,f:Saccharomycetaceae,g:Torulaspora,s:Torulaspora_maleeae	0	0	0	0	0	0	0	0	0	0	0	0	0	0	0	0	0	0	0	0	0	0	0	0	0	0	0	0	0	0	0	0	0	0	0	0	0	0	0	0	0
323	Fungi	Ascomycota	Saccharomycetes	Saccharomycetales	Saccharomycetaceae	Zygosaccharomyces		d:Fungi,p:Ascomycota,c:Saccharomycetes,o:Saccharomycetales,f:Saccharomycetaceae,g:Zygosaccharomyces	0	0	0	0	33	0	0	0	0	0	0	0	0	0	0	0	0	0	0	0	0	0	0	0	0	0	0	0	0	0	0	0	0	0	0	0	0	0	0	0	0
324	Fungi	Ascomycota	Saccharomycetes	Saccharomycetales	Saccharomycetales fam Incertae sedis	Candida	Candida maltosa	d:Fungi,p:Ascomycota,c:Saccharomycetes,o:Saccharomycetales,f:Saccharomycetales_fam_Incertae_sedis,g:Candida,s:Candida_maltosa	0	0	0	0	0	0	0	0	0	0	0	0	0	0	0	0	0	0	0	0	0	0	0	0	0	0	0	0	11	0	0	0	0	0	0	0	0	0	0	0	0
325	Fungi	Ascomycota	Saccharomycetes	Saccharomycetales	Saccharomycetales fam Incertae sedis	Candida	Candida parapsilosis	d:Fungi,p:Ascomycota,c:Saccharomycetes,o:Saccharomycetales,f:Saccharomycetales_fam_Incertae_sedis,g:Candida,s:Candida_parapsilosis	0	0	0	0	0	0	0	0	0	0	0	0	0	0	0	0	0	0	0	0	0	67	0	1	0	0	0	0	0	0	0	0	0	0	11	0	0	27	0	0	0
326	Fungi	Ascomycota	Saccharomycetes	Saccharomycetales	Saccharomycetales fam Incertae sedis	Candida	Candida tropicalis	d:Fungi,p:Ascomycota,c:Saccharomycetes,o:Saccharomycetales,f:Saccharomycetales_fam_Incertae_sedis,g:Candida,s:Candida_tropicalis	0	0	0	0	0	0	0	0	0	57	0	0	4	0	149	8	0	0	0	0	0	0	0	0	0	0	0	0	1	1	0	0	0	301	154	223	1	484	54	0	332
327	Fungi	Ascomycota	Saccharomycetes	Saccharomycetales	Saccharomycetales fam Incertae sedis	Limtongozyma	Limtongozyma cylindracea	d:Fungi,p:Ascomycota,c:Saccharomycetes,o:Saccharomycetales,f:Saccharomycetales_fam_Incertae_sedis,g:Limtongozyma,s:Limtongozyma_cylindracea	0	0	0	0	0	0	0	0	0	0	0	0	0	0	0	0	0	0	0	0	0	0	0	0	0	0	0	0	0	0	0	0	0	0	0	0	0	0	0	0	0
328	Fungi	Ascomycota	Saccharomycetes	Saccharomycetales	Saccharomycetales fam Incertae sedis			d:Fungi,p:Ascomycota,c:Saccharomycetes,o:Saccharomycetales,f:Saccharomycetales_fam_Incertae_sedis	0	0	0	0	0	0	0	0	0	0	0	0	0	0	0	0	0	0	0	0	0	0	0	0	0	0	0	0	0	0	0	0	0	0	0	0	0	0	0	0	0
329	Fungi	Ascomycota	Saccharomycetes	Saccharomycetales	Saccharomycodaceae			d:Fungi,p:Ascomycota,c:Saccharomycetes,o:Saccharomycetales,f:Saccharomycodaceae	0	0	0	0	0	0	0	0	0	0	0	0	0	0	0	0	0	0	0	0	0	0	0	0	0	0	0	0	20	0	0	0	0	59	19	0	0	99	8	0	18
330	Fungi	Ascomycota	Saccharomycetes	Saccharomycetales	Saccharomycopsidaceae	Saccharomycopsis	Saccharomycopsis fibuligera	d:Fungi,p:Ascomycota,c:Saccharomycetes,o:Saccharomycetales,f:Saccharomycopsidaceae,g:Saccharomycopsis,s:Saccharomycopsis_fibuligera	77	16	56	8	13	19	101	8	0	0	0	0	0	0	0	0	0	0	0	0	0	0	0	0	0	0	0	0	0	0	0	0	0	0	0	0	0	0	0	0	0
331	Fungi	Ascomycota	Saccharomycetes	Saccharomycetales	Trichomonascaceae			d:Fungi,p:Ascomycota,c:Saccharomycetes,o:Saccharomycetales,f:Trichomonascaceae	0	0	0	0	0	0	0	0	0	0	0	0	0	0	0	0	0	0	0	0	0	0	0	0	0	0	0	0	0	0	0	0	0	0	0	6	0	23	0	0	0
332	Fungi	Ascomycota	Saccharomycetes	Saccharomycetales				d:Fungi,p:Ascomycota,c:Saccharomycetes,o:Saccharomycetales	0	0	10	13	0	0	111	0	0	0	0	0	0	0	0	0	0	0	0	0	0	224	0	0	0	0	0	0	0	0	0	0	0	7	8	0	0	0	12	0	0
333	Fungi	Ascomycota	Saccharomycetes					d:Fungi,p:Ascomycota,c:Saccharomycetes	0	0	0	0	0	0	0	0	0	0	0	68	8	0	0	0	0	0	0	0	0	0	0	0	0	0	0	0	0	0	0	0	0	93	0	7	0	28	67	4	101
334	Fungi	Ascomycota	Schizosaccharomycetes	Schizosaccharomycetales	Schizosaccharomycetaceae	Hasegawaea		d:Fungi,p:Ascomycota,c:Schizosaccharomycetes,o:Schizosaccharomycetales,f:Schizosaccharomycetaceae,g:Hasegawaea	0	0	0	0	0	0	0	0	0	0	0	0	0	0	0	0	0	0	0	0	0	0	0	0	0	0	0	0	0	0	0	0	0	0	0	0	0	0	0	0	0
335	Fungi	Ascomycota	Sordariomycetes	Amphisphaeriales	Apiosporaceae	Apiospora		d:Fungi,p:Ascomycota,c:Sordariomycetes,o:Amphisphaeriales,f:Apiosporaceae,g:Apiospora	0	0	0	0	0	0	0	0	0	0	0	0	0	0	0	0	0	0	0	0	0	0	0	0	0	0	0	2	0	0	0	0	0	46	0	0	0	58	0	0	18
336	Fungi	Ascomycota	Sordariomycetes	Amphisphaeriales	Apiosporaceae	Arthrinium		d:Fungi,p:Ascomycota,c:Sordariomycetes,o:Amphisphaeriales,f:Apiosporaceae,g:Arthrinium	0	0	0	0	0	0	0	0	0	0	0	0	0	0	0	0	0	0	0	0	0	0	0	0	0	0	0	0	0	0	0	0	0	0	0	0	0	0	0	0	0
337	Fungi	Ascomycota	Sordariomycetes	Amphisphaeriales	Apiosporaceae			d:Fungi,p:Ascomycota,c:Sordariomycetes,o:Amphisphaeriales,f:Apiosporaceae	0	0	0	0	0	0	0	0	0	0	0	0	0	0	0	0	0	0	0	0	0	0	0	0	0	0	0	0	0	0	0	0	0	0	0	0	0	0	0	0	0
338	Fungi	Ascomycota	Sordariomycetes	Amphisphaeriales	Castanediellaceae	Castanediella	Castanediella monoseptata	d:Fungi,p:Ascomycota,c:Sordariomycetes,o:Amphisphaeriales,f:Castanediellaceae,g:Castanediella,s:Castanediella_monoseptata	0	0	0	0	0	0	0	0	0	0	0	0	0	0	0	0	0	0	0	0	0	0	0	0	0	0	0	0	0	0	0	0	0	0	0	0	0	0	0	0	0
339	Fungi	Ascomycota	Sordariomycetes	Amphisphaeriales	Sporocadaceae	Pestalotiopsis		d:Fungi,p:Ascomycota,c:Sordariomycetes,o:Amphisphaeriales,f:Sporocadaceae,g:Pestalotiopsis	0	0	0	0	0	0	0	0	0	0	0	0	0	0	0	0	0	0	0	0	0	0	0	52	3	540	0	0	0	0	0	0	0	0	0	0	0	0	15	0	0
340	Fungi	Ascomycota	Sordariomycetes	Amphisphaeriales	Sporocadaceae	Robillarda		d:Fungi,p:Ascomycota,c:Sordariomycetes,o:Amphisphaeriales,f:Sporocadaceae,g:Robillarda	0	0	0	0	0	0	0	0	0	0	0	0	0	0	0	0	0	0	0	0	0	0	0	0	0	0	0	0	0	0	0	0	0	0	0	0	0	0	0	0	0
341	Fungi	Ascomycota	Sordariomycetes	Amphisphaeriales	Sporocadaceae			d:Fungi,p:Ascomycota,c:Sordariomycetes,o:Amphisphaeriales,f:Sporocadaceae	0	0	0	0	0	0	0	0	0	0	0	0	0	0	0	0	0	0	0	0	0	0	0	0	0	0	0	0	0	0	0	0	0	0	0	0	0	0	21	0	29
342	Fungi	Ascomycota	Sordariomycetes	Amphisphaeriales				d:Fungi,p:Ascomycota,c:Sordariomycetes,o:Amphisphaeriales	0	0	0	0	0	0	0	0	0	0	0	0	0	0	0	0	0	0	0	0	0	0	0	0	0	0	0	0	0	0	0	0	0	0	0	0	0	0	0	0	0
343	Fungi	Ascomycota	Sordariomycetes	Annulatascales				d:Fungi,p:Ascomycota,c:Sordariomycetes,o:Annulatascales	0	0	0	0	0	0	0	0	0	0	0	0	0	0	0	0	0	0	0	0	0	0	0	0	0	0	0	0	0	0	0	0	0	0	0	0	0	0	0	0	0
344	Fungi	Ascomycota	Sordariomycetes	Atractosporales	Conlariaceae	Conlarium	Conlarium indicum	d:Fungi,p:Ascomycota,c:Sordariomycetes,o:Atractosporales,f:Conlariaceae,g:Conlarium,s:Conlarium_indicum	0	0	0	0	0	0	0	0	0	0	0	0	0	0	0	0	0	0	0	0	0	0	0	0	0	0	0	0	0	0	0	0	0	0	0	0	0	29	0	0	0
345	Fungi	Ascomycota	Sordariomycetes	Atractosporales	Conlariaceae	Conlarium	Conlarium sacchari	d:Fungi,p:Ascomycota,c:Sordariomycetes,o:Atractosporales,f:Conlariaceae,g:Conlarium,s:Conlarium_sacchari	0	0	0	0	0	0	0	0	0	0	0	0	0	0	0	0	0	0	0	0	0	0	0	0	0	0	0	0	0	0	0	0	0	0	0	0	0	0	0	0	0
346	Fungi	Ascomycota	Sordariomycetes	Boliniales	Boliniaceae	Camarops		d:Fungi,p:Ascomycota,c:Sordariomycetes,o:Boliniales,f:Boliniaceae,g:Camarops	0	0	0	0	0	0	0	0	0	0	0	0	0	0	0	0	0	0	0	0	0	0	0	0	0	0	0	0	0	0	0	0	0	0	0	0	0	0	0	0	0
347	Fungi	Ascomycota	Sordariomycetes	Branch06				d:Fungi,p:Ascomycota,c:Sordariomycetes,o:Branch06	0	0	0	0	0	0	0	0	0	0	0	0	0	0	0	0	0	0	0	0	0	0	0	0	0	0	0	0	0	0	0	0	0	0	0	0	0	0	0	0	0
348	Fungi	Ascomycota	Sordariomycetes	Calosphaeriales	Pleurostomataceae	Pleurostoma	Pleurostoma richardsiae	d:Fungi,p:Ascomycota,c:Sordariomycetes,o:Calosphaeriales,f:Pleurostomataceae,g:Pleurostoma,s:Pleurostoma_richardsiae	0	0	0	0	0	0	0	0	0	0	0	0	0	0	0	0	0	0	0	0	0	0	0	0	0	0	0	0	0	0	0	0	0	2	0	0	0	0	0	0	1
349	Fungi	Ascomycota	Sordariomycetes	Chaetosphaeriales	Chaetosphaeriaceae	Codinaea		d:Fungi,p:Ascomycota,c:Sordariomycetes,o:Chaetosphaeriales,f:Chaetosphaeriaceae,g:Codinaea	0	0	0	0	0	0	0	0	0	0	0	0	0	0	0	0	0	0	0	0	0	0	0	0	0	0	0	0	0	0	0	0	0	0	0	0	0	0	0	0	0
350	Fungi	Ascomycota	Sordariomycetes	Chaetosphaeriales	Chaetosphaeriaceae	Dinemasporium	Dinemasporium spinificis	d:Fungi,p:Ascomycota,c:Sordariomycetes,o:Chaetosphaeriales,f:Chaetosphaeriaceae,g:Dinemasporium,s:Dinemasporium_spinificis	0	0	0	0	0	0	0	0	0	0	0	0	0	0	0	0	0	0	0	0	0	0	0	0	0	0	0	0	0	0	0	0	0	0	0	0	0	0	0	0	0
351	Fungi	Ascomycota	Sordariomycetes	Chaetosphaeriales	Chaetosphaeriaceae	Dinemasporium		d:Fungi,p:Ascomycota,c:Sordariomycetes,o:Chaetosphaeriales,f:Chaetosphaeriaceae,g:Dinemasporium	0	0	0	0	0	0	0	0	0	0	0	0	0	0	0	0	0	0	0	0	0	0	0	0	0	0	0	0	0	0	0	0	0	0	0	0	0	17	0	0	0
352	Fungi	Ascomycota	Sordariomycetes	Chaetosphaeriales	Chaetosphaeriaceae	Pseudophialocephala	Pseudophialocephala humicola	d:Fungi,p:Ascomycota,c:Sordariomycetes,o:Chaetosphaeriales,f:Chaetosphaeriaceae,g:Pseudophialocephala,s:Pseudophialocephala_humicola	0	0	0	0	0	0	0	0	0	0	0	0	0	0	0	0	0	0	0	0	0	0	0	0	0	0	0	0	0	0	0	0	0	0	0	0	0	18	0	0	0
353	Fungi	Ascomycota	Sordariomycetes	Chaetosphaeriales	Chaetosphaeriaceae			d:Fungi,p:Ascomycota,c:Sordariomycetes,o:Chaetosphaeriales,f:Chaetosphaeriaceae	0	0	0	0	0	0	0	0	0	0	0	0	0	0	0	0	0	0	0	0	0	0	0	0	0	0	0	0	0	0	0	0	0	0	0	0	0	0	0	0	44
354	Fungi	Ascomycota	Sordariomycetes	Conioscyphales				d:Fungi,p:Ascomycota,c:Sordariomycetes,o:Conioscyphales	0	0	0	0	0	0	0	0	0	0	0	0	0	0	0	0	0	0	0	0	0	0	0	0	0	0	0	0	0	0	0	0	0	0	0	0	0	0	0	0	0
355	Fungi	Ascomycota	Sordariomycetes	Diaporthales	Cryphonectriaceae	Cladophialophora		d:Fungi,p:Ascomycota,c:Sordariomycetes,o:Diaporthales,f:Cryphonectriaceae,g:Celoporthe	0	0	0	0	0	0	0	0	0	0	0	0	0	0	0	0	0	0	0	0	0	0	0	0	0	0	0	0	0	0	0	0	0	7	0	1	0	0	0	0	0
356	Fungi	Ascomycota	Sordariomycetes	Diaporthales	Cytosporaceae	Cytospora	Cytospora brevispora	d:Fungi,p:Ascomycota,c:Sordariomycetes,o:Diaporthales,f:Cytosporaceae,g:Cytospora,s:Cytospora_brevispora	0	0	0	0	0	0	0	0	0	0	0	0	0	0	0	0	0	0	0	0	0	0	0	0	0	0	0	0	0	0	0	0	0	12	0	0	0	0	0	0	0
357	Fungi	Ascomycota	Sordariomycetes	Diaporthales	Cytosporaceae	Cytospora		d:Fungi,p:Ascomycota,c:Sordariomycetes,o:Diaporthales,f:Cytosporaceae,g:Cytospora	0	0	0	0	0	0	0	0	0	0	0	0	0	0	0	0	0	0	0	0	0	0	0	1	0	0	3	0	0	0	1	1	1	22	3	13	0	35	8	1	38
358	Fungi	Ascomycota	Sordariomycetes	Diaporthales	Cytosporaceae			d:Fungi,p:Ascomycota,c:Sordariomycetes,o:Diaporthales,f:Cytosporaceae	0	0	0	0	0	0	0	0	0	0	0	0	0	0	0	0	0	0	0	0	0	0	0	0	0	0	0	0	0	0	0	0	0	0	0	0	0	0	0	0	0
359	Fungi	Ascomycota	Sordariomycetes	Diaporthales	Diaporthaceae	Diaporthe		d:Fungi,p:Ascomycota,c:Sordariomycetes,o:Diaporthales,f:Diaporthaceae,g:Diaporthe	0	0	0	0	0	0	0	0	0	0	0	0	0	0	0	0	0	0	0	0	0	0	0	0	0	0	0	0	0	0	0	0	0	28	0	0	0	0	0	0	0
360	Fungi	Ascomycota	Sordariomycetes	Diaporthales	Diaporthaceae			d:Fungi,p:Ascomycota,c:Sordariomycetes,o:Diaporthales,f:Diaporthaceae	0	0	0	0	0	0	0	0	0	0	0	0	0	0	0	0	0	0	0	0	0	0	0	0	0	0	0	0	0	0	0	0	0	0	0	0	0	4	5	6	0
361	Fungi	Ascomycota	Sordariomycetes	Diaporthales	Schizoparmaceae	Coniella		d:Fungi,p:Ascomycota,c:Sordariomycetes,o:Diaporthales,f:Schizoparmaceae,g:Coniella	0	0	0	0	0	0	0	0	0	0	0	0	0	0	0	0	0	0	0	0	0	0	0	0	0	0	0	0	0	0	0	0	0	31	0	0	0	0	0	0	3
362	Fungi	Ascomycota	Sordariomycetes	Diaporthales	Valsaceae			d:Fungi,p:Ascomycota,c:Sordariomycetes,o:Diaporthales,f:Valsaceae	0	0	0	0	0	0	0	0	21	0	0	0	0	0	0	0	0	0	0	0	0	0	0	0	0	0	0	0	0	0	0	0	0	0	0	0	0	0	0	0	0
363	Fungi	Ascomycota	Sordariomycetes	Diaporthales				d:Fungi,p:Ascomycota,c:Sordariomycetes,o:Diaporthales	0	0	0	0	0	0	0	0	0	0	0	0	0	0	0	0	0	0	0	0	0	0	0	0	0	0	0	0	14	0	0	0	0	13	0	22	0	381	0	40	0
364	Fungi	Ascomycota	Sordariomycetes	Diaporthomycetidae ord Incertae sedis	Barbatosphaeriaceae			d:Fungi,p:Ascomycota,c:Sordariomycetes,o:Diaporthomycetidae_ord_Incertae_sedis,f:Barbatosphaeriaceae	0	0	0	0	0	0	0	0	0	0	0	0	0	0	0	0	0	0	0	0	0	0	0	0	0	0	0	0	0	0	0	0	0	0	11	0	0	0	0	0	0
365	Fungi	Ascomycota	Sordariomycetes	Diaporthomycetidae ord Incertae sedis	Thyridiaceae	Thyridium		d:Fungi,p:Ascomycota,c:Sordariomycetes,o:Diaporthomycetidae_ord_Incertae_sedis,f:Thyridiaceae,g:Thyridium	0	0	0	0	0	0	0	0	0	0	0	0	0	0	0	0	0	0	0	0	0	0	0	0	0	1	0	0	0	0	0	0	0	0	0	0	0	0	0	0	20
366	Fungi	Ascomycota	Sordariomycetes	Diaporthomycetidae ord Incertae sedis				d:Fungi,p:Ascomycota,c:Sordariomycetes,o:Diaporthomycetidae_ord_Incertae_sedis	0	0	0	0	0	0	0	0	0	0	0	0	0	0	0	0	0	0	0	0	0	0	0	0	0	0	0	0	0	0	0	0	0	0	0	0	0	0	0	0	0
367	Fungi	Ascomycota	Sordariomycetes	Distoseptisporales	Distoseptisporaceae	Distoseptispora		d:Fungi,p:Ascomycota,c:Sordariomycetes,o:Distoseptisporales,f:Distoseptisporaceae,g:Distoseptispora	0	0	0	0	0	0	0	0	0	0	0	0	0	0	0	0	0	0	0	0	0	0	0	0	0	0	0	0	0	0	0	0	0	0	0	0	0	0	0	0	0
368	Fungi	Ascomycota	Sordariomycetes	Glomerellales	Glomerellaceae	Colletotrichum	Colletotrichum acutatum	d:Fungi,p:Ascomycota,c:Sordariomycetes,o:Glomerellales,f:Glomerellaceae,g:Colletotrichum,s:Colletotrichum_acutatum	0	0	0	0	0	0	0	0	0	0	0	0	0	0	0	0	0	0	0	0	0	0	0	0	0	0	0	0	0	0	0	0	0	0	0	0	0	0	0	0	0
369	Fungi	Ascomycota	Sordariomycetes	Glomerellales	Glomerellaceae	Colletotrichum	Colletotrichum gigasporum	d:Fungi,p:Ascomycota,c:Sordariomycetes,o:Glomerellales,f:Glomerellaceae,g:Colletotrichum,s:Colletotrichum_gigasporum	0	0	0	0	0	0	0	0	0	0	0	0	0	0	0	0	0	0	0	0	0	0	0	0	0	0	0	0	0	0	0	0	0	0	0	0	0	0	0	0	35
370	Fungi	Ascomycota	Sordariomycetes	Glomerellales	Glomerellaceae	Colletotrichum	Colletotrichum truncatum	d:Fungi,p:Ascomycota,c:Sordariomycetes,o:Glomerellales,f:Glomerellaceae,g:Colletotrichum,s:Colletotrichum_truncatum	0	0	0	0	0	0	0	0	0	0	0	0	0	0	0	0	0	0	0	0	0	0	0	0	0	0	0	0	0	0	0	0	0	0	1233	32	1	0	0	0	22
371	Fungi	Ascomycota	Sordariomycetes	Glomerellales	Glomerellaceae	Colletotrichum		d:Fungi,p:Ascomycota,c:Sordariomycetes,o:Glomerellales,f:Glomerellaceae,g:Colletotrichum	0	0	0	0	0	0	0	0	0	0	0	0	0	0	0	0	0	0	0	45	0	107	0	0	0	0	0	0	0	0	8	0	0	0	0	0	0	0	0	0	0
372	Fungi	Ascomycota	Sordariomycetes	Glomerellales	Plectosphaerellaceae	Furcasterigmium	Furcasterigmium furcatum	d:Fungi,p:Ascomycota,c:Sordariomycetes,o:Glomerellales,f:Plectosphaerellaceae,g:Furcasterigmium,s:Furcasterigmium_furcatum	0	0	0	0	0	0	0	0	0	0	0	0	0	0	0	0	0	0	0	0	0	0	0	0	0	0	0	0	0	0	0	0	0	0	0	0	0	0	0	6	0
373	Fungi	Ascomycota	Sordariomycetes	Glomerellales	Plectosphaerellaceae	Longitudinalis		d:Fungi,p:Ascomycota,c:Sordariomycetes,o:Glomerellales,f:Plectosphaerellaceae,g:Longitudinalis	0	0	0	0	0	0	0	0	0	0	0	0	0	0	0	0	0	0	0	0	0	0	0	0	0	0	0	0	0	0	0	0	0	0	0	0	0	0	0	17	0
374	Fungi	Ascomycota	Sordariomycetes	Glomerellales	Plectosphaerellaceae	Verticillium		d:Fungi,p:Ascomycota,c:Sordariomycetes,o:Glomerellales,f:Plectosphaerellaceae,g:Verticillium	0	0	0	0	0	0	0	0	0	0	1	0	0	0	0	0	0	0	0	248	0	0	0	0	0	0	0	0	0	0	0	0	0	0	0	0	0	0	0	0	0
375	Fungi	Ascomycota	Sordariomycetes	Glomerellales	Plectosphaerellaceae	Xenoplectosphaerella	Xenoplectosphaerella clematidis	d:Fungi,p:Ascomycota,c:Sordariomycetes,o:Glomerellales,f:Plectosphaerellaceae,g:Xenoplectosphaerella,s:Xenoplectosphaerella_clematidis	0	0	0	0	0	0	0	0	0	0	0	0	0	0	0	0	0	0	0	0	0	0	0	0	0	0	0	0	0	0	0	0	0	0	0	0	0	0	0	0	0
376	Fungi	Ascomycota	Sordariomycetes	Glomerellales				d:Fungi,p:Ascomycota,c:Sordariomycetes,o:Glomerellales	0	0	0	0	0	0	0	0	0	0	0	0	0	0	0	0	0	0	0	0	0	0	0	0	0	0	0	0	0	0	0	0	0	0	0	0	0	21	0	0	0
377	Fungi	Ascomycota	Sordariomycetes	Hypocreales	Bionectriaceae	Acremonium	Acremonium acutatum	d:Fungi,p:Ascomycota,c:Sordariomycetes,o:Hypocreales,f:Bionectriaceae,g:Acremonium,s:Acremonium_acutatum	0	0	0	0	0	0	0	0	0	0	0	0	0	0	0	0	0	0	0	0	0	0	0	0	0	0	0	0	0	0	0	0	0	0	0	4	0	44	22	0	91
378	Fungi	Ascomycota	Sordariomycetes	Hypocreales	Bionectriaceae	Acremonium	Acremonium masseei	d:Fungi,p:Ascomycota,c:Sordariomycetes,o:Hypocreales,f:Bionectriaceae,g:Acremonium,s:Acremonium_masseei	0	0	0	0	0	0	0	0	0	0	0	0	0	0	0	0	0	0	0	0	0	0	0	0	0	0	0	0	0	0	0	0	0	35	0	0	0	0	0	0	0
379	Fungi	Ascomycota	Sordariomycetes	Hypocreales	Bionectriaceae	Acremonium	Acremonium polychromum	d:Fungi,p:Ascomycota,c:Sordariomycetes,o:Hypocreales,f:Bionectriaceae,g:Acremonium,s:Acremonium_polychromum	0	0	0	0	0	0	0	0	0	0	0	0	0	0	0	0	0	0	0	0	0	0	0	0	0	0	0	0	0	0	0	0	0	0	0	0	0	0	0	0	51
380	Fungi	Ascomycota	Sordariomycetes	Hypocreales	Bionectriaceae	Acremonium		d:Fungi,p:Ascomycota,c:Sordariomycetes,o:Hypocreales,f:Bionectriaceae,g:Acremonium	0	0	0	0	0	0	0	0	0	0	0	0	0	0	0	0	0	0	0	0	0	0	1	2	1	1	7	0	2	2	2	1	0	45	1	6	0	55	56	2	119
381	Fungi	Ascomycota	Sordariomycetes	Hypocreales	Bionectriaceae	Caespitomonium	Caespitomonium euphorbiae	d:Fungi,p:Ascomycota,c:Sordariomycetes,o:Hypocreales,f:Bionectriaceae,g:Caespitomonium,s:Caespitomonium_euphorbiae	0	0	0	0	0	0	0	0	0	0	0	0	0	0	0	0	0	0	0	0	0	0	0	0	0	0	0	0	0	0	0	0	0	0	0	0	0	93	57	0	0
382	Fungi	Ascomycota	Sordariomycetes	Hypocreales	Bionectriaceae	Clonostachys		d:Fungi,p:Ascomycota,c:Sordariomycetes,o:Hypocreales,f:Bionectriaceae,g:Clonostachys	0	0	0	0	0	0	0	0	0	0	0	0	0	0	0	0	0	0	0	0	0	0	0	0	0	0	0	0	0	0	0	0	0	0	0	0	0	0	0	0	0
383	Fungi	Ascomycota	Sordariomycetes	Hypocreales	Bionectriaceae	Geosmithia		d:Fungi,p:Ascomycota,c:Sordariomycetes,o:Hypocreales,f:Bionectriaceae,g:Geosmithia	0	0	0	0	0	0	0	0	0	0	0	0	0	0	0	0	0	0	0	0	0	0	0	2	0	24	0	0	0	0	0	0	0	0	0	0	0	0	0	0	0
384	Fungi	Ascomycota	Sordariomycetes	Hypocreales	Bionectriaceae	Gliomastix		d:Fungi,p:Ascomycota,c:Sordariomycetes,o:Hypocreales,f:Bionectriaceae,g:Gliomastix	0	0	0	0	0	0	0	0	0	0	0	0	0	0	0	0	0	0	0	0	0	0	0	0	0	0	0	0	0	0	0	0	0	0	0	0	0	0	0	0	0
385	Fungi	Ascomycota	Sordariomycetes	Hypocreales	Bionectriaceae	Lasionectria	Lasionectria antillana	d:Fungi,p:Ascomycota,c:Sordariomycetes,o:Hypocreales,f:Bionectriaceae,g:Lasionectria,s:Lasionectria_antillana	0	0	0	0	0	0	0	0	0	0	0	0	0	0	0	0	0	0	0	0	0	0	0	0	0	0	0	0	0	0	0	0	0	0	0	0	0	0	0	0	0
386	Fungi	Ascomycota	Sordariomycetes	Hypocreales	Bionectriaceae			d:Fungi,p:Ascomycota,c:Sordariomycetes,o:Hypocreales,f:Bionectriaceae	0	0	0	0	0	0	0	0	0	0	0	0	87	0	0	0	0	0	0	0	0	0	0	0	0	0	0	0	0	0	0	0	1	1	42	28	0	0	34	0	24
387	Fungi	Ascomycota	Sordariomycetes	Hypocreales	Clavicipitaceae	Metacordyceps		d:Fungi,p:Ascomycota,c:Sordariomycetes,o:Hypocreales,f:Clavicipitaceae,g:Metacordyceps	0	0	0	0	0	0	0	0	0	0	0	0	0	0	0	0	0	0	0	0	0	0	0	0	0	0	0	0	0	0	0	0	0	0	0	0	0	0	0	0	0
388	Fungi	Ascomycota	Sordariomycetes	Hypocreales	Clavicipitaceae	Metarhizium	Metarhizium flavoviride	d:Fungi,p:Ascomycota,c:Sordariomycetes,o:Hypocreales,f:Clavicipitaceae,g:Metarhizium,s:Metarhizium_flavoviride	0	0	0	0	0	0	0	0	0	0	0	0	0	0	0	0	0	0	0	0	0	0	0	0	0	0	0	0	0	0	0	0	0	0	0	0	0	0	0	0	13
389	Fungi	Ascomycota	Sordariomycetes	Hypocreales	Clavicipitaceae	Metarhizium	Metarhizium rileyi	d:Fungi,p:Ascomycota,c:Sordariomycetes,o:Hypocreales,f:Clavicipitaceae,g:Metarhizium,s:Metarhizium_rileyi	0	0	0	0	0	0	0	0	0	0	0	0	0	0	0	0	0	0	0	0	0	0	0	0	0	0	0	0	0	0	0	0	0	86	0	0	0	0	0	0	0
390	Fungi	Ascomycota	Sordariomycetes	Hypocreales	Clavicipitaceae	Ustilaginoidea	Ustilaginoidea virens	d:Fungi,p:Ascomycota,c:Sordariomycetes,o:Hypocreales,f:Clavicipitaceae,g:Ustilaginoidea,s:Ustilaginoidea_virens	0	0	0	0	0	0	0	0	0	0	0	0	0	0	0	0	0	0	0	0	0	0	0	0	0	0	0	0	0	0	0	0	0	0	0	0	0	0	0	0	19
391	Fungi	Ascomycota	Sordariomycetes	Hypocreales	Clavicipitaceae			d:Fungi,p:Ascomycota,c:Sordariomycetes,o:Hypocreales,f:Clavicipitaceae	0	0	0	0	0	0	0	0	0	0	0	0	0	0	0	0	0	0	0	0	0	0	0	0	0	0	0	0	0	0	0	0	0	0	0	0	0	0	0	0	0
392	Fungi	Ascomycota	Sordariomycetes	Hypocreales	Cordycipitaceae			d:Fungi,p:Ascomycota,c:Sordariomycetes,o:Hypocreales,f:Cordycipitaceae	0	0	0	0	0	0	0	0	0	0	0	0	0	0	0	0	0	0	0	0	0	0	0	0	0	0	0	0	0	0	0	0	0	0	0	0	0	0	0	17	16
393	Fungi	Ascomycota	Sordariomycetes	Hypocreales	Hypocreaceae	Hypomyces		d:Fungi,p:Ascomycota,c:Sordariomycetes,o:Hypocreales,f:Hypocreaceae,g:Hypomyces	0	0	0	0	0	0	0	0	0	0	0	0	0	0	0	0	0	0	0	0	0	0	0	0	0	0	0	0	0	0	0	0	0	54	0	0	0	0	0	0	0
394	Fungi	Ascomycota	Sordariomycetes	Hypocreales	Hypocreaceae	Trichoderma	Trichoderma afroharzianum	d:Fungi,p:Ascomycota,c:Sordariomycetes,o:Hypocreales,f:Hypocreaceae,g:Trichoderma,s:Trichoderma_afroharzianum	0	0	0	0	0	0	0	0	0	0	0	0	0	0	0	0	0	0	0	0	0	0	0	0	0	0	0	0	0	0	0	0	0	0	0	0	0	0	0	0	0
395	Fungi	Ascomycota	Sordariomycetes	Hypocreales	Hypocreaceae	Trichoderma	Trichoderma citrinoviride	d:Fungi,p:Ascomycota,c:Sordariomycetes,o:Hypocreales,f:Hypocreaceae,g:Trichoderma,s:Trichoderma_citrinoviride	0	0	0	0	0	0	0	0	0	0	0	0	0	0	0	0	0	0	0	0	0	0	0	0	0	0	0	0	6	0	0	0	0	18	0	3	0	13	0	0	16
396	Fungi	Ascomycota	Sordariomycetes	Hypocreales	Hypocreaceae	Trichoderma		d:Fungi,p:Ascomycota,c:Sordariomycetes,o:Hypocreales,f:Hypocreaceae,g:Trichoderma	0	0	0	0	0	0	0	0	0	0	0	0	0	0	0	0	0	0	0	0	0	0	0	0	0	0	0	0	0	0	1	0	0	36	29	6	0	73	47	0	55
397	Fungi	Ascomycota	Sordariomycetes	Hypocreales	Hypocreaceae			d:Fungi,p:Ascomycota,c:Sordariomycetes,o:Hypocreales,f:Hypocreaceae	0	0	0	0	0	0	0	0	0	0	0	0	0	0	0	0	0	0	0	0	0	0	0	0	0	0	0	0	0	0	0	0	0	0	0	0	0	0	0	0	0
398	Fungi	Ascomycota	Sordariomycetes	Hypocreales	Hypocreales fam Incertae sedis	Acremoniopsis		d:Fungi,p:Ascomycota,c:Sordariomycetes,o:Hypocreales,f:Hypocreales_fam_Incertae_sedis,g:Acremoniopsis	0	0	0	0	0	0	0	0	0	0	0	0	0	0	0	0	0	0	0	0	0	0	0	0	0	0	0	0	0	0	0	0	0	0	0	0	0	0	0	0	0
399	Fungi	Ascomycota	Sordariomycetes	Hypocreales	Hypocreales fam Incertae sedis			d:Fungi,p:Ascomycota,c:Sordariomycetes,o:Hypocreales,f:Hypocreales_fam_Incertae_sedis	0	0	0	0	0	0	0	0	0	0	0	0	0	0	0	0	0	0	0	0	0	0	0	0	0	0	0	0	0	0	0	0	0	0	0	0	0	0	0	0	0
400	Fungi	Ascomycota	Sordariomycetes	Hypocreales	Myrotheciomycetaceae	Trichothecium		d:Fungi,p:Ascomycota,c:Sordariomycetes,o:Hypocreales,f:Myrotheciomycetaceae,g:Trichothecium	0	0	0	0	0	0	0	0	0	0	0	0	0	0	0	0	0	0	0	0	0	0	0	0	0	0	0	0	0	0	0	0	0	0	0	0	0	0	0	0	0
401	Fungi	Ascomycota	Sordariomycetes	Hypocreales	Nectriaceae	Atractium	Atractium crassum	d:Fungi,p:Ascomycota,c:Sordariomycetes,o:Hypocreales,f:Nectriaceae,g:Atractium,s:Atractium_crassum	0	0	0	0	0	0	0	0	0	0	0	0	0	0	0	0	0	0	0	0	0	0	0	0	0	0	0	0	0	0	0	0	0	0	0	0	0	0	0	0	0
402	Fungi	Ascomycota	Sordariomycetes	Hypocreales	Nectriaceae	Fusarium		d:Fungi,p:Ascomycota,c:Sordariomycetes,o:Hypocreales,f:Nectriaceae,g:Fusarium	0	0	0	0	0	0	0	0	0	0	0	0	0	0	0	0	0	0	0	0	0	0	0	0	0	0	0	0	0	0	0	0	0	0	0	0	0	0	0	0	0
403	Fungi	Ascomycota	Sordariomycetes	Hypocreales	Nectriaceae	Gliocephalotrichum	Gliocephalotrichum cylindrosporum	d:Fungi,p:Ascomycota,c:Sordariomycetes,o:Hypocreales,f:Nectriaceae,g:Gliocephalotrichum,s:Gliocephalotrichum_cylindrosporum	0	0	0	0	0	0	0	0	0	0	0	0	0	0	0	0	244	0	0	0	0	0	0	0	0	0	0	0	0	0	0	0	0	0	0	0	0	0	0	0	0
404	Fungi	Ascomycota	Sordariomycetes	Hypocreales	Nectriaceae	Ilyonectria	Ilyonectria robusta	d:Fungi,p:Ascomycota,c:Sordariomycetes,o:Hypocreales,f:Nectriaceae,g:Ilyonectria,s:Ilyonectria_robusta	0	0	0	0	0	0	0	0	0	0	3	0	0	0	0	1	1	0	0	31	0	0	0	0	0	0	0	0	0	0	0	0	0	0	0	0	0	0	0	0	0
405	Fungi	Ascomycota	Sordariomycetes	Hypocreales	Nectriaceae	Ilyonectria		d:Fungi,p:Ascomycota,c:Sordariomycetes,o:Hypocreales,f:Nectriaceae,g:Ilyonectria	0	0	0	0	0	0	0	0	0	0	1	0	0	0	0	0	2	0	0	21	0	0	0	0	0	0	0	0	0	0	0	0	0	0	0	0	0	0	0	0	0
406	Fungi	Ascomycota	Sordariomycetes	Hypocreales	Nectriaceae	Mariannaea	Mariannaea camelliae	d:Fungi,p:Ascomycota,c:Sordariomycetes,o:Hypocreales,f:Nectriaceae,g:Mariannaea,s:Mariannaea_camelliae	0	0	0	0	0	0	0	0	0	0	0	0	0	0	0	0	0	0	0	0	0	0	0	0	0	0	0	0	0	0	0	0	0	0	0	0	0	0	0	0	0
407	Fungi	Ascomycota	Sordariomycetes	Hypocreales	Nectriaceae	Mariannaea		d:Fungi,p:Ascomycota,c:Sordariomycetes,o:Hypocreales,f:Nectriaceae,g:Mariannaea	0	0	0	0	0	0	0	0	0	0	0	0	0	0	0	0	0	0	0	0	0	0	0	0	0	0	0	0	0	0	0	0	0	0	0	0	0	0	0	0	0
408	Fungi	Ascomycota	Sordariomycetes	Hypocreales	Nectriaceae	Murinectria		d:Fungi,p:Ascomycota,c:Sordariomycetes,o:Hypocreales,f:Nectriaceae,g:Murinectria	0	0	0	0	0	0	0	0	0	0	0	0	0	0	0	0	0	0	0	0	0	0	0	0	0	0	0	0	0	0	0	0	0	0	0	0	0	8	0	0	0
409	Fungi	Ascomycota	Sordariomycetes	Hypocreales	Nectriaceae	Paracremonium	Paracremonium binnewijzendii	d:Fungi,p:Ascomycota,c:Sordariomycetes,o:Hypocreales,f:Nectriaceae,g:Paracremonium,s:Paracremonium_binnewijzendii	0	0	0	0	0	0	0	0	0	0	0	0	0	0	0	0	0	0	0	0	0	0	0	0	0	0	0	0	0	0	0	0	0	0	0	0	0	0	0	0	0
410	Fungi	Ascomycota	Sordariomycetes	Hypocreales	Nectriaceae	Pseudocosmospora		d:Fungi,p:Ascomycota,c:Sordariomycetes,o:Hypocreales,f:Nectriaceae,g:Pseudocosmospora	0	0	0	0	0	0	0	0	0	0	0	0	0	0	0	0	0	0	0	0	0	0	0	0	0	0	0	0	0	0	0	0	0	0	0	0	0	0	0	0	0
411	Fungi	Ascomycota	Sordariomycetes	Hypocreales	Nectriaceae	Rectifusarium	Rectifusarium ventricosum	d:Fungi,p:Ascomycota,c:Sordariomycetes,o:Hypocreales,f:Nectriaceae,g:Rectifusarium,s:Rectifusarium_ventricosum	0	0	0	0	0	0	0	0	0	0	0	0	0	0	0	0	0	0	0	0	0	0	0	0	0	0	0	0	0	0	0	0	0	0	0	0	0	14	0	0	0
412	Fungi	Ascomycota	Sordariomycetes	Hypocreales	Nectriaceae	Xenoacremonium	Xenoacremonium brunneosporum	d:Fungi,p:Ascomycota,c:Sordariomycetes,o:Hypocreales,f:Nectriaceae,g:Xenoacremonium,s:Xenoacremonium_brunneosporum	0	0	0	0	0	0	0	0	0	0	0	0	0	0	0	0	0	0	0	0	0	0	0	0	0	0	0	0	0	0	1	0	0	0	0	0	0	0	0	0	0
413	Fungi	Ascomycota	Sordariomycetes	Hypocreales	Nectriaceae	Xenoacremonium	Xenoacremonium falcatum	d:Fungi,p:Ascomycota,c:Sordariomycetes,o:Hypocreales,f:Nectriaceae,g:Xenoacremonium,s:Xenoacremonium_falcatum	0	0	0	0	0	0	0	0	0	0	0	0	0	0	0	0	0	0	0	0	0	0	0	0	0	0	0	0	0	0	0	0	0	0	0	0	0	0	0	0	0
414	Fungi	Ascomycota	Sordariomycetes	Hypocreales	Nectriaceae			d:Fungi,p:Ascomycota,c:Sordariomycetes,o:Hypocreales,f:Nectriaceae	0	0	0	0	0	0	0	0	0	0	8	0	0	0	0	1	3	0	0	101	0	0	0	45	1	1	0	1	14	2	0	2	0	124	17	25	1	42	20	5	496
415	Fungi	Ascomycota	Sordariomycetes	Hypocreales	Niessliaceae			d:Fungi,p:Ascomycota,c:Sordariomycetes,o:Hypocreales,f:Niessliaceae	0	0	0	0	0	0	0	0	0	0	0	0	0	0	0	0	0	0	0	0	0	0	0	0	0	0	0	0	0	0	0	0	0	31	0	0	0	0	0	0	0
416	Fungi	Ascomycota	Sordariomycetes	Hypocreales	Ophiocordycipitaceae	Albophoma		d:Fungi,p:Ascomycota,c:Sordariomycetes,o:Hypocreales,f:Ophiocordycipitaceae,g:Albophoma	0	0	0	0	0	0	0	0	0	0	0	0	0	0	0	0	0	0	0	0	0	0	0	0	0	0	0	0	0	0	0	0	0	0	0	0	0	0	0	0	0
417	Fungi	Ascomycota	Sordariomycetes	Hypocreales	Ophiocordycipitaceae	Ophiocordyceps		d:Fungi,p:Ascomycota,c:Sordariomycetes,o:Hypocreales,f:Ophiocordycipitaceae,g:Ophiocordyceps	0	0	0	0	0	0	0	0	0	0	0	0	0	0	0	0	0	0	0	0	0	0	0	0	0	0	0	0	0	0	0	0	0	0	0	0	0	0	0	0	0
418	Fungi	Ascomycota	Sordariomycetes	Hypocreales	Ophiocordycipitaceae			d:Fungi,p:Ascomycota,c:Sordariomycetes,o:Hypocreales,f:Ophiocordycipitaceae	0	0	0	0	0	0	0	0	0	0	0	0	0	0	0	18	0	0	0	0	0	0	0	0	0	0	0	0	0	0	0	0	0	0	0	0	0	0	0	0	0
419	Fungi	Ascomycota	Sordariomycetes	Hypocreales	Sarocladiaceae	Parasarocladium	Parasarocladium wereldwijsianum	d:Fungi,p:Ascomycota,c:Sordariomycetes,o:Hypocreales,f:Sarocladiaceae,g:Parasarocladium,s:Parasarocladium_wereldwijsianum	0	0	0	0	0	0	0	0	0	0	0	0	0	0	0	0	0	0	0	0	0	0	0	0	0	0	0	0	0	0	0	0	0	0	9	0	0	0	0	0	0
420	Fungi	Ascomycota	Sordariomycetes	Hypocreales	Sarocladiaceae	Parasarocladium		d:Fungi,p:Ascomycota,c:Sordariomycetes,o:Hypocreales,f:Sarocladiaceae,g:Parasarocladium	0	0	0	0	0	0	0	0	0	0	0	0	0	0	0	0	0	0	0	0	0	0	0	0	0	0	0	0	0	0	0	0	0	0	0	0	0	0	0	0	0
421	Fungi	Ascomycota	Sordariomycetes	Hypocreales	Sarocladiaceae	Sarocladium	Sarocladium bifurcatum	d:Fungi,p:Ascomycota,c:Sordariomycetes,o:Hypocreales,f:Sarocladiaceae,g:Sarocladium,s:Sarocladium_bifurcatum	0	0	0	0	0	0	0	0	0	0	0	0	0	0	0	0	0	0	0	0	0	0	0	0	0	0	0	0	0	0	0	0	0	0	0	0	0	0	0	0	60
422	Fungi	Ascomycota	Sordariomycetes	Hypocreales	Sarocladiaceae			d:Fungi,p:Ascomycota,c:Sordariomycetes,o:Hypocreales,f:Sarocladiaceae	0	0	0	0	0	0	0	0	0	0	0	0	0	0	106	0	0	0	0	0	0	0	0	0	0	0	0	0	0	0	0	0	0	0	0	0	0	0	0	0	0
423	Fungi	Ascomycota	Sordariomycetes	Hypocreales	Stachybotryaceae	Achroiostachys		d:Fungi,p:Ascomycota,c:Sordariomycetes,o:Hypocreales,f:Stachybotryaceae,g:Achroiostachys	0	0	0	0	0	0	0	0	0	0	0	0	0	0	0	0	0	0	0	0	0	0	0	0	0	0	0	0	0	0	0	0	0	0	0	0	0	0	0	0	0
424	Fungi	Ascomycota	Sordariomycetes	Hypocreales	Stachybotryaceae	Alfaria	Alfaria caricicola	d:Fungi,p:Ascomycota,c:Sordariomycetes,o:Hypocreales,f:Stachybotryaceae,g:Alfaria,s:Alfaria_caricicola	0	0	0	0	0	0	0	0	0	0	0	0	0	0	0	0	0	0	0	0	0	0	0	0	0	0	0	0	0	0	0	0	0	0	0	0	0	0	0	0	0
425	Fungi	Ascomycota	Sordariomycetes	Hypocreales	Stachybotryaceae	Alfaria		d:Fungi,p:Ascomycota,c:Sordariomycetes,o:Hypocreales,f:Stachybotryaceae,g:Alfaria	0	0	0	0	0	0	0	0	0	0	0	0	0	0	0	0	0	0	0	0	0	0	0	0	0	0	0	0	0	0	0	0	0	0	0	0	0	0	0	0	0
426	Fungi	Ascomycota	Sordariomycetes	Hypocreales	Stachybotryaceae	Cymostachys	Cymostachys coffeicola	d:Fungi,p:Ascomycota,c:Sordariomycetes,o:Hypocreales,f:Stachybotryaceae,g:Cymostachys,s:Cymostachys_coffeicola	0	0	0	0	0	0	0	0	0	0	0	0	0	0	0	0	0	0	0	0	0	0	0	0	0	0	0	0	0	0	0	0	0	0	0	0	1	0	0	0	0
427	Fungi	Ascomycota	Sordariomycetes	Hypocreales	Stachybotryaceae	Paramyrothecium		d:Fungi,p:Ascomycota,c:Sordariomycetes,o:Hypocreales,f:Stachybotryaceae,g:Paramyrothecium	0	0	0	0	0	0	0	0	0	0	0	0	0	0	0	0	0	0	0	0	0	0	0	0	0	0	0	0	0	0	0	0	0	0	0	0	0	0	0	0	0
428	Fungi	Ascomycota	Sordariomycetes	Hypocreales	Stachybotryaceae	Stachybotrys	Stachybotrys microsporus	d:Fungi,p:Ascomycota,c:Sordariomycetes,o:Hypocreales,f:Stachybotryaceae,g:Stachybotrys,s:Stachybotrys_microsporus	0	0	0	0	0	0	0	0	0	0	0	0	0	0	0	0	0	0	0	0	0	0	0	0	0	0	0	0	0	0	0	0	0	0	0	0	0	0	0	0	0
429	Fungi	Ascomycota	Sordariomycetes	Hypocreales	Stachybotryaceae	Stachybotrys	Stachybotrys subcylindrosporus	d:Fungi,p:Ascomycota,c:Sordariomycetes,o:Hypocreales,f:Stachybotryaceae,g:Stachybotrys,s:Stachybotrys_subcylindrosporus	0	0	0	0	0	0	0	0	0	0	0	0	0	0	0	0	0	0	0	0	0	0	0	0	0	0	0	0	0	0	0	0	0	0	0	0	0	0	0	0	0
430	Fungi	Ascomycota	Sordariomycetes	Hypocreales	Stachybotryaceae	Xenomyrothecium		d:Fungi,p:Ascomycota,c:Sordariomycetes,o:Hypocreales,f:Stachybotryaceae,g:Xenomyrothecium	0	0	0	0	0	0	0	0	0	0	0	0	0	0	0	0	0	0	0	0	0	0	0	0	0	0	0	0	0	0	0	0	0	0	0	0	0	0	0	0	0
431	Fungi	Ascomycota	Sordariomycetes	Hypocreales	Stachybotryaceae			d:Fungi,p:Ascomycota,c:Sordariomycetes,o:Hypocreales,f:Stachybotryaceae	0	0	0	0	0	0	0	0	0	0	0	0	0	0	0	0	0	0	0	0	0	0	0	0	0	0	0	0	0	0	0	0	0	0	26	20	1	17	8	0	501
432	Fungi	Ascomycota	Sordariomycetes	Hypocreales				d:Fungi,p:Ascomycota,c:Sordariomycetes,o:Hypocreales	0	3	33	28	0	0	0	121	0	8	0	358	0	11226	12516	0	0	5613	0	0	0	1411	0	65	8	218	0	1	2	0	5	0	0	410	352	230	2	405	292	257	419
433	Fungi	Ascomycota	Sordariomycetes	Lulworthiales	Lulworthiaceae	Lulworthia		d:Fungi,p:Ascomycota,c:Sordariomycetes,o:Lulworthiales,f:Lulworthiaceae,g:Lulworthia	0	0	0	0	0	0	0	0	0	0	0	0	0	0	0	0	0	0	0	0	32	0	6	37	6	193	0	3	0	3	7	1	0	0	0	0	0	0	5	0	13
434	Fungi	Ascomycota	Sordariomycetes	Lulworthiales	Lulworthiaceae	Moleospora		d:Fungi,p:Ascomycota,c:Sordariomycetes,o:Lulworthiales,f:Lulworthiaceae,g:Moleospora	0	0	0	0	0	0	0	0	0	0	0	0	0	0	0	0	0	0	0	0	0	0	0	0	0	0	0	0	0	0	0	0	0	0	0	0	0	0	0	0	0
435	Fungi	Ascomycota	Sordariomycetes	Lulworthiales	Lulworthiaceae			d:Fungi,p:Ascomycota,c:Sordariomycetes,o:Lulworthiales,f:Lulworthiaceae	0	0	0	0	0	0	0	0	0	0	0	0	0	0	0	0	0	0	0	0	0	0	12	29	79	133	7	3	0	0	63	0	1	82	82	100	1	0	0	5	1
436	Fungi	Ascomycota	Sordariomycetes	Lulworthiales				d:Fungi,p:Ascomycota,c:Sordariomycetes,o:Lulworthiales	0	32	73	2	0	0	0	63	0	0	0	1781	493	30	154	923	1	0	0	0	648	482	0	2	3	12	0	0	13	1	1	0	2	0	0	0	0	0	0	0	0
437	Fungi	Ascomycota	Sordariomycetes	Magnaporthales	Magnaporthaceae	Neogaeumannomyces		d:Fungi,p:Ascomycota,c:Sordariomycetes,o:Magnaporthales,f:Magnaporthaceae,g:Neogaeumannomyces	0	0	0	0	0	0	0	0	0	0	0	0	0	0	0	0	0	0	0	0	0	0	0	0	0	0	0	0	0	0	0	0	0	0	0	8	0	0	0	0	0
438	Fungi	Ascomycota	Sordariomycetes	Microascales	Graphiaceae	Graphium	Graphium jumulu	d:Fungi,p:Ascomycota,c:Sordariomycetes,o:Microascales,f:Graphiaceae,g:Graphium,s:Graphium_jumulu	0	0	0	0	0	0	0	0	0	0	0	0	0	0	0	0	0	0	0	0	0	0	1	0	0	0	0	0	0	3	0	0	0	0	0	0	0	0	0	0	0
439	Fungi	Ascomycota	Sordariomycetes	Microascales	Halosphaeriaceae	Corollospora	Corollospora cinnamomea	d:Fungi,p:Ascomycota,c:Sordariomycetes,o:Microascales,f:Halosphaeriaceae,g:Corollospora,s:Corollospora_cinnamomea	0	0	0	0	0	0	0	0	0	0	0	0	0	0	0	0	0	0	0	0	0	0	0	0	0	0	0	0	0	0	0	0	0	0	0	0	0	0	0	0	0
440	Fungi	Ascomycota	Sordariomycetes	Microascales	Halosphaeriaceae	Corollospora	Corollospora fusca	d:Fungi,p:Ascomycota,c:Sordariomycetes,o:Microascales,f:Halosphaeriaceae,g:Corollospora,s:Corollospora_fusca	0	0	0	0	0	0	0	0	0	0	0	0	0	0	0	0	0	0	0	0	0	0	0	0	0	0	0	0	0	0	0	0	0	0	0	0	0	0	0	0	0
441	Fungi	Ascomycota	Sordariomycetes	Microascales	Halosphaeriaceae	Corollospora	Corollospora pulchella	d:Fungi,p:Ascomycota,c:Sordariomycetes,o:Microascales,f:Halosphaeriaceae,g:Corollospora,s:Corollospora_pulchella	0	0	0	0	0	0	0	0	0	0	0	0	0	0	0	0	0	0	0	0	0	0	0	0	0	0	0	0	0	0	0	0	0	0	0	0	0	0	1	0	0
442	Fungi	Ascomycota	Sordariomycetes	Microascales	Halosphaeriaceae	Corollospora		d:Fungi,p:Ascomycota,c:Sordariomycetes,o:Microascales,f:Halosphaeriaceae,g:Corollospora	0	0	0	0	0	0	0	0	0	0	0	0	0	0	0	0	0	0	0	0	0	0	0	0	0	0	0	0	0	0	0	0	0	1	0	0	0	0	0	0	0
443	Fungi	Ascomycota	Sordariomycetes	Microascales	Halosphaeriaceae	Halosarpheia		d:Fungi,p:Ascomycota,c:Sordariomycetes,o:Microascales,f:Halosphaeriaceae,g:Halosarpheia	0	0	0	0	0	0	0	0	0	0	0	0	0	0	0	0	0	0	0	0	0	0	6	91	404	581	0	0	0	0	0	0	0	1	1	0	0	0	63	0	1
444	Fungi	Ascomycota	Sordariomycetes	Microascales	Halosphaeriaceae	Lignincola	Lignincola laevis	d:Fungi,p:Ascomycota,c:Sordariomycetes,o:Microascales,f:Halosphaeriaceae,g:Lignincola,s:Lignincola_laevis	0	0	0	0	0	0	0	0	0	0	0	0	0	0	0	0	0	0	0	0	0	0	0	2	0	0	0	0	0	0	1	1	0	0	0	0	0	1	0	0	0
445	Fungi	Ascomycota	Sordariomycetes	Microascales	Halosphaeriaceae	Okeanomyces	Okeanomyces marinus	d:Fungi,p:Ascomycota,c:Sordariomycetes,o:Microascales,f:Halosphaeriaceae,g:Okeanomyces,s:Okeanomyces_marinus	0	0	0	0	0	0	0	0	0	0	0	0	0	0	0	0	0	0	0	0	0	0	0	1	0	6	0	0	0	0	0	0	0	0	0	0	0	0	29	0	3
446	Fungi	Ascomycota	Sordariomycetes	Microascales	Halosphaeriaceae			d:Fungi,p:Ascomycota,c:Sordariomycetes,o:Microascales,f:Halosphaeriaceae	0	0	0	0	0	0	0	0	0	0	0	0	0	0	0	0	0	0	0	0	0	0	0	28	5	171	0	0	0	0	4	2	0	5	0	0	0	52	558	1	0
447	Fungi	Ascomycota	Sordariomycetes	Microascales	Microascaceae	Acaulium	Acaulium caviariforme	d:Fungi,p:Ascomycota,c:Sordariomycetes,o:Microascales,f:Microascaceae,g:Acaulium,s:Acaulium_caviariforme	0	0	0	0	0	0	0	0	0	0	0	0	0	0	0	0	0	0	0	0	0	0	0	0	0	0	0	0	1	0	0	0	0	102	521	0	0	0	0	0	0
448	Fungi	Ascomycota	Sordariomycetes	Microascales	Microascaceae	Microascus	Microascus atrogriseus	d:Fungi,p:Ascomycota,c:Sordariomycetes,o:Microascales,f:Microascaceae,g:Microascus,s:Microascus_atrogriseus	0	0	0	0	0	0	0	0	0	0	0	0	0	0	0	0	0	0	0	0	0	0	0	0	0	0	0	0	0	0	0	0	0	0	0	0	0	0	0	0	0
449	Fungi	Ascomycota	Sordariomycetes	Microascales	Microascaceae	Microascus	Microascus croci	d:Fungi,p:Ascomycota,c:Sordariomycetes,o:Microascales,f:Microascaceae,g:Microascus,s:Microascus_croci	0	0	0	0	0	0	0	0	0	0	0	0	0	0	0	0	0	0	0	0	0	0	0	0	0	0	0	0	0	0	0	0	0	0	0	3	0	0	0	0	0
450	Fungi	Ascomycota	Sordariomycetes	Microascales	Microascaceae	Microascus	Microascus longirostris	d:Fungi,p:Ascomycota,c:Sordariomycetes,o:Microascales,f:Microascaceae,g:Microascus,s:Microascus_longirostris	0	0	0	0	0	0	0	0	0	0	0	0	0	0	0	0	0	0	0	0	0	0	0	0	0	0	0	0	0	0	0	0	0	0	0	0	0	40	22	0	0
451	Fungi	Ascomycota	Sordariomycetes	Microascales	Microascaceae	Microascus	Microascus verrucosus	d:Fungi,p:Ascomycota,c:Sordariomycetes,o:Microascales,f:Microascaceae,g:Microascus,s:Microascus_verrucosus	0	0	0	0	0	0	0	0	0	0	0	0	0	0	0	0	0	0	0	0	0	0	0	0	0	0	0	0	0	0	0	0	0	0	0	0	0	0	0	0	0
452	Fungi	Ascomycota	Sordariomycetes	Microascales	Microascaceae	Microascus		d:Fungi,p:Ascomycota,c:Sordariomycetes,o:Microascales,f:Microascaceae,g:Microascus	0	0	0	0	0	0	0	0	0	0	0	0	0	0	0	0	0	0	0	0	0	0	0	0	0	0	0	0	0	0	0	1	0	0	0	0	0	2	0	0	1
453	Fungi	Ascomycota	Sordariomycetes	Microascales	Microascaceae	Parascedosporium		d:Fungi,p:Ascomycota,c:Sordariomycetes,o:Microascales,f:Microascaceae,g:Parascedosporium	0	0	0	0	0	0	0	0	0	0	0	0	0	0	0	0	0	0	0	0	0	0	0	0	0	0	0	0	0	0	0	0	0	0	0	0	0	0	0	0	0
454	Fungi	Ascomycota	Sordariomycetes	Microascales	Microascaceae	Petriella	Petriella musispora	d:Fungi,p:Ascomycota,c:Sordariomycetes,o:Microascales,f:Microascaceae,g:Petriella,s:Petriella_musispora	0	0	0	0	0	0	0	0	0	0	0	0	0	0	0	0	0	0	0	0	0	0	0	0	0	0	0	0	0	0	0	0	0	0	0	0	0	0	0	0	0
455	Fungi	Ascomycota	Sordariomycetes	Microascales	Microascaceae	Pseudallescheria		d:Fungi,p:Ascomycota,c:Sordariomycetes,o:Microascales,f:Microascaceae,g:Pseudallescheria	0	0	0	0	0	0	0	0	0	0	0	0	0	0	0	0	0	0	0	0	0	0	0	0	0	9	0	0	0	0	0	0	0	38	120	50	0	110	78	0	236
456	Fungi	Ascomycota	Sordariomycetes	Microascales	Microascaceae	Scedosporium	Scedosporium aurantiacum	d:Fungi,p:Ascomycota,c:Sordariomycetes,o:Microascales,f:Microascaceae,g:Scedosporium,s:Scedosporium_aurantiacum	0	0	0	0	0	0	0	0	0	0	0	0	0	0	0	0	0	0	0	0	0	0	0	0	0	0	0	0	0	0	0	0	0	0	0	0	0	98	0	0	0
457	Fungi	Ascomycota	Sordariomycetes	Microascales	Microascaceae	Scedosporium		d:Fungi,p:Ascomycota,c:Sordariomycetes,o:Microascales,f:Microascaceae,g:Scedosporium	0	0	0	0	0	0	0	0	0	0	0	0	0	0	0	0	0	0	0	0	0	0	0	0	0	0	0	0	0	0	0	0	0	0	0	0	0	0	0	0	0
458	Fungi	Ascomycota	Sordariomycetes	Microascales	Microascaceae	Wardomycopsis	Wardomycopsis litoralis	d:Fungi,p:Ascomycota,c:Sordariomycetes,o:Microascales,f:Microascaceae,g:Wardomycopsis,s:Wardomycopsis_litoralis	0	0	0	0	0	0	0	0	0	0	0	0	0	0	0	0	0	0	0	0	0	0	0	0	0	0	0	0	0	0	0	0	0	0	0	0	0	0	0	0	0
459	Fungi	Ascomycota	Sordariomycetes	Microascales	Microascaceae	Yunnania	Yunnania carbonaria	d:Fungi,p:Ascomycota,c:Sordariomycetes,o:Microascales,f:Microascaceae,g:Yunnania,s:Yunnania_carbonaria	0	0	0	0	0	0	0	0	0	0	0	0	0	0	0	0	0	0	0	0	0	0	0	0	0	0	0	0	0	0	0	0	0	0	0	0	0	0	0	0	0
460	Fungi	Ascomycota	Sordariomycetes	Microascales	Microascaceae	Yunnania		d:Fungi,p:Ascomycota,c:Sordariomycetes,o:Microascales,f:Microascaceae,g:Yunnania	0	0	0	0	0	0	0	0	0	0	0	0	0	0	0	0	0	0	0	0	0	0	0	0	0	0	0	0	0	0	0	0	0	0	0	0	0	20	0	0	35
461	Fungi	Ascomycota	Sordariomycetes	Microascales	Microascaceae			d:Fungi,p:Ascomycota,c:Sordariomycetes,o:Microascales,f:Microascaceae	0	0	0	0	0	0	0	0	0	0	0	0	0	0	0	0	0	0	0	0	0	0	0	0	0	0	0	0	0	0	0	0	0	1	0	15	0	0	57	5	48
462	Fungi	Ascomycota	Sordariomycetes	Microascales	Triadelphiaceae	Triadelphia	Triadelphia loudetiae	d:Fungi,p:Ascomycota,c:Sordariomycetes,o:Microascales,f:Triadelphiaceae,g:Triadelphia,s:Triadelphia_loudetiae	0	0	0	0	0	0	0	0	0	0	0	0	0	0	0	0	0	0	0	0	0	0	0	0	0	0	0	0	0	0	0	0	0	0	0	0	0	0	0	0	0
463	Fungi	Ascomycota	Sordariomycetes	Microascales				d:Fungi,p:Ascomycota,c:Sordariomycetes,o:Microascales	0	176	0	0	0	0	0	0	0	0	0	2636	0	0	0	0	0	0	0	0	0	0	81	48	178	45	87	509	0	776	58	23	30	24	14	19	2	15	5	14	59
464	Fungi	Ascomycota	Sordariomycetes	Myrmecridiales	Myrmecridiaceae	Myrmecridium	Myrmecridium thailandicum	d:Fungi,p:Ascomycota,c:Sordariomycetes,o:Myrmecridiales,f:Myrmecridiaceae,g:Myrmecridium,s:Myrmecridium_thailandicum	0	0	0	0	0	0	0	0	0	0	0	0	0	0	0	64	0	0	0	0	0	0	0	0	0	0	0	0	0	0	0	0	0	0	0	0	0	0	0	0	0
465	Fungi	Ascomycota	Sordariomycetes	Myrmecridiales	Myrmecridiaceae			d:Fungi,p:Ascomycota,c:Sordariomycetes,o:Myrmecridiales,f:Myrmecridiaceae	0	0	0	0	0	0	0	0	0	0	0	0	0	0	0	0	0	0	0	0	0	0	0	0	0	0	0	0	0	0	0	0	0	0	0	0	0	0	0	0	0
466	Fungi	Ascomycota	Sordariomycetes	Myrmecridiales				d:Fungi,p:Ascomycota,c:Sordariomycetes,o:Myrmecridiales	0	0	0	0	0	0	0	0	0	0	0	0	0	0	0	0	0	0	0	0	0	0	0	0	0	0	0	0	0	0	0	0	0	0	0	2	0	0	0	11	0
467	Fungi	Ascomycota	Sordariomycetes	Ophiostomatales	Ophiostomataceae	Sporothrix	Sporothrix ranii	d:Fungi,p:Ascomycota,c:Sordariomycetes,o:Ophiostomatales,f:Ophiostomataceae,g:Sporothrix,s:Sporothrix_ranii	0	0	0	0	0	0	0	0	0	0	0	0	0	0	0	0	0	0	0	0	0	0	0	0	0	0	0	0	0	0	0	0	0	0	0	0	0	0	0	0	0
468	Fungi	Ascomycota	Sordariomycetes	Ophiostomatales	Ophiostomataceae	Sporothrix		d:Fungi,p:Ascomycota,c:Sordariomycetes,o:Ophiostomatales,f:Ophiostomataceae,g:Sporothrix	0	0	0	0	0	0	0	0	0	0	0	0	0	0	0	0	0	0	0	0	0	0	0	0	0	0	0	0	0	0	0	0	0	0	0	0	0	0	0	0	0
469	Fungi	Ascomycota	Sordariomycetes	Ophiostomatales	Ophiostomataceae	Subbaromyces	Subbaromyces splendens	d:Fungi,p:Ascomycota,c:Sordariomycetes,o:Ophiostomatales,f:Ophiostomataceae,g:Subbaromyces,s:Subbaromyces_splendens	0	0	0	0	0	0	0	0	0	0	0	0	0	0	0	0	0	0	0	0	0	0	0	0	0	0	0	0	0	0	0	0	0	0	0	0	0	0	0	0	0
470	Fungi	Ascomycota	Sordariomycetes	Ophiostomatales	Ophiostomataceae			d:Fungi,p:Ascomycota,c:Sordariomycetes,o:Ophiostomatales,f:Ophiostomataceae	0	0	0	0	0	0	0	0	0	0	0	0	0	0	0	0	0	0	0	0	0	0	0	0	0	0	0	0	0	0	0	0	0	0	0	0	0	0	0	0	0
471	Fungi	Ascomycota	Sordariomycetes	Pleurotheciales	Pleurotheciaceae	Phaeoisaria	Phaeoisaria synnematica	d:Fungi,p:Ascomycota,c:Sordariomycetes,o:Pleurotheciales,f:Pleurotheciaceae,g:Phaeoisaria,s:Phaeoisaria_synnematica	0	0	0	0	0	0	0	0	0	0	0	0	0	0	0	0	0	0	0	0	0	0	0	0	0	0	0	0	0	0	0	0	0	0	0	0	0	0	0	10	0
472	Fungi	Ascomycota	Sordariomycetes	Savoryellales	Savoryellaceae	Ascotaiwania		d:Fungi,p:Ascomycota,c:Sordariomycetes,o:Savoryellales,f:Savoryellaceae,g:Ascotaiwania	0	0	0	0	0	0	0	0	0	0	0	0	0	0	0	0	0	0	0	0	0	0	0	0	0	0	0	0	0	0	0	0	0	0	0	0	0	0	0	0	0
473	Fungi	Ascomycota	Sordariomycetes	Savoryellales	Savoryellaceae	Savoryella	Savoryella paucispora	d:Fungi,p:Ascomycota,c:Sordariomycetes,o:Savoryellales,f:Savoryellaceae,g:Savoryella,s:Savoryella_paucispora	0	0	0	0	0	0	0	0	0	0	0	0	0	0	0	0	0	0	0	0	0	0	0	0	0	0	0	0	0	0	0	0	0	0	0	0	0	0	0	0	0
474	Fungi	Ascomycota	Sordariomycetes	Savoryellales	Savoryellaceae			d:Fungi,p:Ascomycota,c:Sordariomycetes,o:Savoryellales,f:Savoryellaceae	0	0	0	0	0	0	0	0	0	0	0	0	0	0	0	0	0	0	0	0	0	0	0	0	0	0	0	0	0	0	0	0	0	0	0	0	0	0	0	0	0
475	Fungi	Ascomycota	Sordariomycetes	Savoryellales				d:Fungi,p:Ascomycota,c:Sordariomycetes,o:Savoryellales	0	0	0	0	0	0	0	0	0	0	0	0	0	0	0	0	0	0	0	0	0	0	0	0	0	0	0	0	0	0	0	0	0	0	0	0	0	0	0	0	0
476	Fungi	Ascomycota	Sordariomycetes	Sordariales	Bombardiaceae	Ramophialophora	Ramophialophora humicola	d:Fungi,p:Ascomycota,c:Sordariomycetes,o:Sordariales,f:Bombardiaceae,g:Ramophialophora,s:Ramophialophora_humicola	0	0	0	0	0	0	0	0	0	0	0	0	0	0	0	0	0	0	0	0	0	0	1	1	0	0	0	0	1	0	0	1	0	0	0	0	0	3	0	0	1
477	Fungi	Ascomycota	Sordariomycetes	Sordariales	Chaetomiaceae	Chaetomium	Chaetomium strumarium	d:Fungi,p:Ascomycota,c:Sordariomycetes,o:Sordariales,f:Chaetomiaceae,g:Chaetomium,s:Chaetomium_strumarium	0	0	0	0	0	0	0	0	0	0	0	0	0	0	0	0	0	0	0	0	0	0	0	0	0	0	0	0	0	0	0	0	0	0	0	0	0	0	0	0	0
478	Fungi	Ascomycota	Sordariomycetes	Sordariales	Chaetomiaceae	Chaetomium	Chaetomium uniapiculatum	d:Fungi,p:Ascomycota,c:Sordariomycetes,o:Sordariales,f:Chaetomiaceae,g:Chaetomium,s:Chaetomium_uniapiculatum	0	0	0	0	0	0	0	0	0	0	0	0	0	0	0	0	0	0	0	0	0	0	0	0	0	0	0	0	0	0	0	0	0	0	0	0	0	0	0	0	0
479	Fungi	Ascomycota	Sordariomycetes	Sordariales	Chaetomiaceae	Chaetomium		d:Fungi,p:Ascomycota,c:Sordariomycetes,o:Sordariales,f:Chaetomiaceae,g:Chaetomium	0	0	0	0	0	0	0	0	0	0	0	0	0	0	0	0	0	0	0	0	0	0	1	2	0	1	0	0	1	0	1	0	0	0	0	0	0	0	1	0	2
480	Fungi	Ascomycota	Sordariomycetes	Sordariales	Chaetomiaceae	Humicola	Humicola fuscoatra	d:Fungi,p:Ascomycota,c:Sordariomycetes,o:Sordariales,f:Chaetomiaceae,g:Humicola,s:Humicola_fuscoatra	0	0	0	0	0	0	0	0	0	0	0	0	0	0	0	0	0	0	0	0	0	0	0	0	0	0	0	0	0	0	0	0	0	0	0	0	0	0	0	0	0
481	Fungi	Ascomycota	Sordariomycetes	Sordariales	Chaetomiaceae	Humicola	Humicola phialophoroides	d:Fungi,p:Ascomycota,c:Sordariomycetes,o:Sordariales,f:Chaetomiaceae,g:Humicola,s:Humicola_phialophoroides	0	0	0	0	0	0	0	0	0	0	0	0	0	0	0	0	0	0	0	0	0	0	0	0	0	0	0	0	0	0	0	0	0	0	0	0	0	0	0	0	0
482	Fungi	Ascomycota	Sordariomycetes	Sordariales	Chaetomiaceae	Humicola		d:Fungi,p:Ascomycota,c:Sordariomycetes,o:Sordariales,f:Chaetomiaceae,g:Humicola	0	0	0	0	0	0	0	0	0	0	0	0	0	0	0	0	0	0	0	0	0	0	0	0	1	0	1	0	1	2	1	0	1	1	1	0	1	0	2	3	3
483	Fungi	Ascomycota	Sordariomycetes	Sordariales	Chaetomiaceae	Staphylotrichum	Staphylotrichum coccosporum	d:Fungi,p:Ascomycota,c:Sordariomycetes,o:Sordariales,f:Chaetomiaceae,g:Staphylotrichum,s:Staphylotrichum_coccosporum	0	0	0	0	0	0	0	0	0	0	0	0	0	0	0	0	0	0	0	0	0	0	0	0	0	0	0	0	0	0	0	0	0	0	0	0	0	0	0	0	0
484	Fungi	Ascomycota	Sordariomycetes	Sordariales	Chaetomiaceae	Staphylotrichum		d:Fungi,p:Ascomycota,c:Sordariomycetes,o:Sordariales,f:Chaetomiaceae,g:Staphylotrichum	0	0	0	0	0	0	0	0	0	0	0	0	0	0	0	0	0	0	0	0	0	0	0	0	0	0	0	0	0	0	0	0	0	0	0	0	0	0	0	0	0
485	Fungi	Ascomycota	Sordariomycetes	Sordariales	Chaetomiaceae	Thermothelomyces	Thermothelomyces thermophilus	d:Fungi,p:Ascomycota,c:Sordariomycetes,o:Sordariales,f:Chaetomiaceae,g:Thermothelomyces,s:Thermothelomyces_thermophilus	0	0	0	0	0	0	0	0	0	0	0	0	0	0	0	0	0	0	0	0	0	0	0	0	0	0	0	0	0	0	0	0	0	0	0	0	0	0	0	0	0
486	Fungi	Ascomycota	Sordariomycetes	Sordariales	Chaetomiaceae			d:Fungi,p:Ascomycota,c:Sordariomycetes,o:Sordariales,f:Chaetomiaceae	0	0	0	0	0	0	0	0	0	0	0	0	0	0	0	0	0	0	0	0	0	0	0	0	0	0	2	0	3	0	0	1	2	66	1	5	0	1	0	0	38
487	Fungi	Ascomycota	Sordariomycetes	Sordariales	Lasiosphaeriaceae			d:Fungi,p:Ascomycota,c:Sordariomycetes,o:Sordariales,f:Lasiosphaeriaceae	0	0	0	0	0	0	0	0	0	0	0	0	0	0	0	0	0	0	0	0	0	0	0	0	0	0	0	0	0	0	0	0	0	0	0	0	0	0	0	0	0
488	Fungi	Ascomycota	Sordariomycetes	Sordariales	Neoschizotheciaceae	Apodus	Apodus deciduus	d:Fungi,p:Ascomycota,c:Sordariomycetes,o:Sordariales,f:Neoschizotheciaceae,g:Apodus,s:Apodus_deciduus	0	0	0	0	0	0	0	0	0	0	0	0	0	0	0	0	0	0	0	0	0	0	0	0	0	1	0	0	1	1	2	0	1	2	0	1	1	0	1	0	1
489	Fungi	Ascomycota	Sordariomycetes	Sordariales	Podosporaceae	Podospora	Podospora jamaicensis	d:Fungi,p:Ascomycota,c:Sordariomycetes,o:Sordariales,f:Podosporaceae,g:Podospora,s:Podospora_jamaicensis	0	0	0	0	0	0	0	0	0	0	0	0	0	0	0	0	0	0	0	0	0	0	0	0	0	0	0	0	0	0	0	0	0	0	0	0	0	0	0	0	0
490	Fungi	Ascomycota	Sordariomycetes	Sordariales	Sordariaceae	Neurospora		d:Fungi,p:Ascomycota,c:Sordariomycetes,o:Sordariales,f:Sordariaceae,g:Neurospora	0	0	0	0	0	0	0	0	0	0	0	0	0	0	0	0	0	0	0	0	0	0	0	0	0	0	0	0	0	0	0	0	0	0	0	0	0	0	0	0	0
491	Fungi	Ascomycota	Sordariomycetes	Sordariales	Sordariaceae	Sordaria		d:Fungi,p:Ascomycota,c:Sordariomycetes,o:Sordariales,f:Sordariaceae,g:Sordaria	0	0	0	0	0	0	0	0	0	0	0	0	0	0	0	0	0	0	0	0	0	0	0	0	0	0	0	0	0	0	0	0	0	0	0	0	0	0	0	0	0
492	Fungi	Ascomycota	Sordariomycetes	Sordariales	Sordariaceae			d:Fungi,p:Ascomycota,c:Sordariomycetes,o:Sordariales,f:Sordariaceae	0	0	0	0	0	0	0	0	0	0	0	0	0	0	0	0	0	0	0	0	0	0	0	0	0	0	0	0	0	0	0	0	0	0	41	3	0	0	0	0	0
493	Fungi	Ascomycota	Sordariomycetes	Sordariales				d:Fungi,p:Ascomycota,c:Sordariomycetes,o:Sordariales	0	0	0	0	0	0	0	0	0	0	0	0	1	0	385	0	0	0	0	0	1157	0	15	609	519	210	81	28	36174	63	3	2	16	2129	1699	9982	15	1428	135	10798	5
494	Fungi	Ascomycota	Sordariomycetes	Togniniales	Togniniaceae	Phaeoacremonium	Phaeoacremonium venezuelense	d:Fungi,p:Ascomycota,c:Sordariomycetes,o:Togniniales,f:Togniniaceae,g:Phaeoacremonium,s:Phaeoacremonium_venezuelense	0	0	0	0	0	0	0	0	0	0	0	0	0	0	0	0	0	0	0	0	0	0	0	0	0	0	0	0	0	0	0	0	0	0	0	0	0	0	0	0	0
495	Fungi	Ascomycota	Sordariomycetes	Togniniales	Togniniaceae	Phaeoacremonium		d:Fungi,p:Ascomycota,c:Sordariomycetes,o:Togniniales,f:Togniniaceae,g:Phaeoacremonium	0	0	0	0	0	0	0	0	0	0	0	0	0	0	0	0	0	0	0	0	0	0	0	0	0	0	0	0	0	0	0	0	0	1	0	0	0	0	0	0	0
496	Fungi	Ascomycota	Sordariomycetes	Xylariales	Diatrypaceae	Allocryptovalsa		d:Fungi,p:Ascomycota,c:Sordariomycetes,o:Xylariales,f:Diatrypaceae,g:Allocryptovalsa	0	0	0	0	0	0	0	0	0	0	0	0	0	0	0	0	0	0	0	0	0	0	0	0	0	0	0	0	0	0	0	0	0	0	0	0	0	0	18	0	0
497	Fungi	Ascomycota	Sordariomycetes	Xylariales	Diatrypaceae	Eutypella		d:Fungi,p:Ascomycota,c:Sordariomycetes,o:Xylariales,f:Diatrypaceae,g:Eutypella	0	0	0	0	0	0	0	0	0	0	0	0	0	0	0	0	0	0	0	0	0	0	0	0	1	0	0	0	0	0	0	0	0	48	0	12	0	0	0	0	0
498	Fungi	Ascomycota	Sordariomycetes	Xylariales	Diatrypaceae	Monosporascus		d:Fungi,p:Ascomycota,c:Sordariomycetes,o:Xylariales,f:Diatrypaceae,g:Monosporascus	0	0	0	0	0	0	0	0	0	0	0	0	0	0	0	0	0	0	0	0	0	0	0	0	0	0	0	0	0	0	0	0	0	0	0	0	0	0	0	0	0
499	Fungi	Ascomycota	Sordariomycetes	Xylariales	Diatrypaceae	Peroneutypa	Peroneutypa leucaenae	d:Fungi,p:Ascomycota,c:Sordariomycetes,o:Xylariales,f:Diatrypaceae,g:Peroneutypa,s:Peroneutypa_leucaenae	0	0	0	0	0	0	0	0	0	0	0	0	0	0	0	0	0	0	0	0	0	0	0	0	0	0	0	0	0	0	0	0	0	0	0	5	0	0	0	0	0
500	Fungi	Ascomycota	Sordariomycetes	Xylariales	Diatrypaceae	Peroneutypa	Peroneutypa rubiformis	d:Fungi,p:Ascomycota,c:Sordariomycetes,o:Xylariales,f:Diatrypaceae,g:Peroneutypa,s:Peroneutypa_rubiformis	0	0	0	0	0	0	0	0	0	0	0	0	0	0	0	0	0	0	0	0	0	0	0	0	0	0	0	0	0	0	0	0	0	0	0	0	0	0	0	0	0
501	Fungi	Ascomycota	Sordariomycetes	Xylariales	Diatrypaceae	Peroneutypa	Peroneutypa scoparia	d:Fungi,p:Ascomycota,c:Sordariomycetes,o:Xylariales,f:Diatrypaceae,g:Peroneutypa,s:Peroneutypa_scoparia	0	0	0	0	0	0	0	0	0	0	0	0	0	0	0	0	0	0	0	0	0	0	0	0	0	0	0	0	0	0	0	0	0	0	0	0	0	0	0	0	0
502	Fungi	Ascomycota	Sordariomycetes	Xylariales	Diatrypaceae	Peroneutypa		d:Fungi,p:Ascomycota,c:Sordariomycetes,o:Xylariales,f:Diatrypaceae,g:Peroneutypa	0	0	0	0	0	0	0	0	0	0	0	0	0	0	0	0	0	0	0	0	0	0	0	0	0	0	0	0	0	0	0	0	0	0	0	0	0	0	0	0	0
503	Fungi	Ascomycota	Sordariomycetes	Xylariales	Diatrypaceae			d:Fungi,p:Ascomycota,c:Sordariomycetes,o:Xylariales,f:Diatrypaceae	0	0	0	0	0	0	0	0	0	0	0	0	0	0	0	0	0	0	0	0	0	0	0	0	0	0	0	0	0	0	0	0	0	58	0	0	0	21	0	3	0
504	Fungi	Ascomycota	Sordariomycetes	Xylariales	Graphostromataceae	Biscogniauxia		d:Fungi,p:Ascomycota,c:Sordariomycetes,o:Xylariales,f:Graphostromataceae,g:Biscogniauxia	0	0	0	0	0	0	0	0	0	0	0	0	0	0	0	0	0	0	0	0	0	0	0	0	0	0	0	0	0	0	0	0	0	0	0	0	0	0	0	0	0
505	Fungi	Ascomycota	Sordariomycetes	Xylariales	Hansfordiaceae	Hansfordia	Hansfordia pruni	d:Fungi,p:Ascomycota,c:Sordariomycetes,o:Xylariales,f:Hansfordiaceae,g:Hansfordia,s:Hansfordia_pruni	0	0	0	0	0	0	0	0	0	0	0	0	0	0	0	0	0	0	0	0	0	0	0	0	0	0	0	0	0	0	0	0	0	0	0	0	0	0	0	0	0
506	Fungi	Ascomycota	Sordariomycetes	Xylariales	Hansfordiaceae	Hansfordia		d:Fungi,p:Ascomycota,c:Sordariomycetes,o:Xylariales,f:Hansfordiaceae,g:Hansfordia	0	0	0	0	0	0	0	0	0	0	0	0	0	0	0	0	0	0	0	0	0	0	0	0	0	0	0	0	0	0	0	0	0	0	0	0	0	0	0	0	0
507	Fungi	Ascomycota	Sordariomycetes	Xylariales	Hypoxylaceae	Annulohypoxylon	Annulohypoxylon nitens	d:Fungi,p:Ascomycota,c:Sordariomycetes,o:Xylariales,f:Hypoxylaceae,g:Annulohypoxylon,s:Annulohypoxylon_nitens	0	0	0	0	0	0	0	0	0	0	0	0	0	0	0	0	0	0	0	0	0	0	0	0	0	0	0	0	0	0	0	0	0	0	0	0	0	0	0	0	0
508	Fungi	Ascomycota	Sordariomycetes	Xylariales	Hypoxylaceae	Daldinia		d:Fungi,p:Ascomycota,c:Sordariomycetes,o:Xylariales,f:Hypoxylaceae,g:Daldinia	0	0	0	0	0	0	0	0	0	0	0	0	0	0	0	0	0	0	0	0	0	0	0	0	0	0	0	0	0	0	0	0	0	45	59	0	0	30	0	0	71
509	Fungi	Ascomycota	Sordariomycetes	Xylariales	Hypoxylaceae	Hypomontagnella	Hypomontagnella spongiphila	d:Fungi,p:Ascomycota,c:Sordariomycetes,o:Xylariales,f:Hypoxylaceae,g:Hypomontagnella,s:Hypomontagnella_spongiphila	0	0	0	0	0	0	0	0	0	0	0	0	0	0	0	0	0	0	0	0	0	0	0	0	0	0	0	0	0	0	0	0	0	0	18	0	0	0	18	0	0
510	Fungi	Ascomycota	Sordariomycetes	Xylariales	Hypoxylaceae	Hypomontagnella		d:Fungi,p:Ascomycota,c:Sordariomycetes,o:Xylariales,f:Hypoxylaceae,g:Hypomontagnella	0	0	0	0	0	0	0	0	0	0	0	0	0	0	0	0	0	0	0	0	0	0	0	0	0	0	0	0	0	0	0	0	0	0	0	0	0	0	0	0	0
511	Fungi	Ascomycota	Sordariomycetes	Xylariales	Hypoxylaceae	Hypoxylon	Hypoxylon investiens	d:Fungi,p:Ascomycota,c:Sordariomycetes,o:Xylariales,f:Hypoxylaceae,g:Hypoxylon,s:Hypoxylon_investiens	0	0	0	0	0	0	0	0	0	0	0	0	0	0	0	0	0	0	0	0	0	0	0	0	0	0	0	0	0	0	0	0	0	0	0	0	0	0	0	0	0
512	Fungi	Ascomycota	Sordariomycetes	Xylariales	Hypoxylaceae	Hypoxylon	Hypoxylon ochraceum	d:Fungi,p:Ascomycota,c:Sordariomycetes,o:Xylariales,f:Hypoxylaceae,g:Hypoxylon,s:Hypoxylon_ochraceum	0	0	0	0	0	0	0	0	0	0	0	0	0	0	0	0	0	0	0	0	0	0	0	0	0	0	0	0	0	0	0	0	0	0	0	0	0	0	0	0	0
513	Fungi	Ascomycota	Sordariomycetes	Xylariales	Hypoxylaceae	Hypoxylon	Hypoxylon polyporus	d:Fungi,p:Ascomycota,c:Sordariomycetes,o:Xylariales,f:Hypoxylaceae,g:Hypoxylon,s:Hypoxylon_polyporus	0	0	0	0	0	0	0	0	0	0	0	0	0	0	0	0	0	0	0	0	0	0	0	0	0	0	0	0	0	0	0	0	0	0	0	0	0	0	0	0	0
514	Fungi	Ascomycota	Sordariomycetes	Xylariales	Hypoxylaceae	Hypoxylon		d:Fungi,p:Ascomycota,c:Sordariomycetes,o:Xylariales,f:Hypoxylaceae,g:Hypoxylon	0	0	0	0	0	0	0	0	0	0	0	0	0	0	0	0	0	0	0	0	0	0	0	0	0	0	0	0	0	0	0	0	0	0	0	0	0	0	30	0	0
515	Fungi	Ascomycota	Sordariomycetes	Xylariales	Hypoxylaceae			d:Fungi,p:Ascomycota,c:Sordariomycetes,o:Xylariales,f:Hypoxylaceae	0	0	0	0	0	0	0	0	0	0	0	0	0	0	0	0	0	0	0	0	0	0	0	0	0	0	0	0	0	0	0	0	0	49	1	8	0	0	0	0	0
516	Fungi	Ascomycota	Sordariomycetes	Xylariales	Lopadostomataceae	Whalleya	Whalleya microplaca	d:Fungi,p:Ascomycota,c:Sordariomycetes,o:Xylariales,f:Lopadostomataceae,g:Whalleya,s:Whalleya_microplaca	0	0	0	0	0	0	0	0	0	0	0	0	0	0	0	0	0	0	0	0	0	0	0	0	0	0	0	0	0	0	0	0	0	0	0	0	0	0	0	0	0
517	Fungi	Ascomycota	Sordariomycetes	Xylariales	Lopadostomataceae			d:Fungi,p:Ascomycota,c:Sordariomycetes,o:Xylariales,f:Lopadostomataceae	0	0	0	0	0	0	0	0	0	0	0	0	0	0	0	0	0	0	0	0	0	0	0	0	0	0	0	0	0	0	0	0	0	0	0	0	0	0	13	0	0
518	Fungi	Ascomycota	Sordariomycetes	Xylariales	Microdochiaceae	Microdochium		d:Fungi,p:Ascomycota,c:Sordariomycetes,o:Xylariales,f:Microdochiaceae,g:Microdochium	0	0	0	0	0	0	0	0	0	0	0	0	0	0	0	0	0	0	0	0	0	0	0	0	0	0	0	0	0	0	0	0	0	0	0	0	0	0	0	0	0
519	Fungi	Ascomycota	Sordariomycetes	Xylariales	Xylariaceae	Anthostomella	Anthostomella lamiacearum	d:Fungi,p:Ascomycota,c:Sordariomycetes,o:Xylariales,f:Xylariaceae,g:Anthostomella,s:Anthostomella_lamiacearum	0	0	0	0	0	0	0	0	0	0	0	0	0	0	0	0	0	0	0	0	0	0	0	0	0	0	0	0	0	0	0	0	0	0	0	0	0	0	16	0	0
520	Fungi	Ascomycota	Sordariomycetes	Xylariales	Xylariaceae	Anthostomella		d:Fungi,p:Ascomycota,c:Sordariomycetes,o:Xylariales,f:Xylariaceae,g:Anthostomella	0	0	0	0	0	0	0	0	0	0	0	0	0	0	0	0	0	0	0	0	0	0	0	0	0	0	0	0	0	0	0	0	0	0	0	0	0	0	0	0	0
521	Fungi	Ascomycota	Sordariomycetes	Xylariales	Xylariaceae	Ascotricha	Ascotricha guamensis	d:Fungi,p:Ascomycota,c:Sordariomycetes,o:Xylariales,f:Xylariaceae,g:Ascotricha,s:Ascotricha_guamensis	0	0	0	0	0	0	0	0	0	0	0	0	0	0	0	0	0	0	0	0	0	0	0	0	0	0	0	0	0	0	0	0	0	0	0	0	0	0	0	0	0
522	Fungi	Ascomycota	Sordariomycetes	Xylariales	Xylariaceae	Camporesia	Camporesia sambuci	d:Fungi,p:Ascomycota,c:Sordariomycetes,o:Xylariales,f:Xylariaceae,g:Camporesia,s:Camporesia_sambuci	0	0	0	0	0	0	0	0	0	0	0	0	0	0	0	0	0	0	0	0	0	0	0	0	0	0	0	0	0	0	0	0	0	0	0	0	0	0	0	0	0
523	Fungi	Ascomycota	Sordariomycetes	Xylariales	Xylariaceae	Halorosellinia	Halorosellinia krabiensis	d:Fungi,p:Ascomycota,c:Sordariomycetes,o:Xylariales,f:Xylariaceae,g:Halorosellinia,s:Halorosellinia_krabiensis	0	0	0	0	0	0	0	0	0	0	12	0	0	0	0	0	0	0	0	0	0	0	1	0	0	0	0	0	6	0	0	0	0	39	19	7	0	16	24	29	15
524	Fungi	Ascomycota	Sordariomycetes	Xylariales	Xylariaceae	Rosellinia		d:Fungi,p:Ascomycota,c:Sordariomycetes,o:Xylariales,f:Xylariaceae,g:Rosellinia	0	0	0	0	0	0	0	0	0	0	0	0	0	0	0	0	0	0	0	0	0	0	0	0	0	0	0	0	0	0	0	0	0	0	0	8	0	0	0	0	0
525	Fungi	Ascomycota	Sordariomycetes	Xylariales	Xylariaceae	Virgaria		d:Fungi,p:Ascomycota,c:Sordariomycetes,o:Xylariales,f:Xylariaceae,g:Virgaria	0	0	0	0	0	0	0	0	0	0	0	0	0	0	0	0	0	0	0	0	0	0	0	0	0	0	0	0	0	0	0	0	0	0	0	0	0	0	0	0	0
526	Fungi	Ascomycota	Sordariomycetes	Xylariales	Xylariaceae	Xylaria		d:Fungi,p:Ascomycota,c:Sordariomycetes,o:Xylariales,f:Xylariaceae,g:Xylaria	0	0	0	0	0	0	0	0	0	0	0	0	0	0	0	0	0	0	0	0	0	0	0	0	0	0	0	0	0	0	0	0	0	35	18	0	0	229	0	0	0
527	Fungi	Ascomycota	Sordariomycetes	Xylariales	Xylariaceae			d:Fungi,p:Ascomycota,c:Sordariomycetes,o:Xylariales,f:Xylariaceae	0	0	0	0	0	0	0	0	0	0	0	0	0	0	0	0	0	0	0	0	0	0	0	0	0	0	0	0	13	0	0	1	0	27	0	48	0	174	76	0	0
528	Fungi	Ascomycota	Sordariomycetes	Xylariales				d:Fungi,p:Ascomycota,c:Sordariomycetes,o:Xylariales	0	0	0	0	16	0	0	0	0	0	0	0	0	0	0	0	0	0	0	0	0	0	0	0	0	1	0	0	10	4	0	0	0	830	76	0	0	53	115	32	13
529	Fungi	Ascomycota	Sordariomycetes					d:Fungi,p:Ascomycota,c:Sordariomycetes	0	182	181	64	0	0	3	118	0	0	0	3852	813	947	1094	5640	4	0	127	3	12675	7441	12	31	40	37	42	265	32	449	122	50	7	294	298	131	2	279	368	184	296
530	Fungi	Ascomycota	Taphrinomycetes	Taphrinales	Taphrinaceae	Taphrina		d:Fungi,p:Ascomycota,c:Taphrinomycetes,o:Taphrinales,f:Taphrinaceae,g:Taphrina	0	0	0	0	0	0	0	0	0	0	0	0	0	0	0	0	0	0	0	0	0	0	0	0	0	0	0	0	0	0	0	0	0	0	0	0	0	0	0	0	0
531	Fungi	Ascomycota						d:Fungi,p:Ascomycota	620	18	2269	484	445	93	319	571	33	48	184	2094	4600	230	1861	2243	1291	33	165	205	2613	461	45372	32633	28051	18868	19721	19909	2499	16458	27282	23559	18649	7773	8956	8039	71712	20117	29092	5307	3614
532	Fungi	Basidiobolomycota	Basidiobolomycetes	Basidiobolales	Basidiobolaceae	Basidiobolus		d:Fungi,p:Basidiobolomycota,c:Basidiobolomycetes,o:Basidiobolales,f:Basidiobolaceae,g:Basidiobolus	0	0	0	0	0	0	0	0	0	0	0	0	0	0	0	0	0	0	0	0	0	0	0	0	0	0	0	0	0	0	0	0	0	0	0	0	0	0	0	0	0
533	Fungi	Basidiobolomycota	Basidiobolomycetes	Basidiobolales				d:Fungi,p:Basidiobolomycota,c:Basidiobolomycetes,o:Basidiobolales	0	0	0	0	0	0	0	0	0	0	0	10956	4430	311	258	4507	1	0	0	0	7667	10403	0	0	0	0	0	0	0	0	0	0	0	0	0	0	0	0	0	0	0
534	Fungi	Basidiomycota	Agaricomycetes	Agaricales	Agaricaceae	Agaricus	Agaricus bresadolanus	d:Fungi,p:Basidiomycota,c:Agaricomycetes,o:Agaricales,f:Agaricaceae,g:Agaricus,s:Agaricus_bresadolanus	0	0	0	0	0	0	0	0	0	0	0	0	0	0	0	0	0	0	0	0	0	0	0	0	0	0	0	0	0	0	0	0	0	0	0	0	0	0	0	0	0
535	Fungi	Basidiomycota	Agaricomycetes	Agaricales	Agaricaceae	Agaricus	Agaricus pakistanicus	d:Fungi,p:Basidiomycota,c:Agaricomycetes,o:Agaricales,f:Agaricaceae,g:Agaricus,s:Agaricus_pakistanicus	0	0	0	0	0	0	0	0	0	0	0	0	0	0	0	0	0	0	0	0	0	0	0	0	0	0	0	0	0	0	0	0	0	0	0	0	0	0	0	0	0
536	Fungi	Basidiomycota	Agaricomycetes	Agaricales	Agaricaceae	Agaricus	Agaricus purpureosquamulosus	d:Fungi,p:Basidiomycota,c:Agaricomycetes,o:Agaricales,f:Agaricaceae,g:Agaricus,s:Agaricus_purpureosquamulosus	0	0	0	0	0	0	0	0	0	0	0	0	0	0	0	0	0	0	0	0	0	0	0	0	0	0	0	0	0	0	0	0	0	0	0	0	0	0	0	0	0
537	Fungi	Basidiomycota	Agaricomycetes	Agaricales	Agaricaceae	Agaricus		d:Fungi,p:Basidiomycota,c:Agaricomycetes,o:Agaricales,f:Agaricaceae,g:Agaricus	0	0	0	0	0	0	0	0	0	0	0	0	0	0	0	0	0	0	0	0	0	0	0	0	0	0	0	0	0	0	0	0	0	0	0	0	0	0	0	0	0
538	Fungi	Basidiomycota	Agaricomycetes	Agaricales	Agaricaceae	Chlorophyllum		d:Fungi,p:Basidiomycota,c:Agaricomycetes,o:Agaricales,f:Agaricaceae,g:Chlorophyllum	0	0	0	0	0	0	0	0	0	0	0	0	0	0	0	0	0	0	0	0	0	0	0	0	0	0	0	0	0	0	0	0	0	0	0	0	0	0	0	0	0
539	Fungi	Basidiomycota	Agaricomycetes	Agaricales	Agaricaceae	Leucoagaricus		d:Fungi,p:Basidiomycota,c:Agaricomycetes,o:Agaricales,f:Agaricaceae,g:Leucoagaricus	0	0	0	0	0	0	0	0	0	0	0	0	0	0	0	0	0	0	0	0	0	0	0	0	0	0	0	0	0	0	0	0	0	0	0	0	0	0	0	0	0
540	Fungi	Basidiomycota	Agaricomycetes	Agaricales	Agaricaceae	Leucocoprinus		d:Fungi,p:Basidiomycota,c:Agaricomycetes,o:Agaricales,f:Agaricaceae,g:Leucocoprinus	0	0	0	0	0	0	0	0	0	0	0	0	0	0	0	0	0	0	0	0	0	0	0	0	0	0	0	0	0	0	0	0	0	0	0	0	0	0	0	0	0
541	Fungi	Basidiomycota	Agaricomycetes	Agaricales	Agaricaceae	Micropsalliota	Micropsalliota albofelina	d:Fungi,p:Basidiomycota,c:Agaricomycetes,o:Agaricales,f:Agaricaceae,g:Micropsalliota,s:Micropsalliota_albofelina	0	0	0	0	0	0	0	0	0	0	0	0	0	0	0	0	0	0	0	0	0	0	0	0	0	0	0	0	0	0	0	0	0	0	13	0	0	0	0	0	0
542	Fungi	Basidiomycota	Agaricomycetes	Agaricales	Agaricaceae	Micropsalliota	Micropsalliota globocystis	d:Fungi,p:Basidiomycota,c:Agaricomycetes,o:Agaricales,f:Agaricaceae,g:Micropsalliota,s:Micropsalliota_globocystis	0	0	0	0	0	0	0	0	0	0	0	0	0	0	0	0	0	0	0	0	0	0	0	0	0	0	0	0	0	0	0	0	0	0	8	0	0	36	0	0	0
543	Fungi	Basidiomycota	Agaricomycetes	Agaricales	Agaricaceae	Tulostoma		d:Fungi,p:Basidiomycota,c:Agaricomycetes,o:Agaricales,f:Agaricaceae,g:Tulostoma	0	0	0	0	0	0	0	0	0	0	0	0	0	0	0	0	0	0	0	0	0	0	0	0	0	0	0	0	0	0	0	0	0	0	0	0	0	0	0	0	0
544	Fungi	Basidiomycota	Agaricomycetes	Agaricales	Agaricaceae			d:Fungi,p:Basidiomycota,c:Agaricomycetes,o:Agaricales,f:Agaricaceae	0	0	0	0	0	0	0	0	0	0	0	0	0	0	0	0	0	0	0	0	0	0	0	0	0	0	0	0	0	0	0	0	0	0	0	0	0	0	0	0	0
545	Fungi	Basidiomycota	Agaricomycetes	Agaricales	Clavariaceae			d:Fungi,p:Basidiomycota,c:Agaricomycetes,o:Agaricales,f:Clavariaceae	0	0	0	0	0	0	0	0	0	0	0	74	251	0	0	53	0	0	0	0	0	0	0	0	0	0	0	0	0	0	0	0	0	0	0	0	0	0	0	0	0
546	Fungi	Basidiomycota	Agaricomycetes	Agaricales	Crepidotaceae			d:Fungi,p:Basidiomycota,c:Agaricomycetes,o:Agaricales,f:Crepidotaceae	0	0	0	0	0	0	0	0	0	0	0	0	0	0	0	0	0	0	0	0	0	0	0	0	0	0	0	0	0	0	0	0	0	0	0	0	0	0	0	0	0
547	Fungi	Basidiomycota	Agaricomycetes	Agaricales	Cyphellaceae			d:Fungi,p:Basidiomycota,c:Agaricomycetes,o:Agaricales,f:Cyphellaceae	0	0	0	0	0	0	0	0	0	0	0	0	0	0	0	0	0	0	0	0	0	0	0	0	0	0	0	0	0	0	0	0	0	0	0	0	0	0	0	0	0
548	Fungi	Basidiomycota	Agaricomycetes	Agaricales	Entolomataceae	Clitopilus	Clitopilus hobsonii	d:Fungi,p:Basidiomycota,c:Agaricomycetes,o:Agaricales,f:Entolomataceae,g:Clitopilus,s:Clitopilus_hobsonii	0	0	0	0	0	0	0	0	0	0	0	0	0	0	0	0	0	0	0	0	0	0	0	0	0	0	0	0	0	0	0	0	0	0	0	0	0	0	0	0	0
549	Fungi	Basidiomycota	Agaricomycetes	Agaricales	Entolomataceae	Clitopilus		d:Fungi,p:Basidiomycota,c:Agaricomycetes,o:Agaricales,f:Entolomataceae,g:Clitopilus	0	0	0	0	0	0	0	0	0	0	0	0	0	0	0	0	0	0	0	0	0	0	0	0	0	0	0	0	0	0	0	0	0	0	0	0	0	0	0	0	0
550	Fungi	Basidiomycota	Agaricomycetes	Agaricales	Hymenogastraceae	Gymnopilus	Gymnopilus ochraceus	d:Fungi,p:Basidiomycota,c:Agaricomycetes,o:Agaricales,f:Hymenogastraceae,g:Gymnopilus,s:Gymnopilus_ochraceus	0	0	0	0	0	0	0	0	0	0	0	0	0	0	0	0	0	0	0	0	0	0	0	0	0	0	0	0	0	0	0	0	0	0	9	0	0	0	0	0	0
551	Fungi	Basidiomycota	Agaricomycetes	Agaricales	Inocybaceae	Inocybe		d:Fungi,p:Basidiomycota,c:Agaricomycetes,o:Agaricales,f:Inocybaceae,g:Inocybe	0	0	0	0	0	0	0	0	0	0	0	0	0	0	0	0	0	0	0	0	0	0	0	0	0	0	0	0	0	1	1	0	0	1	0	0	0	2	0	3	1
552	Fungi	Basidiomycota	Agaricomycetes	Agaricales	Inocybaceae	Inosperma		d:Fungi,p:Basidiomycota,c:Agaricomycetes,o:Agaricales,f:Inocybaceae,g:Inosperma	0	0	0	0	0	0	0	0	0	0	0	0	0	0	0	0	0	0	0	0	0	0	0	0	0	0	0	0	0	0	0	0	0	0	0	0	0	0	0	0	0
553	Fungi	Basidiomycota	Agaricomycetes	Agaricales	Lycoperdaceae			d:Fungi,p:Basidiomycota,c:Agaricomycetes,o:Agaricales,f:Lycoperdaceae	0	0	0	0	0	0	0	0	0	0	0	0	0	0	0	0	0	0	0	0	0	0	0	0	0	0	0	0	0	0	0	0	0	0	0	0	0	0	0	0	0
554	Fungi	Basidiomycota	Agaricomycetes	Agaricales	Lyophyllaceae	Termitomyces		d:Fungi,p:Basidiomycota,c:Agaricomycetes,o:Agaricales,f:Lyophyllaceae,g:Termitomyces	0	0	0	0	0	0	0	0	0	0	0	0	0	0	0	0	0	0	0	0	0	0	0	0	0	0	0	0	0	0	0	0	0	0	0	0	0	0	0	0	0
555	Fungi	Basidiomycota	Agaricomycetes	Agaricales	Marasmiaceae	Chaetocalathus		d:Fungi,p:Basidiomycota,c:Agaricomycetes,o:Agaricales,f:Marasmiaceae,g:Chaetocalathus	0	0	0	0	0	0	0	0	0	0	0	0	0	0	0	0	0	0	0	0	0	0	0	0	0	0	0	0	0	0	0	0	0	0	0	0	0	0	0	0	0
556	Fungi	Basidiomycota	Agaricomycetes	Agaricales	Marasmiaceae	Marasmius	Marasmius suthepensis	d:Fungi,p:Basidiomycota,c:Agaricomycetes,o:Agaricales,f:Marasmiaceae,g:Marasmius,s:Marasmius_suthepensis	0	0	0	0	0	0	0	0	0	0	0	0	0	0	0	0	0	0	0	0	0	0	0	0	0	0	0	0	0	0	0	0	0	0	0	0	0	0	0	0	0
557	Fungi	Basidiomycota	Agaricomycetes	Agaricales	Marasmiaceae			d:Fungi,p:Basidiomycota,c:Agaricomycetes,o:Agaricales,f:Marasmiaceae	0	0	0	0	0	0	0	0	0	0	0	0	0	0	0	0	0	0	0	0	0	0	0	0	0	0	0	0	0	0	0	0	0	25	0	0	0	0	0	0	0
558	Fungi	Basidiomycota	Agaricomycetes	Agaricales	Omphalotaceae			d:Fungi,p:Basidiomycota,c:Agaricomycetes,o:Agaricales,f:Omphalotaceae	0	0	0	0	0	0	0	0	0	0	0	0	44	0	0	0	0	0	0	0	0	0	0	0	0	0	0	0	0	0	0	0	0	0	0	0	1	0	0	0	0
559	Fungi	Basidiomycota	Agaricomycetes	Agaricales	Physalacriaceae	Flammulina	Flammulina filiformis	d:Fungi,p:Basidiomycota,c:Agaricomycetes,o:Agaricales,f:Physalacriaceae,g:Flammulina,s:Flammulina_filiformis	0	0	0	0	0	0	0	0	0	0	0	0	0	0	0	0	0	0	0	0	0	0	0	0	0	0	0	0	0	0	0	0	0	0	0	0	0	0	6	0	0
560	Fungi	Basidiomycota	Agaricomycetes	Agaricales	Pleurotaceae	Pleurotus		d:Fungi,p:Basidiomycota,c:Agaricomycetes,o:Agaricales,f:Pleurotaceae,g:Pleurotus	0	0	0	0	0	0	0	0	0	0	0	0	0	0	0	0	0	0	0	0	0	0	0	0	0	0	0	0	0	0	0	0	0	0	0	0	0	0	0	0	17
561	Fungi	Basidiomycota	Agaricomycetes	Agaricales	Pleurotaceae			d:Fungi,p:Basidiomycota,c:Agaricomycetes,o:Agaricales,f:Pleurotaceae	0	0	0	0	0	0	0	0	0	0	0	0	0	0	0	0	0	0	0	0	0	0	0	0	0	0	0	0	0	0	0	0	0	0	0	0	0	0	18	0	0
562	Fungi	Basidiomycota	Agaricomycetes	Agaricales	Pluteaceae	Pluteus	Pluteus longistriatus	d:Fungi,p:Basidiomycota,c:Agaricomycetes,o:Agaricales,f:Pluteaceae,g:Pluteus,s:Pluteus_longistriatus	0	0	0	0	0	0	0	0	0	0	0	0	0	0	0	0	0	0	0	0	0	0	0	0	0	0	0	0	0	0	0	0	0	0	0	0	0	0	0	0	0
563	Fungi	Basidiomycota	Agaricomycetes	Agaricales	Pluteaceae	Pluteus		d:Fungi,p:Basidiomycota,c:Agaricomycetes,o:Agaricales,f:Pluteaceae,g:Pluteus	0	0	0	0	0	0	0	0	0	0	0	0	0	0	0	0	0	0	0	0	0	0	0	0	0	0	0	0	0	0	0	0	0	0	0	0	0	0	0	0	0
564	Fungi	Basidiomycota	Agaricomycetes	Agaricales	Pluteaceae	Volvariella	Volvariella volvacea	d:Fungi,p:Basidiomycota,c:Agaricomycetes,o:Agaricales,f:Pluteaceae,g:Volvariella,s:Volvariella_volvacea	0	0	0	0	0	0	0	0	0	0	0	0	0	0	0	0	0	0	0	0	0	0	0	0	0	0	0	0	0	0	0	0	0	0	0	0	0	0	0	0	0
565	Fungi	Basidiomycota	Agaricomycetes	Agaricales	Psathyrellaceae	Candolleomyces		d:Fungi,p:Basidiomycota,c:Agaricomycetes,o:Agaricales,f:Psathyrellaceae,g:Candolleomyces	0	0	0	0	0	0	0	0	0	0	0	0	0	0	0	0	0	0	0	0	0	0	0	0	0	0	0	0	0	0	0	0	0	0	11	0	0	0	0	0	0
566	Fungi	Basidiomycota	Agaricomycetes	Agaricales	Psathyrellaceae	Coprinellus	Coprinellus alkalinus	d:Fungi,p:Basidiomycota,c:Agaricomycetes,o:Agaricales,f:Psathyrellaceae,g:Coprinellus,s:Coprinellus_alkalinus	0	0	0	0	0	0	0	0	0	0	0	0	0	0	0	0	0	0	0	0	0	0	0	0	0	0	0	0	0	0	0	0	0	10	0	0	0	0	0	0	0
567	Fungi	Basidiomycota	Agaricomycetes	Agaricales	Psathyrellaceae	Coprinellus	Coprinellus radians	d:Fungi,p:Basidiomycota,c:Agaricomycetes,o:Agaricales,f:Psathyrellaceae,g:Coprinellus,s:Coprinellus_radians	0	0	0	0	0	0	0	0	0	0	0	0	0	0	0	0	0	0	0	0	0	0	0	0	0	0	0	0	0	0	0	0	0	0	0	0	0	0	0	0	0
568	Fungi	Basidiomycota	Agaricomycetes	Agaricales	Psathyrellaceae	Coprinellus		d:Fungi,p:Basidiomycota,c:Agaricomycetes,o:Agaricales,f:Psathyrellaceae,g:Coprinellus	0	0	0	0	0	0	0	0	0	0	0	0	0	0	0	18	0	0	0	0	0	73	0	0	0	0	0	0	0	0	0	0	0	0	0	0	0	0	3	0	0
569	Fungi	Basidiomycota	Agaricomycetes	Agaricales	Psathyrellaceae	Coprinopsis	Coprinopsis afrocinerea	d:Fungi,p:Basidiomycota,c:Agaricomycetes,o:Agaricales,f:Psathyrellaceae,g:Coprinopsis,s:Coprinopsis_afrocinerea	0	0	0	0	0	0	0	0	0	0	0	0	0	0	0	0	0	0	0	0	0	0	0	0	0	0	0	0	0	0	0	0	0	0	0	0	0	65	0	0	0
570	Fungi	Basidiomycota	Agaricomycetes	Agaricales	Psathyrellaceae	Coprinopsis	Coprinopsis cinerea	d:Fungi,p:Basidiomycota,c:Agaricomycetes,o:Agaricales,f:Psathyrellaceae,g:Coprinopsis,s:Coprinopsis_cinerea	0	0	0	0	0	0	0	0	0	0	0	0	0	0	0	0	0	0	0	0	0	0	0	0	0	0	0	0	0	0	0	0	0	0	0	0	0	0	0	0	0
571	Fungi	Basidiomycota	Agaricomycetes	Agaricales	Psathyrellaceae	Coprinopsis		d:Fungi,p:Basidiomycota,c:Agaricomycetes,o:Agaricales,f:Psathyrellaceae,g:Coprinopsis	0	0	0	0	0	0	0	0	0	0	0	0	0	0	0	0	0	0	0	0	0	0	0	0	0	0	0	0	0	0	0	0	0	0	0	6	0	22	0	0	0
572	Fungi	Basidiomycota	Agaricomycetes	Agaricales	Psathyrellaceae	Parasola	Parasola auricoma	d:Fungi,p:Basidiomycota,c:Agaricomycetes,o:Agaricales,f:Psathyrellaceae,g:Parasola,s:Parasola_auricoma	0	0	0	0	0	0	0	0	0	0	0	0	0	0	0	0	0	0	0	0	0	0	0	0	0	0	0	0	0	0	0	0	0	0	0	0	0	0	0	0	0
573	Fungi	Basidiomycota	Agaricomycetes	Agaricales	Psathyrellaceae	Psathyrella		d:Fungi,p:Basidiomycota,c:Agaricomycetes,o:Agaricales,f:Psathyrellaceae,g:Psathyrella	0	0	0	0	12	0	0	0	0	0	0	0	0	0	0	0	0	0	0	0	0	0	1358	40	2	88	388	2743	4	4878	434	1287	14	94	42	67	1	142	334	101	11
574	Fungi	Basidiomycota	Agaricomycetes	Agaricales	Psathyrellaceae			d:Fungi,p:Basidiomycota,c:Agaricomycetes,o:Agaricales,f:Psathyrellaceae	0	0	0	0	0	0	0	0	0	0	0	0	0	0	0	0	0	0	0	0	0	0	0	0	0	0	0	0	0	0	0	0	0	10	0	0	0	0	8	0	24
575	Fungi	Basidiomycota	Agaricomycetes	Agaricales	Pterulaceae			d:Fungi,p:Basidiomycota,c:Agaricomycetes,o:Agaricales,f:Pterulaceae	0	0	0	0	0	0	0	0	0	0	0	0	0	0	0	0	0	0	0	0	0	0	0	0	0	0	0	0	0	0	0	0	0	0	0	0	0	0	0	0	0
576	Fungi	Basidiomycota	Agaricomycetes	Agaricales	Schizophyllaceae	Schizophyllum	Schizophyllum commune	d:Fungi,p:Basidiomycota,c:Agaricomycetes,o:Agaricales,f:Schizophyllaceae,g:Schizophyllum,s:Schizophyllum_commune	0	0	0	0	0	0	0	0	10	0	0	0	0	0	0	23	0	0	0	0	0	0	0	0	0	0	0	0	0	0	0	0	0	0	0	0	0	0	0	0	0
577	Fungi	Basidiomycota	Agaricomycetes	Agaricales	Schizophyllaceae	Schizophyllum		d:Fungi,p:Basidiomycota,c:Agaricomycetes,o:Agaricales,f:Schizophyllaceae,g:Schizophyllum	0	0	0	0	0	0	0	0	0	0	0	0	0	0	0	0	0	0	0	0	0	0	2	5	0	0	16	0	7	0	0	0	0	219	33	31	1	42	54	5	17
578	Fungi	Basidiomycota	Agaricomycetes	Agaricales	Strophariaceae	Deconica		d:Fungi,p:Basidiomycota,c:Agaricomycetes,o:Agaricales,f:Strophariaceae,g:Deconica	0	0	0	0	0	0	0	0	0	0	0	0	0	0	0	0	0	0	0	0	0	0	0	0	0	0	0	0	0	0	0	0	0	0	0	0	0	0	10	0	0
579	Fungi	Basidiomycota	Agaricomycetes	Agaricales	Strophariaceae	Hypholoma	Hypholoma subericaeum	d:Fungi,p:Basidiomycota,c:Agaricomycetes,o:Agaricales,f:Strophariaceae,g:Hypholoma,s:Hypholoma_subericaeum	0	0	0	0	0	0	0	0	0	0	0	0	0	0	0	0	0	0	0	0	0	0	0	0	0	0	0	0	0	0	0	0	0	0	0	0	0	0	0	0	0
580	Fungi	Basidiomycota	Agaricomycetes	Agaricales				d:Fungi,p:Basidiomycota,c:Agaricomycetes,o:Agaricales	13	0	0	0	0	0	0	0	0	0	0	32	0	0	0	50	0	3	0	0	0	0	5	83	251	435	19	11	106	9	11	5	9	17	22	36	0	61	35	2589	86
581	Fungi	Basidiomycota	Agaricomycetes	Auriculariales	Auriculariaceae	Auricularia		d:Fungi,p:Basidiomycota,c:Agaricomycetes,o:Auriculariales,f:Auriculariaceae,g:Auricularia	0	0	0	0	0	0	0	0	0	0	0	0	0	0	0	0	0	0	0	0	0	0	0	0	0	0	0	0	0	0	0	0	0	79	0	0	0	0	0	0	46
582	Fungi	Basidiomycota	Agaricomycetes	Auriculariales	Auriculariaceae	Eichleriella		d:Fungi,p:Basidiomycota,c:Agaricomycetes,o:Auriculariales,f:Auriculariaceae,g:Eichleriella	0	0	0	0	0	0	0	0	0	0	0	0	0	0	0	0	0	0	0	0	0	0	0	0	0	0	0	0	19	0	0	0	0	0	8	7	2	0	19	0	20
583	Fungi	Basidiomycota	Agaricomycetes	Auriculariales	Auriculariaceae			d:Fungi,p:Basidiomycota,c:Agaricomycetes,o:Auriculariales,f:Auriculariaceae	0	0	0	0	0	0	0	0	0	0	0	0	0	0	0	0	0	0	0	0	0	0	0	1	0	0	0	0	29	0	0	0	0	0	0	0	0	0	83	0	39
584	Fungi	Basidiomycota	Agaricomycetes	Auriculariales	Auriculariales fam Incertae sedis	Adustochaete	Adustochaete rava	d:Fungi,p:Basidiomycota,c:Agaricomycetes,o:Auriculariales,f:Auriculariales_fam_Incertae_sedis,g:Adustochaete,s:Adustochaete_rava	0	0	0	0	0	0	0	0	0	0	0	0	0	0	0	0	0	0	0	0	0	0	0	0	0	0	0	0	0	0	0	0	0	0	0	0	0	103	0	0	0
585	Fungi	Basidiomycota	Agaricomycetes	Auriculariales				d:Fungi,p:Basidiomycota,c:Agaricomycetes,o:Auriculariales	0	0	0	0	0	0	0	0	0	0	0	0	0	0	0	0	0	0	0	0	0	0	0	0	0	0	0	0	0	0	0	0	0	0	0	0	0	0	0	0	0
586	Fungi	Basidiomycota	Agaricomycetes	Boletales	Boletales fam Incertae sedis	Buchwaldoboletus	Buchwaldoboletus xylophilus	d:Fungi,p:Basidiomycota,c:Agaricomycetes,o:Boletales,f:Boletales_fam_Incertae_sedis,g:Buchwaldoboletus,s:Buchwaldoboletus_xylophilus	0	0	0	0	0	0	0	0	0	0	0	0	0	0	0	0	0	0	0	0	0	0	0	0	0	0	0	0	0	0	0	0	0	0	0	0	0	0	0	0	0
587	Fungi	Basidiomycota	Agaricomycetes	Boletales	Coniophoraceae	Coniophora	Coniophora prasinoides	d:Fungi,p:Basidiomycota,c:Agaricomycetes,o:Boletales,f:Coniophoraceae,g:Coniophora,s:Coniophora_prasinoides	0	0	0	0	0	0	0	0	0	0	0	0	0	0	0	0	0	0	0	0	0	0	0	0	0	0	0	0	0	0	0	0	0	0	0	0	0	0	0	0	0
588	Fungi	Basidiomycota	Agaricomycetes	Boletales	Sclerodermataceae	Pisolithus		d:Fungi,p:Basidiomycota,c:Agaricomycetes,o:Boletales,f:Sclerodermataceae,g:Pisolithus	0	0	0	0	0	0	0	0	0	0	0	0	0	0	0	0	0	0	0	0	0	0	0	0	0	0	0	0	0	0	0	0	0	10	0	0	0	0	0	0	0
589	Fungi	Basidiomycota	Agaricomycetes	Boletales	Sclerodermataceae	Scleroderma	Scleroderma yunnanense	d:Fungi,p:Basidiomycota,c:Agaricomycetes,o:Boletales,f:Sclerodermataceae,g:Scleroderma,s:Scleroderma_yunnanense	0	0	0	0	0	0	0	0	0	0	0	0	0	0	0	0	0	0	0	0	0	0	0	0	0	0	0	0	0	0	0	0	0	0	0	0	0	0	0	0	0
590	Fungi	Basidiomycota	Agaricomycetes	Boletales	Sclerodermataceae	Scleroderma		d:Fungi,p:Basidiomycota,c:Agaricomycetes,o:Boletales,f:Sclerodermataceae,g:Scleroderma	0	0	0	0	0	0	0	0	0	0	0	0	0	0	0	0	0	0	0	0	0	0	0	0	0	0	0	0	0	0	0	0	0	0	0	0	0	0	0	0	0
591	Fungi	Basidiomycota	Agaricomycetes	Boletales	Serpulaceae	Serpula		d:Fungi,p:Basidiomycota,c:Agaricomycetes,o:Boletales,f:Serpulaceae,g:Serpula	0	0	0	0	0	0	0	0	0	0	0	0	0	0	0	0	0	0	0	0	0	0	0	0	0	0	0	0	0	0	0	0	0	1	14	0	0	0	7	0	0
592	Fungi	Basidiomycota	Agaricomycetes	Boletales	Serpulaceae			d:Fungi,p:Basidiomycota,c:Agaricomycetes,o:Boletales,f:Serpulaceae	0	0	0	0	0	0	0	0	0	0	0	0	0	0	0	0	0	0	0	0	0	0	0	0	0	0	0	0	0	0	0	0	0	0	0	0	0	0	0	0	0
593	Fungi	Basidiomycota	Agaricomycetes	Boletales	Suillaceae	Suillus	Suillus granulatus	d:Fungi,p:Basidiomycota,c:Agaricomycetes,o:Boletales,f:Suillaceae,g:Suillus,s:Suillus_granulatus	0	0	0	0	0	0	0	0	0	0	0	0	0	0	0	0	0	0	0	0	0	0	0	0	0	0	0	0	0	0	0	0	0	0	0	0	0	19	0	0	0
594	Fungi	Basidiomycota	Agaricomycetes	Boletales				d:Fungi,p:Basidiomycota,c:Agaricomycetes,o:Boletales	0	0	0	0	0	0	0	0	0	0	0	0	0	0	0	0	0	0	0	0	0	0	0	0	0	0	0	0	0	0	0	0	0	31	0	0	0	0	0	0	0
595	Fungi	Basidiomycota	Agaricomycetes	Cantharellales	Ceratobasidiaceae			d:Fungi,p:Basidiomycota,c:Agaricomycetes,o:Cantharellales,f:Ceratobasidiaceae	0	0	0	0	0	0	0	0	0	0	0	0	0	0	0	0	0	0	0	0	0	0	0	0	0	0	0	0	0	0	0	0	0	0	0	0	0	19	0	0	0
596	Fungi	Basidiomycota	Agaricomycetes	Cantharellales				d:Fungi,p:Basidiomycota,c:Agaricomycetes,o:Cantharellales	0	0	0	0	0	0	0	0	0	0	0	0	0	0	0	0	0	0	0	0	0	0	0	0	0	0	0	0	0	0	0	0	0	0	0	0	0	0	0	0	0
597	Fungi	Basidiomycota	Agaricomycetes	Corticiales	Corticiaceae	Limonomyces		d:Fungi,p:Basidiomycota,c:Agaricomycetes,o:Corticiales,f:Corticiaceae,g:Limonomyces	0	0	0	0	0	0	0	0	0	0	0	0	0	0	0	0	0	0	0	0	0	0	0	0	0	0	0	0	0	0	0	0	0	0	0	0	0	0	0	0	21
598	Fungi	Basidiomycota	Agaricomycetes	Gloeophyllales	Gloeophyllaceae	Gloeophyllum	Gloeophyllum trabeum	d:Fungi,p:Basidiomycota,c:Agaricomycetes,o:Gloeophyllales,f:Gloeophyllaceae,g:Gloeophyllum,s:Gloeophyllum_trabeum	0	0	0	0	0	0	0	0	0	0	0	0	0	0	0	0	0	0	0	0	0	0	0	0	0	0	0	0	0	0	0	0	0	38	0	0	0	0	0	0	0
599	Fungi	Basidiomycota	Agaricomycetes	Hymenochaetales	Hymenochaetaceae	Fulvifomes	Fulvifomes halophilus	d:Fungi,p:Basidiomycota,c:Agaricomycetes,o:Hymenochaetales,f:Hymenochaetaceae,g:Fulvifomes,s:Fulvifomes_halophilus	0	0	0	0	0	0	0	0	0	0	0	0	0	0	0	0	0	0	0	0	0	0	0	0	0	0	0	0	0	0	0	0	0	0	0	0	0	0	0	0	0
600	Fungi	Basidiomycota	Agaricomycetes	Hymenochaetales	Hymenochaetaceae	Hymenochaete		d:Fungi,p:Basidiomycota,c:Agaricomycetes,o:Hymenochaetales,f:Hymenochaetaceae,g:Hymenochaete	0	0	0	0	0	0	0	0	0	0	0	0	0	0	0	0	0	0	0	0	0	0	0	0	0	0	0	0	0	0	0	0	0	11	0	0	0	0	0	0	0
601	Fungi	Basidiomycota	Agaricomycetes	Hymenochaetales	Hymenochaetaceae	Phylloporia		d:Fungi,p:Basidiomycota,c:Agaricomycetes,o:Hymenochaetales,f:Hymenochaetaceae,g:Phylloporia	0	0	0	0	0	0	0	0	0	0	0	0	0	0	0	0	0	0	0	0	0	0	0	0	0	0	0	0	0	0	0	0	0	0	0	0	0	0	0	0	0
602	Fungi	Basidiomycota	Agaricomycetes	Hymenochaetales	Hymenochaetaceae			d:Fungi,p:Basidiomycota,c:Agaricomycetes,o:Hymenochaetales,f:Hymenochaetaceae	0	0	0	0	0	0	0	0	0	0	0	0	0	0	0	0	0	0	0	0	0	0	0	0	0	0	0	0	0	0	0	0	0	0	0	0	0	0	0	0	0
603	Fungi	Basidiomycota	Agaricomycetes	Hymenochaetales	Hymenochaetales fam Incertae sedis	Trichaptum	Trichaptum byssogenum	d:Fungi,p:Basidiomycota,c:Agaricomycetes,o:Hymenochaetales,f:Hymenochaetales_fam_Incertae_sedis,g:Trichaptum,s:Trichaptum_byssogenum	0	0	0	0	0	0	0	0	0	0	0	0	0	0	0	0	0	0	0	0	0	0	0	0	0	0	0	0	0	0	0	0	0	0	0	0	0	0	0	0	0
604	Fungi	Basidiomycota	Agaricomycetes	Hymenochaetales	Hymenochaetales fam Incertae sedis	Trichaptum		d:Fungi,p:Basidiomycota,c:Agaricomycetes,o:Hymenochaetales,f:Hymenochaetales_fam_Incertae_sedis,g:Trichaptum	0	0	0	0	0	0	0	0	0	0	0	0	0	0	0	0	0	0	0	0	0	0	0	0	0	0	0	0	0	0	0	0	0	0	0	0	0	0	0	0	0
605	Fungi	Basidiomycota	Agaricomycetes	Hymenochaetales	Schizoporaceae	Lyomyces	Lyomyces microfasciculatus	d:Fungi,p:Basidiomycota,c:Agaricomycetes,o:Hymenochaetales,f:Schizoporaceae,g:Lyomyces,s:Lyomyces_microfasciculatus	0	0	0	0	0	0	0	0	0	0	0	0	0	0	0	0	0	0	0	0	0	0	0	0	0	0	0	0	0	0	0	0	0	0	0	0	0	0	3	0	0
606	Fungi	Basidiomycota	Agaricomycetes	Hymenochaetales	Schizoporaceae	Lyomyces		d:Fungi,p:Basidiomycota,c:Agaricomycetes,o:Hymenochaetales,f:Schizoporaceae,g:Lyomyces	0	0	0	0	0	0	0	0	0	0	0	0	0	0	0	0	0	0	0	0	0	0	0	0	0	0	0	0	0	0	0	0	0	0	0	0	0	0	0	0	0
607	Fungi	Basidiomycota	Agaricomycetes	Hymenochaetales				d:Fungi,p:Basidiomycota,c:Agaricomycetes,o:Hymenochaetales	0	0	0	0	0	0	0	0	0	0	0	0	0	0	0	0	0	0	0	0	0	0	0	0	0	0	0	0	0	0	0	0	0	0	0	0	0	0	0	0	12
608	Fungi	Basidiomycota	Agaricomycetes	Phallales	Phallaceae	Phallus	Phallus chiangmaiensis	d:Fungi,p:Basidiomycota,c:Agaricomycetes,o:Phallales,f:Phallaceae,g:Phallus,s:Phallus_chiangmaiensis	0	0	0	0	0	0	0	0	0	0	0	0	0	0	0	0	0	0	0	0	0	0	0	0	0	0	0	0	0	0	0	0	0	0	0	1	1	14	0	0	0
609	Fungi	Basidiomycota	Agaricomycetes	Phallales	Phallaceae			d:Fungi,p:Basidiomycota,c:Agaricomycetes,o:Phallales,f:Phallaceae	0	0	0	0	0	0	0	0	0	0	0	0	0	0	0	0	0	0	0	0	0	0	0	0	0	0	0	0	0	0	0	0	0	0	40	0	0	0	0	0	0
610	Fungi	Basidiomycota	Agaricomycetes	Polyporales	Cerrenaceae	Pseudolagarobasidium		d:Fungi,p:Basidiomycota,c:Agaricomycetes,o:Polyporales,f:Cerrenaceae,g:Pseudolagarobasidium	0	0	0	0	0	0	0	0	0	0	0	0	0	0	0	0	0	0	0	0	0	0	0	0	0	0	0	0	0	0	0	0	0	0	0	0	0	0	38	0	0
611	Fungi	Basidiomycota	Agaricomycetes	Polyporales	Ganodermataceae	Ganoderma	Ganoderma enigmaticum	d:Fungi,p:Basidiomycota,c:Agaricomycetes,o:Polyporales,f:Ganodermataceae,g:Ganoderma,s:Ganoderma_enigmaticum	0	0	0	0	0	0	0	0	0	0	0	0	0	0	0	0	0	0	0	0	0	0	0	0	0	0	0	0	0	0	0	0	0	0	0	0	0	0	0	0	0
612	Fungi	Basidiomycota	Agaricomycetes	Polyporales	Ganodermataceae	Ganoderma	Ganoderma mbrekobenum	d:Fungi,p:Basidiomycota,c:Agaricomycetes,o:Polyporales,f:Ganodermataceae,g:Ganoderma,s:Ganoderma_mbrekobenum	0	0	0	0	0	0	0	0	0	0	0	0	0	0	0	0	0	0	0	0	0	0	0	0	0	0	0	0	0	0	0	0	0	0	0	0	0	0	0	0	0
613	Fungi	Basidiomycota	Agaricomycetes	Polyporales	Ganodermataceae	Ganoderma	Ganoderma ryvardenii	d:Fungi,p:Basidiomycota,c:Agaricomycetes,o:Polyporales,f:Ganodermataceae,g:Ganoderma,s:Ganoderma_ryvardenii	0	0	0	0	0	0	0	0	0	0	0	0	0	0	0	0	0	0	0	0	0	0	0	0	0	0	0	0	0	0	0	0	0	0	0	0	0	0	0	0	0
614	Fungi	Basidiomycota	Agaricomycetes	Polyporales	Ganodermataceae	Ganoderma		d:Fungi,p:Basidiomycota,c:Agaricomycetes,o:Polyporales,f:Ganodermataceae,g:Ganoderma	0	0	0	0	0	0	21	0	0	20	0	0	0	0	0	0	0	0	0	0	57	0	0	0	1	0	0	0	0	0	0	0	0	15	0	18	0	0	16	0	0
615	Fungi	Basidiomycota	Agaricomycetes	Polyporales	Ganodermataceae			d:Fungi,p:Basidiomycota,c:Agaricomycetes,o:Polyporales,f:Ganodermataceae	0	0	0	0	0	0	0	0	0	0	0	0	0	0	0	0	0	0	0	0	0	0	0	0	0	0	0	0	0	0	0	0	0	0	0	0	0	0	0	0	0
616	Fungi	Basidiomycota	Agaricomycetes	Polyporales	Hyphodermataceae	Hyphoderma	Hyphoderma weishanense	d:Fungi,p:Basidiomycota,c:Agaricomycetes,o:Polyporales,f:Hyphodermataceae,g:Hyphoderma,s:Hyphoderma_weishanense	0	0	0	0	0	0	0	0	0	0	0	0	0	0	0	0	0	0	0	0	0	0	0	0	0	0	0	0	0	0	0	0	0	0	0	0	0	0	0	0	0
617	Fungi	Basidiomycota	Agaricomycetes	Polyporales	Hyphodermataceae	Hyphoderma		d:Fungi,p:Basidiomycota,c:Agaricomycetes,o:Polyporales,f:Hyphodermataceae,g:Hyphoderma	0	0	0	0	0	0	0	0	0	0	0	0	0	0	0	0	0	0	0	0	0	0	0	0	0	0	0	0	0	0	0	0	0	8	0	0	0	0	0	0	17
618	Fungi	Basidiomycota	Agaricomycetes	Polyporales	Irpicaceae	Ceriporia	Ceriporia viridans	d:Fungi,p:Basidiomycota,c:Agaricomycetes,o:Polyporales,f:Irpicaceae,g:Ceriporia,s:Ceriporia_viridans	0	0	0	0	0	0	0	0	0	0	0	0	0	0	0	0	0	0	0	0	0	0	0	0	0	0	0	0	0	0	0	0	0	28	0	0	0	0	0	1	0
619	Fungi	Basidiomycota	Agaricomycetes	Polyporales	Irpicaceae	Efibula	Efibula matsuensis	d:Fungi,p:Basidiomycota,c:Agaricomycetes,o:Polyporales,f:Irpicaceae,g:Efibula,s:Efibula_matsuensis	0	0	0	0	0	0	0	0	0	0	0	0	0	0	0	0	0	0	0	0	0	0	0	0	0	0	0	0	0	0	0	0	0	0	0	4	0	0	18	0	0
620	Fungi	Basidiomycota	Agaricomycetes	Polyporales	Irpicaceae	Irpex	Irpex laceratus	d:Fungi,p:Basidiomycota,c:Agaricomycetes,o:Polyporales,f:Irpicaceae,g:Irpex,s:Irpex_laceratus	0	0	0	0	0	0	0	0	0	0	0	0	0	0	0	0	0	0	0	0	0	0	0	0	0	0	0	0	0	0	0	0	0	0	0	0	0	0	11	0	0
621	Fungi	Basidiomycota	Agaricomycetes	Polyporales	Irpicaceae	Irpex		d:Fungi,p:Basidiomycota,c:Agaricomycetes,o:Polyporales,f:Irpicaceae,g:Irpex	0	0	0	0	0	0	0	0	0	0	0	0	0	0	0	0	0	0	0	0	0	0	0	0	0	0	1	0	0	1	0	0	0	0	8	17	0	20	3	0	10
622	Fungi	Basidiomycota	Agaricomycetes	Polyporales	Meruliaceae	Mycoaciella		d:Fungi,p:Basidiomycota,c:Agaricomycetes,o:Polyporales,f:Meruliaceae,g:Mycoaciella	0	0	0	0	0	0	0	0	0	0	0	0	0	0	0	0	0	0	0	0	0	0	0	0	0	0	0	0	0	0	0	0	0	0	0	0	0	0	0	0	0
623	Fungi	Basidiomycota	Agaricomycetes	Polyporales	Meruliaceae	Phlebia	Phlebia subochracea	d:Fungi,p:Basidiomycota,c:Agaricomycetes,o:Polyporales,f:Meruliaceae,g:Phlebia,s:Phlebia_subochracea	0	0	0	0	0	0	0	0	0	0	0	0	0	0	0	0	0	0	0	0	0	0	0	0	0	0	0	0	0	0	0	0	0	0	0	0	0	0	0	0	0
624	Fungi	Basidiomycota	Agaricomycetes	Polyporales	Meruliaceae	Phlebia	Phlebia subserialis	d:Fungi,p:Basidiomycota,c:Agaricomycetes,o:Polyporales,f:Meruliaceae,g:Phlebia,s:Phlebia_subserialis	0	0	0	0	0	0	0	0	0	0	0	0	0	0	0	0	0	0	0	0	0	0	0	0	0	0	0	0	0	0	0	0	0	0	0	0	0	0	0	0	0
625	Fungi	Basidiomycota	Agaricomycetes	Polyporales	Meruliaceae	Phlebia		d:Fungi,p:Basidiomycota,c:Agaricomycetes,o:Polyporales,f:Meruliaceae,g:Phlebia	0	0	0	0	0	0	0	0	0	0	0	0	0	0	0	0	0	0	0	0	0	0	0	0	0	0	0	1	0	0	0	0	0	0	20	0	0	0	16	0	22
626	Fungi	Basidiomycota	Agaricomycetes	Polyporales	Meruliaceae	Scopuloides		d:Fungi,p:Basidiomycota,c:Agaricomycetes,o:Polyporales,f:Meruliaceae,g:Scopuloides	0	0	0	0	0	0	0	0	0	0	0	0	0	0	0	0	0	0	0	0	0	0	0	0	0	0	0	0	0	0	0	0	0	0	0	0	0	0	0	0	0
627	Fungi	Basidiomycota	Agaricomycetes	Polyporales	Meruliaceae			d:Fungi,p:Basidiomycota,c:Agaricomycetes,o:Polyporales,f:Meruliaceae	0	0	0	0	0	0	0	0	0	0	0	0	0	0	0	0	0	0	0	0	0	0	0	0	0	0	0	0	0	0	0	0	0	0	0	0	0	0	13	0	0
628	Fungi	Basidiomycota	Agaricomycetes	Polyporales	Panaceae	Cymatoderma		d:Fungi,p:Basidiomycota,c:Agaricomycetes,o:Polyporales,f:Panaceae,g:Cymatoderma	0	0	0	0	0	0	0	0	0	0	0	0	0	0	0	0	0	0	0	0	0	0	0	0	0	0	0	0	0	0	0	0	0	0	0	0	0	51	0	0	0
629	Fungi	Basidiomycota	Agaricomycetes	Polyporales	Phanerochaetaceae	Bjerkandera		d:Fungi,p:Basidiomycota,c:Agaricomycetes,o:Polyporales,f:Phanerochaetaceae,g:Bjerkandera	0	0	0	0	0	0	0	0	0	0	0	0	0	0	0	0	0	0	0	0	0	0	0	0	0	0	0	0	0	0	0	0	0	0	0	0	0	0	0	0	0
630	Fungi	Basidiomycota	Agaricomycetes	Polyporales	Phanerochaetaceae	Odontoefibula		d:Fungi,p:Basidiomycota,c:Agaricomycetes,o:Polyporales,f:Phanerochaetaceae,g:Odontoefibula	0	0	0	0	0	0	0	0	0	0	0	0	0	0	0	0	0	0	0	0	0	0	0	0	0	0	0	0	0	0	0	0	0	0	21	21	0	0	27	0	0
631	Fungi	Basidiomycota	Agaricomycetes	Polyporales	Phanerochaetaceae	Phanerochaete	Phanerochaete livescens	d:Fungi,p:Basidiomycota,c:Agaricomycetes,o:Polyporales,f:Phanerochaetaceae,g:Phanerochaete,s:Phanerochaete_livescens	0	0	0	0	0	0	0	0	0	0	0	0	0	0	0	0	0	0	0	70	0	0	0	0	0	0	0	0	0	0	0	0	0	0	0	0	0	0	0	0	0
632	Fungi	Basidiomycota	Agaricomycetes	Polyporales	Phanerochaetaceae	Phanerochaete		d:Fungi,p:Basidiomycota,c:Agaricomycetes,o:Polyporales,f:Phanerochaetaceae,g:Phanerochaete	0	0	0	0	0	0	0	0	0	0	0	0	0	0	0	0	0	0	0	0	0	0	0	0	0	0	0	0	0	0	0	0	0	0	0	0	0	0	0	4	0
633	Fungi	Basidiomycota	Agaricomycetes	Polyporales	Phanerochaetaceae	Phlebiopsis		d:Fungi,p:Basidiomycota,c:Agaricomycetes,o:Polyporales,f:Phanerochaetaceae,g:Phlebiopsis	0	0	0	0	0	0	0	0	0	0	0	0	0	0	0	0	0	0	0	0	0	0	0	0	0	0	0	0	0	0	0	0	0	0	0	0	0	0	0	0	0
634	Fungi	Basidiomycota	Agaricomycetes	Polyporales	Phanerochaetaceae			d:Fungi,p:Basidiomycota,c:Agaricomycetes,o:Polyporales,f:Phanerochaetaceae	0	0	0	0	0	0	0	0	0	0	0	0	0	0	0	0	0	0	0	0	0	0	0	0	0	0	0	0	0	0	0	0	0	0	0	0	0	0	0	0	0
635	Fungi	Basidiomycota	Agaricomycetes	Polyporales	Podoscyphaceae	Hypochnicium		d:Fungi,p:Basidiomycota,c:Agaricomycetes,o:Polyporales,f:Podoscyphaceae,g:Hypochnicium	0	0	0	0	0	0	0	0	0	0	0	0	0	0	0	0	0	0	0	0	0	0	0	0	0	0	0	0	0	0	0	0	0	0	0	7	0	11	0	0	0
636	Fungi	Basidiomycota	Agaricomycetes	Polyporales	Polyporaceae	Coriolopsis		d:Fungi,p:Basidiomycota,c:Agaricomycetes,o:Polyporales,f:Polyporaceae,g:Coriolopsis	0	0	0	0	0	0	0	0	0	0	0	0	0	0	0	0	0	0	0	0	0	0	0	0	0	0	0	0	0	0	0	0	0	0	18	0	0	0	0	0	69
637	Fungi	Basidiomycota	Agaricomycetes	Polyporales	Polyporaceae	Earliella	Earliella scabrosa	d:Fungi,p:Basidiomycota,c:Agaricomycetes,o:Polyporales,f:Polyporaceae,g:Earliella,s:Earliella_scabrosa	0	0	0	0	0	0	0	0	0	0	0	0	0	0	0	0	0	0	0	0	0	0	0	0	0	0	19	0	0	0	0	0	0	0	0	0	0	0	12	0	84
638	Fungi	Basidiomycota	Agaricomycetes	Polyporales	Polyporaceae	Grammothele		d:Fungi,p:Basidiomycota,c:Agaricomycetes,o:Polyporales,f:Polyporaceae,g:Grammothele	0	0	0	0	0	0	0	0	0	0	0	0	0	0	0	0	0	0	0	0	0	0	0	0	0	0	0	0	0	0	0	0	0	0	0	0	0	77	0	0	0
639	Fungi	Basidiomycota	Agaricomycetes	Polyporales	Polyporaceae	Hexagonia	Hexagonia tenuis	d:Fungi,p:Basidiomycota,c:Agaricomycetes,o:Polyporales,f:Polyporaceae,g:Hexagonia,s:Hexagonia_tenuis	0	0	0	0	0	0	0	0	0	0	0	0	0	0	0	0	0	0	0	0	0	0	0	0	0	0	0	0	0	0	0	0	0	0	0	0	0	0	0	0	0
640	Fungi	Basidiomycota	Agaricomycetes	Polyporales	Polyporaceae	Lentinus		d:Fungi,p:Basidiomycota,c:Agaricomycetes,o:Polyporales,f:Polyporaceae,g:Lentinus	0	0	0	0	0	0	0	0	0	0	0	0	0	0	0	0	0	0	0	0	0	0	0	0	0	0	0	0	0	0	0	0	0	0	0	0	0	0	0	0	12
641	Fungi	Basidiomycota	Agaricomycetes	Polyporales	Polyporaceae	Lopharia	Lopharia ayresii	d:Fungi,p:Basidiomycota,c:Agaricomycetes,o:Polyporales,f:Polyporaceae,g:Lopharia,s:Lopharia_ayresii	0	0	0	0	0	0	0	0	0	0	0	0	0	0	0	0	0	0	0	0	0	0	0	0	0	0	0	0	0	0	0	0	0	0	0	0	0	24	0	0	0
642	Fungi	Basidiomycota	Agaricomycetes	Polyporales	Polyporaceae	Trametes	Trametes cubensis	d:Fungi,p:Basidiomycota,c:Agaricomycetes,o:Polyporales,f:Polyporaceae,g:Trametes,s:Trametes_cubensis	0	0	0	0	0	0	0	0	0	0	0	0	0	0	0	0	0	0	0	0	0	0	0	0	0	0	0	0	0	0	0	0	0	28	4	0	0	31	0	2	11
643	Fungi	Basidiomycota	Agaricomycetes	Polyporales	Polyporaceae	Trametes	Trametes trogii	d:Fungi,p:Basidiomycota,c:Agaricomycetes,o:Polyporales,f:Polyporaceae,g:Trametes,s:Trametes_trogii	0	0	0	0	0	0	0	0	0	15	0	0	0	0	0	31	0	0	0	0	0	0	0	0	0	0	0	0	0	0	0	0	0	0	0	0	0	0	0	0	0
644	Fungi	Basidiomycota	Agaricomycetes	Polyporales	Polyporaceae	Trametes		d:Fungi,p:Basidiomycota,c:Agaricomycetes,o:Polyporales,f:Polyporaceae,g:Trametes	0	0	0	0	0	0	0	0	0	0	0	0	0	0	0	0	0	0	0	0	0	0	0	0	0	0	0	0	0	0	0	0	0	0	0	0	0	0	0	0	0
645	Fungi	Basidiomycota	Agaricomycetes	Polyporales	Polyporaceae	Truncospora	Truncospora macrospora	d:Fungi,p:Basidiomycota,c:Agaricomycetes,o:Polyporales,f:Polyporaceae,g:Truncospora,s:Truncospora_macrospora	0	0	0	0	0	0	0	0	0	0	0	0	0	0	0	0	0	0	0	0	0	0	0	0	0	0	0	0	0	0	0	0	0	0	0	0	0	0	0	0	18
646	Fungi	Basidiomycota	Agaricomycetes	Polyporales	Polyporaceae			d:Fungi,p:Basidiomycota,c:Agaricomycetes,o:Polyporales,f:Polyporaceae	0	0	0	0	0	0	0	0	0	0	0	0	0	0	0	0	0	0	0	0	0	0	0	0	1	0	0	3	0	0	0	1	0	34	0	4	0	34	125	0	95
647	Fungi	Basidiomycota	Agaricomycetes	Polyporales	Polyporales fam Incertae sedis	Auriporia	Auriporia aurulenta	d:Fungi,p:Basidiomycota,c:Agaricomycetes,o:Polyporales,f:Polyporales_fam_Incertae_sedis,g:Auriporia,s:Auriporia_aurulenta	0	0	0	0	0	0	0	0	0	0	0	0	0	0	0	0	0	0	0	0	0	0	0	0	0	0	0	0	0	0	0	0	0	0	0	0	0	0	0	0	12
648	Fungi	Basidiomycota	Agaricomycetes	Polyporales	Steccherinaceae	Steccherinum		d:Fungi,p:Basidiomycota,c:Agaricomycetes,o:Polyporales,f:Steccherinaceae,g:Steccherinum	0	0	0	0	0	0	0	0	0	0	0	0	0	0	0	0	0	0	0	0	0	0	0	0	0	0	0	0	0	0	0	0	0	0	0	0	0	0	0	0	0
649	Fungi	Basidiomycota	Agaricomycetes	Polyporales	Steccherinaceae			d:Fungi,p:Basidiomycota,c:Agaricomycetes,o:Polyporales,f:Steccherinaceae	0	0	0	0	0	0	0	0	0	0	0	0	0	0	0	0	0	0	0	0	0	0	0	0	0	0	0	0	0	0	0	0	0	0	0	0	0	0	0	0	0
650	Fungi	Basidiomycota	Agaricomycetes	Polyporales				d:Fungi,p:Basidiomycota,c:Agaricomycetes,o:Polyporales	0	0	0	0	0	0	0	0	0	0	0	37	0	0	0	0	0	0	0	0	0	0	0	0	1	0	0	0	0	0	0	0	0	46	4	0	0	56	53	0	177
651	Fungi	Basidiomycota	Agaricomycetes	Russulales	Lachnocladiaceae			d:Fungi,p:Basidiomycota,c:Agaricomycetes,o:Russulales,f:Lachnocladiaceae	0	0	0	0	0	0	0	0	0	0	0	0	0	0	0	0	0	0	0	0	0	0	0	0	0	0	0	0	0	0	0	0	0	0	0	0	0	0	0	0	0
652	Fungi	Basidiomycota	Agaricomycetes	Russulales	Peniophoraceae	Duportella	Duportella kuehneroides	d:Fungi,p:Basidiomycota,c:Agaricomycetes,o:Russulales,f:Peniophoraceae,g:Duportella,s:Duportella_kuehneroides	0	0	0	0	0	0	0	0	0	0	0	0	0	0	0	0	0	0	0	0	0	0	0	0	0	0	0	0	0	0	0	0	0	0	0	0	0	0	0	0	0
653	Fungi	Basidiomycota	Agaricomycetes	Russulales	Peniophoraceae	Peniophora	Peniophora malaiensis	d:Fungi,p:Basidiomycota,c:Agaricomycetes,o:Russulales,f:Peniophoraceae,g:Peniophora,s:Peniophora_malaiensis	0	0	0	0	0	0	0	0	0	0	0	0	0	0	0	0	0	0	0	0	0	0	0	0	0	0	0	0	0	0	0	1	0	37	24	0	0	0	16	0	0
654	Fungi	Basidiomycota	Agaricomycetes	Russulales	Peniophoraceae	Peniophora	Peniophora molesta	d:Fungi,p:Basidiomycota,c:Agaricomycetes,o:Russulales,f:Peniophoraceae,g:Peniophora,s:Peniophora_molesta	0	0	0	0	0	0	0	0	0	0	0	0	0	0	0	0	0	0	0	0	0	0	0	0	0	0	0	0	0	0	0	0	0	0	0	0	0	0	0	0	0
655	Fungi	Basidiomycota	Agaricomycetes	Russulales	Peniophoraceae			d:Fungi,p:Basidiomycota,c:Agaricomycetes,o:Russulales,f:Peniophoraceae	0	0	0	0	0	0	0	0	0	0	0	0	0	0	0	0	0	0	0	0	0	0	0	0	0	0	0	0	0	0	0	0	0	29	0	0	0	0	17	0	0
656	Fungi	Basidiomycota	Agaricomycetes	Russulales	Russulaceae	Lactarius		d:Fungi,p:Basidiomycota,c:Agaricomycetes,o:Russulales,f:Russulaceae,g:Lactarius	0	0	0	0	0	0	10	0	0	0	0	0	0	0	0	0	0	0	0	0	0	0	0	0	0	0	0	0	0	0	0	0	0	0	0	0	0	0	0	0	0
657	Fungi	Basidiomycota	Agaricomycetes	Russulales				d:Fungi,p:Basidiomycota,c:Agaricomycetes,o:Russulales	0	0	0	0	0	0	0	0	0	0	0	0	0	0	0	0	0	0	0	0	0	0	0	0	0	0	0	0	0	0	0	0	0	0	0	0	0	0	11	0	0
658	Fungi	Basidiomycota	Agaricomycetes	Sebacinales	Sebacinaceae	Sebacina		d:Fungi,p:Basidiomycota,c:Agaricomycetes,o:Sebacinales,f:Sebacinaceae,g:Sebacina	0	0	0	0	0	0	0	0	0	0	0	0	0	0	0	0	0	0	0	0	0	0	0	0	0	0	0	0	0	0	0	0	0	34	0	0	0	0	0	0	0
659	Fungi	Basidiomycota	Agaricomycetes	Sebacinales	Serendipitaceae			d:Fungi,p:Basidiomycota,c:Agaricomycetes,o:Sebacinales,f:Serendipitaceae	0	0	61	0	0	0	10	0	0	0	0	0	0	0	0	0	0	0	0	0	0	0	0	0	0	0	0	0	0	0	0	0	0	0	0	0	0	0	0	0	0
660	Fungi	Basidiomycota	Agaricomycetes	Sebacinales				d:Fungi,p:Basidiomycota,c:Agaricomycetes,o:Sebacinales	0	0	0	0	0	4	115	3	0	0	0	0	0	0	0	0	0	0	0	0	0	0	0	0	0	0	0	0	0	0	0	0	0	0	0	0	0	0	0	0	0
661	Fungi	Basidiomycota	Agaricomycetes	Thelephorales	Thelephoraceae	Tomentella	Tomentella radiosa	d:Fungi,p:Basidiomycota,c:Agaricomycetes,o:Thelephorales,f:Thelephoraceae,g:Tomentella,s:Tomentella_radiosa	0	0	0	0	0	0	0	0	0	0	0	0	0	0	0	0	0	0	0	0	0	0	0	0	0	0	0	0	0	0	0	0	0	0	0	0	0	0	0	0	0
662	Fungi	Basidiomycota	Agaricomycetes	Thelephorales				d:Fungi,p:Basidiomycota,c:Agaricomycetes,o:Thelephorales	0	0	0	0	0	0	0	0	0	0	0	0	0	0	0	0	0	0	0	0	0	0	0	0	0	0	0	0	0	0	0	0	0	0	0	0	0	0	0	0	0
663	Fungi	Basidiomycota	Agaricomycetes	Trechisporales	Hydnodontaceae	Subulicystidium		d:Fungi,p:Basidiomycota,c:Agaricomycetes,o:Trechisporales,f:Hydnodontaceae,g:Subulicystidium	0	0	0	0	0	0	0	0	0	0	0	0	0	0	0	0	0	0	0	0	0	0	0	0	0	0	0	0	0	0	0	0	0	0	0	0	0	0	0	0	0
664	Fungi	Basidiomycota	Agaricomycetes	Trechisporales	Hydnodontaceae	Trechispora	Trechispora bispora	d:Fungi,p:Basidiomycota,c:Agaricomycetes,o:Trechisporales,f:Hydnodontaceae,g:Trechispora,s:Trechispora_bispora	0	0	0	0	0	0	0	0	0	0	0	0	0	0	0	0	0	0	0	0	0	0	0	0	0	0	0	0	0	0	0	0	0	0	0	0	0	44	0	0	0
665	Fungi	Basidiomycota	Agaricomycetes	Trechisporales	Hydnodontaceae	Trechispora	Trechispora nivea	d:Fungi,p:Basidiomycota,c:Agaricomycetes,o:Trechisporales,f:Hydnodontaceae,g:Trechispora,s:Trechispora_nivea	0	0	0	0	0	0	0	0	0	0	0	0	0	0	0	0	0	0	0	0	0	0	0	0	0	0	0	0	0	0	0	0	0	0	0	0	0	0	0	0	0
666	Fungi	Basidiomycota	Agaricomycetes	Trechisporales	Hydnodontaceae	Trechispora		d:Fungi,p:Basidiomycota,c:Agaricomycetes,o:Trechisporales,f:Hydnodontaceae,g:Trechispora	0	0	0	0	0	0	0	0	0	0	0	0	0	0	0	0	0	0	0	0	0	0	0	0	0	0	0	0	0	0	0	0	0	0	0	0	0	0	0	0	0
667	Fungi	Basidiomycota	Agaricomycetes	Trechisporales	Hydnodontaceae			d:Fungi,p:Basidiomycota,c:Agaricomycetes,o:Trechisporales,f:Hydnodontaceae	0	0	0	0	18	0	27	0	0	0	0	0	0	0	0	0	0	0	0	0	0	0	0	0	0	0	0	0	0	0	0	0	0	0	0	0	0	0	20	0	0
668	Fungi	Basidiomycota	Agaricomycetes	Trechisporales				d:Fungi,p:Basidiomycota,c:Agaricomycetes,o:Trechisporales	0	0	0	0	0	0	14	0	0	0	6	0	0	0	0	24	0	0	0	0	0	0	0	0	0	0	0	0	0	0	0	0	0	0	0	0	0	0	0	0	0
669	Fungi	Basidiomycota	Agaricomycetes					d:Fungi,p:Basidiomycota,c:Agaricomycetes	0	0	0	0	0	0	0	0	0	1	17	0	0	0	0	23	102	0	0	0	0	0	9	13	9	10	5	4	20	0	0	0	1	139	89	5	0	57	72	34	548
670	Fungi	Basidiomycota	Agaricostilbomycetes	Agaricostilbales	Agaricostilbaceae	Sterigmatomyces	Sterigmatomyces halophilus	d:Fungi,p:Basidiomycota,c:Agaricostilbomycetes,o:Agaricostilbales,f:Agaricostilbaceae,g:Sterigmatomyces,s:Sterigmatomyces_halophilus	0	0	0	0	0	0	0	0	7	0	4	0	0	0	1	0	0	0	0	0	0	0	0	0	0	5	0	0	0	0	0	0	0	0	33	0	0	0	22	0	0
671	Fungi	Basidiomycota	Agaricostilbomycetes	Agaricostilbales	Kondoaceae	Kondoa	Kondoa thailandica	d:Fungi,p:Basidiomycota,c:Agaricostilbomycetes,o:Agaricostilbales,f:Kondoaceae,g:Kondoa,s:Kondoa_thailandica	0	0	0	0	0	0	0	0	46	0	0	0	0	0	0	0	0	0	0	0	0	0	0	0	0	0	0	0	0	0	0	0	0	0	0	0	0	0	0	0	0
672	Fungi	Basidiomycota	Agaricostilbomycetes					d:Fungi,p:Basidiomycota,c:Agaricostilbomycetes	0	0	0	0	0	0	0	0	0	0	0	0	0	0	0	0	0	0	0	0	0	0	0	0	0	0	0	0	0	0	0	0	0	0	0	0	0	0	0	0	0
673	Fungi	Basidiomycota	Atractiellomycetes	Atractiellales	Hoehnelomycetaceae	Atractiella		d:Fungi,p:Basidiomycota,c:Atractiellomycetes,o:Atractiellales,f:Hoehnelomycetaceae,g:Atractiella	0	0	0	0	0	0	0	0	0	0	0	0	0	0	0	0	0	0	0	0	0	0	0	0	0	0	0	0	0	0	0	0	0	0	0	0	0	0	0	0	0
674	Fungi	Basidiomycota	Atractiellomycetes	Atractiellales				d:Fungi,p:Basidiomycota,c:Atractiellomycetes,o:Atractiellales	0	0	0	0	0	0	0	0	0	0	0	0	0	0	0	0	0	0	0	0	0	0	0	0	0	0	0	0	0	0	0	0	0	0	0	0	0	0	0	0	0
675	Fungi	Basidiomycota	Cystobasidiomycetes	Cystobasidiales	Cystobasidiaceae	Cystobasidium		d:Fungi,p:Basidiomycota,c:Cystobasidiomycetes,o:Cystobasidiales,f:Cystobasidiaceae,g:Cystobasidium	0	0	0	0	0	0	0	0	0	0	0	0	0	0	0	0	0	0	0	0	0	0	0	0	0	0	0	0	0	0	0	0	1	86	32	0	0	100	35	0	29
676	Fungi	Basidiomycota	Cystobasidiomycetes	Cystobasidiales				d:Fungi,p:Basidiomycota,c:Cystobasidiomycetes,o:Cystobasidiales	0	0	0	0	0	0	0	0	0	0	0	0	0	0	0	0	0	0	0	0	0	0	0	0	0	0	0	0	0	0	0	0	0	0	0	0	0	0	0	0	0
677	Fungi	Basidiomycota	Cystobasidiomycetes	Cystobasidiomycetes ord Incertae sedis	Symmetrosporaceae	Symmetrospora	Symmetrospora clarorosea	d:Fungi,p:Basidiomycota,c:Cystobasidiomycetes,o:Cystobasidiomycetes_ord_Incertae_sedis,f:Symmetrosporaceae,g:Symmetrospora,s:Symmetrospora_clarorosea	0	0	0	0	0	0	0	0	0	0	0	0	0	0	0	0	0	0	0	0	0	0	0	0	0	0	0	0	0	0	0	0	0	0	0	0	0	0	0	0	0
678	Fungi	Basidiomycota	Cystobasidiomycetes	Cystobasidiomycetes ord Incertae sedis	Symmetrosporaceae	Symmetrospora	Symmetrospora rhododendri	d:Fungi,p:Basidiomycota,c:Cystobasidiomycetes,o:Cystobasidiomycetes_ord_Incertae_sedis,f:Symmetrosporaceae,g:Symmetrospora,s:Symmetrospora_rhododendri	0	0	0	0	0	0	0	0	0	0	0	0	0	0	0	0	0	0	0	0	0	0	0	0	0	0	0	0	0	0	0	0	0	0	0	9	0	0	0	0	24
679	Fungi	Basidiomycota	Cystobasidiomycetes	Cystobasidiomycetes ord Incertae sedis	Symmetrosporaceae	Symmetrospora	Symmetrospora suhii	d:Fungi,p:Basidiomycota,c:Cystobasidiomycetes,o:Cystobasidiomycetes_ord_Incertae_sedis,f:Symmetrosporaceae,g:Symmetrospora,s:Symmetrospora_suhii	0	0	0	0	0	0	0	0	0	0	0	0	0	0	0	0	0	0	0	0	0	0	0	0	0	0	0	0	0	0	0	0	0	24	45	0	0	0	0	0	0
680	Fungi	Basidiomycota	Cystobasidiomycetes	Cystobasidiomycetes ord Incertae sedis	Symmetrosporaceae	Symmetrospora		d:Fungi,p:Basidiomycota,c:Cystobasidiomycetes,o:Cystobasidiomycetes_ord_Incertae_sedis,f:Symmetrosporaceae,g:Symmetrospora	0	0	0	0	0	0	0	0	0	0	0	0	0	0	0	0	0	0	0	0	0	0	0	0	0	0	0	0	0	0	0	0	0	0	0	0	0	0	0	0	0
681	Fungi	Basidiomycota	Cystobasidiomycetes	Erythrobasidiales	Erythrobasidiaceae	Erythrobasidium		d:Fungi,p:Basidiomycota,c:Cystobasidiomycetes,o:Erythrobasidiales,f:Erythrobasidiaceae,g:Erythrobasidium	0	0	0	0	0	0	0	0	0	0	0	0	0	0	0	0	0	0	0	0	0	0	0	0	0	0	0	2	0	0	0	0	1	24	22	7	0	36	20	0	0
682	Fungi	Basidiomycota	Cystobasidiomycetes	Sakaguchiales	Sakaguchiaceae	Sakaguchia	Sakaguchia oryzae	d:Fungi,p:Basidiomycota,c:Cystobasidiomycetes,o:Sakaguchiales,f:Sakaguchiaceae,g:Sakaguchia,s:Sakaguchia_oryzae	0	0	0	0	0	0	0	0	0	0	0	0	0	0	0	0	0	0	0	0	0	0	0	0	0	0	0	0	0	0	0	0	0	35	7	0	0	0	0	0	0
683	Fungi	Basidiomycota	Cystobasidiomycetes	Sakaguchiales	Sakaguchiaceae	Sakaguchia		d:Fungi,p:Basidiomycota,c:Cystobasidiomycetes,o:Sakaguchiales,f:Sakaguchiaceae,g:Sakaguchia	0	0	0	0	0	0	0	0	0	0	0	0	0	0	0	0	0	0	0	0	0	0	0	0	0	0	0	0	0	0	0	0	0	0	0	0	0	0	0	0	0
684	Fungi	Basidiomycota	Cystobasidiomycetes					d:Fungi,p:Basidiomycota,c:Cystobasidiomycetes	0	0	0	0	0	0	0	0	0	0	0	0	0	0	0	0	0	0	0	0	0	0	7	0	0	0	0	0	0	0	0	0	0	19	37	4	0	95	0	0	43
685	Fungi	Basidiomycota	Dacrymycetes					d:Fungi,p:Basidiomycota,c:Dacrymycetes	0	0	0	0	0	0	0	0	0	0	0	0	0	0	0	0	0	0	0	0	0	0	0	0	0	0	0	0	0	0	0	0	0	0	0	0	0	0	0	0	0
686	Fungi	Basidiomycota	Exobasidiomycetes	Exobasidiales	Exobasidiaceae	Exobasidium		d:Fungi,p:Basidiomycota,c:Exobasidiomycetes,o:Exobasidiales,f:Exobasidiaceae,g:Exobasidium	0	0	0	0	0	0	0	0	0	0	0	0	0	0	0	0	0	0	0	0	0	0	0	0	0	0	0	0	2	0	0	0	0	0	9	0	0	0	0	0	9
687	Fungi	Basidiomycota	Exobasidiomycetes	Exobasidiales				d:Fungi,p:Basidiomycota,c:Exobasidiomycetes,o:Exobasidiales	0	0	0	0	0	0	0	0	0	0	0	0	0	0	0	0	0	0	0	0	0	0	0	0	0	0	0	0	0	0	0	0	0	0	0	0	0	0	0	0	0
688	Fungi	Basidiomycota	Exobasidiomycetes					d:Fungi,p:Basidiomycota,c:Exobasidiomycetes	0	0	0	0	0	0	0	0	0	0	0	0	0	0	0	0	0	0	0	0	0	0	0	0	0	0	0	0	0	0	0	0	0	0	0	0	0	0	0	0	0
689	Fungi	Basidiomycota	Geminibasidiomycetes	Geminibasidiales	Geminibasidiaceae	Basidioascus		d:Fungi,p:Basidiomycota,c:Geminibasidiomycetes,o:Geminibasidiales,f:Geminibasidiaceae,g:Basidioascus	0	0	0	0	0	0	0	0	0	0	0	0	0	0	0	0	0	0	0	0	0	0	0	0	0	0	0	0	0	0	0	0	0	0	0	0	0	0	0	0	0
690	Fungi	Basidiomycota	Geminibasidiomycetes	Geminibasidiales	Geminibasidiaceae	Geminibasidium		d:Fungi,p:Basidiomycota,c:Geminibasidiomycetes,o:Geminibasidiales,f:Geminibasidiaceae,g:Geminibasidium	0	0	0	0	0	0	0	0	0	0	0	0	0	0	0	0	0	0	0	0	0	0	0	0	0	0	0	0	2	0	0	0	0	0	1	0	0	0	0	0	0
691	Fungi	Basidiomycota	Malasseziomycetes	Malasseziales	Malasseziaceae	Malassezia	Malassezia arunalokei	d:Fungi,p:Basidiomycota,c:Malasseziomycetes,o:Malasseziales,f:Malasseziaceae,g:Malassezia,s:Malassezia_arunalokei	0	0	0	0	0	0	0	0	0	0	0	0	0	0	0	0	0	0	0	0	0	0	0	0	0	0	0	0	0	0	0	0	0	0	0	0	0	0	0	0	0
692	Fungi	Basidiomycota	Malasseziomycetes	Malasseziales	Malasseziaceae	Malassezia	Malassezia furfur	d:Fungi,p:Basidiomycota,c:Malasseziomycetes,o:Malasseziales,f:Malasseziaceae,g:Malassezia,s:Malassezia_furfur	0	0	0	0	0	0	0	0	0	0	0	0	0	0	0	0	0	0	0	0	0	0	0	0	0	0	0	0	0	0	0	0	0	8	0	0	0	0	0	0	2
693	Fungi	Basidiomycota	Malasseziomycetes	Malasseziales	Malasseziaceae	Malassezia	Malassezia globosa	d:Fungi,p:Basidiomycota,c:Malasseziomycetes,o:Malasseziales,f:Malasseziaceae,g:Malassezia,s:Malassezia_globosa	0	0	0	0	0	0	0	0	0	0	0	0	0	0	0	0	0	0	0	0	0	0	0	0	0	0	0	0	0	0	0	0	0	0	0	0	0	0	0	0	0
694	Fungi	Basidiomycota	Malasseziomycetes	Malasseziales	Malasseziaceae	Malassezia	Malassezia restricta	d:Fungi,p:Basidiomycota,c:Malasseziomycetes,o:Malasseziales,f:Malasseziaceae,g:Malassezia,s:Malassezia_restricta	0	0	0	0	0	0	0	0	0	0	0	0	0	0	0	0	0	0	0	0	0	0	0	0	0	0	0	0	0	0	0	0	0	0	0	0	0	0	0	0	0
695	Fungi	Basidiomycota	Malasseziomycetes	Malasseziales	Malasseziaceae	Malassezia	Malassezia slooffiae	d:Fungi,p:Basidiomycota,c:Malasseziomycetes,o:Malasseziales,f:Malasseziaceae,g:Malassezia,s:Malassezia_slooffiae	0	0	0	0	0	0	0	0	0	0	0	0	0	0	0	0	0	0	0	0	0	0	0	0	0	0	0	0	0	0	0	0	0	0	0	0	0	0	0	0	0
696	Fungi	Basidiomycota	Malasseziomycetes	Malasseziales	Malasseziaceae	Malassezia		d:Fungi,p:Basidiomycota,c:Malasseziomycetes,o:Malasseziales,f:Malasseziaceae,g:Malassezia	0	0	0	0	0	0	0	0	0	0	0	0	0	0	0	0	0	0	0	0	0	0	0	0	0	0	0	3	3	0	0	0	0	97	73	2	0	9	72	0	15
697	Fungi	Basidiomycota	Malasseziomycetes	Malasseziales	Malasseziaceae			d:Fungi,p:Basidiomycota,c:Malasseziomycetes,o:Malasseziales,f:Malasseziaceae	0	0	0	0	0	0	0	0	0	0	0	0	0	0	0	0	0	0	0	0	0	0	0	0	0	0	0	0	0	0	0	0	0	0	0	0	0	0	0	0	0
698	Fungi	Basidiomycota	Malasseziomycetes	Malasseziales				d:Fungi,p:Basidiomycota,c:Malasseziomycetes,o:Malasseziales	0	0	0	0	0	0	0	0	0	0	0	0	0	0	0	0	0	0	0	0	0	0	0	0	0	0	0	0	0	0	0	0	0	0	10	0	0	3	4	0	3
699	Fungi	Basidiomycota	Malasseziomycetes					d:Fungi,p:Basidiomycota,c:Malasseziomycetes	0	0	0	0	0	0	0	0	0	0	0	0	0	0	0	0	0	0	0	0	0	0	0	0	0	0	0	0	0	0	0	0	0	0	0	0	0	0	0	2	0
700	Fungi	Basidiomycota	Microbotryomycetes	Leucosporidiales	Leucosporidiaceae	Leucosporidium	Leucosporidium creatinivorum	d:Fungi,p:Basidiomycota,c:Microbotryomycetes,o:Leucosporidiales,f:Leucosporidiaceae,g:Leucosporidium,s:Leucosporidium_creatinivorum	0	0	0	0	0	0	0	0	0	0	0	0	0	0	0	0	0	0	0	0	0	0	0	0	0	0	0	1	0	0	0	0	0	118	89	4	0	6	49	0	32
701	Fungi	Basidiomycota	Microbotryomycetes	Microbotryomycetes ord Incertae sedis	Colacogloeaceae	Colacogloea		d:Fungi,p:Basidiomycota,c:Microbotryomycetes,o:Microbotryomycetes_ord_Incertae_sedis,f:Colacogloeaceae,g:Colacogloea	0	0	0	0	0	0	0	0	0	0	0	0	379	0	0	0	0	0	0	0	0	0	0	0	0	0	0	0	0	0	0	0	0	0	0	0	0	0	0	0	0
702	Fungi	Basidiomycota	Microbotryomycetes	Microbotryomycetes ord Incertae sedis	Microbotryomycetes fam Incertae sedis	Sampaiozyma		d:Fungi,p:Basidiomycota,c:Microbotryomycetes,o:Microbotryomycetes_ord_Incertae_sedis,f:Microbotryomycetes_fam_Incertae_sedis,g:Sampaiozyma	0	0	0	0	0	0	0	0	0	0	0	0	0	0	0	0	0	0	0	0	0	0	1	0	0	0	0	0	0	0	0	0	0	0	0	0	0	0	0	0	0
703	Fungi	Basidiomycota	Microbotryomycetes	Sporidiobolales	Sporidiobolaceae	Rhodosporidiobolus		d:Fungi,p:Basidiomycota,c:Microbotryomycetes,o:Sporidiobolales,f:Sporidiobolaceae,g:Rhodosporidiobolus	0	0	0	0	0	0	0	0	0	0	0	0	59	0	0	0	0	0	0	0	0	0	0	0	0	0	0	0	0	0	0	0	0	163	7	24	0	92	62	0	10
704	Fungi	Basidiomycota	Microbotryomycetes	Sporidiobolales	Sporidiobolaceae	Rhodotorula		d:Fungi,p:Basidiomycota,c:Microbotryomycetes,o:Sporidiobolales,f:Sporidiobolaceae,g:Rhodotorula	0	0	0	0	0	0	0	0	0	0	0	0	385	0	0	0	0	0	19	0	24	0	0	0	0	0	0	0	0	0	0	0	0	0	0	0	0	0	0	0	0
705	Fungi	Basidiomycota	Microbotryomycetes	Sporidiobolales	Sporidiobolaceae	Sporobolomyces		d:Fungi,p:Basidiomycota,c:Microbotryomycetes,o:Sporidiobolales,f:Sporidiobolaceae,g:Sporobolomyces	0	0	0	0	0	0	0	0	0	0	0	0	0	0	0	0	0	0	0	0	45	0	0	0	0	0	0	0	0	0	0	0	0	0	0	0	0	0	13	0	0
706	Fungi	Basidiomycota	Microbotryomycetes	Sporidiobolales				d:Fungi,p:Basidiomycota,c:Microbotryomycetes,o:Sporidiobolales	0	0	0	0	0	0	0	0	0	0	0	0	0	0	0	0	0	0	0	0	0	0	0	0	0	7	0	0	0	2	0	0	0	215	185	40	0	391	145	9	99
707	Fungi	Basidiomycota	Tremellomycetes	Cystofilobasidiales	Cystofilobasidiaceae	Cystofilobasidium	Cystofilobasidium bisporidii	d:Fungi,p:Basidiomycota,c:Tremellomycetes,o:Cystofilobasidiales,f:Cystofilobasidiaceae,g:Cystofilobasidium,s:Cystofilobasidium_bisporidii	0	0	0	0	0	0	0	0	0	0	0	0	0	0	0	52	0	0	0	0	0	0	0	0	0	0	8	0	0	0	0	0	0	0	23	0	1	87	0	1	0
708	Fungi	Basidiomycota	Tremellomycetes	Cystofilobasidiales	Cystofilobasidiaceae	Cystofilobasidium	Cystofilobasidium infirmominiatum	d:Fungi,p:Basidiomycota,c:Tremellomycetes,o:Cystofilobasidiales,f:Cystofilobasidiaceae,g:Cystofilobasidium,s:Cystofilobasidium_infirmominiatum	0	0	0	0	0	0	0	0	0	0	0	0	0	0	0	0	0	0	0	0	0	0	0	0	0	0	0	0	0	0	3	0	0	162	12	0	0	54	0	0	24
709	Fungi	Basidiomycota	Tremellomycetes	Cystofilobasidiales	Cystofilobasidiaceae	Cystofilobasidium	Cystofilobasidium macerans	d:Fungi,p:Basidiomycota,c:Tremellomycetes,o:Cystofilobasidiales,f:Cystofilobasidiaceae,g:Cystofilobasidium,s:Cystofilobasidium_macerans	0	0	0	0	0	0	0	0	0	0	0	0	0	0	0	0	0	0	0	0	0	0	0	0	0	0	0	0	0	0	0	0	0	0	0	0	0	0	0	0	0
710	Fungi	Basidiomycota	Tremellomycetes	Cystofilobasidiales	Mrakiaceae	Itersonilia	Itersonilia perplexans	d:Fungi,p:Basidiomycota,c:Tremellomycetes,o:Cystofilobasidiales,f:Mrakiaceae,g:Itersonilia,s:Itersonilia_perplexans	0	0	0	0	0	0	0	0	0	0	0	0	0	0	0	0	0	0	0	0	0	0	0	0	0	0	0	0	0	0	0	0	0	0	8	0	0	18	0	0	0
711	Fungi	Basidiomycota	Tremellomycetes	Cystofilobasidiales	Mrakiaceae	Itersonilia		d:Fungi,p:Basidiomycota,c:Tremellomycetes,o:Cystofilobasidiales,f:Mrakiaceae,g:Itersonilia	0	0	0	0	0	0	0	0	0	0	0	0	0	0	0	0	0	0	0	0	0	0	0	0	0	0	0	0	0	0	0	0	0	0	0	0	0	0	0	0	0
712	Fungi	Basidiomycota	Tremellomycetes	Cystofilobasidiales	Mrakiaceae	Tausonia	Tausonia pullulans	d:Fungi,p:Basidiomycota,c:Tremellomycetes,o:Cystofilobasidiales,f:Mrakiaceae,g:Tausonia,s:Tausonia_pullulans	0	0	0	0	0	0	0	0	0	0	0	0	0	0	0	0	0	0	0	0	0	0	0	0	2	1	0	0	0	0	3	0	0	0	0	18	0	1	4	0	0
713	Fungi	Basidiomycota	Tremellomycetes	Cystofilobasidiales	Mrakiaceae	Tausonia		d:Fungi,p:Basidiomycota,c:Tremellomycetes,o:Cystofilobasidiales,f:Mrakiaceae,g:Tausonia	0	0	0	0	0	0	0	0	0	0	0	0	0	0	0	0	0	0	0	0	0	0	0	0	0	0	0	0	0	0	0	0	0	0	0	0	0	0	0	0	0
714	Fungi	Basidiomycota	Tremellomycetes	Cystofilobasidiales	Mrakiaceae			d:Fungi,p:Basidiomycota,c:Tremellomycetes,o:Cystofilobasidiales,f:Mrakiaceae	0	0	0	0	0	0	0	0	0	0	0	0	0	0	0	38	0	0	0	0	0	0	0	0	0	0	0	0	0	0	0	0	0	0	0	0	0	0	0	0	0
715	Fungi	Basidiomycota	Tremellomycetes	Cystofilobasidiales				d:Fungi,p:Basidiomycota,c:Tremellomycetes,o:Cystofilobasidiales	0	0	0	0	0	0	0	0	0	0	0	0	0	0	0	32	0	0	0	1	0	0	0	0	0	0	0	0	1	1	0	2	0	0	62	0	0	0	1	1	1
716	Fungi	Basidiomycota	Tremellomycetes	Filobasidiales	Piskurozymaceae	Solicoccozyma	Solicoccozyma terricola	d:Fungi,p:Basidiomycota,c:Tremellomycetes,o:Filobasidiales,f:Piskurozymaceae,g:Solicoccozyma,s:Solicoccozyma_terricola	0	0	0	0	0	0	0	0	0	0	0	0	0	0	0	0	0	0	0	0	0	0	0	2	1	0	0	0	1	0	0	2	1	1	1	1	0	0	1	0	1
717	Fungi	Basidiomycota	Tremellomycetes	Tremellales	Bulleribasidiaceae	Dioszegia	Dioszegia kandeliae	d:Fungi,p:Basidiomycota,c:Tremellomycetes,o:Tremellales,f:Bulleribasidiaceae,g:Dioszegia,s:Dioszegia_kandeliae	0	0	0	0	0	0	0	0	0	0	0	0	0	0	0	0	0	0	0	0	0	0	0	0	0	0	0	0	0	0	0	0	0	0	0	0	0	0	0	4	0
718	Fungi	Basidiomycota	Tremellomycetes	Tremellales	Bulleribasidiaceae	Vishniacozyma	Vishniacozyma insularis	d:Fungi,p:Basidiomycota,c:Tremellomycetes,o:Tremellales,f:Bulleribasidiaceae,g:Vishniacozyma,s:Vishniacozyma_insularis	0	0	0	0	0	0	0	0	0	0	0	0	0	0	0	0	0	0	0	0	0	0	0	0	0	0	0	0	0	0	0	0	0	0	0	0	0	0	0	0	0
719	Fungi	Basidiomycota	Tremellomycetes	Tremellales	Bulleribasidiaceae	Vishniacozyma		d:Fungi,p:Basidiomycota,c:Tremellomycetes,o:Tremellales,f:Bulleribasidiaceae,g:Vishniacozyma	0	0	0	0	0	0	0	0	0	0	0	0	0	0	153	0	0	0	0	0	0	0	9	0	0	0	0	0	0	2	0	2	2	729	512	104	4	459	223	0	70
720	Fungi	Basidiomycota	Tremellomycetes	Tremellales	Bulleribasidiaceae			d:Fungi,p:Basidiomycota,c:Tremellomycetes,o:Tremellales,f:Bulleribasidiaceae	0	0	0	0	0	0	0	0	0	0	0	0	0	0	0	0	0	0	0	0	0	0	0	0	0	0	0	0	1	0	0	0	0	0	0	2	0	0	20	0	27
721	Fungi	Basidiomycota	Tremellomycetes	Tremellales	Cryptococcaceae	Cryptococcus	Cryptococcus uniguttulatus	d:Fungi,p:Basidiomycota,c:Tremellomycetes,o:Tremellales,f:Cryptococcaceae,g:Cryptococcus,s:Cryptococcus_uniguttulatus	0	0	0	0	0	0	0	0	0	0	0	0	0	0	0	0	0	0	0	0	0	0	0	0	0	0	0	0	0	0	0	0	0	0	16	0	0	5	14	0	0
722	Fungi	Basidiomycota	Tremellomycetes	Tremellales	Cuniculitremaceae	Fellomyces	Fellomyces borneensis	d:Fungi,p:Basidiomycota,c:Tremellomycetes,o:Tremellales,f:Cuniculitremaceae,g:Fellomyces,s:Fellomyces_borneensis	0	0	0	0	0	0	0	0	0	0	0	0	0	0	0	0	0	0	0	0	0	0	0	0	0	0	0	0	0	0	0	0	0	0	0	0	0	0	0	0	0
723	Fungi	Basidiomycota	Tremellomycetes	Tremellales	Cuniculitremaceae	Kockovaella	Kockovaella prillingeri	d:Fungi,p:Basidiomycota,c:Tremellomycetes,o:Tremellales,f:Cuniculitremaceae,g:Kockovaella,s:Kockovaella_prillingeri	0	0	0	0	0	0	0	0	0	0	0	0	0	0	0	0	0	0	0	0	0	0	0	0	0	0	0	0	0	0	0	0	0	0	0	0	0	0	0	0	0
724	Fungi	Basidiomycota	Tremellomycetes	Tremellales				d:Fungi,p:Basidiomycota,c:Tremellomycetes,o:Tremellales	0	0	0	0	0	0	0	0	0	0	0	0	0	0	0	0	0	0	0	0	0	0	0	0	0	0	0	0	0	0	0	0	0	0	0	0	0	0	0	0	0
725	Fungi	Basidiomycota	Tremellomycetes	Trichosporonales	Tetragoniomycetaceae	Bandonia	Bandonia marina	d:Fungi,p:Basidiomycota,c:Tremellomycetes,o:Trichosporonales,f:Tetragoniomycetaceae,g:Bandonia,s:Bandonia_marina	0	0	0	0	0	0	0	0	0	0	0	0	0	0	0	0	0	0	0	0	0	0	0	0	0	0	0	0	0	0	0	0	0	0	0	0	0	0	0	0	0
726	Fungi	Basidiomycota	Tremellomycetes	Trichosporonales	Trichosporonaceae	Apiotrichum	Apiotrichum chiropterorum	d:Fungi,p:Basidiomycota,c:Tremellomycetes,o:Trichosporonales,f:Trichosporonaceae,g:Apiotrichum,s:Apiotrichum_chiropterorum	0	0	0	0	0	0	0	0	0	0	0	0	0	0	0	0	0	0	0	0	0	0	0	0	0	0	0	0	0	0	0	0	0	0	18	0	0	0	0	0	0
727	Fungi	Basidiomycota	Tremellomycetes					d:Fungi,p:Basidiomycota,c:Tremellomycetes	0	0	0	0	0	0	0	0	0	0	0	0	0	0	0	0	0	0	0	0	0	0	2	1	2	3	0	1	10	1	1	1	2	3	2	2	1	4	5	23	4
728	Fungi	Basidiomycota	Ustilaginomycetes	Ustilaginales	Anthracoideaceae	Pilocintractia	Pilocintractia fimbristylidicola	d:Fungi,p:Basidiomycota,c:Ustilaginomycetes,o:Ustilaginales,f:Anthracoideaceae,g:Pilocintractia,s:Pilocintractia_fimbristylidicola	0	0	0	0	0	0	0	0	0	0	0	0	0	0	0	0	0	0	0	0	0	0	0	0	0	0	0	0	0	0	0	0	0	0	0	0	0	0	0	0	0
729	Fungi	Basidiomycota	Ustilaginomycetes	Ustilaginales	Ustilaginaceae	Moesziomyces	Moesziomyces antarcticus	d:Fungi,p:Basidiomycota,c:Ustilaginomycetes,o:Ustilaginales,f:Ustilaginaceae,g:Moesziomyces,s:Moesziomyces_antarcticus	0	0	0	0	0	0	0	0	0	0	0	0	0	0	0	0	0	0	0	0	0	0	0	0	0	0	0	0	0	0	0	0	0	0	0	0	0	0	0	0	0
730	Fungi	Basidiomycota	Ustilaginomycetes	Ustilaginales	Ustilaginaceae			d:Fungi,p:Basidiomycota,c:Ustilaginomycetes,o:Ustilaginales,f:Ustilaginaceae	0	0	0	0	0	0	0	0	0	0	0	0	0	0	0	0	0	0	0	0	0	0	0	0	0	0	0	0	0	0	0	0	0	105	91	0	0	1	11	0	3
731	Fungi	Basidiomycota	Ustilaginomycetes	Ustilaginales				d:Fungi,p:Basidiomycota,c:Ustilaginomycetes,o:Ustilaginales	0	0	0	0	0	0	0	0	0	0	0	0	0	0	0	0	0	0	0	0	0	0	0	0	0	0	0	0	0	0	0	0	0	0	0	0	0	0	0	0	0
732	Fungi	Basidiomycota	Wallemiomycetes	Wallemiales	Wallemiaceae	Wallemia	Wallemia sebi	d:Fungi,p:Basidiomycota,c:Wallemiomycetes,o:Wallemiales,f:Wallemiaceae,g:Wallemia,s:Wallemia_sebi	0	0	0	0	0	0	0	0	0	0	0	0	0	0	0	0	0	0	0	0	0	0	0	0	0	6	0	0	0	0	0	0	0	0	5	0	0	10	7	2	0
733	Fungi	Basidiomycota						d:Fungi,p:Basidiomycota	0	0	0	0	0	0	0	0	35	0	0	0	0	0	0	82	0	0	0	0	46	0	2	1	0	12	4	0	946	0	0	0	0	1182	742	1080	8	55	105	109	243
734	Fungi	Blastocladiomycota	Blastocladiomycetes	Blastocladiales	Blastocladiaceae	Allomyces	Allomyces moniliformis	d:Fungi,p:Blastocladiomycota,c:Blastocladiomycetes,o:Blastocladiales,f:Blastocladiaceae,g:Allomyces,s:Allomyces_moniliformis	0	0	0	0	0	0	0	0	0	0	0	0	0	0	0	0	0	0	0	0	0	0	0	0	0	0	0	0	0	0	0	0	0	0	0	0	0	0	0	0	0
735	Fungi	Blastocladiomycota	Blastocladiomycetes					d:Fungi,p:Blastocladiomycota,c:Blastocladiomycetes	0	0	0	0	0	0	0	0	0	0	0	0	0	0	0	0	0	0	0	0	0	0	0	0	0	0	0	0	0	0	0	0	0	0	0	0	0	0	0	0	0
736	Fungi	Blastocladiomycota						d:Fungi,p:Blastocladiomycota	0	0	0	0	0	0	0	0	0	0	0	0	0	0	0	0	0	0	0	0	0	0	0	0	0	0	0	0	0	0	0	0	0	0	0	0	0	0	0	0	0
737	Fungi	Chytridiomycota	Chytridiomycetes					d:Fungi,p:Chytridiomycota,c:Chytridiomycetes	0	0	0	0	0	0	0	0	0	0	0	0	0	0	0	0	0	0	0	0	0	0	0	1	0	1	0	2	4	0	1	1	2	0	1	0	1	0	4	4	1
738	Fungi	Chytridiomycota	Lobulomycetes	Lobulomycetales	Lobulomycetaceae	Lobulomyces		d:Fungi,p:Chytridiomycota,c:Lobulomycetes,o:Lobulomycetales,f:Lobulomycetaceae,g:Lobulomyces	0	0	0	0	0	0	0	0	0	0	0	0	0	0	0	0	0	0	0	0	0	0	0	0	0	0	0	0	0	0	0	0	0	0	0	0	0	0	0	1	0
739	Fungi	Chytridiomycota	Lobulomycetes					d:Fungi,p:Chytridiomycota,c:Lobulomycetes	0	0	0	0	0	0	0	0	0	0	0	0	0	0	0	0	0	0	0	0	0	0	0	0	0	0	0	0	0	0	0	0	0	0	0	0	0	0	0	0	0
740	Fungi	Chytridiomycota	Rhizophydiomycetes	Rhizophydiales	Halomycetaceae	Halomyces	Halomyces littoreus	d:Fungi,p:Chytridiomycota,c:Rhizophydiomycetes,o:Rhizophydiales,f:Halomycetaceae,g:Halomyces,s:Halomyces_littoreus	0	0	0	0	0	0	0	0	0	0	0	0	0	0	0	0	0	0	0	0	0	0	0	0	0	0	0	0	0	0	0	0	0	0	0	0	0	0	0	0	0
741	Fungi	Chytridiomycota	Rhizophydiomycetes	Rhizophydiales	Terramycetaceae	Terramyces		d:Fungi,p:Chytridiomycota,c:Rhizophydiomycetes,o:Rhizophydiales,f:Terramycetaceae,g:Terramyces	0	0	0	0	0	0	0	0	0	0	0	0	0	0	0	0	0	0	0	0	0	0	0	0	1	1	0	1	0	1	0	0	1	1	0	0	0	0	0	1	3
742	Fungi	Chytridiomycota	Rhizophydiomycetes	Rhizophydiales				d:Fungi,p:Chytridiomycota,c:Rhizophydiomycetes,o:Rhizophydiales	0	0	0	0	0	0	0	0	0	0	0	0	0	0	0	0	0	0	0	0	0	0	0	0	0	0	0	0	0	0	0	0	0	0	0	0	0	0	0	0	0
743	Fungi	Chytridiomycota	Rhizophydiomycetes					d:Fungi,p:Chytridiomycota,c:Rhizophydiomycetes	0	0	0	0	0	0	0	0	0	0	0	0	0	0	0	0	0	0	0	0	0	0	0	0	0	0	0	0	0	0	0	0	0	0	0	0	0	0	0	0	0
744	Fungi	Chytridiomycota	Spizellomycetes	Spizellomycetales				d:Fungi,p:Chytridiomycota,c:Spizellomycetes,o:Spizellomycetales	0	0	0	0	0	0	0	0	0	0	0	0	0	0	0	0	0	0	0	0	0	0	1	0	4	0	0	0	6	0	0	1	7	3	0	0	0	0	0	2	0
745	Fungi	Chytridiomycota						d:Fungi,p:Chytridiomycota	0	0	0	0	0	0	0	0	0	0	0	0	1381	0	0	0	321	0	0	0	1	0	0	0	0	0	0	2	23	0	0	0	0	84	2	159	0	35	24	219	161
746	Fungi	Kickxellomycota	Ramicandelaberomycetes	Ramicandelaberales	Ramicandelaberaceae	Ramicandelaber		d:Fungi,p:Kickxellomycota,c:Ramicandelaberomycetes,o:Ramicandelaberales,f:Ramicandelaberaceae,g:Ramicandelaber	0	0	0	0	0	0	0	0	0	0	0	0	0	0	0	0	0	0	0	0	0	0	0	0	0	0	0	0	0	0	0	0	0	0	0	0	0	0	0	0	0
747	Fungi	Mortierellomycota	Mortierellomycetes	Mortierellales	Mortierellaceae	Mortierella		d:Fungi,p:Mortierellomycota,c:Mortierellomycetes,o:Mortierellales,f:Mortierellaceae,g:Mortierella	0	0	0	0	0	0	0	0	0	0	0	0	0	0	0	0	0	0	0	0	0	0	2	5	4	3	6	0	15	2	0	3	3	2	6	2	5	10	3	13	7
748	Fungi	Mortierellomycota	Mortierellomycetes	Mortierellales	Mortierellaceae			d:Fungi,p:Mortierellomycota,c:Mortierellomycetes,o:Mortierellales,f:Mortierellaceae	0	0	0	0	0	0	0	0	0	0	0	0	0	0	0	0	0	0	0	0	0	0	0	0	2	0	0	1	3	1	1	0	1	0	0	0	0	1	1	2	3
749	Fungi	Mortierellomycota						d:Fungi,p:Mortierellomycota	0	0	0	0	0	0	0	0	0	0	0	0	0	0	0	0	0	0	0	0	0	0	0	2	1	2	0	1	4	1	0	0	0	2	2	1	5	2	3	0	1
750	Fungi	Mucoromycota	Mucoromycetes	Mucorales	Lichtheimiaceae	Lichtheimia	Lichtheimia corymbifera	d:Fungi,p:Mucoromycota,c:Mucoromycetes,o:Mucorales,f:Lichtheimiaceae,g:Lichtheimia,s:Lichtheimia_corymbifera	66	1	0	3	0	24	15	3	0	0	0	0	0	0	0	0	0	0	0	0	0	0	0	0	0	0	0	0	0	0	0	0	0	0	0	0	0	0	0	0	0
751	Fungi	Mucoromycota	Mucoromycetes	Mucorales	Lichtheimiaceae	Lichtheimia	Lichtheimia hyalospora	d:Fungi,p:Mucoromycota,c:Mucoromycetes,o:Mucorales,f:Lichtheimiaceae,g:Lichtheimia,s:Lichtheimia_hyalospora	13	8	4	11	14	0	20	9	0	0	0	0	0	0	0	0	0	0	0	0	0	0	0	0	0	0	0	0	0	0	0	0	0	0	0	0	0	0	0	0	0
752	Fungi	Mucoromycota	Mucoromycetes	Mucorales	Lichtheimiaceae	Lichtheimia	Lichtheimia ramosa	d:Fungi,p:Mucoromycota,c:Mucoromycetes,o:Mucorales,f:Lichtheimiaceae,g:Lichtheimia,s:Lichtheimia_ramosa	6	1	0	1	1	8	8	2	0	0	0	0	0	0	0	0	0	0	0	0	0	0	0	0	0	0	0	0	0	0	0	0	0	0	0	0	0	0	0	0	0
753	Fungi	Mucoromycota	Mucoromycetes	Mucorales	Lichtheimiaceae	Rhizomucor	Rhizomucor pusillus	d:Fungi,p:Mucoromycota,c:Mucoromycetes,o:Mucorales,f:Lichtheimiaceae,g:Rhizomucor,s:Rhizomucor_pusillus	32	6	5	4	0	24	26	3	0	0	0	0	41	0	0	0	0	0	0	0	0	0	0	0	0	0	0	0	0	0	0	0	0	0	0	0	0	0	0	0	0
754	Fungi	Mucoromycota	Mucoromycetes	Mucorales	Lichtheimiaceae			d:Fungi,p:Mucoromycota,c:Mucoromycetes,o:Mucorales,f:Lichtheimiaceae	62	2	8	9	9	7	34	2	0	0	0	0	0	0	0	0	0	0	0	0	0	0	0	0	0	0	0	0	0	0	0	0	0	0	0	0	0	0	0	0	0
755	Fungi	Mucoromycota	Mucoromycetes	Mucorales	Mucoraceae	Mucor	Mucor abundans	d:Fungi,p:Mucoromycota,c:Mucoromycetes,o:Mucorales,f:Mucoraceae,g:Mucor,s:Mucor_abundans	0	0	0	0	0	0	0	0	0	0	9	0	0	0	0	1	0	0	0	75	0	0	0	0	0	0	0	0	0	0	0	0	0	0	0	0	0	0	0	0	0
756	Fungi	Mucoromycota	Mucoromycetes	Mucorales	Rhizopodaceae	Rhizopus	Rhizopus arrhizus	d:Fungi,p:Mucoromycota,c:Mucoromycetes,o:Mucorales,f:Rhizopodaceae,g:Rhizopus,s:Rhizopus_arrhizus	4	1	6	4	0	0	3	0	0	0	0	0	13	0	19	0	0	0	0	0	0	0	0	0	1	2	0	0	0	3	1	0	2	0	2	0	0	8	1	2	0
757	Fungi	Mucoromycota	Mucoromycetes	Mucorales	Rhizopodaceae	Rhizopus	Rhizopus microsporus	d:Fungi,p:Mucoromycota,c:Mucoromycetes,o:Mucorales,f:Rhizopodaceae,g:Rhizopus,s:Rhizopus_microsporus	140	16	14	2	7	28	134	14	0	0	0	0	0	0	0	0	0	0	0	0	0	0	0	0	0	0	0	0	0	0	0	0	0	0	0	0	0	0	0	0	0
758	Fungi	Rozellomycota	Rozellomycotina cls Incertae sedis	GS08				d:Fungi,p:Rozellomycota,c:Rozellomycotina_cls_Incertae_sedis,o:GS08	0	0	0	0	0	0	0	0	0	0	0	0	0	0	0	0	0	0	0	0	0	0	0	0	0	0	0	0	0	0	0	0	0	0	0	0	0	0	0	0	0
759	Fungi	Rozellomycota	Rozellomycotina cls Incertae sedis	GS10				d:Fungi,p:Rozellomycota,c:Rozellomycotina_cls_Incertae_sedis,o:GS10	0	0	0	0	0	0	0	0	0	0	0	0	0	0	0	0	0	0	0	0	0	0	0	0	0	0	0	0	0	0	0	0	0	0	0	0	0	0	21	0	0
760	Fungi	Rozellomycota	Rozellomycotina cls Incertae sedis	GS11				d:Fungi,p:Rozellomycota,c:Rozellomycotina_cls_Incertae_sedis,o:GS11	0	0	0	0	0	0	0	0	0	0	0	397	0	0	0	70	0	0	0	0	15	0	0	0	0	0	0	0	0	0	0	0	0	0	0	0	0	32	0	0	10
761	Fungi	Rozellomycota	Rozellomycotina cls Incertae sedis					d:Fungi,p:Rozellomycota,c:Rozellomycotina_cls_Incertae_sedis	0	0	0	0	0	0	0	0	0	0	0	0	0	0	0	0	0	0	0	0	0	0	0	0	0	0	0	0	0	0	0	0	0	0	0	0	0	0	0	0	0
762	Fungi	Rozellomycota						d:Fungi,p:Rozellomycota	0	0	0	0	0	0	0	0	0	0	37	42	255	0	0	0	0	38	0	0	0	0	0	0	0	9	1	0	39	2	0	0	0	71	51	17	1	103	57	59	17
763	Fungi	Zoopagomycota	Zoopagomycetes	Zoopagales	Piptocephalidaceae	Syncephalis	Syncephalis parvula	d:Fungi,p:Zoopagomycota,c:Zoopagomycetes,o:Zoopagales,f:Piptocephalidaceae,g:Syncephalis,s:Syncephalis_parvula	0	0	0	0	0	0	0	0	0	0	0	0	0	0	0	0	0	0	0	0	0	0	0	0	0	0	1	0	3	0	0	0	0	0	0	0	0	0	1	0	1
[truncated: 198 more columns]

## Sheet: Absolute abundance and relative
Taxon	SMP_A	SMP_B	SMP_C	SMP_D	SMP_E	Abundance absolute Total	Abundance relative Total (%)
Aphelidiomycota	0	0	81	29	0	110	0.00289174
Ascomycota	66659	62698	457995	921305	1955018	3463675	91.0551
Basidiobolomycota	33534	4999	13	23	0	38569	1.01392
Basidiomycota	1107	1643	72710	61663	137919	275042	7.23046
Blastocladiomycota	0	0	38	1392	0	1430	0.0375927
Chytridiomycota	322	1381	2364	7481	924	12472	0.327871
Kickxellomycota	0	0	0	132	0	132	0.00347009
Mortierellomycota	0	0	381	830	230	1441	0.0378818
Mucoromycota	76	906	29	15	39	1065	0.0279973
Rozellomycota	561	293	3144	5524	441	9963	0.261913
Zoopagomycota	0	0	10	11	13	34	0.000893812
TOTAL	102259	71920	536765	998405	2094584	3803933	100

## Sheet: Partial Relative Abundance- Phy
Taxon	SMP_A	SMP_B	SMP_C	SMP_D	SMP_E
Aphelidiomycota	0	0	0.0150904026901903	0.00290463288945869	0
Ascomycota	65.186438357504	87.1774193548387	85.3250491369594	92.2776829042323	93.3368153294401
Basidiobolomycota	32.7932015763894	6.9507786429366	0.00242191648114165	0.00230367436060517	0
Basidiomycota	1.08254530163604	2.28448275862069	13.5459651802931	6.17615096078245	6.58455330509543
Blastocladiomycota	0	0	0.00707944817564483	0.139422378694017	0
Chytridiomycota	0.314886709238307	1.92018909899889	0.440416197032221	0.749295125725532	0.0441137715173992
Kickxellomycota	0	0	0	0.0132210876347775	0
Mortierellomycota	0	0	0.0709807830242285	0.0831325964914038	0.0109807007023829
Mucoromycota	0.0743210866525196	1.25973303670745	0.00540273676562369	0.0015023963221338	0.00186194490170841
Rozellomycota	0.548606968579783	0.407397107897664	0.58573118590072	0.553282485564475	0.0210543000423951
Zoopagomycota	0	0	0.00186301267780127	0.00110175730289812	0.000620648300569469

## Sheet: Absolute abundance-Genus- witho
Taxon	SMP_A	SMP_B	SMP_C	SMP_D	SMP_E	Abundance absolute Total	Abundance relative Total (%)
Aaosphaeria	0	0	32	66	79	177	0.0466626
Acaulium	0	0	2	139	623	764	0.201414
Achroiostachys	0	0	0	221	0	221	0.0582623
Acremoniopsis	0	0	0	14	0	14	0.00369082
Acremonium	0	0	107	102	853	1062	0.279975
Acrocalymma	0	0	37	0	0	37	0.00975432
Acrodontium	0	0	0	39	0	39	0.0102816
Adustochaete	0	0	0	0	104	104	0.0274176
Agaricus	0	0	331	172	40	543	0.143151
Albophoma	0	0	39	0	0	39	0.0102816
Alfaria	0	0	48	121	0	169	0.0445535
Allocryptovalsa	0	0	0	0	18	18	0.00474535
Allomyces	0	0	0	42	0	42	0.0110725
Amauroascus	0	0	0	32	0	32	0.00843617
Amorocoelophoma	0	0	53	213	24	290	0.0764528
Amorosia	0	0	0	724	0	724	0.190868
Annulohypoxylon	0	0	0	18	16	34	0.00896343
Anteaglonium	0	0	4	110	53	167	0.0440263
Anthostomella	0	0	0	49	16	65	0.017136
Apiospora	0	0	17	0	186	203	0.053517
Apiotrichum	0	0	3	0	18	21	0.00553624
Aplosporella	0	0	0	548	679	1227	0.323474
Apodus	0	0	14	53	27	94	0.0247813
Arthrinium	0	0	32	0	0	32	0.00843617
Arthrographis	0	0	0	56	0	56	0.0147633
Ascosphaera	0	0	0	103	0	103	0.0271539
Ascotaiwania	0	0	47	0	0	47	0.0123906
Ascotricha	0	0	0	22	0	22	0.00579987
Aspergillus	258	936	1352	46492	7900	56938	15.0106
Atractiella	0	0	40	34	0	74	0.0195086
Atractium	0	0	0	72	0	72	0.0189814
Aureobasidium	0	0	0	96	38	134	0.0353265
Auricularia	0	0	67	133	187	387	0.102025
Auriporia	0	0	0	0	24	24	0.00632713
Bandonia	0	0	0	115	0	115	0.0303175
Basidioascus	0	0	0	0	15	15	0.00395446
Basidiobolus	0	0	13	0	0	13	0.00342719
Biscogniauxia	0	0	0	24	0	24	0.00632713
Bjerkandera	0	0	0	12	0	12	0.00316356
Brunneofusispora	0	0	14	0	0	14	0.00369082
Buchwaldoboletus	0	0	0	121	0	121	0.0318993
Caespitomonium	0	0	0	178	150	328	0.0864708
Camarops	0	0	0	9	0	9	0.00237267
Camporesia	0	0	0	12	0	12	0.00316356
Candida	132	153	5770	4614	2325	12994	3.42561
Candolleomyces	0	0	36	93	642	771	0.203259
Castanediella	0	0	20	0	0	20	0.00527261
Celoporthe	0	0	47	1	8	56	0.0147633
Cephaliophora	0	0	0	226	0	226	0.0595805
Cercospora	87	50	85	0	56	278	0.0732892
Ceriporia	0	0	1	0	28	29	0.00764528
Chaetocalathus	0	0	0	0	48	48	0.0126543
Chaetomium	0	0	16	63	18	97	0.0255721
Chlorophyllum	0	0	0	30	0	30	0.00790891
Chrysosporium	0	0	0	79	0	79	0.0208268
Cladophialophora	23	1	33	724	22	803	0.211695
Clitopilus	0	0	0	0	34	34	0.00896343
Clonostachys	0	0	0	388	0	388	0.102289
Codinaea	0	0	0	31	0	31	0.00817254
Colacogloea	0	379	0	0	0	379	0.0999159
Colletotrichum	107	45	96	165	1550	1963	0.517506
Coniella	0	0	0	0	53	53	0.0139724
Coniophora	0	0	0	94	0	94	0.0247813
Conlarium	0	0	11	1	29	41	0.0108088
Coprinellus	91	0	109	98	158	456	0.120215
Coprinopsis	0	0	5	166	340	511	0.134715
Coriolopsis	0	0	0	1	207	208	0.0548351
Corollospora	0	0	0	4238	2	4240	1.11779
Coronopapilla	0	0	26	635	0	661	0.17426
Cryptococcus	0	0	0	0	35	35	0.00922706
Curvularia	31	0	119	113	1093	1356	0.357483
Cyberlindnera	3	37	34	0	60	134	0.0353265
Cymatoderma	0	0	0	0	51	51	0.0134451
Cymostachys	0	0	4	10	1	15	0.00395446
Cyphellophora	0	0	46	0	148	194	0.0511443
Cystobasidium	0	0	459	522	446	1427	0.376201
Cystofilobasidium	52	0	71	45	468	636	0.167669
Cytospora	0	0	700	1738	651	3089	0.814354
Dactylospora	0	0	0	16	0	16	0.00421809
Daldinia	0	0	14	17	324	355	0.0935888
Debaryomyces	0	0	37	14	165	216	0.0569442
Deconica	0	0	30	0	10	40	0.0105452
Deniquelata	0	0	2	45	197	244	0.0643258
Devriesia	0	0	0	0	15	15	0.00395446
Diaporthe	0	0	31	13	28	72	0.0189814
Didymocyrtis	0	0	5	108	91	204	0.0537806
Dinemasporium	0	0	0	10	17	27	0.00711802
Dioszegia	0	0	32	0	0	32	0.00843617
Distoseptispora	0	0	14	0	0	14	0.00369082
Duportella	0	0	0	0	123	123	0.0324265
Earliella	0	0	0	10	260	270	0.0711802
Efibula	0	0	8	21	22	51	0.0134451
Eichleriella	0	0	38	138	93	269	0.0709166
Elsinoe	0	0	10	0	109	119	0.031372
Epicoleosporium	0	0	1	0	19	20	0.00527261
Erysiphe	0	0	0	0	12	12	0.00316356
Erythrobasidium	0	0	52	157	116	325	0.0856799
Eutypella	0	0	55	118	61	234	0.0616895
Exobasidium	0	0	2	0	18	20	0.00527261
Exophiala	0	0	185	404	717	1306	0.344301
Extremopsis	0	0	92	90	33	215	0.0566805
Fellomyces	0	0	0	18	0	18	0.00474535
Flabellascoma	0	0	6	0	32	38	0.010018
Flammulina	0	0	22	0	6	28	0.00738165
Fodinomyces	0	0	0	197	23	220	0.0579987
Fonsecaea	0	0	16	72	6	94	0.0247813
Fulvifomes	0	0	0	533	0	533	0.140515
Furcasterigmium	0	0	84	0	0	84	0.0221449
Fusarium	0	0	0	1399	0	1399	0.368819
Galiicola	0	0	0	0	11	11	0.00289993
Ganoderma	77	21	66	688	85	937	0.247022
Geminibasidium	0	0	5	3	1	9	0.00237267
Geosmithia	0	0	0	0	26	26	0.00685439
Geotrichum	0	0	0	2877	0	2877	0.758465
Gliocephalotrichum	244	0	0	0	0	244	0.0643258
Gliomastix	0	0	0	0	18	18	0.00474535
Gloeophyllum	0	0	0	0	38	38	0.010018
Gloniopsis	0	0	75	7	131	213	0.0561533
Golovinomyces	0	0	0	0	1128	1128	0.297375
Grammothele	0	0	3	1	77	81	0.0213541
Graphium	0	0	118	42	55	215	0.0566805
Gymnoascus	0	0	0	0	64	64	0.0168723
Gymnopilus	0	0	1	29	9	39	0.0102816
Halomyces	0	0	93	0	0	93	0.0245176
Halorosellinia	12	0	1759	1665	167	3603	0.94986
Halosarpheia	0	0	188	12723	1167	14078	3.71139
Hansfordia	0	0	0	240	30	270	0.0711802
Hasegawaea	0	0	0	24	0	24	0.00632713
Hexagonia	0	0	0	0	123	123	0.0324265
Hortaea	0	0	0	1763	0	1763	0.46478
Humicola	0	0	104	96	48	248	0.0653803
Hymenochaete	0	0	0	0	11	11	0.00289993
Hyphoderma	0	0	21	0	42	63	0.0166087
Hypholoma	0	0	0	270	0	270	0.0711802
Hypochnicium	0	0	0	0	18	18	0.00474535
Hypomontagnella	0	0	61	37	36	134	0.0353265
Hypomyces	0	0	5	0	54	59	0.0155542
Hypoxylon	0	0	14	110	45	169	0.0445535
Hysterium	0	0	0	66	0	66	0.0173996
Ilyonectria	8	52	0	0	0	60	0.0158178
Inocybe	0	0	15	23	17	55	0.0144997
Inosperma	0	0	39	0	0	39	0.0102816
Iodophanus	0	0	0	26	155	181	0.0477171
Irpex	0	0	12	12	157	181	0.0477171
Irpicomyces	0	0	38	0	0	38	0.010018
Itersonilia	0	0	0	252	26	278	0.0732892
Kalmusia	0	0	0	0	38	38	0.010018
Kazachstania	1	16	19	2	4	42	0.0110725
Keqinzhangia	0	0	0	156	0	156	0.0411263
Keratinophyton	0	0	0	37	0	37	0.00975432
Kluyveromyces	0	0	0	123	0	123	0.0324265
Kockovaella	0	0	0	55	0	55	0.0144997
Kondoa	46	0	0	0	0	46	0.012127
Lactarius	0	10	0	0	0	10	0.0026363
Lasiobolidium	158	5	0	0	0	163	0.0429717
Lasiodiplodia	0	0	0	0	32	32	0.00843617
Lasionectria	0	0	13	0	0	13	0.00342719
Lentinus	0	0	0	5	24	29	0.00764528
Leptosphaeria	36	0	0	0	0	36	0.00949069
Leptosphaerulina	0	0	37	26	1765	1828	0.481916
Leptospora	0	19	2	0	472	493	0.12997
Leptoxyphium	0	0	0	38	0	38	0.010018
Leucoagaricus	0	0	0	15	0	15	0.00395446
Leucocoprinus	0	0	0	12	0	12	0.00316356
Leucosporidium	0	0	2	0	335	337	0.0888434
Leveillula	0	0	0	0	33	33	0.0086998
Lichtheimia	25	193	0	0	0	218	0.0574714
Lignincola	0	0	12	54	54	120	0.0316356
Limonomyces	0	0	0	0	42	42	0.0110725
Limtongozyma	0	0	171	19	0	190	0.0500898
Lineolata	0	0	0	178	0	178	0.0469262
Lobulomyces	0	0	110	0	0	110	0.0289993
Lodderomyces	0	0	67	0	0	67	0.0176632
Longitudinalis	0	0	34	0	0	34	0.00896343
Lopharia	0	0	30	392	24	446	0.117579
Lophiostoma	0	0	619	593	499	1711	0.451072
Lulworthia	32	0	136	340	347	855	0.225404
Lyomyces	0	0	0	89	3	92	0.024254
Malassezia	0	0	11	667	742	1420	0.374355
Malbranchea	0	0	134	1	0	135	0.0355901
Marasmius	0	0	0	0	13	13	0.00342719
Mariannaea	0	0	115	0	50	165	0.043499
Metacordyceps	0	0	0	55	0	55	0.0144997
Metarhizium	0	0	3	0	112	115	0.0303175
Metschnikowia	0	0	0	18	0	18	0.00474535
Meyerozyma	0	0	55	17	9	81	0.0213541
Microascus	0	0	96	390	72	558	0.147106
Microdochium	0	0	0	22	0	22	0.00579987
Micropsalliota	0	0	0	0	57	57	0.0150269
Moesziomyces	0	0	0	0	46	46	0.012127
Moleospora	0	0	0	83	0	83	0.0218813
Monascus	66	0	72	51	0	189	0.0498261
Monodictys	0	0	66	0	0	66	0.0173996
Monosporascus	0	0	0	843	0	843	0.22224
Montagnula	0	0	4	99	9	112	0.0295266
Mortierella	0	0	233	618	145	996	0.262576
Mucor	10	75	0	0	0	85	0.0224086
Murinectria	0	0	506	13	8	527	0.138933
Mycoaciella	0	0	31	132	6	169	0.0445535
Mycoarthris	0	168	0	0	0	168	0.0442899
Myrmecridium	64	0	0	0	0	64	0.0168723
Nannizzia	0	0	13	0	0	13	0.00342719
Nannizziopsis	0	0	12	0	0	12	0.00316356
Neodeightonia	0	0	57	0	3	60	0.0158178
Neodevriesia	0	0	4	464	55	523	0.137879
Neofusicoccum	0	0	68	14	52	134	0.0353265
Neogaeumannomyces	0	0	0	0	8	8	0.00210904
Neomassarina	0	0	0	108	50	158	0.0416536
Neopyrenochaeta	0	0	0	117	0	117	0.0308448
Neoroussoella	0	0	463	593	626	1682	0.443426
Neurospora	0	0	0	0	14	14	0.00369082
Nigrograna	0	0	79	420	142	641	0.168987
Odontoefibula	0	0	0	0	405	405	0.10677
Okeanomyces	0	0	3	0	39	42	0.0110725
Ophiocordyceps	0	0	0	0	12	12	0.00316356
Ophiosphaerella	0	0	0	0	9	9	0.00237267
Paecilomyces	0	0	59	51	16	126	0.0332174
Pallidocercospora	0	0	0	0	37	37	0.00975432
Paraconiothyrium	0	0	0	0	37	37	0.00975432
Paracremonium	0	0	13	0	0	13	0.00342719
Paradevriesia	0	0	5	1	7	13	0.00342719
Paramyrothecium	0	0	0	52	0	52	0.0137088
Paraphaeosphaeria	0	0	64	279	227	570	0.150269
Parasarocladium	0	0	0	66	9	75	0.0197723
Parascedosporium	0	0	0	63	0	63	0.0166087
Parasola	0	0	0	32	0	32	0.00843617
Penicillium	261	1876	4650	10538	9649	26974	7.11117
Peniophora	0	0	0	62	78	140	0.0369082
Periconia	36	0	328	312	323	999	0.263367
Peroneutypa	0	0	192	76	5	273	0.0719711
Pestalotiopsis	0	0	89	247	2083	2419	0.637722
Petriella	0	0	21	0	0	21	0.00553624
Peziza	39	0	0	0	20	59	0.0155542
Phaeoacremonium	0	0	477	75	46	598	0.157651
Phaeococcomyces	0	0	0	23	0	23	0.0060635
Phaeoisaria	0	0	20	57	0	77	0.0202995
Phaeophleospora	0	0	3062	1385	86051	90498	23.858
Phaeosphaeria	0	0	35	204	36	275	0.0724983
Phallus	0	0	39	0	16	55	0.0144997
Phanerochaete	0	70	14	0	0	84	0.0221449
Phialocephala	0	0	0	26	0	26	0.00685439
Phialophora	59	0	117	271	147	594	0.156596
Phlebia	0	0	0	79	132	211	0.055626
Phlebiopsis	0	0	0	66	89	155	0.0408627
Phoma	0	0	0	0	135	135	0.0355901
Phylloporia	0	0	10	0	0	10	0.0026363
Phyllosticta	22	0	19	0	18	59	0.0155542
Pilocintractia	0	0	0	0	15	15	0.00395446
Pisolithus	0	0	81	144	10	235	0.0619531
Pithomyces	0	0	0	0	74	74	0.0195086
Pleotrichocladium	0	0	47	31	52	130	0.0342719
Pleurostoma	0	0	17	1	3	21	0.00553624
Pleurotus	0	0	0	0	34	34	0.00896343
Pluteus	0	0	13	121	24	158	0.0416536
Poaceascoma	0	0	84	0	0	84	0.0221449
Podosphaera	0	0	0	0	26	26	0.00685439
Podospora	0	0	150	0	0	150	0.0395446
Psathyrella	12	0	5219	36199	24320	65750	17.3337
Pseudallescheria	0	0	1448	1572	1269	4289	1.13071
Pseudocercospora	20	0	101	0	266	387	0.102025
Pseudochaetosphaeronema	0	0	35	0	0	35	0.00922706
Pseudocoleophoma	0	0	0	0	12	12	0.00316356
Pseudocosmospora	0	0	102	0	0	102	0.0268903
Pseudolagarobasidium	0	0	6	0	38	44	0.0115997
Pseudophialocephala	0	0	0	0	18	18	0.00474535
Pseudopithomyces	30	0	0	12	0	42	0.0110725
Pseudosydowia	0	0	0	0	38	38	0.010018
Pseudoxylomyces	0	0	0	0	31	31	0.00817254
Pyrenochaeta	0	0	0	102	4	106	0.0279448
Pyrenochaetopsis	0	0	0	13	0	13	0.00342719
Pyrenula	0	0	0	0	32	32	0.00843617
Pyxidiophora	0	14	0	0	0	14	0.00369082
Rachicladosporium	0	0	0	0	101	101	0.0266267
Ramicandelaber	0	0	0	132	0	132	0.0347992
Ramophialophora	0	0	12	14	13	39	0.0102816
Ramularia	103	0	0	20	0	123	0.0324265
Rasamsonia	0	0	0	19	0	19	0.00500898
Rectifusarium	0	0	0	0	14	14	0.00369082
Rhizomucor	6	135	0	0	0	141	0.0371719
Rhizopus	24	381	29	15	39	488	0.128652
Rhodosporidiobolus	0	59	3	757	368	1187	0.312929
Rhodotorula	24	404	0	0	0	428	0.112834
Rhytidhysteron	0	0	0	523	72	595	0.15686
Robillarda	0	0	0	0	9	9	0.00237267
Rosellinia	0	0	0	132	8	140	0.0369082
Roussoella	0	0	294	316	320	930	0.245176
Saccharomyces	18	93	2	0	18	131	0.0345356
Saccharomycopsis	29	269	0	0	0	298	0.0785618
Sakaguchia	0	0	0	45	43	88	0.0231995
Sampaiozyma	0	0	633	0	1	634	0.167142
Sarocladium	0	0	0	0	120	120	0.0316356
Saturnispora	0	0	0	23	0	23	0.0060635
Savoryella	0	0	4	102	0	106	0.0279448
Scedosporium	0	0	175	312	98	585	0.154224
Scheffersomyces	0	15	0	0	0	15	0.00395446
Schizophyllum	33	0	159	31	474	697	0.18375
Scleroderma	0	0	39	177	0	216	0.0569442
Scleropezicula	32	0	0	0	0	32	0.00843617
Scolecobasidium	0	0	0	4	16	20	0.00527261
Scoliciosporum	0	0	0	61	0	61	0.0160815
Scopuloides	0	0	11	0	0	11	0.00289993
Scytalidium	0	0	0	16	0	16	0.00421809
Sebacina	0	0	0	0	34	34	0.00896343
Septoriella	0	0	0	0	54	54	0.014236
Serpula	0	0	27	35	22	84	0.0221449
Setoarthopyrenia	0	0	4	0	78	82	0.0216177
Solicoccozyma	0	0	19	52	35	106	0.0279448
Sordaria	0	0	0	0	17	17	0.00448172
Spegazzinia	0	0	0	0	107	107	0.0282084
Spiromastigoides	0	0	0	60	0	60	0.0158178
Spissiomyces	0	0	0	0	16	16	0.00421809
Sporobolomyces	45	0	0	0	13	58	0.0152906
Sporothrix	0	0	29	62	12	103	0.0271539
Stachybotrys	0	0	0	131	0	131	0.0345356
Staphylotrichum	0	0	504	0	0	504	0.13287
Steccherinum	0	0	0	14	0	14	0.00369082
Stemphylium	0	0	22	106	574	702	0.185069
Sterigmatomyces	11	1	30	0	60	102	0.0268903
Strelitziana	178	0	0	0	107	285	0.0751346
Subbaromyces	0	0	14	45	0	59	0.0155542
Subulicystidium	0	0	0	20	0	20	0.00527261
Suillus	0	0	0	0	19	19	0.00500898
Symmetrospora	0	0	476	51	126	653	0.172151
Syncephalis	0	0	10	11	13	34	0.00896343
Taeniolella	0	0	0	463	0	463	0.122061
Talaromyces	53	141	934	4123	508	5759	1.51825
Taphrina	0	0	0	0	819	819	0.215913
Tausonia	0	0	50	29	32	111	0.029263
Teichospora	0	0	46	43	98	187	0.0492989
Teratosphaeria	0	0	0	0	97	97	0.0255721
Termitomyces	0	0	0	24	15	39	0.0102816
Terramyces	0	0	7	10	21	38	0.010018
Tetracoccosporium	0	0	6	24	0	30	0.00790891
Thermomyces	0	96	0	22	76	194	0.0511443
Thermothelomyces	0	0	33	0	0	33	0.0086998
Thyridaria	0	0	0	22	0	22	0.00579987
Thyridariella	0	0	0	72	0	72	0.0189814
Thyridium	0	0	116	28	83	227	0.0598441
Tintelnotia	0	0	45	83	98	226	0.0595805
Tomentella	0	0	0	10	0	10	0.0026363
Torulaspora	0	0	0	41	0	41	0.0108088
Toxicocladosporium	0	0	37	259	582	878	0.231467
Trametes	46	0	4	0	254	304	0.0801436
Trechispora	0	0	0	177	58	235	0.0619531
Trematosphaeria	0	0	57	0	0	57	0.0150269
Triadelphia	0	0	18	0	0	18	0.00474535
Trichaptum	0	0	0	0	18	18	0.00474535
Trichoderma	0	0	999	535	3606	5140	1.35506
Trichomerium	0	0	0	16	0	16	0.00421809
Trichothecium	0	0	0	0	15	15	0.00395446
Truncospora	0	0	0	0	36	36	0.00949069
Tuber	0	0	43	0	0	43	0.0113361
Tulostoma	0	0	0	29	0	29	0.00764528
Ustilaginoidea	0	0	18	124	38	180	0.0474535
Uwebraunia	0	0	0	0	43	43	0.0113361
Valsaria	0	0	10	0	104	114	0.0300539
Veronaea	0	0	0	0	13	13	0.00342719
Verruculina	125	0	297	349	27	798	0.210377
Verticillium	1	248	0	0	0	249	0.065644
Virgaria	0	0	0	22	0	22	0.00579987
Vishniacozyma	0	153	3	139	2307	2602	0.685966
Vittaliana	0	0	101	347	2078	2526	0.66593
Volvariella	0	0	0	27	0	27	0.00711802
Wallemia	0	0	4	7	46	57	0.0150269
Wardomycopsis	0	0	0	64	0	64	0.0168723
Whalleya	0	0	0	0	26	26	0.00685439
Wickerhamomyces	0	0	13	0	0	13	0.00342719
Xenoacremonium	0	0	39	23	1	63	0.0166087
Xenodevriesia	0	0	46	0	0	46	0.012127
Xenomyrothecium	0	0	9	87	0	96	0.0253085
Xenoplectosphaerella	0	0	0	26	0	26	0.00685439
Xeromyces	0	0	66	28	4	98	0.0258358
Xylaria	0	0	414	624	307	1345	0.354583
Yamadazyma	0	0	28	0	0	28	0.00738165
Yunnania	0	0	235	164	90	489	0.128915
Zalaria	0	0	0	174	26	200	0.0527261
Zygosaccharomyces	33	0	0	0	0	33	0.0086998
TOTAL	2803	6115	39261	159071	172069	379319	100

## Sheet: Relative abundance-Genus- witho
Taxon	SMP_A	SMP_B	SMP_C	SMP_D	SMP_E
Aaosphaeria	0	0	0.0815058200249612	0.0414909065763087	0.0459118144465302
Acaulium	0	0	0.00509411375156007	0.0873823638501047	0.362064055698586
Achroiostachys	0	0	0	0.13893167202067	0
Acremoniopsis	0	0	0	0.00880110139497457	0
Acremonium	0	0	0.272535085708464	0.0641223101633862	0.495731363580889
Acrocalymma	0	0	0.0942411044038613	0	0
Acrodontium	0	0	0	0.0245173538860006	0
Adustochaete	0	0	0	0	0.0604408696511283
Agaricus	0	0	0.843075825883192	0.108127817138259	0.023246488327357
Albophoma	0	0	0.0993352181554214	0	0
Alfaria	0	0	0.122258730037442	0.0760666620565659	0
Allocryptovalsa	0	0	0	0	0.0104609197473107
Allomyces	0	0	0	0.0264033041849237	0
Amauroascus	0	0	0	0.0201168031885133	0
Amorocoelophoma	0	0	0.134994014416342	0.133902471223542	0.0139478929964142
Amorosia	0	0	0	0.455142672140114	0
Annulohypoxylon	0	0	0	0.0113157017935387	0.00929859533094282
Anteaglonium	0	0	0.0101882275031201	0.0691515109605145	0.0308015970337481
Anthostomella	0	0	0	0.030803854882411	0.00929859533094282
Apiospora	0	0	0.0432999668882606	0	0.10809617072221
Apiotrichum	0	0	0.00764117062734011	0	0.0104609197473107
Aplosporella	0	0	0	0.34450025460329	0.394609139356886
Apodus	0	0	0.0356587962609205	0.0333184552809752	0.015691379620966
Arthrinium	0	0	0.0815058200249612	0	0
Arthrographis	0	0	0	0.0352044055798983	0
Ascosphaera	0	0	0	0.0647509602630272	0
Ascotaiwania	0	0	0.119711673161662	0	0
Ascotricha	0	0	0	0.0138303021921029	0
Aspergillus	9.20442383160899	15.306623058054	3.44362089605461	29.2272004325113	4.59118144465302
Atractiella	0	0	0.101882275031201	0.0213741033877954	0
Atractium	0	0	0	0.0452628071741549	0
Aureobasidium	0	0	0	0.0603504095655399	0.0220841639109892
Auricularia	0	0	0.170652810677262	0.0836104632522584	0.108677332930394
Auriporia	0	0	0	0	0.0139478929964142
Bandonia	0	0	0	0.0722947614587197	0
Basidioascus	0	0	0	0	0.00871743312275889
Basidiobolus	0	0	0.0331117393851405	0	0
Biscogniauxia	0	0	0	0.015087602391385	0
Bjerkandera	0	0	0	0.00754380119569249	0
Brunneofusispora	0	0	0.0356587962609205	0	0
Buchwaldoboletus	0	0	0	0.0760666620565659	0
Caespitomonium	0	0	0	0.111899717736105	0.0871743312275889
Camarops	0	0	0	0.00565785089676937	0
Camporesia	0	0	0	0.00754380119569249	0
Candida	4.70924009989297	2.50204415372036	14.6965181732508	2.90059155974376	1.35120213402763
Candolleomyces	0	0	0.0916940475280813	0.0584644592666168	0.373106137654081
Castanediella	0	0	0.0509411375156007	0	0
Celoporthe	0	0	0.119711673161662	0.000628650099641041	0.00464929766547141
Cephaliophora	0	0	0	0.142074922518875	0
Cercospora	3.10381733856582	0.817661488143908	0.216499834441303	0	0.0325450836582999
Ceriporia	0	0	0.00254705687578004	0	0.0162725418291499
Chaetocalathus	0	0	0	0	0.0278957859928285
Chaetomium	0	0	0.0407529100124806	0.0396049562773856	0.0104609197473107
Chlorophyllum	0	0	0	0.0188595029892312	0
Chrysosporium	0	0	0	0.0496633578716422	0
Cladophialophora	0.820549411344987	0.0163532297628782	0.0840528769007412	0.455142672140114	0.0127855685800464
Clitopilus	0	0	0	0	0.0197595150782535
Clonostachys	0	0	0	0.243916238660724	0
Codinaea	0	0	0	0.0194881530888723	0
Colacogloea	0	6.19787408013083	0	0	0
Colletotrichum	3.81733856582233	0.735895339329518	0.244517460074883	0.103727266440772	0.900801422685086
Coniella	0	0	0	0	0.0308015970337481
Coniophora	0	0	0	0.0590931093662578	0
Conlarium	0	0	0.0280176256335804	0.000628650099641041	0.0168537040373339
Coprinellus	3.24652158401712	0	0.277629199460024	0.061607709764822	0.0918236288930603
Coprinopsis	0	0	0.0127352843789002	0.104355916540413	0.197595150782535
Coriolopsis	0	0	0	0.000628650099641041	0.120300577094073
Corollospora	0	0	0	2.66421912227873	0.00116232441636785
Coronopapilla	0	0	0.0662234787702809	0.399192813272061	0
Cryptococcus	0	0	0	0	0.0203406772864374
Curvularia	1.10595790224759	0	0.303099768217824	0.0710374612594376	0.635210293545031
Cyberlindnera	0.107028184088477	0.605069501226492	0.0865999337765212	0	0.0348697324910356
Cymatoderma	0	0	0	0	0.0296392726173802
Cymostachys	0	0	0.0101882275031201	0.00628650099641041	0.000581162208183926
Cyphellophora	0	0	0.117164616285882	0	0.0860120068112211
Cystobasidium	0	0	1.16909910598304	0.328155352012623	0.259198344850031
Cystofilobasidium	1.85515519086693	0	0.180841038180383	0.0282892544838468	0.271983913430077
Cytospora	0	0	1.78293981304603	1.09259387317613	0.378336597527736
Dactylospora	0	0	0	0.0100584015942567	0
Daldinia	0	0	0.0356587962609205	0.0106870516938977	0.188296555451592
Debaryomyces	0	0	0.0942411044038613	0.00880110139497457	0.0958917643503478
Deconica	0	0	0.0764117062734011	0	0.00581162208183926
Deniquelata	0	0	0.00509411375156007	0.0282892544838468	0.114488955012233
Devriesia	0	0	0	0	0.00871743312275889
Diaporthe	0	0	0.0789587631491811	0.00817245129533353	0.0162725418291499
Didymocyrtis	0	0	0.0127352843789002	0.0678942107612324	0.0528857609447373
Dinemasporium	0	0	0	0.00628650099641041	0.00987975753912675
Dioszegia	0	0	0.0815058200249612	0	0
Distoseptispora	0	0	0.0356587962609205	0	0
Duportella	0	0	0	0	0.0714829516066229
Earliella	0	0	0	0.00628650099641041	0.151102174127821
Efibula	0	0	0.0203764550062403	0.0132016520924619	0.0127855685800464
Eichleriella	0	0	0.0967881612796414	0.0867537137504636	0.0540480853611051
Elsinoe	0	0	0.0254705687578004	0	0.063346680692048
Epicoleosporium	0	0	0.00254705687578004	0	0.0110420819554946
Erysiphe	0	0	0	0	0.00697394649820711
Erythrobasidium	0	0	0.132446957540562	0.0986980656436434	0.0674148161493354
Eutypella	0	0	0.140088128167902	0.0741807117576428	0.0354508946992195
Exobasidium	0	0	0.00509411375156007	0	0.0104609197473107
Exophiala	0	0	0.471205522019307	0.25397464025498	0.416693303267875
Extremopsis	0	0	0.234329232571763	0.0565785089676937	0.0191783528700696
Fellomyces	0	0	0	0.0113157017935387	0
Flabellascoma	0	0	0.0152823412546802	0	0.0185971906618856
Flammulina	0	0	0.0560352512671608	0	0.00348697324910356
Fodinomyces	0	0	0	0.123844069629285	0.0133667307882303
Fonsecaea	0	0	0.0407529100124806	0.0452628071741549	0.00348697324910356
Fulvifomes	0	0	0	0.335070503108675	0
Furcasterigmium	0	0	0.213952777565523	0	0
Fusarium	0	0	0	0.879481489397816	0
Galiicola	0	0	0	0	0.00639278429002319
Ganoderma	2.74705672493757	0.343417825020442	0.168105753801482	0.432511268553036	0.0493987876956337
Geminibasidium	0	0	0.0127352843789002	0.00188595029892312	0.000581162208183926
Geosmithia	0	0	0	0	0.0151102174127821
Geotrichum	0	0	0	1.80862633666727	0
Gliocephalotrichum	8.70495897252943	0	0	0	0
Gliomastix	0	0	0	0	0.0104609197473107
Gloeophyllum	0	0	0	0	0.0220841639109892
Gloniopsis	0	0	0.191029265683503	0.00440055069748729	0.0761322492720943
Golovinomyces	0	0	0	0	0.655550970831469
Grammothele	0	0	0.00764117062734011	0.000628650099641041	0.0447494900301623
Graphium	0	0	0.300552711342044	0.0264033041849237	0.0319639214501159
Gymnoascus	0	0	0	0	0.0371943813237713
Gymnopilus	0	0	0.00254705687578004	0.0182308528895902	0.00523045987365534
Halomyces	0	0	0.236876289447543	0	0
Halorosellinia	0.428112736353907	0	4.48027304449708	1.04670241590233	0.0970540887667157
Halosarpheia	0	0	0.478846692646647	7.99831521773296	0.678216296950642
Hansfordia	0	0	0	0.15087602391385	0.0174348662455178
Hasegawaea	0	0	0	0.015087602391385	0
Hexagonia	0	0	0	0	0.0714829516066229
Hortaea	0	0	0	1.10831012566715	0
Humicola	0	0	0.264893915081124	0.0603504095655399	0.0278957859928285
Hymenochaete	0	0	0	0	0.00639278429002319
Hyphoderma	0	0	0.0534881943913808	0	0.0244088127437249
Hypholoma	0	0	0	0.169735526903081	0
Hypochnicium	0	0	0	0	0.0104609197473107
Hypomontagnella	0	0	0.155370469422582	0.0232600536867185	0.0209218394946213
Hypomyces	0	0	0.0127352843789002	0	0.031382759241932
Hypoxylon	0	0	0.0356587962609205	0.0691515109605145	0.0261522993682767
Hysterium	0	0	0	0.0414909065763087	0
Ilyonectria	0.285408490902604	0.850367947669665	0	0	0
Inocybe	0	0	0.0382058531367005	0.0144589522917439	0.00987975753912675
Inosperma	0	0	0.0993352181554214	0	0
Iodophanus	0	0	0	0.0163449025906671	0.0900801422685086
Irpex	0	0	0.0305646825093604	0.00754380119569249	0.0912424666848764
Irpicomyces	0	0	0.0967881612796414	0	0
Itersonilia	0	0	0	0.158419825109542	0.0151102174127821
Kalmusia	0	0	0	0	0.0220841639109892
Kazachstania	0.0356760613628255	0.261651676206051	0.0483940806398207	0.00125730019928208	0.0023246488327357
Keqinzhangia	0	0	0	0.0980694155440024	0
Keratinophyton	0	0	0	0.0232600536867185	0
Kluyveromyces	0	0	0	0.077323962255848	0
Kockovaella	0	0	0	0.0345757554802572	0
Kondoa	1.64109882268997	0	0	0	0
Lactarius	0	0.163532297628782	0	0	0
Lasiobolidium	5.63681769532644	0.0817661488143908	0	0	0
Lasiodiplodia	0	0	0	0	0.0185971906618856
Lasionectria	0	0	0.0331117393851405	0	0
Lentinus	0	0	0	0.0031432504982052	0.0139478929964142
Leptosphaeria	1.28433820906172	0	0	0	0
Leptosphaerulina	0	0	0.0942411044038613	0.0163449025906671	1.02575129744463
Leptospora	0	0.310711365494685	0.00509411375156007	0	0.274308562262813
Leptoxyphium	0	0	0	0.0238887037863596	0
Leucoagaricus	0	0	0	0.00942975149461561	0
Leucocoprinus	0	0	0	0.00754380119569249	0
Leucosporidium	0	0	0.00509411375156007	0	0.194689339741615
Leveillula	0	0	0	0	0.0191783528700696
Lichtheimia	0.891901534070639	3.15617334423549	0	0	0
Lignincola	0	0	0.0305646825093604	0.0339471053806162	0.031382759241932
Limonomyces	0	0	0	0	0.0244088127437249
Limtongozyma	0	0	0.435546725758386	0.0119443518931798	0
Lineolata	0	0	0	0.111899717736105	0
Lobulomyces	0	0	0.280176256335804	0	0
Lodderomyces	0	0	0.170652810677262	0	0
Longitudinalis	0	0	0.0865999337765212	0	0
Lopharia	0	0	0.0764117062734011	0.246430839059288	0.0139478929964142
Lophiostoma	0	0	1.57662820610784	0.372789509087137	0.289999941883779
Lulworthia	1.14163396361042	0	0.346399735106085	0.213741033877954	0.201663286239822
Lyomyces	0	0	0	0.0559498588680526	0.00174348662455178
Malassezia	0	0	0.0280176256335804	0.419309616460574	0.431222358472473
Malbranchea	0	0	0.341305621354525	0.000628650099641041	0
Marasmius	0	0	0	0	0.00755510870639104
Mariannaea	0	0	0.292911540714704	0	0.0290581104091963
Metacordyceps	0	0	0	0.0345757554802572	0
Metarhizium	0	0	0.00764117062734011	0	0.0650901673165997
Metschnikowia	0	0	0	0.0113157017935387	0
Meyerozyma	0	0	0.140088128167902	0.0106870516938977	0.00523045987365534
Microascus	0	0	0.244517460074883	0.245173538860006	0.0418436789892427
Microdochium	0	0	0	0.0138303021921029	0
Micropsalliota	0	0	0	0	0.0331262458664838
Moesziomyces	0	0	0	0	0.0267334615764606
Moleospora	0	0	0	0.0521779582702064	0
Monascus	2.35462004994649	0	0.183388095056163	0.0320611550816931	0
Monodictys	0	0	0.168105753801482	0	0
Monosporascus	0	0	0	0.529952033997397	0
Montagnula	0	0	0.0101882275031201	0.062236359864463	0.00523045987365534
Mortierella	0	0	0.593464252056748	0.388505761578163	0.0842685201866693
Mucor	0.356760613628255	1.22649223221586	0	0	0
Murinectria	0	0	1.2888107791447	0.00817245129533353	0.00464929766547141
Mycoaciella	0	0	0.0789587631491811	0.0829818131526174	0.00348697324910356
Mycoarthris	0	2.74734260016353	0	0	0
Myrmecridium	2.28326792722083	0	0	0	0
Nannizzia	0	0	0.0331117393851405	0	0
Nannizziopsis	0	0	0.0305646825093604	0	0
Neodeightonia	0	0	0.145182241919462	0	0.00174348662455178
Neodevriesia	0	0	0.0101882275031201	0.291693646233443	0.0319639214501159
Neofusicoccum	0	0	0.173199867553042	0.00880110139497457	0.0302204348255642
Neogaeumannomyces	0	0	0	0	0.00464929766547141
Neomassarina	0	0	0	0.0678942107612324	0.0290581104091963
Neopyrenochaeta	0	0	0	0.0735520616580018	0
Neoroussoella	0	0	1.17928733348616	0.372789509087137	0.363807542323138
Neurospora	0	0	0	0	0.00813627091457497
Nigrograna	0	0	0.201217493186623	0.264033041849237	0.0825250335621175
Odontoefibula	0	0	0	0	0.23537069431449
Okeanomyces	0	0	0.00764117062734011	0	0.0226653261191731
Ophiocordyceps	0	0	0	0	0.00697394649820711
Ophiosphaerella	0	0	0	0	0.00523045987365534
Paecilomyces	0	0	0.150276355671022	0.0320611550816931	0.00929859533094282
Pallidocercospora	0	0	0	0	0.0215030017028053
Paraconiothyrium	0	0	0	0	0.0215030017028053
Paracremonium	0	0	0.0331117393851405	0	0
Paradevriesia	0	0	0.0127352843789002	0.000628650099641041	0.00406813545728748
Paramyrothecium	0	0	0	0.0326898051813341	0
Paraphaeosphaeria	0	0	0.163011640049922	0.17539337779985	0.131923821257751
Parasarocladium	0	0	0	0.0414909065763087	0.00523045987365534
Parascedosporium	0	0	0	0.0396049562773856	0
Parasola	0	0	0	0.0201168031885133	0
Penicillium	9.31145201569747	30.6786590351594	11.8438144723772	6.62471475001729	5.6076341467667
Peniophora	0	0	0	0.0389763061777445	0.0453306522383462
Periconia	1.28433820906172	0	0.835434655255852	0.196138831088005	0.187715393243408
Peroneutypa	0	0	0.489034920149767	0.0477774075727191	0.00290581104091963
Pestalotiopsis	0	0	0.226688061944423	0.155276574611337	1.21056087964712
Petriella	0	0	0.0534881943913808	0	0
Peziza	1.3913663931502	0	0	0	0.0116232441636785
Phaeoacremonium	0	0	1.21494612974708	0.0471487574730781	0.0267334615764606
Phaeococcomyces	0	0	0	0.0144589522917439	0
Phaeoisaria	0	0	0.0509411375156007	0.0358330556795393	0
Phaeophleospora	0	0	7.79908815363847	0.870680388002842	50.009589176435
Phaeosphaeria	0	0	0.0891469906523013	0.128244620326772	0.0209218394946213
Phallus	0	0	0.0993352181554214	0	0.00929859533094282
Phanerochaete	0	1.14472608340147	0.0356587962609205	0	0
Phialocephala	0	0	0	0.0163449025906671	0
Phialophora	2.10488762040671	0	0.298005654466264	0.170364177002722	0.0854308446030372
Phlebia	0	0	0	0.0496633578716422	0.0767134114802783
Phlebiopsis	0	0	0	0.0414909065763087	0.0517234365283694
Phoma	0	0	0	0	0.07845689810483
Phylloporia	0	0	0.0254705687578004	0	0
Phyllosticta	0.784873349982162	0	0.0483940806398207	0	0.0104609197473107
Pilocintractia	0	0	0	0	0.00871743312275889
Pisolithus	0	0	0.206311606938183	0.0905256143483099	0.00581162208183926
Pithomyces	0	0	0	0	0.0430060034056105
Pleotrichocladium	0	0	0.119711673161662	0.0194881530888723	0.0302204348255642
Pleurostoma	0	0	0.0432999668882606	0.000628650099641041	0.00174348662455178
Pleurotus	0	0	0	0	0.0197595150782535
Pluteus	0	0	0.0331117393851405	0.0760666620565659	0.0139478929964142
Poaceascoma	0	0	0.213952777565523	0	0
Podosphaera	0	0	0	0	0.0151102174127821
Podospora	0	0	0.382058531367005	0	0
Psathyrella	0.428112736353907	0	13.293089834696	22.756504956906	14.1338649030331
Pseudallescheria	0	0	3.68813835612949	0.988237956635716	0.737494842185402
Pseudocercospora	0.713521227256511	0	0.257252744453784	0	0.154589147376924
Pseudochaetosphaeronema	0	0	0.0891469906523013	0	0
Pseudocoleophoma	0	0	0	0	0.00697394649820711
Pseudocosmospora	0	0	0.259799801329564	0	0
Pseudolagarobasidium	0	0	0.0152823412546802	0	0.0220841639109892
Pseudophialocephala	0	0	0	0	0.0104609197473107
Pseudopithomyces	1.07028184088477	0	0	0.00754380119569249	0
Pseudosydowia	0	0	0	0	0.0220841639109892
Pseudoxylomyces	0	0	0	0	0.0180160284537017
Pyrenochaeta	0	0	0	0.0641223101633862	0.0023246488327357
Pyrenochaetopsis	0	0	0	0.00817245129533353	0
Pyrenula	0	0	0	0	0.0185971906618856
Pyxidiophora	0	0.228945216680294	0	0	0
Rachicladosporium	0	0	0	0	0.0586973830265765
Ramicandelaber	0	0	0	0.0829818131526174	0
Ramophialophora	0	0	0.0305646825093604	0.00880110139497457	0.00755510870639104
Ramularia	3.67463432037103	0	0	0.0125730019928208	0
Rasamsonia	0	0	0	0.0119443518931798	0
Rectifusarium	0	0	0	0	0.00813627091457497
Rhizomucor	0.214056368176953	2.20768601798855	0	0	0
Rhizopus	0.856225472707813	6.23058053965658	0.0738646493976211	0.00942975149461561	0.0226653261191731
Rhodosporidiobolus	0	0.964840556009812	0.00764117062734011	0.475888125428268	0.213867692611685
Rhodotorula	0.856225472707813	6.60670482420278	0	0	0
Rhytidhysteron	0	0	0	0.328784002112264	0.0418436789892427
Robillarda	0	0	0	0	0.00523045987365534
Rosellinia	0	0	0	0.0829818131526174	0.00464929766547141
Roussoella	0	0	0.748834721479331	0.198653431486569	0.185971906618856
Saccharomyces	0.64216910453086	1.52085036794767	0.00509411375156007	0	0.0104609197473107
Saccharomycopsis	1.03460577952194	4.39901880621423	0	0	0
Sakaguchia	0	0	0	0.0282892544838468	0.0249899749519088
Sampaiozyma	0	0	1.61228700236876	0	0.000581162208183926
Sarocladium	0	0	0	0	0.0697394649820711
Saturnispora	0	0	0	0.0144589522917439	0
Savoryella	0	0	0.0101882275031201	0.0641223101633862	0
Scedosporium	0	0	0.445734953261506	0.196138831088005	0.0569538964020248
Scheffersomyces	0	0.245298446443173	0	0	0
Schizophyllum	1.17731002497324	0	0.404982043249026	0.0194881530888723	0.275470886679181
Scleroderma	0	0	0.0993352181554214	0.111271067636464	0
Scleropezicula	1.14163396361042	0	0	0	0
Scolecobasidium	0	0	0	0.00251460039856416	0.00929859533094282
Scoliciosporum	0	0	0	0.0383476560781035	0
Scopuloides	0	0	0.0280176256335804	0	0
Scytalidium	0	0	0	0.0100584015942567	0
Sebacina	0	0	0	0	0.0197595150782535
Septoriella	0	0	0	0	0.031382759241932
Serpula	0	0	0.068770535646061	0.0220027534874364	0.0127855685800464
Setoarthopyrenia	0	0	0.0101882275031201	0	0.0453306522383462
Solicoccozyma	0	0	0.0483940806398207	0.0326898051813341	0.0203406772864374
Sordaria	0	0	0	0	0.00987975753912675
Spegazzinia	0	0	0	0	0.0621843562756801
Spiromastigoides	0	0	0	0.0377190059784624	0
Spissiomyces	0	0	0	0	0.00929859533094282
Sporobolomyces	1.60542276132715	0	0	0	0.00755510870639104
Sporothrix	0	0	0.0738646493976211	0.0389763061777445	0.00697394649820711
Stachybotrys	0	0	0	0.0823531630529763	0
Staphylotrichum	0	0	1.28371666539314	0	0
Steccherinum	0	0	0	0.00880110139497457	0
Stemphylium	0	0	0.0560352512671608	0.0666369105619503	0.333587107497574
Sterigmatomyces	0.392436674991081	0.0163532297628782	0.0764117062734011	0	0.0348697324910356
Strelitziana	6.35033892258295	0	0	0	0.0621843562756801
Subbaromyces	0	0	0.0356587962609205	0.0282892544838468	0
Subulicystidium	0	0	0	0.0125730019928208	0
Suillus	0	0	0	0	0.0110420819554946
Symmetrospora	0	0	1.2123990728713	0.0320611550816931	0.0732264382311747
Syncephalis	0	0	0.0254705687578004	0.00691515109605145	0.00755510870639104
Taeniolella	0	0	0	0.291064996133802	0
Talaromyces	1.89083125222975	2.30580539656582	2.37895112197855	2.59192436082001	0.295230401757435
Taphrina	0	0	0	0	0.475971848502636
Tausonia	0	0	0.127352843789002	0.0182308528895902	0.0185971906618856
Teichospora	0	0	0.117164616285882	0.0270319542845648	0.0569538964020248
Teratosphaeria	0	0	0	0	0.0563727341938408
Termitomyces	0	0	0	0.015087602391385	0.00871743312275889
Terramyces	0	0	0.0178293981304603	0.00628650099641041	0.0122044063718624
Tetracoccosporium	0	0	0.0152823412546802	0.015087602391385	0
Thermomyces	0	1.5699100572363	0	0.0138303021921029	0.0441683278219784
Thermothelomyces	0	0	0.0840528769007412	0	0
Thyridaria	0	0	0	0.0138303021921029	0
Thyridariella	0	0	0	0.0452628071741549	0
Thyridium	0	0	0.295458597590484	0.0176022027899491	0.0482364632792659
Tintelnotia	0	0	0.114617559410102	0.0521779582702064	0.0569538964020248
Tomentella	0	0	0	0.00628650099641041	0
Torulaspora	0	0	0	0.0257746540852827	0
Toxicocladosporium	0	0	0.0942411044038613	0.16282037580703	0.338236405163045
Trametes	1.64109882268997	0	0.0101882275031201	0	0.147615200878717
Trechispora	0	0	0	0.111271067636464	0.0337074080746677
Trematosphaeria	0	0	0.145182241919462	0	0
Triadelphia	0	0	0.0458470237640407	0	0
Trichaptum	0	0	0	0	0.0104609197473107
Trichoderma	0	0	2.54450981890426	0.336327803307957	2.09567092271124
Trichomerium	0	0	0	0.0100584015942567	0
Trichothecium	0	0	0	0	0.00871743312275889
Truncospora	0	0	0	0	0.0209218394946213
Tuber	0	0	0.109523445658542	0	0
Tulostoma	0	0	0	0.0182308528895902	0
Ustilaginoidea	0	0	0.0458470237640407	0.0779526123554891	0.0220841639109892
Uwebraunia	0	0	0	0	0.0249899749519088
Valsaria	0	0	0.0254705687578004	0	0.0604408696511283
Veronaea	0	0	0	0	0.00755510870639104
Verruculina	4.45950767035319	0	0.756475892106671	0.219398884774723	0.015691379620966
Verticillium	0.0356760613628255	4.05560098119379	0	0	0
Virgaria	0	0	0	0.0138303021921029	0
Vishniacozyma	0	2.50204415372036	0.00764117062734011	0.0873823638501047	1.34074121428032
Vittaliana	0	0	0.257252744453784	0.218141584575441	1.2076550686062
Volvariella	0	0	0	0.0169735526903081	0
Wallemia	0	0	0.0101882275031201	0.00440055069748729	0.0267334615764606
Wardomycopsis	0	0	0	0.0402336063770266	0
Whalleya	0	0	0	0	0.0151102174127821
Wickerhamomyces	0	0	0.0331117393851405	0	0
Xenoacremonium	0	0	0.0993352181554214	0.0144589522917439	0.000581162208183926
Xenodevriesia	0	0	0.117164616285882	0	0
Xenomyrothecium	0	0	0.0229235118820203	0.0546925586687705	0
Xenoplectosphaerella	0	0	0	0.0163449025906671	0
Xeromyces	0	0	0.168105753801482	0.0176022027899491	0.0023246488327357
Xylaria	0	0	1.05448154657293	0.392277662176009	0.178416797912465
Yamadazyma	0	0	0.071317592521841	0	0
Yunnania	0	0	0.598558365808308	0.103098616341131	0.0523045987365534
Zalaria	0	0	0	0.109385117337541	0.0151102174127821
Zygosaccharomyces	1.17731002497324	0	0	0	0

## Sheet: Absolute abundance-Genus- with_
Taxon	SMP_A	SMP_B	SMP_C	SMP_D	SMP_E	Abundance absolute Total	Abundance relative Total (%)
Aaosphaeria	0	0	32	66	79	177	0.00465308
Acaulium	0	0	2	139	623	764	0.0200845
Achroiostachys	0	0	0	221	0	221	0.00580978
Acremoniopsis	0	0	0	14	0	14	0.00036804
Acremonium	0	0	107	102	853	1062	0.0279185
Acrocalymma	0	0	37	0	0	37	0.000972677
Acrodontium	0	0	0	39	0	39	0.00102525
Adustochaete	0	0	0	0	104	104	0.00273401
Agaricus	0	0	331	172	40	543	0.0142747
Albophoma	0	0	39	0	0	39	0.00102525
Alfaria	0	0	48	121	0	169	0.00444277
Allocryptovalsa	0	0	0	0	18	18	0.000473194
Allomyces	0	0	0	42	0	42	0.00110412
Amauroascus	0	0	0	32	0	32	0.000841235
Amorocoelophoma	0	0	53	213	24	290	0.00762369
Amorosia	0	0	0	724	0	724	0.0190329
Annulohypoxylon	0	0	0	18	16	34	0.000893812
Anteaglonium	0	0	4	110	53	167	0.00439019
Anthostomella	0	0	0	49	16	65	0.00170876
Apiospora	0	0	17	0	186	203	0.00533658
Apiotrichum	0	0	3	0	18	21	0.00055206
Aplosporella	0	0	0	548	679	1227	0.0322561
Apodus	0	0	14	53	27	94	0.00247113
Arthrinium	0	0	32	0	0	32	0.000841235
Arthrographis	0	0	0	56	0	56	0.00147216
Ascosphaera	0	0	0	103	0	103	0.00270772
Ascotaiwania	0	0	47	0	0	47	0.00123556
Ascotricha	0	0	0	22	0	22	0.000578349
Aspergillus	258	936	1352	46492	7900	56938	1.49682
Atractiella	0	0	40	34	0	74	0.00194535
Atractium	0	0	0	72	0	72	0.00189278
Aureobasidium	0	0	0	96	38	134	0.00352267
Auricularia	0	0	67	133	187	387	0.0101737
Auriporia	0	0	0	0	24	24	0.000630926
Bandonia	0	0	0	115	0	115	0.00302319
Basidioascus	0	0	0	0	15	15	0.000394329
Basidiobolus	0	0	13	0	0	13	0.000341752
Biscogniauxia	0	0	0	24	0	24	0.000630926
Bjerkandera	0	0	0	12	0	12	0.000315463
Brunneofusispora	0	0	14	0	0	14	0.00036804
Buchwaldoboletus	0	0	0	121	0	121	0.00318092
Caespitomonium	0	0	0	178	150	328	0.00862265
Camarops	0	0	0	9	0	9	0.000236597
Camporesia	0	0	0	12	0	12	0.000315463
Candida	132	153	5770	4614	2325	12994	0.341594
Candolleomyces	0	0	36	93	642	771	0.0202685
Castanediella	0	0	20	0	0	20	0.000525772
Celoporthe	0	0	47	1	8	56	0.00147216
Cephaliophora	0	0	0	226	0	226	0.00594122
Cercospora	87	50	85	0	56	278	0.00730823
Ceriporia	0	0	1	0	28	29	0.000762369
Chaetocalathus	0	0	0	0	48	48	0.00126185
Chaetomium	0	0	16	63	18	97	0.00254999
Chlorophyllum	0	0	0	30	0	30	0.000788657
Chrysosporium	0	0	0	79	0	79	0.0020768
Cladophialophora	23	1	33	724	22	803	0.0211097
Clitopilus	0	0	0	0	34	34	0.000893812
Clonostachys	0	0	0	388	0	388	0.0102
Codinaea	0	0	0	31	0	31	0.000814946
Colacogloea	0	379	0	0	0	379	0.00996337
Colletotrichum	107	45	96	165	1550	1963	0.0516045
Coniella	0	0	0	0	53	53	0.00139329
Coniophora	0	0	0	94	0	94	0.00247113
Conlarium	0	0	11	1	29	41	0.00107783
Coprinellus	91	0	109	98	158	456	0.0119876
Coprinopsis	0	0	5	166	340	511	0.0134335
Coriolopsis	0	0	0	1	207	208	0.00546802
Corollospora	0	0	0	4238	2	4240	0.111464
Coronopapilla	0	0	26	635	0	661	0.0173768
Cryptococcus	0	0	0	0	35	35	0.0009201
Curvularia	31	0	119	113	1093	1356	0.0356473
Cyberlindnera	3	37	34	0	60	134	0.00352267
Cymatoderma	0	0	0	0	51	51	0.00134072
Cymostachys	0	0	4	10	1	15	0.000394329
Cyphellophora	0	0	46	0	148	194	0.00509998
Cystobasidium	0	0	459	522	446	1427	0.0375138
Cystofilobasidium	52	0	71	45	468	636	0.0167195
Cytospora	0	0	700	1738	651	3089	0.0812054
Dactylospora	0	0	0	16	0	16	0.000420617
Daldinia	0	0	14	17	324	355	0.00933245
Debaryomyces	0	0	37	14	165	216	0.00567833
Deconica	0	0	30	0	10	40	0.00105154
Deniquelata	0	0	2	45	197	244	0.00641441
Devriesia	0	0	0	0	15	15	0.000394329
Diaporthe	0	0	31	13	28	72	0.00189278
Didymocyrtis	0	0	5	108	91	204	0.00536287
Dinemasporium	0	0	0	10	17	27	0.000709792
Dioszegia	0	0	32	0	0	32	0.000841235
Distoseptispora	0	0	14	0	0	14	0.00036804
Duportella	0	0	0	0	123	123	0.0032335
Earliella	0	0	0	10	260	270	0.00709792
Efibula	0	0	8	21	22	51	0.00134072
Eichleriella	0	0	38	138	93	269	0.00707163
Elsinoe	0	0	10	0	109	119	0.00312834
Epicoleosporium	0	0	1	0	19	20	0.000525772
Erysiphe	0	0	0	0	12	12	0.000315463
Erythrobasidium	0	0	52	157	116	325	0.00854379
Eutypella	0	0	55	118	61	234	0.00615153
Exobasidium	0	0	2	0	18	20	0.000525772
Exophiala	0	0	185	404	717	1306	0.0343329
Extremopsis	0	0	92	90	33	215	0.00565204
Fellomyces	0	0	0	18	0	18	0.000473194
Flabellascoma	0	0	6	0	32	38	0.000998966
Flammulina	0	0	22	0	6	28	0.00073608
Fodinomyces	0	0	0	197	23	220	0.00578349
Fonsecaea	0	0	16	72	6	94	0.00247113
Fulvifomes	0	0	0	533	0	533	0.0140118
Furcasterigmium	0	0	84	0	0	84	0.00220824
Fusarium	0	0	0	1399	0	1399	0.0367777
Galiicola	0	0	0	0	11	11	0.000289174
Ganoderma	77	21	66	688	85	937	0.0246324
Geminibasidium	0	0	5	3	1	9	0.000236597
Geosmithia	0	0	0	0	26	26	0.000683503
Geotrichum	0	0	0	2877	0	2877	0.0756322
Gliocephalotrichum	244	0	0	0	0	244	0.00641441
Gliomastix	0	0	0	0	18	18	0.000473194
Gloeophyllum	0	0	0	0	38	38	0.000998966
Gloniopsis	0	0	75	7	131	213	0.00559947
Golovinomyces	0	0	0	0	1128	1128	0.0296535
Grammothele	0	0	3	1	77	81	0.00212938
Graphium	0	0	118	42	55	215	0.00565204
Gymnoascus	0	0	0	0	64	64	0.00168247
Gymnopilus	0	0	1	29	9	39	0.00102525
Halomyces	0	0	93	0	0	93	0.00244484
Halorosellinia	12	0	1759	1665	167	3603	0.0947178
Halosarpheia	0	0	188	12723	1167	14078	0.370091
Hansfordia	0	0	0	240	30	270	0.00709792
Hasegawaea	0	0	0	24	0	24	0.000630926
Hexagonia	0	0	0	0	123	123	0.0032335
Hortaea	0	0	0	1763	0	1763	0.0463468
Humicola	0	0	104	96	48	248	0.00651957
Hymenochaete	0	0	0	0	11	11	0.000289174
Hyphoderma	0	0	21	0	42	63	0.00165618
Hypholoma	0	0	0	270	0	270	0.00709792
Hypochnicium	0	0	0	0	18	18	0.000473194
Hypomontagnella	0	0	61	37	36	134	0.00352267
Hypomyces	0	0	5	0	54	59	0.00155103
Hypoxylon	0	0	14	110	45	169	0.00444277
Hysterium	0	0	0	66	0	66	0.00173505
Ilyonectria	8	52	0	0	0	60	0.00157731
Inocybe	0	0	15	23	17	55	0.00144587
Inosperma	0	0	39	0	0	39	0.00102525
Iodophanus	0	0	0	26	155	181	0.00475823
Irpex	0	0	12	12	157	181	0.00475823
Irpicomyces	0	0	38	0	0	38	0.000998966
Itersonilia	0	0	0	252	26	278	0.00730823
Kalmusia	0	0	0	0	38	38	0.000998966
Kazachstania	1	16	19	2	4	42	0.00110412
Keqinzhangia	0	0	0	156	0	156	0.00410102
Keratinophyton	0	0	0	37	0	37	0.000972677
Kluyveromyces	0	0	0	123	0	123	0.0032335
Kockovaella	0	0	0	55	0	55	0.00144587
Kondoa	46	0	0	0	0	46	0.00120927
Lactarius	0	10	0	0	0	10	0.000262886
Lasiobolidium	158	5	0	0	0	163	0.00428504
Lasiodiplodia	0	0	0	0	32	32	0.000841235
Lasionectria	0	0	13	0	0	13	0.000341752
Lentinus	0	0	0	5	24	29	0.000762369
Leptosphaeria	36	0	0	0	0	36	0.000946389
Leptosphaerulina	0	0	37	26	1765	1828	0.0480555
Leptospora	0	19	2	0	472	493	0.0129603
Leptoxyphium	0	0	0	38	0	38	0.000998966
Leucoagaricus	0	0	0	15	0	15	0.000394329
Leucocoprinus	0	0	0	12	0	12	0.000315463
Leucosporidium	0	0	2	0	335	337	0.00885925
Leveillula	0	0	0	0	33	33	0.000867523
Lichtheimia	25	193	0	0	0	218	0.00573091
Lignincola	0	0	12	54	54	120	0.00315463
Limonomyces	0	0	0	0	42	42	0.00110412
Limtongozyma	0	0	171	19	0	190	0.00499483
Lineolata	0	0	0	178	0	178	0.00467937
Lobulomyces	0	0	110	0	0	110	0.00289174
Lodderomyces	0	0	67	0	0	67	0.00176133
Longitudinalis	0	0	34	0	0	34	0.000893812
Lopharia	0	0	30	392	24	446	0.0117247
Lophiostoma	0	0	619	593	499	1711	0.0449798
Lulworthia	32	0	136	340	347	855	0.0224767
Lyomyces	0	0	0	89	3	92	0.00241855
Malassezia	0	0	11	667	742	1420	0.0373298
Malbranchea	0	0	134	1	0	135	0.00354896
Marasmius	0	0	0	0	13	13	0.000341752
Mariannaea	0	0	115	0	50	165	0.00433762
Metacordyceps	0	0	0	55	0	55	0.00144587
Metarhizium	0	0	3	0	112	115	0.00302319
Metschnikowia	0	0	0	18	0	18	0.000473194
Meyerozyma	0	0	55	17	9	81	0.00212938
Microascus	0	0	96	390	72	558	0.014669
Microdochium	0	0	0	22	0	22	0.000578349
Micropsalliota	0	0	0	0	57	57	0.00149845
Moesziomyces	0	0	0	0	46	46	0.00120927
Moleospora	0	0	0	83	0	83	0.00218195
Monascus	66	0	72	51	0	189	0.00496854
Monodictys	0	0	66	0	0	66	0.00173505
Monosporascus	0	0	0	843	0	843	0.0221613
Montagnula	0	0	4	99	9	112	0.00294432
Mortierella	0	0	233	618	145	996	0.0261834
Mucor	10	75	0	0	0	85	0.00223453
Murinectria	0	0	506	13	8	527	0.0138541
Mycoaciella	0	0	31	132	6	169	0.00444277
Mycoarthris	0	168	0	0	0	168	0.00441648
Myrmecridium	64	0	0	0	0	64	0.00168247
Nannizzia	0	0	13	0	0	13	0.000341752
Nannizziopsis	0	0	12	0	0	12	0.000315463
Neodeightonia	0	0	57	0	3	60	0.00157731
Neodevriesia	0	0	4	464	55	523	0.0137489
Neofusicoccum	0	0	68	14	52	134	0.00352267
Neogaeumannomyces	0	0	0	0	8	8	0.000210309
Neomassarina	0	0	0	108	50	158	0.0041536
Neopyrenochaeta	0	0	0	117	0	117	0.00307576
Neoroussoella	0	0	463	593	626	1682	0.0442174
Neurospora	0	0	0	0	14	14	0.00036804
Nigrograna	0	0	79	420	142	641	0.016851
Odontoefibula	0	0	0	0	405	405	0.0106469
Okeanomyces	0	0	3	0	39	42	0.00110412
Ophiocordyceps	0	0	0	0	12	12	0.000315463
Ophiosphaerella	0	0	0	0	9	9	0.000236597
Paecilomyces	0	0	59	51	16	126	0.00331236
Pallidocercospora	0	0	0	0	37	37	0.000972677
Paraconiothyrium	0	0	0	0	37	37	0.000972677
Paracremonium	0	0	13	0	0	13	0.000341752
Paradevriesia	0	0	5	1	7	13	0.000341752
Paramyrothecium	0	0	0	52	0	52	0.00136701
Paraphaeosphaeria	0	0	64	279	227	570	0.0149845
Parasarocladium	0	0	0	66	9	75	0.00197164
Parascedosporium	0	0	0	63	0	63	0.00165618
Parasola	0	0	0	32	0	32	0.000841235
Penicillium	261	1876	4650	10538	9649	26974	0.709108
Peniophora	0	0	0	62	78	140	0.0036804
Periconia	36	0	328	312	323	999	0.0262623
Peroneutypa	0	0	192	76	5	273	0.00717678
Pestalotiopsis	0	0	89	247	2083	2419	0.0635921
Petriella	0	0	21	0	0	21	0.00055206
Peziza	39	0	0	0	20	59	0.00155103
Phaeoacremonium	0	0	477	75	46	598	0.0157206
Phaeococcomyces	0	0	0	23	0	23	0.000604637
Phaeoisaria	0	0	20	57	0	77	0.00202422
Phaeophleospora	0	0	3062	1385	86051	90498	2.37906
Phaeosphaeria	0	0	35	204	36	275	0.00722936
Phallus	0	0	39	0	16	55	0.00144587
Phanerochaete	0	70	14	0	0	84	0.00220824
Phialocephala	0	0	0	26	0	26	0.000683503
Phialophora	59	0	117	271	147	594	0.0156154
Phlebia	0	0	0	79	132	211	0.00554689
Phlebiopsis	0	0	0	66	89	155	0.00407473
Phoma	0	0	0	0	135	135	0.00354896
Phylloporia	0	0	10	0	0	10	0.000262886
Phyllosticta	22	0	19	0	18	59	0.00155103
Pilocintractia	0	0	0	0	15	15	0.000394329
Pisolithus	0	0	81	144	10	235	0.00617782
Pithomyces	0	0	0	0	74	74	0.00194535
Pleotrichocladium	0	0	47	31	52	130	0.00341752
Pleurostoma	0	0	17	1	3	21	0.00055206
Pleurotus	0	0	0	0	34	34	0.000893812
Pluteus	0	0	13	121	24	158	0.0041536
Poaceascoma	0	0	84	0	0	84	0.00220824
Podosphaera	0	0	0	0	26	26	0.000683503
Podospora	0	0	150	0	0	150	0.00394329
Psathyrella	12	0	5219	36199	24320	65750	1.72847
Pseudallescheria	0	0	1448	1572	1269	4289	0.112752
Pseudocercospora	20	0	101	0	266	387	0.0101737
Pseudochaetosphaeronema	0	0	35	0	0	35	0.0009201
Pseudocoleophoma	0	0	0	0	12	12	0.000315463
Pseudocosmospora	0	0	102	0	0	102	0.00268144
Pseudolagarobasidium	0	0	6	0	38	44	0.0011567
Pseudophialocephala	0	0	0	0	18	18	0.000473194
Pseudopithomyces	30	0	0	12	0	42	0.00110412
Pseudosydowia	0	0	0	0	38	38	0.000998966
Pseudoxylomyces	0	0	0	0	31	31	0.000814946
Pyrenochaeta	0	0	0	102	4	106	0.00278659
Pyrenochaetopsis	0	0	0	13	0	13	0.000341752
Pyrenula	0	0	0	0	32	32	0.000841235
Pyxidiophora	0	14	0	0	0	14	0.00036804
Rachicladosporium	0	0	0	0	101	101	0.00265515
Ramicandelaber	0	0	0	132	0	132	0.00347009
Ramophialophora	0	0	12	14	13	39	0.00102525
Ramularia	103	0	0	20	0	123	0.0032335
Rasamsonia	0	0	0	19	0	19	0.000499483
Rectifusarium	0	0	0	0	14	14	0.00036804
Rhizomucor	6	135	0	0	0	141	0.00370669
Rhizopus	24	381	29	15	39	488	0.0128288
Rhodosporidiobolus	0	59	3	757	368	1187	0.0312045
Rhodotorula	24	404	0	0	0	428	0.0112515
Rhytidhysteron	0	0	0	523	72	595	0.0156417
Robillarda	0	0	0	0	9	9	0.000236597
Rosellinia	0	0	0	132	8	140	0.0036804
Roussoella	0	0	294	316	320	930	0.0244484
Saccharomyces	18	93	2	0	18	131	0.0034438
Saccharomycopsis	29	269	0	0	0	298	0.007834
Sakaguchia	0	0	0	45	43	88	0.0023134
Sampaiozyma	0	0	633	0	1	634	0.016667
Sarocladium	0	0	0	0	120	120	0.00315463
Saturnispora	0	0	0	23	0	23	0.000604637
Savoryella	0	0	4	102	0	106	0.00278659
Scedosporium	0	0	175	312	98	585	0.0153788
Scheffersomyces	0	15	0	0	0	15	0.000394329
Schizophyllum	33	0	159	31	474	697	0.0183231
Scleroderma	0	0	39	177	0	216	0.00567833
Scleropezicula	32	0	0	0	0	32	0.000841235
Scolecobasidium	0	0	0	4	16	20	0.000525772
Scoliciosporum	0	0	0	61	0	61	0.0016036
Scopuloides	0	0	11	0	0	11	0.000289174
Scytalidium	0	0	0	16	0	16	0.000420617
Sebacina	0	0	0	0	34	34	0.000893812
Septoriella	0	0	0	0	54	54	0.00141958
Serpula	0	0	27	35	22	84	0.00220824
Setoarthopyrenia	0	0	4	0	78	82	0.00215566
Solicoccozyma	0	0	19	52	35	106	0.00278659
Sordaria	0	0	0	0	17	17	0.000446906
Spegazzinia	0	0	0	0	107	107	0.00281288
Spiromastigoides	0	0	0	60	0	60	0.00157731
Spissiomyces	0	0	0	0	16	16	0.000420617
Sporobolomyces	45	0	0	0	13	58	0.00152474
Sporothrix	0	0	29	62	12	103	0.00270772
Stachybotrys	0	0	0	131	0	131	0.0034438
Staphylotrichum	0	0	504	0	0	504	0.0132494
Steccherinum	0	0	0	14	0	14	0.00036804
Stemphylium	0	0	22	106	574	702	0.0184546
Sterigmatomyces	11	1	30	0	60	102	0.00268144
Strelitziana	178	0	0	0	107	285	0.00749225
Subbaromyces	0	0	14	45	0	59	0.00155103
Subulicystidium	0	0	0	20	0	20	0.000525772
Suillus	0	0	0	0	19	19	0.000499483
Symmetrospora	0	0	476	51	126	653	0.0171664
Syncephalis	0	0	10	11	13	34	0.000893812
Taeniolella	0	0	0	463	0	463	0.0121716
Talaromyces	53	141	934	4123	508	5759	0.151396
Taphrina	0	0	0	0	819	819	0.0215303
Tausonia	0	0	50	29	32	111	0.00291803
Teichospora	0	0	46	43	98	187	0.00491596
Teratosphaeria	0	0	0	0	97	97	0.00254999
Termitomyces	0	0	0	24	15	39	0.00102525
Terramyces	0	0	7	10	21	38	0.000998966
Tetracoccosporium	0	0	6	24	0	30	0.000788657
Thermomyces	0	96	0	22	76	194	0.00509998
Thermothelomyces	0	0	33	0	0	33	0.000867523
Thyridaria	0	0	0	22	0	22	0.000578349
Thyridariella	0	0	0	72	0	72	0.00189278
Thyridium	0	0	116	28	83	227	0.00596751
Tintelnotia	0	0	45	83	98	226	0.00594122
Tomentella	0	0	0	10	0	10	0.000262886
Torulaspora	0	0	0	41	0	41	0.00107783
Toxicocladosporium	0	0	37	259	582	878	0.0230814
Trametes	46	0	4	0	254	304	0.00799173
Trechispora	0	0	0	177	58	235	0.00617782
Trematosphaeria	0	0	57	0	0	57	0.00149845
Triadelphia	0	0	18	0	0	18	0.000473194
Trichaptum	0	0	0	0	18	18	0.000473194
Trichoderma	0	0	999	535	3606	5140	0.135123
Trichomerium	0	0	0	16	0	16	0.000420617
Trichothecium	0	0	0	0	15	15	0.000394329
Truncospora	0	0	0	0	36	36	0.000946389
Tuber	0	0	43	0	0	43	0.00113041
Tulostoma	0	0	0	29	0	29	0.000762369
Unclassified	99456	65805	497504	839334	1922515	3424614	90.0282
Ustilaginoidea	0	0	18	124	38	180	0.00473194
Uwebraunia	0	0	0	0	43	43	0.00113041
Valsaria	0	0	10	0	104	114	0.0029969
Veronaea	0	0	0	0	13	13	0.000341752
Verruculina	125	0	297	349	27	798	0.0209783
Verticillium	1	248	0	0	0	249	0.00654586
Virgaria	0	0	0	22	0	22	0.000578349
Vishniacozyma	0	153	3	139	2307	2602	0.0684029
Vittaliana	0	0	101	347	2078	2526	0.066405
Volvariella	0	0	0	27	0	27	0.000709792
Wallemia	0	0	4	7	46	57	0.00149845
Wardomycopsis	0	0	0	64	0	64	0.00168247
Whalleya	0	0	0	0	26	26	0.000683503
Wickerhamomyces	0	0	13	0	0	13	0.000341752
Xenoacremonium	0	0	39	23	1	63	0.00165618
Xenodevriesia	0	0	46	0	0	46	0.00120927
Xenomyrothecium	0	0	9	87	0	96	0.0025237
Xenoplectosphaerella	0	0	0	26	0	26	0.000683503
Xeromyces	0	0	66	28	4	98	0.00257628
Xylaria	0	0	414	624	307	1345	0.0353581
Yamadazyma	0	0	28	0	0	28	0.00073608
Yunnania	0	0	235	164	90	489	0.0128551
Zalaria	0	0	0	174	26	200	0.00525772
Zygosaccharomyces	33	0	0	0	0	33	0.000867523
TOTAL	102259	71920	536765	998405	2094584	3803933	100

## Sheet: Relative abundance-Genus- with_
Taxon	SMP_A	SMP_B	SMP_C	SMP_D	SMP_E
Aaosphaeria	0	0	0.00596164056896407	0.00661054381738873	0.00377163198038369
Acaulium	0	0	0.000372602535560254	0.0139222059184399	0.0297433762503676
Achroiostachys	0	0	0	0.0221353058127714	0
Acremoniopsis	0	0	0	0.00140223656732488	0
Acremonium	0	0	0.0199342356524736	0.0102162949905099	0.0407240769527505
Acrocalymma	0	0	0.00689314690786471	0	0
Acrodontium	0	0	0	0.00390623043754789	0
Adustochaete	0	0	0	0	0.00496518640455575
Agaricus	0	0	0.0616657196352221	0.0172274778271343	0.00190968707867529
Albophoma	0	0	0.00726574944342496	0	0
Alfaria	0	0	0.00894246085344611	0.0121193303318793	0
Allocryptovalsa	0	0	0	0	0.00085935918540388
Allomyces	0	0	0	0.00420670970197465	0
Amauroascus	0	0	0	0.00320511215388545	0
Amorocoelophoma	0	0	0.00987396719234674	0.0213340277743	0.00114581224720517
Amorosia	0	0	0	0.0725156624816582	0
Annulohypoxylon	0	0	0	0.00180287558656056	0.000763874831470115
Anteaglonium	0	0	0.000745205071120509	0.0110175730289812	0.00253033537924476
Anthostomella	0	0	0	0.00490782798563709	0.000763874831470115
Apiospora	0	0	0.00316712155226216	0	0.00888004491584009
Apiotrichum	0	0	0.000558903803340382	0	0.00085935918540388
Aplosporella	0	0	0	0.0548875456352883	0.032416938160513
Apodus	0	0	0.00260821774892178	0.00530846700487277	0.00128903877810582
Arthrinium	0	0	0.00596164056896407	0	0
Arthrographis	0	0	0	0.00560894626929953	0
Ascosphaera	0	0	0	0.0103164547453188	0
Ascotaiwania	0	0	0.00875615958566598	0	0
Ascotricha	0	0	0	0.00220351460579624	0
Aspergillus	0.252300531004606	1.30144605116796	0.251879314038732	4.65662732057632	0.377163198038369
Atractiella	0	0	0.00745205071120509	0.00340543166350329	0
Atractium	0	0	0	0.00721150234624226	0
Aureobasidium	0	0	0	0.00961533646165634	0.00181420272474152
Auricularia	0	0	0.0124821849412685	0.0133212473895864	0.00892778709280697
Auriporia	0	0	0	0	0.00114581224720517
Bandonia	0	0	0	0.0115183718030258	0
Basidioascus	0	0	0	0	0.000716132654503233
Basidiobolus	0	0	0.00242191648114165	0	0
Biscogniauxia	0	0	0	0.00240383411541409	0
Bjerkandera	0	0	0	0.00120191705770704	0
Brunneofusispora	0	0	0.00260821774892178	0	0
Buchwaldoboletus	0	0	0	0.0121193303318793	0
Caespitomonium	0	0	0	0.0178284363559878	0.00716132654503233
Camarops	0	0	0	0.000901437793280282	0
Camporesia	0	0	0	0.00120191705770704	0
Candida	0.129083992607008	0.21273637374861	1.07495831509133	0.462137108688358	0.111000561448001
Candolleomyces	0	0	0.00670684564008458	0.00931485719722958	0.0306504776127384
Castanediella	0	0	0.00372602535560254	0	0
Celoporthe	0	0	0.00875615958566598	0.00010015975480892	0.000381937415735058
Cephaliophora	0	0	0	0.022636104586816	0
Cercospora	0.0850780860364369	0.0695216907675195	0.0158356077613108	0	0.0026735619101454
Ceriporia	0	0	0.000186301267780127	0	0.0013367809550727
Chaetocalathus	0	0	0	0	0.00229162449441035
Chaetomium	0	0	0.00298082028448204	0.00631006455296197	0.00085935918540388
Chlorophyllum	0	0	0	0.00300479264426761	0
Chrysosporium	0	0	0	0.0079126206299047	0
Cladophialophora	0.0224919078027362	0.00139043381535039	0.0061479418367442	0.0725156624816582	0.00105032789327141
Clitopilus	0	0	0	0	0.001623234016874
Clonostachys	0	0	0	0.0388619848658611	0
Codinaea	0	0	0	0.00310495239907653	0
Colacogloea	0	0.526974416017798	0	0	0
Colletotrichum	0.104636266734468	0.0625695216907675	0.0178849217068922	0.0165263595434718	0.0740003742986674
Coniella	0	0	0	0	0.00253033537924476
Coniophora	0	0	0	0.0094150169520385	0
Conlarium	0	0	0.0020493139455814	0.00010015975480892	0.00138452313203958
Coprinellus	0.0889897221760432	0	0.0203068381880339	0.00981565597127418	0.00754326396076739
Coprinopsis	0	0	0.000931506338900636	0.0166265192982808	0.01623234016874
Coriolopsis	0	0	0	0.00010015975480892	0.00988263063214462
Corollospora	0	0	0	0.424477040880204	9.54843539337644e-05
Coronopapilla	0	0	0.00484383296228331	0.0636014443036644	0
Cryptococcus	0	0	0	0	0.00167097619384088
Curvularia	0.0303151800819488	0	0.0221698508658351	0.011318052293408	0.0521821994248023
Cyberlindnera	0.00293372710470472	0.0514460511679644	0.00633424310452433	0	0.00286453061801293
Cymatoderma	0	0	0	0	0.00243485102531099
Cymostachys	0	0	0.000745205071120509	0.0010015975480892	4.77421769668822e-05
Cyphellophora	0	0	0.00856985831788585	0	0.00706584219109857
Cystobasidium	0	0	0.0855122819110784	0.0522833920102564	0.0212930109272295
Cystofilobasidium	0.0508512698148818	0	0.013227390012389	0.00450718896640141	0.0223433388205009
Cytospora	0	0	0.130410887446089	0.174077653857903	0.0310801572054403
Dactylospora	0	0	0	0.00160255607694272	0
Daldinia	0	0	0.00260821774892178	0.00170271583175164	0.0154684653372698
Debaryomyces	0	0	0.00689314690786471	0.00140223656732488	0.00787745919953556
Deconica	0	0	0.00558903803340382	0	0.000477421769668822
Deniquelata	0	0	0.000372602535560254	0.00450718896640141	0.00940520886247579
Devriesia	0	0	0	0	0.000716132654503233
Diaporthe	0	0	0.00577533930118394	0.00130207681251596	0.0013367809550727
Didymocyrtis	0	0	0.000931506338900636	0.0108172535193634	0.00434453810398628
Dinemasporium	0	0	0	0.0010015975480892	0.000811617008436998
Dioszegia	0	0	0.00596164056896407	0	0
Distoseptispora	0	0	0.00260821774892178	0	0
Duportella	0	0	0	0	0.00587228776692651
Earliella	0	0	0	0.0010015975480892	0.0124129660113894
Efibula	0	0	0.00149041014224102	0.00210335485098732	0.00105032789327141
Eichleriella	0	0	0.00707944817564483	0.013822046163631	0.00444002245792004
Elsinoe	0	0	0.00186301267780127	0	0.00520389728939016
Epicoleosporium	0	0	0.000186301267780127	0	0.000907101362370762
Erysiphe	0	0	0	0	0.000572906123602586
Erythrobasidium	0	0	0.00968766592456662	0.0157250815050005	0.00553809252815834
Eutypella	0	0	0.010246569727907	0.0118188510674526	0.00291227279497981
Exobasidium	0	0	0.000372602535560254	0	0.00085935918540388
Exophiala	0	0	0.0344657345393235	0.0404645409428038	0.0342311408852545
Extremopsis	0	0	0.0171397166357717	0.00901437793280282	0.00157549183990711
Fellomyces	0	0	0	0.00180287558656056	0
Flabellascoma	0	0	0.00111780760668076	0	0.00152774966294023
Flammulina	0	0	0.0040986278911628	0	0.000286453061801293
Fodinomyces	0	0	0	0.0197314716973573	0.00109807007023829
Fonsecaea	0	0	0.00298082028448204	0.00721150234624226	0.000286453061801293
Fulvifomes	0	0	0	0.0533851493131545	0
Furcasterigmium	0	0	0.0156493064935307	0	0
Fusarium	0	0	0	0.140123496977679	0
Galiicola	0	0	0	0	0.000525163946635704
Ganoderma	0.0752989956874212	0.0291991101223582	0.0122958836734884	0.0689099113085371	0.00405808504218499
Geminibasidium	0	0	0.000931506338900636	0.000300479264426761	4.77421769668822e-05
Geosmithia	0	0	0	0	0.00124129660113894
Geotrichum	0	0	0	0.288159614585264	0
Gliocephalotrichum	0.238609804515984	0	0	0	0
Gliomastix	0	0	0	0	0.00085935918540388
Gloeophyllum	0	0	0	0	0.00181420272474152
Gloniopsis	0	0	0.0139725950835095	0.000701118283662442	0.00625422518266157
Golovinomyces	0	0	0	0	0.0538531756186431
Grammothele	0	0	0.000558903803340382	0.00010015975480892	0.00367614762644993
Graphium	0	0	0.021983549598055	0.00420670970197465	0.00262581973317852
Gymnoascus	0	0	0	0	0.00305549932588046
Gymnopilus	0	0	0.000186301267780127	0.00290463288945869	0.00042967959270194
Halomyces	0	0	0.0173260179035518	0	0
Halorosellinia	0.0117349084188189	0	0.327703930025244	0.166765991756852	0.00797294355346933
Halosarpheia	0	0	0.0350246383426639	1.27433256043389	0.0557151205203515
Hansfordia	0	0	0	0.0240383411541409	0.00143226530900647
Hasegawaea	0	0	0	0.00240383411541409	0
Hexagonia	0	0	0	0	0.00587228776692651
Hortaea	0	0	0	0.176581647728126	0
Humicola	0	0	0.0193753318491332	0.00961533646165634	0.00229162449441035
Hymenochaete	0	0	0	0	0.000525163946635704
Hyphoderma	0	0	0.00391232662338267	0	0.00200517143260905
Hypholoma	0	0	0	0.0270431337984085	0
Hypochnicium	0	0	0	0	0.00085935918540388
Hypomontagnella	0	0	0.0113643773345878	0.00370591092793005	0.00171871837080776
Hypomyces	0	0	0.000931506338900636	0	0.00257807755621164
Hypoxylon	0	0	0.00260821774892178	0.0110175730289812	0.0021483979635097
Hysterium	0	0	0	0.00661054381738873	0
Ilyonectria	0.00782327227921259	0.0723025583982203	0	0	0
Inocybe	0	0	0.00279451901670191	0.00230367436060517	0.000811617008436998
Inosperma	0	0	0.00726574944342496	0	0
Iodophanus	0	0	0	0.00260415362503193	0.00740003742986674
Irpex	0	0	0.00223561521336153	0.00120191705770704	0.00749552178380051
Irpicomyces	0	0	0.00707944817564483	0	0
Itersonilia	0	0	0	0.0252402582118479	0.00124129660113894
Kalmusia	0	0	0	0	0.00181420272474152
Kazachstania	0.000977909034901573	0.0222469410456062	0.00353972408782242	0.00020031950961784	0.000190968707867529
Keqinzhangia	0	0	0	0.0156249217501916	0
Keratinophyton	0	0	0	0.00370591092793005	0
Kluyveromyces	0	0	0	0.0123196498414972	0
Kockovaella	0	0	0	0.00550878651449061	0
Kondoa	0.0449838156054724	0	0	0	0
Lactarius	0	0.0139043381535039	0	0	0
Lasiobolidium	0.154509627514449	0.00695216907675195	0	0	0
Lasiodiplodia	0	0	0	0	0.00152774966294023
Lasionectria	0	0	0.00242191648114165	0	0
Lentinus	0	0	0	0.000500798774044601	0.00114581224720517
Leptosphaeria	0.0352047252564566	0	0	0	0
Leptosphaerulina	0	0	0.00689314690786471	0.00260415362503193	0.0842649423465471
Leptospora	0	0.0264182424916574	0.000372602535560254	0	0.0225343075283684
Leptoxyphium	0	0	0	0.00380607068273897	0
Leucoagaricus	0	0	0	0.0015023963221338	0
Leucocoprinus	0	0	0	0.00120191705770704	0
Leucosporidium	0	0	0.000372602535560254	0	0.0159936292839055
Leveillula	0	0	0	0	0.00157549183990711
Lichtheimia	0.0244477258725393	0.268353726362625	0	0	0
Lignincola	0	0	0.00223561521336153	0.00540862675968169	0.00257807755621164
Limonomyces	0	0	0	0	0.00200517143260905
Limtongozyma	0	0	0.0318575167904018	0.00190303534136948	0
Lineolata	0	0	0	0.0178284363559878	0
Lobulomyces	0	0	0.020493139455814	0	0
Lodderomyces	0	0	0.0124821849412685	0	0
Longitudinalis	0	0	0.00633424310452433	0	0
Lopharia	0	0	0.00558903803340382	0.0392626238850967	0.00114581224720517
Lophiostoma	0	0	0.115320484755899	0.0593947346016897	0.0238233463064742
Lulworthia	0.0312930891168504	0	0.0253369724180973	0.0340543166350329	0.0165665354075081
Lyomyces	0	0	0	0.0089142181779939	0.000143226530900647
Malassezia	0	0	0.0020493139455814	0.0668065564575498	0.0354246953094266
Malbranchea	0	0	0.0249643698825371	0.00010015975480892	0
Marasmius	0	0	0	0	0.000620648300569469
Mariannaea	0	0	0.0214246457947146	0	0.00238710884834411
Metacordyceps	0	0	0	0.00550878651449061	0
Metarhizium	0	0	0.000558903803340382	0	0.00534712382029081
Metschnikowia	0	0	0	0.00180287558656056	0
Meyerozyma	0	0	0.010246569727907	0.00170271583175164	0.00042967959270194
Microascus	0	0	0.0178849217068922	0.0390623043754789	0.00343743674161552
Microdochium	0	0	0	0.00220351460579624	0
Micropsalliota	0	0	0	0	0.00272130408711229
Moesziomyces	0	0	0	0	0.00219614014047658
Moleospora	0	0	0	0.00831325964914038	0
Monascus	0.0645419963035039	0	0.0134136912801692	0.00510814749525493	0
Monodictys	0	0	0.0122958836734884	0	0
Monosporascus	0	0	0	0.0844346733039198	0
Montagnula	0	0	0.000745205071120509	0.0099158157260831	0.00042967959270194
Mortierella	0	0	0.0434081953927696	0.0618987284719127	0.00692261566019792
Mucor	0.00977909034901574	0.104282536151279	0	0	0
Murinectria	0	0	0.0942684414967444	0.00130207681251596	0.000381937415735058
Mycoaciella	0	0	0.00577533930118394	0.0132210876347775	0.000286453061801293
Mycoarthris	0	0.233592880978865	0	0	0
Myrmecridium	0.0625861782337007	0	0	0	0
Nannizzia	0	0	0.00242191648114165	0	0
Nannizziopsis	0	0	0.00223561521336153	0	0
Neodeightonia	0	0	0.0106191722634673	0	0.000143226530900647
Neodevriesia	0	0	0.000745205071120509	0.046474126231339	0.00262581973317852
Neofusicoccum	0	0	0.0126684862090487	0.00140223656732488	0.00248259320227787
Neogaeumannomyces	0	0	0	0	0.000381937415735058
Neomassarina	0	0	0	0.0108172535193634	0.00238710884834411
Neopyrenochaeta	0	0	0	0.0117186913126437	0
Neoroussoella	0	0	0.0862574869821989	0.0593947346016897	0.0298866027812683
Neurospora	0	0	0	0	0.000668390477536351
Nigrograna	0	0	0.0147178001546301	0.0420670970197465	0.00677938912929727
Odontoefibula	0	0	0	0	0.0193355816715873
Okeanomyces	0	0	0.000558903803340382	0	0.00186194490170841
Ophiocordyceps	0	0	0	0	0.000572906123602586
Ophiosphaerella	0	0	0	0	0.00042967959270194
Paecilomyces	0	0	0.0109917747990275	0.00510814749525493	0.000763874831470115
Pallidocercospora	0	0	0	0	0.00176646054777464
Paraconiothyrium	0	0	0	0	0.00176646054777464
Paracremonium	0	0	0.00242191648114165	0	0
Paradevriesia	0	0	0.000931506338900636	0.00010015975480892	0.000334195238768175
Paramyrothecium	0	0	0	0.00520830725006385	0
Paraphaeosphaeria	0	0	0.0119232811379281	0.0279445715916887	0.0108374741714823
Parasarocladium	0	0	0	0.00661054381738873	0.00042967959270194
Parascedosporium	0	0	0	0.00631006455296197	0
Parasola	0	0	0	0.00320511215388545	0
Penicillium	0.255234258109311	2.60845383759733	0.866300895177592	1.0554834961764	0.460664265553446
Peniophora	0	0	0	0.00620990479815305	0.00372388980341681
Periconia	0.0352047252564566	0	0.0611068158318817	0.0312498435003831	0.015420723160303
Peroneutypa	0	0	0.0357698434137844	0.00761214136547794	0.000238710884834411
Pestalotiopsis	0	0	0.0165808128324313	0.0247394594378033	0.0994469546220156
Petriella	0	0	0.00391232662338267	0	0
Peziza	0.0381384523611614	0	0	0	0.000954843539337644
Phaeoacremonium	0	0	0.0888657047311207	0.00751198161066902	0.00219614014047658
Phaeococcomyces	0	0	0	0.00230367436060517	0
Phaeoisaria	0	0	0.00372602535560254	0.00570910602410845	0
Phaeophleospora	0	0	0.57045448194275	0.138721260410355	4.10826207017718
Phaeosphaeria	0	0	0.00652054437230445	0.0204325899810197	0.00171871837080776
Phallus	0	0	0.00726574944342496	0	0.000763874831470115
Phanerochaete	0	0.0973303670745272	0.00260821774892178	0	0
Phialocephala	0	0	0	0.00260415362503193	0
Phialophora	0.0576966330591928	0	0.0217972483302749	0.0271432935532174	0.00701810001413168
Phlebia	0	0	0	0.0079126206299047	0.00630196735962845
Phlebiopsis	0	0	0	0.00661054381738873	0.00424905375005252
Phoma	0	0	0	0	0.0064451938905291
Phylloporia	0	0	0.00186301267780127	0	0
Phyllosticta	0.0215139987678346	0	0.00353972408782242	0	0.00085935918540388
Pilocintractia	0	0	0	0	0.000716132654503233
Pisolithus	0	0	0.0150904026901903	0.0144230046924845	0.000477421769668822
Pithomyces	0	0	0	0	0.00353292109554928
Pleotrichocladium	0	0	0.00875615958566598	0.00310495239907653	0.00248259320227787
Pleurostoma	0	0	0.00316712155226216	0.00010015975480892	0.000143226530900647
Pleurotus	0	0	0	0	0.001623234016874
Pluteus	0	0	0.00242191648114165	0.0121193303318793	0.00114581224720517
Poaceascoma	0	0	0.0156493064935307	0	0
Podosphaera	0	0	0	0	0.00124129660113894
Podospora	0	0	0.0279451901670191	0	0
Psathyrella	0.0117349084188189	0	0.972306316544484	3.6256829643281	1.16108974383458
Pseudallescheria	0	0	0.269764235745624	0.157451134559623	0.0605848225709735
Pseudocercospora	0.0195581806980315	0	0.0188164280457929	0	0.0126994190731907
Pseudochaetosphaeronema	0	0	0.00652054437230445	0	0
Pseudocoleophoma	0	0	0	0	0.000572906123602586
Pseudocosmospora	0	0	0.019002729313573	0	0
Pseudolagarobasidium	0	0	0.00111780760668076	0	0.00181420272474152
Pseudophialocephala	0	0	0	0	0.00085935918540388
Pseudopithomyces	0.0293372710470472	0	0	0.00120191705770704	0
Pseudosydowia	0	0	0	0	0.00181420272474152
Pseudoxylomyces	0	0	0	0	0.00148000748597335
Pyrenochaeta	0	0	0	0.0102162949905099	0.000190968707867529
Pyrenochaetopsis	0	0	0	0.00130207681251596	0
Pyrenula	0	0	0	0	0.00152774966294023
Pyxidiophora	0	0.0194660734149055	0	0	0
Rachicladosporium	0	0	0	0	0.0048219598736551
Ramicandelaber	0	0	0	0.0132210876347775	0
Ramophialophora	0	0	0.00223561521336153	0.00140223656732488	0.000620648300569469
Ramularia	0.100724630594862	0	0	0.0020031950961784	0
Rasamsonia	0	0	0	0.00190303534136948	0
Rectifusarium	0	0	0	0	0.000668390477536351
Rhizomucor	0.00586745420940944	0.187708565072303	0	0	0
Rhizopus	0.0234698168376378	0.529755283648498	0.00540273676562369	0.0015023963221338	0.00186194490170841
Rhodosporidiobolus	0	0.082035595105673	0.000558903803340382	0.0758209343903526	0.0175691211238127
Rhodotorula	0.0234698168376378	0.561735261401557	0	0	0
Rhytidhysteron	0	0	0	0.0523835517650653	0.00343743674161552
Robillarda	0	0	0	0	0.00042967959270194
Rosellinia	0	0	0	0.0132210876347775	0.000381937415735058
Roussoella	0	0	0.0547725727273574	0.0316504825196188	0.0152774966294023
Saccharomyces	0.0176023626282283	0.129310344827586	0.000372602535560254	0	0.00085935918540388
Saccharomycopsis	0.0283593620121456	0.374026696329255	0	0	0
Sakaguchia	0	0	0	0.00450718896640141	0.00205291360957593
Sampaiozyma	0	0	0.117928702504821	0	4.77421769668822e-05
Sarocladium	0	0	0	0	0.00572906123602587
Saturnispora	0	0	0	0.00230367436060517	0
Savoryella	0	0	0.000745205071120509	0.0102162949905099	0
Scedosporium	0	0	0.0326027218615223	0.0312498435003831	0.00467873334275446
Scheffersomyces	0	0.0208565072302558	0	0	0
Schizophyllum	0.0322709981517519	0	0.0296219015770402	0.00310495239907653	0.0226297918823022
Scleroderma	0	0	0.00726574944342496	0.0177282766011789	0
Scleropezicula	0.0312930891168504	0	0	0	0
Scolecobasidium	0	0	0	0.000400639019235681	0.000763874831470115
Scoliciosporum	0	0	0	0.00610974504334413	0
Scopuloides	0	0	0.0020493139455814	0	0
Scytalidium	0	0	0	0.00160255607694272	0
Sebacina	0	0	0	0	0.001623234016874
Septoriella	0	0	0	0	0.00257807755621164
Serpula	0	0	0.00503013423006344	0.00350559141831221	0.00105032789327141
Setoarthopyrenia	0	0	0.000745205071120509	0	0.00372388980341681
Solicoccozyma	0	0	0.00353972408782242	0.00520830725006385	0.00167097619384088
Sordaria	0	0	0	0	0.000811617008436998
Spegazzinia	0	0	0	0	0.0051084129354564
Spiromastigoides	0	0	0	0.00600958528853521	0
Spissiomyces	0	0	0	0	0.000763874831470115
Sporobolomyces	0.0440059065705708	0	0	0	0.000620648300569469
Sporothrix	0	0	0.00540273676562369	0.00620990479815305	0.000572906123602586
Stachybotrys	0	0	0	0.0131209278799686	0
Staphylotrichum	0	0	0.0938958389611841	0	0
Steccherinum	0	0	0	0.00140223656732488	0
Stemphylium	0	0	0.0040986278911628	0.0106169340097455	0.0274040095789904
Sterigmatomyces	0.0107569993839173	0.00139043381535039	0.00558903803340382	0	0.00286453061801293
Strelitziana	0.17406780821248	0	0	0	0.0051084129354564
Subbaromyces	0	0	0.00260821774892178	0.00450718896640141	0
Subulicystidium	0	0	0	0.0020031950961784	0
Suillus	0	0	0	0	0.000907101362370762
Symmetrospora	0	0	0.0886794034633406	0.00510814749525493	0.00601551429782716
Syncephalis	0	0	0.00186301267780127	0.00110175730289812	0.000620648300569469
Taeniolella	0	0	0	0.0463739664765301	0
Talaromyces	0.0518291788497834	0.196051167964405	0.174005384106639	0.412958669077178	0.0242530258991762
Taphrina	0	0	0	0	0.0391008429358765
Tausonia	0	0	0.00931506338900636	0.00290463288945869	0.00152774966294023
Teichospora	0	0	0.00856985831788585	0.00430686945678357	0.00467873334275446
Teratosphaeria	0	0	0	0	0.00463099116578757
Termitomyces	0	0	0	0.00240383411541409	0.000716132654503233
Terramyces	0	0	0.00130410887446089	0.0010015975480892	0.00100258571630453
Tetracoccosporium	0	0	0.00111780760668076	0.00240383411541409	0
Thermomyces	0	0.133481646273637	0	0.00220351460579624	0.00362840544948305
Thermothelomyces	0	0	0.0061479418367442	0	0
Thyridaria	0	0	0	0.00220351460579624	0
Thyridariella	0	0	0	0.00721150234624226	0
Thyridium	0	0	0.0216109470624948	0.00280447313464977	0.00396260068825122
Tintelnotia	0	0	0.00838355705010573	0.00831325964914038	0.00467873334275446
Tomentella	0	0	0	0.0010015975480892	0
Torulaspora	0	0	0	0.00410654994716573	0
Toxicocladosporium	0	0	0.00689314690786471	0.0259413764955103	0.0277859469947254
Trametes	0.0449838156054724	0	0.000745205071120509	0	0.0121265129495881
Trechispora	0	0	0	0.0177282766011789	0.00276904626407917
Trematosphaeria	0	0	0.0106191722634673	0	0
Triadelphia	0	0	0.00335342282004229	0	0
Trichaptum	0	0	0	0	0.00085935918540388
Trichoderma	0	0	0.186114966512347	0.0535854688227723	0.172158290142577
Trichomerium	0	0	0	0.00160255607694272	0
Trichothecium	0	0	0	0	0.000716132654503233
Truncospora	0	0	0	0	0.00171871837080776
Tuber	0	0	0.00801095451454547	0	0
Tulostoma	0	0	0	0.00290463288945869	0
Unclassified	97.2589209751709	91.4974972191324	92.6856259256844	84.0674876427903	91.7850513514855
Ustilaginoidea	0	0	0.00335342282004229	0.0124198095963061	0.00181420272474152
Uwebraunia	0	0	0	0	0.00205291360957593
Valsaria	0	0	0.00186301267780127	0	0.00496518640455575
Veronaea	0	0	0	0	0.000620648300569469
Verruculina	0.122238629362697	0	0.0553314765306978	0.0349557544283132	0.00128903877810582
Verticillium	0.000977909034901573	0.344827586206897	0	0	0
Virgaria	0	0	0	0.00220351460579624	0
Vishniacozyma	0	0.21273637374861	0.000558903803340382	0.0139222059184399	0.110141202262597
Vittaliana	0	0	0.0188164280457929	0.0347554349186953	0.0992082437371812
Volvariella	0	0	0	0.00270431337984085	0
Wallemia	0	0	0.000745205071120509	0.000701118283662442	0.00219614014047658
Wardomycopsis	0	0	0	0.00641022430777089	0
Whalleya	0	0	0	0	0.00124129660113894
Wickerhamomyces	0	0	0.00242191648114165	0	0
Xenoacremonium	0	0	0.00726574944342496	0.00230367436060517	4.77421769668822e-05
Xenodevriesia	0	0	0.00856985831788585	0	0
Xenomyrothecium	0	0	0.00167671141002115	0.00871389866837606	0
Xenoplectosphaerella	0	0	0	0.00260415362503193	0
Xeromyces	0	0	0.0122958836734884	0.00280447313464977	0.000190968707867529
Xylaria	0	0	0.0771287248609727	0.0624996870007662	0.0146568483288328
Yamadazyma	0	0	0.00521643549784356	0	0
Yunnania	0	0	0.0437807979283299	0.0164261997886629	0.0042967959270194
Zalaria	0	0	0	0.0174277973367521	0.00124129660113894
Zygosaccharomyces	0.0322709981517519	0	0	0	0
