# Supplementary material for: Worldwide diversity and ecology of mangrove fungi: a systematic review of ITS metabarcoding studies and a quantitative, integrative analysis of raw sequence data
Source: World J Microbiol Biotechnol. 2026 Jun 13;42(7):352. doi: 10.1007/s11274-026-05065-y (PMC13264588; doi:10.1007/s11274-026-05065-y)
Supplement: Supplementary file 10 — (XLSX 19.4 KB) [file 11274_2026_5065_MOESM10_ESM.xlsx]

## Sheet: Página1
Taxon	SMP_E	SMP_A	SMP_B	SMP_D	SMP_C
Aaosphaeria	1	0	0	1	1
Acaulium	1	0	0	1	1
Achroiostachys	0	0	0	1	0
Acremoniopsis	0	0	0	1	0
Acremonium	1	0	0	1	1
Acrocalymma	0	0	0	0	1
Acrodontium	0	0	0	1	0
Adustochaete	1	0	0	0	0
Agaricus	1	0	0	1	1
Albophoma	0	0	0	0	1
Alfaria	0	0	0	1	1
Allocryptovalsa	1	0	0	0	0
Allomyces	0	0	0	1	0
Amauroascus	0	0	0	1	0
Amorocoelophoma	1	0	0	1	1
Amorosia	0	0	0	1	0
Annulohypoxylon	1	0	0	1	0
Anteaglonium	1	0	0	1	1
Anthostomella	1	0	0	1	0
Apiospora	1	0	0	0	1
Apiotrichum	1	0	0	0	1
Aplosporella	1	0	0	1	0
Apodus	1	0	0	1	1
Arthrinium	0	0	0	0	1
Arthrographis	0	0	0	1	0
Ascosphaera	0	0	0	1	0
Ascotaiwania	0	0	0	0	1
Ascotricha	0	0	0	1	0
Aspergillus	1	1	1	1	1
Atractiella	0	0	0	1	1
Atractium	0	0	0	1	0
Aureobasidium	1	0	0	1	0
Auricularia	1	0	0	1	1
Auriporia	1	0	0	0	0
Bandonia	0	0	0	1	0
Basidioascus	1	0	0	0	0
Basidiobolus	0	0	0	0	1
Biscogniauxia	0	0	0	1	0
Bjerkandera	0	0	0	1	0
Brunneofusispora	0	0	0	0	1
Buchwaldoboletus	0	0	0	1	0
Caespitomonium	1	0	0	1	0
Camarops	0	0	0	1	0
Camporesia	0	0	0	1	0
Candida	1	1	1	1	1
Candolleomyces	1	0	0	1	1
Castanediella	0	0	0	0	1
Celoporthe	1	0	0	1	1
Cephaliophora	0	0	0	1	0
Cercospora	1	1	1	0	1
Ceriporia	1	0	0	0	1
Chaetocalathus	1	0	0	0	0
Chaetomium	1	0	0	1	1
Chlorophyllum	0	0	0	1	0
Chrysosporium	0	0	0	1	0
Cladophialophora	1	1	1	1	1
Clitopilus	1	0	0	0	0
Clonostachys	0	0	0	1	0
Codinaea	0	0	0	1	0
Colacogloea	0	0	1	0	0
Colletotrichum	1	1	1	1	1
Coniella	1	0	0	0	0
Coniophora	0	0	0	1	0
Conlarium	1	0	0	1	1
Coprinellus	1	1	0	1	1
Coprinopsis	1	0	0	1	1
Coriolopsis	1	0	0	1	0
Corollospora	1	0	0	1	0
Coronopapilla	0	0	0	1	1
Cryptococcus	1	0	0	0	0
Curvularia	1	1	0	1	1
Cyberlindnera	1	1	1	0	1
Cymatoderma	1	0	0	0	0
Cymostachys	1	0	0	1	1
Cyphellophora	1	0	0	0	1
Cystobasidium	1	0	0	1	1
Cystofilobasidium	1	1	0	1	1
Cytospora	1	0	0	1	1
Dactylospora	0	0	0	1	0
Daldinia	1	0	0	1	1
Debaryomyces	1	0	0	1	1
Deconica	1	0	0	0	1
Deniquelata	1	0	0	1	1
Devriesia	1	0	0	0	0
Diaporthe	1	0	0	1	1
Didymocyrtis	1	0	0	1	1
Dinemasporium	1	0	0	1	0
Dioszegia	0	0	0	0	1
Distoseptispora	0	0	0	0	1
Duportella	1	0	0	0	0
Earliella	1	0	0	1	0
Efibula	1	0	0	1	1
Eichleriella	1	0	0	1	1
Elsinoe	1	0	0	0	1
Epicoleosporium	1	0	0	0	1
Erysiphe	1	0	0	0	0
Erythrobasidium	1	0	0	1	1
Eutypella	1	0	0	1	1
Exobasidium	1	0	0	0	1
Exophiala	1	0	0	1	1
Extremopsis	1	0	0	1	1
Fellomyces	0	0	0	1	0
Flabellascoma	1	0	0	0	1
Flammulina	1	0	0	0	1
Fodinomyces	1	0	0	1	0
Fonsecaea	1	0	0	1	1
Fulvifomes	0	0	0	1	0
Furcasterigmium	0	0	0	0	1
Fusarium	0	0	0	1	0
Galiicola	1	0	0	0	0
Ganoderma	1	1	1	1	1
Geminibasidium	1	0	0	1	1
Geosmithia	1	0	0	0	0
Geotrichum	0	0	0	1	0
Gliocephalotrichum	0	1	0	0	0
Gliomastix	1	0	0	0	0
Gloeophyllum	1	0	0	0	0
Gloniopsis	1	0	0	1	1
Golovinomyces	1	0	0	0	0
Grammothele	1	0	0	1	1
Graphium	1	0	0	1	1
Gymnoascus	1	0	0	0	0
Gymnopilus	1	0	0	1	1
Halomyces	0	0	0	0	1
Halorosellinia	1	1	0	1	1
Halosarpheia	1	0	0	1	1
Hansfordia	1	0	0	1	0
Hasegawaea	0	0	0	1	0
Hexagonia	1	0	0	0	0
Hortaea	0	0	0	1	0
Humicola	1	0	0	1	1
Hymenochaete	1	0	0	0	0
Hyphoderma	1	0	0	0	1
Hypholoma	0	0	0	1	0
Hypochnicium	1	0	0	0	0
Hypomontagnella	1	0	0	1	1
Hypomyces	1	0	0	0	1
Hypoxylon	1	0	0	1	1
Hysterium	0	0	0	1	0
Ilyonectria	0	1	1	0	0
Inocybe	1	0	0	1	1
Inosperma	0	0	0	0	1
Iodophanus	1	0	0	1	0
Irpex	1	0	0	1	1
Irpicomyces	0	0	0	0	1
Itersonilia	1	0	0	1	0
Kalmusia	1	0	0	0	0
Kazachstania	1	1	1	1	1
Keqinzhangia	0	0	0	1	0
Keratinophyton	0	0	0	1	0
Kluyveromyces	0	0	0	1	0
Kockovaella	0	0	0	1	0
Kondoa	0	1	0	0	0
Lactarius	0	0	1	0	0
Lasiobolidium	0	1	1	0	0
Lasiodiplodia	1	0	0	0	0
Lasionectria	0	0	0	0	1
Lentinus	1	0	0	1	0
Leptosphaeria	0	1	0	0	0
Leptosphaerulina	1	0	0	1	1
Leptospora	1	0	1	0	1
Leptoxyphium	0	0	0	1	0
Leucoagaricus	0	0	0	1	0
Leucocoprinus	0	0	0	1	0
Leucosporidium	1	0	0	0	1
Leveillula	1	0	0	0	0
Lichtheimia	0	1	1	0	0
Lignincola	1	0	0	1	1
Limonomyces	1	0	0	0	0
Limtongozyma	0	0	0	1	1
Lineolata	0	0	0	1	0
Lobulomyces	0	0	0	0	1
Lodderomyces	0	0	0	0	1
Longitudinalis	0	0	0	0	1
Lopharia	1	0	0	1	1
Lophiostoma	1	0	0	1	1
Lulworthia	1	1	0	1	1
Lyomyces	1	0	0	1	0
Malassezia	1	0	0	1	1
Malbranchea	0	0	0	1	1
Marasmius	1	0	0	0	0
Mariannaea	1	0	0	0	1
Metacordyceps	0	0	0	1	0
Metarhizium	1	0	0	0	1
Metschnikowia	0	0	0	1	0
Meyerozyma	1	0	0	1	1
Microascus	1	0	0	1	1
Microdochium	0	0	0	1	0
Micropsalliota	1	0	0	0	0
Moesziomyces	1	0	0	0	0
Moleospora	0	0	0	1	0
Monascus	0	1	0	1	1
Monodictys	0	0	0	0	1
Monosporascus	0	0	0	1	0
Montagnula	1	0	0	1	1
Mortierella	1	0	0	1	1
Mucor	0	1	1	0	0
Murinectria	1	0	0	1	1
Mycoaciella	1	0	0	1	1
Mycoarthris	0	0	1	0	0
Myrmecridium	0	1	0	0	0
Nannizzia	0	0	0	0	1
Nannizziopsis	0	0	0	0	1
Neodeightonia	1	0	0	0	1
Neodevriesia	1	0	0	1	1
Neofusicoccum	1	0	0	1	1
Neogaeumannomyces	1	0	0	0	0
Neomassarina	1	0	0	1	0
Neopyrenochaeta	0	0	0	1	0
Neoroussoella	1	0	0	1	1
Neurospora	1	0	0	0	0
Nigrograna	1	0	0	1	1
Odontoefibula	1	0	0	0	0
Okeanomyces	1	0	0	0	1
Ophiocordyceps	1	0	0	0	0
Ophiosphaerella	1	0	0	0	0
Paecilomyces	1	0	0	1	1
Pallidocercospora	1	0	0	0	0
Paraconiothyrium	1	0	0	0	0
Paracremonium	0	0	0	0	1
Paradevriesia	1	0	0	1	1
Paramyrothecium	0	0	0	1	0
Paraphaeosphaeria	1	0	0	1	1
Parasarocladium	1	0	0	1	0
Parascedosporium	0	0	0	1	0
Parasola	0	0	0	1	0
Penicillium	1	1	1	1	1
Peniophora	1	0	0	1	0
Periconia	1	1	0	1	1
Peroneutypa	1	0	0	1	1
Pestalotiopsis	1	0	0	1	1
Petriella	0	0	0	0	1
Peziza	1	1	0	0	0
Phaeoacremonium	1	0	0	1	1
Phaeococcomyces	0	0	0	1	0
Phaeoisaria	0	0	0	1	1
Phaeophleospora	1	0	0	1	1
Phaeosphaeria	1	0	0	1	1
Phallus	1	0	0	0	1
Phanerochaete	0	0	1	0	1
Phialocephala	0	0	0	1	0
Phialophora	1	1	0	1	1
Phlebia	1	0	0	1	0
Phlebiopsis	1	0	0	1	0
Phoma	1	0	0	0	0
Phylloporia	0	0	0	0	1
Phyllosticta	1	1	0	0	1
Pilocintractia	1	0	0	0	0
Pisolithus	1	0	0	1	1
Pithomyces	1	0	0	0	0
Pleotrichocladium	1	0	0	1	1
Pleurostoma	1	0	0	1	1
Pleurotus	1	0	0	0	0
Pluteus	1	0	0	1	1
Poaceascoma	0	0	0	0	1
Podosphaera	1	0	0	0	0
Podospora	0	0	0	0	1
Psathyrella	1	1	0	1	1
Pseudallescheria	1	0	0	1	1
Pseudocercospora	1	1	0	0	1
Pseudochaetosphaeronema	0	0	0	0	1
Pseudocoleophoma	1	0	0	0	0
Pseudocosmospora	0	0	0	0	1
Pseudolagarobasidium	1	0	0	0	1
Pseudophialocephala	1	0	0	0	0
Pseudopithomyces	0	1	0	1	0
Pseudosydowia	1	0	0	0	0
Pseudoxylomyces	1	0	0	0	0
Pyrenochaeta	1	0	0	1	0
Pyrenochaetopsis	0	0	0	1	0
Pyrenula	1	0	0	0	0
Pyxidiophora	0	0	1	0	0
Rachicladosporium	1	0	0	0	0
Ramicandelaber	0	0	0	1	0
Ramophialophora	1	0	0	1	1
Ramularia	0	1	0	1	0
Rasamsonia	0	0	0	1	0
Rectifusarium	1	0	0	0	0
Rhizomucor	0	1	1	0	0
Rhizopus	1	1	1	1	1
Rhodosporidiobolus	1	0	1	1	1
Rhodotorula	0	1	1	0	0
Rhytidhysteron	1	0	0	1	0
Robillarda	1	0	0	0	0
Rosellinia	1	0	0	1	0
Roussoella	1	0	0	1	1
Saccharomyces	1	1	1	0	1
Saccharomycopsis	0	1	1	0	0
Sakaguchia	1	0	0	1	0
Sampaiozyma	1	0	0	0	1
Sarocladium	1	0	0	0	0
Saturnispora	0	0	0	1	0
Savoryella	0	0	0	1	1
Scedosporium	1	0	0	1	1
Scheffersomyces	0	0	1	0	0
Schizophyllum	1	1	0	1	1
Scleroderma	0	0	0	1	1
Scleropezicula	0	1	0	0	0
Scolecobasidium	1	0	0	1	0
Scoliciosporum	0	0	0	1	0
Scopuloides	0	0	0	0	1
Scytalidium	0	0	0	1	0
Sebacina	1	0	0	0	0
Septoriella	1	0	0	0	0
Serpula	1	0	0	1	1
Setoarthopyrenia	1	0	0	0	1
Solicoccozyma	1	0	0	1	1
Sordaria	1	0	0	0	0
Spegazzinia	1	0	0	0	0
Spiromastigoides	0	0	0	1	0
Spissiomyces	1	0	0	0	0
Sporobolomyces	1	1	0	0	0
Sporothrix	1	0	0	1	1
Stachybotrys	0	0	0	1	0
Staphylotrichum	0	0	0	0	1
Steccherinum	0	0	0	1	0
Stemphylium	1	0	0	1	1
Sterigmatomyces	1	1	1	0	1
Strelitziana	1	1	0	0	0
Subbaromyces	0	0	0	1	1
Subulicystidium	0	0	0	1	0
Suillus	1	0	0	0	0
Symmetrospora	1	0	0	1	1
Syncephalis	1	0	0	1	1
Taeniolella	0	0	0	1	0
Talaromyces	1	1	1	1	1
Taphrina	1	0	0	0	0
Tausonia	1	0	0	1	1
Teichospora	1	0	0	1	1
Teratosphaeria	1	0	0	0	0
Termitomyces	1	0	0	1	0
Terramyces	1	0	0	1	1
Tetracoccosporium	0	0	0	1	1
Thermomyces	1	0	1	1	0
Thermothelomyces	0	0	0	0	1
Thyridaria	0	0	0	1	0
Thyridariella	0	0	0	1	0
Thyridium	1	0	0	1	1
Tintelnotia	1	0	0	1	1
Tomentella	0	0	0	1	0
Torulaspora	0	0	0	1	0
Toxicocladosporium	1	0	0	1	1
Trametes	1	1	0	0	1
Trechispora	1	0	0	1	0
Trematosphaeria	0	0	0	0	1
Triadelphia	0	0	0	0	1
Trichaptum	1	0	0	0	0
Trichoderma	1	0	0	1	1
Trichomerium	0	0	0	1	0
Trichothecium	1	0	0	0	0
Truncospora	1	0	0	0	0
Tuber	0	0	0	0	1
Tulostoma	0	0	0	1	0
Ustilaginoidea	1	0	0	1	1
Uwebraunia	1	0	0	0	0
Valsaria	1	0	0	0	1
Veronaea	1	0	0	0	0
Verruculina	1	1	0	1	1
Verticillium	0	1	1	0	0
Virgaria	0	0	0	1	0
Vishniacozyma	1	0	1	1	1
Vittaliana	1	0	0	1	1
Volvariella	0	0	0	1	0
Wallemia	1	0	0	1	1
Wardomycopsis	0	0	0	1	0
Whalleya	1	0	0	0	0
Wickerhamomyces	0	0	0	0	1
Xenoacremonium	1	0	0	1	1
Xenodevriesia	0	0	0	0	1
Xenomyrothecium	0	0	0	1	1
Xenoplectosphaerella	0	0	0	1	0
Xeromyces	1	0	0	1	1
Xylaria	1	0	0	1	1
Yamadazyma	0	0	0	0	1
Yunnania	1	0	0	1	1
Zalaria	1	0	0	1	0
Zygosaccharomyces	0	1	0	0	0
