# Supplementary material for: Worldwide diversity and ecology of mangrove fungi: a systematic review of ITS metabarcoding studies and a quantitative, integrative analysis of raw sequence data
Source: World J Microbiol Biotechnol. 2026 Jun 13;42(7):352. doi: 10.1007/s11274-026-05065-y (PMC13264588; doi:10.1007/s11274-026-05065-y)
Supplement: Supplementary file 11 — (XLSX 2.90 MB) [file 11274_2026_5065_MOESM11_ESM.xlsx]

## Sheet: Fungaltraits-all
							Article	3	3	3	3	3	3	3	3	3	3	3	3	3	3	3	3	3	3	3	3	3	3	64	64	64	64	64	64	64	64	64	64	64	64	64	64	64	64	64	64	64	64
							Reference	Yu et al. (2023)	Yu et al. (2023)	Yu et al. (2023)	Yu et al. (2023)	Yu et al. (2023)	Yu et al. (2023)	Yu et al. (2023)	Yu et al. (2023)	Yu et al. (2023)	Yu et al. (2023)	Yu et al. (2023)	Yu et al. (2023)	Yu et al. (2023)	Yu et al. (2023)	Yu et al. (2023)	Yu et al. (2023)	Yu et al. (2023)	Yu et al. (2023)	Yu et al. (2023)	Yu et al. (2023)	Yu et al. (2023)	Yu et al. (2023)	Zhou et al. (2021)	Zhou et al. (2021)	Zhou et al. (2021)	Zhou et al. (2021)	Zhou et al. (2021)	Zhou et al. (2021)	Zhou et al. (2021)	Zhou et al. (2021)	Zhou et al. (2021)	Zhou et al. (2021)	Zhou et al. (2021)	Zhou et al. (2021)	Zhou et al. (2021)	Zhou et al. (2021)	Zhou et al. (2021)	Zhou et al. (2021)	Zhou et al. (2021)	Zhou et al. (2021)	Zhou et al. (2021)	Zhou et al. (2021)
							Geographic Region	EAs	EAs	EAs	EAs	EAs	EAs	EAs	EAs	EAs	EAs	EAs	EAs	EAs	EAs	EAs	EAs	EAs	EAs	EAs	EAs	EAs	EAs	EAs	EAs	EAs	EAs	EAs	EAs	EAs	EAs	EAs	EAs	EAs	EAs	EAs	EAs	EAs	EAs	EAs	EAs	EAs	EAs
							Country	China	China	China	China	China	China	China	China	China	China	China	China	China	China	China	China	China	China	China	China	China	China	China	China	China	China	China	China	China	China	China	China	China	China	China	China	China	China	China	China	China	China
							Sample Type	SMP_B	SMP_A	SMP_B	SMP_B	SMP_A	SMP_B	SMP_B	SMP_B	SMP_A	SMP_A	SMP_A	SMP_A	SMP_B	SMP_B	SMP_B	SMP_A	SMP_A	SMP_B	SMP_B	SMP_B	SMP_A	SMP_A	SMP_E	SMP_E	SMP_E	SMP_E	SMP_E	SMP_E	SMP_C	SMP_E	SMP_E	SMP_E	SMP_E	SMP_E	SMP_E	SMP_E	SMP_E	SMP_E	SMP_E	SMP_C	SMP_E	SMP_E
							Mangrove site	Zhanjiang Mangrove National Nature Reserve	Hainan mangrove	Hainan mangrove	Hainan mangrove	Zhanjiang Mangrove National Nature Reserve	Zhanjiang Mangrove National Nature Reserve	Zhanjiang Mangrove National Nature Reserve	Hainan mangrove	Zhanjiang Mangrove National Nature Reserve	Zhanjiang Mangrove National Nature Reserve	Zhanjiang Mangrove National Nature Reserve	Hainan mangrove	Hainan mangrove	Hainan mangrove	Hainan mangrove	Hainan mangrove	Zhanjiang Mangrove National Nature Reserve	Zhanjiang Mangrove National Nature Reserve	Zhanjiang Mangrove National Nature Reserve	Zhanjiang Mangrove National Nature Reserve	Hainan mangrove	Hainan mangrove		Shuidong Bay	Shuidong Bay	Shuidong Bay	Shuidong Bay	Shuidong Bay	Shuidong Bay	Shuidong Bay	Shuidong Bay	Shuidong Bay	Shuidong Bay	Shuidong Bay	Shuidong Bay	Shuidong Bay	Shuidong Bay	Shuidong Bay	Shuidong Bay	Shuidong Bay	Shuidong Bay	Shuidong Bay
							Access code	SRR22964905	SRR22964906	SRR22964907	SRR22964908	SRR22964909	SRR22964910	SRR22964911	SRR22964912	SRR23021236	SRR23021237	SRR23021238	SRR23021239	SRR23021240	SRR23021241	SRR23021242	SRR23021243	SRR23021244	SRR23021245	SRR23021246	SRR23021247	SRR23021248	SRR23021249	SRR13255669	SRR13255670	SRR13255671	SRR13255672	SRR13255673	SRR13255674	SRR13255675	SRR13255676	SRR13255677	SRR13255678	SRR13255679	SRR13255680	SRR13255681	SRR13255682	SRR13255683	SRR13255684	SRR13255685	SRR13255686	SRR13255687	SRR13255688
Kingdom	Phylum_x	Class_x	Order_x	Family_x	Genus	Species	#NAME	S001	S002	S003	S004	S005	S006	S007	S008	S009	S010	S011	S012	S013	S014	S015	S016	S017	S018	S019	S020	S021	S022	S023	S024	S025	S026	S027	S028	S029	S030	S031	S032	S033	S034	S035	S036	S037	S038	S039	S040	S041	S042
Fungi	Aphelidiomycota	Aphelidiomycetes	GS16		nan		d:Fungi,p:Aphelidiomycota,c:Aphelidiomycetes,o:GS16	0	0	0	0	0	0	0	0	0	0	0	0	0	0	0	0	0	0	0	0	0	0	0	0	0	0	0	0	0	0	0	0	0	0	0	0	0	0	0	1	0	0
Fungi	Aphelidiomycota				nan		d:Fungi,p:Aphelidiomycota	0	0	0	0	0	0	0	0	0	0	0	0	0	0	0	0	0	0	0	0	0	0	0	0	0	0	0	0	0	0	0	0	0	0	0	0	0	0	0	0	0	0
Fungi	Ascomycota	Archaeorhizomycetes			nan		d:Fungi,p:Ascomycota,c:Archaeorhizomycetes	0	0	0	0	0	0	0	0	0	0	0	0	0	0	0	0	0	96	0	0	0	0	0	0	0	0	0	0	0	0	0	0	0	0	0	0	0	0	0	0	0	0
Fungi	Ascomycota	Arthoniomycetes	Lichenostigmatales	Phaeococcomycetaceae	Phaeococcomyces	Phaeococcomyces rothmanniae	d:Fungi,p:Ascomycota,c:Arthoniomycetes,o:Lichenostigmatales,f:Phaeococcomycetaceae,g:Phaeococcomyces,s:Phaeococcomyces_rothmanniae	0	0	0	0	0	0	0	0	0	0	0	0	0	0	0	0	0	0	0	0	0	0	0	0	0	0	0	0	0	0	0	0	0	0	0	0	0	0	0	0	0	0
Fungi	Ascomycota	Dothideomycetes	Botryosphaeriales	Aplosporellaceae	Aplosporella	Aplosporella thailandica	d:Fungi,p:Ascomycota,c:Dothideomycetes,o:Botryosphaeriales,f:Aplosporellaceae,g:Aplosporella,s:Aplosporella_thailandica	0	0	0	0	0	0	0	0	0	0	0	0	0	0	0	0	0	0	0	0	0	0	0	0	0	0	0	0	0	0	0	0	0	0	0	0	2	0	0	0	58	0
Fungi	Ascomycota	Dothideomycetes	Botryosphaeriales	Aplosporellaceae	Aplosporella		d:Fungi,p:Ascomycota,c:Dothideomycetes,o:Botryosphaeriales,f:Aplosporellaceae,g:Aplosporella	0	0	0	0	0	0	0	0	0	0	0	0	0	0	0	0	0	0	0	0	0	0	0	0	0	0	0	0	0	0	0	0	0	0	0	0	0	0	0	0	0	0
Fungi	Ascomycota	Dothideomycetes	Botryosphaeriales	Botryosphaeriaceae	Lasiodiplodia		d:Fungi,p:Ascomycota,c:Dothideomycetes,o:Botryosphaeriales,f:Botryosphaeriaceae,g:Lasiodiplodia	0	0	0	0	0	0	0	0	0	0	0	0	0	0	0	0	0	0	0	0	0	0	0	0	0	0	0	0	0	0	0	0	0	0	0	0	0	0	0	0	16	0
Fungi	Ascomycota	Dothideomycetes	Botryosphaeriales	Botryosphaeriaceae	Neodeightonia		d:Fungi,p:Ascomycota,c:Dothideomycetes,o:Botryosphaeriales,f:Botryosphaeriaceae,g:Neodeightonia	0	0	0	0	0	0	0	0	0	0	0	0	0	0	0	0	0	0	0	0	0	0	0	0	0	0	0	0	0	0	0	0	0	0	0	0	0	0	3	0	0	0
Fungi	Ascomycota	Dothideomycetes	Botryosphaeriales	Botryosphaeriaceae	Neofusicoccum	Neofusicoccum parvum	d:Fungi,p:Ascomycota,c:Dothideomycetes,o:Botryosphaeriales,f:Botryosphaeriaceae,g:Neofusicoccum,s:Neofusicoccum_parvum	0	0	0	0	0	0	0	0	0	0	0	0	0	0	0	0	0	0	0	0	0	0	0	0	0	0	0	0	0	0	0	0	0	16	0	0	0	0	0	0	0	0
Fungi	Ascomycota	Dothideomycetes	Botryosphaeriales	Botryosphaeriaceae	Neofusicoccum		d:Fungi,p:Ascomycota,c:Dothideomycetes,o:Botryosphaeriales,f:Botryosphaeriaceae,g:Neofusicoccum	0	0	0	0	0	0	0	0	0	0	0	0	0	0	0	0	0	0	0	0	0	0	0	0	0	9	0	0	0	0	0	0	0	0	0	6	0	8	0	0	0	0
Fungi	Ascomycota	Dothideomycetes	Botryosphaeriales	Botryosphaeriaceae	nan		d:Fungi,p:Ascomycota,c:Dothideomycetes,o:Botryosphaeriales,f:Botryosphaeriaceae	0	0	0	0	0	0	0	0	0	0	0	0	0	0	0	0	0	0	0	0	0	0	0	0	0	9	0	0	0	0	0	0	0	0	0	0	0	0	0	0	1	0
Fungi	Ascomycota	Dothideomycetes	Botryosphaeriales	Phyllostictaceae	Phyllosticta	Phyllosticta capitalensis	d:Fungi,p:Ascomycota,c:Dothideomycetes,o:Botryosphaeriales,f:Phyllostictaceae,g:Phyllosticta,s:Phyllosticta_capitalensis	0	0	0	0	0	0	0	0	0	0	0	0	0	0	0	0	0	0	0	0	0	22	0	0	0	0	0	0	0	0	0	0	0	0	0	0	0	0	0	0	0	0
Fungi	Ascomycota	Dothideomycetes	Botryosphaeriales	Phyllostictaceae	Phyllosticta		d:Fungi,p:Ascomycota,c:Dothideomycetes,o:Botryosphaeriales,f:Phyllostictaceae,g:Phyllosticta	0	0	0	0	0	0	0	0	0	0	0	0	0	0	0	0	0	0	0	0	0	0	0	0	0	0	0	0	0	0	0	0	0	0	0	0	0	0	0	0	0	0
Fungi	Ascomycota	Dothideomycetes	Botryosphaeriales	Phyllostictaceae	nan		d:Fungi,p:Ascomycota,c:Dothideomycetes,o:Botryosphaeriales,f:Phyllostictaceae	0	0	0	0	0	0	0	0	0	0	0	0	0	0	0	0	0	0	0	0	0	0	0	0	0	0	0	0	0	0	0	0	0	0	0	0	0	0	0	0	0	2
Fungi	Ascomycota	Dothideomycetes	Capnodiales	Capnodiaceae	Leptoxyphium	Leptoxyphium glochidion	d:Fungi,p:Ascomycota,c:Dothideomycetes,o:Capnodiales,f:Capnodiaceae,g:Leptoxyphium,s:Leptoxyphium_glochidion	0	0	0	0	0	0	0	0	0	0	0	0	0	0	0	0	0	0	0	0	0	0	0	0	0	0	0	0	0	0	0	0	0	0	0	0	0	0	0	0	0	0
Fungi	Ascomycota	Dothideomycetes	Capnodiales	Xenodevriesiaceae	Xenodevriesia		d:Fungi,p:Ascomycota,c:Dothideomycetes,o:Capnodiales,f:Xenodevriesiaceae,g:Xenodevriesia	0	0	0	0	0	0	0	0	0	0	0	0	0	0	0	0	0	0	0	0	0	0	0	0	0	0	0	0	0	0	0	0	0	0	0	0	0	0	0	0	0	0
Fungi	Ascomycota	Dothideomycetes	Capnodiales		nan		d:Fungi,p:Ascomycota,c:Dothideomycetes,o:Capnodiales	0	0	0	0	0	0	0	0	0	0	0	0	0	0	0	0	0	0	0	0	0	0	0	0	0	0	0	0	0	0	0	0	0	0	0	0	0	0	0	0	0	0
Fungi	Ascomycota	Dothideomycetes	Cladosporiales	Cladosporiaceae	Rachicladosporium	Rachicladosporium corymbiae	d:Fungi,p:Ascomycota,c:Dothideomycetes,o:Cladosporiales,f:Cladosporiaceae,g:Rachicladosporium,s:Rachicladosporium_corymbiae	0	0	0	0	0	0	0	0	0	0	0	0	0	0	0	0	0	0	0	0	0	0	0	0	0	0	0	0	0	0	0	0	0	0	0	0	0	0	0	0	0	0
Fungi	Ascomycota	Dothideomycetes	Cladosporiales	Cladosporiaceae	Toxicocladosporium		d:Fungi,p:Ascomycota,c:Dothideomycetes,o:Cladosporiales,f:Cladosporiaceae,g:Toxicocladosporium	0	0	0	0	0	0	0	0	0	0	0	0	0	0	0	0	0	0	0	0	0	0	0	0	0	1	0	0	0	0	0	0	0	40	389	1	0	0	151	0	0	0
Fungi	Ascomycota	Dothideomycetes	Cladosporiales	Cladosporiaceae	nan		d:Fungi,p:Ascomycota,c:Dothideomycetes,o:Cladosporiales,f:Cladosporiaceae	0	0	0	0	0	0	0	0	0	0	0	0	0	0	0	0	0	0	0	0	0	0	0	0	0	0	0	0	0	0	0	0	0	0	0	0	0	0	0	0	0	0
Fungi	Ascomycota	Dothideomycetes	Cladosporiales		nan		d:Fungi,p:Ascomycota,c:Dothideomycetes,o:Cladosporiales	0	0	0	0	0	0	0	0	0	0	0	0	0	0	0	0	0	0	0	0	0	0	0	5	0	0	0	5	2	1	0	0	2	317	219	182	1	336	458	5	1022	295
Fungi	Ascomycota	Dothideomycetes	Dothideales	Saccotheciaceae	Aureobasidium		d:Fungi,p:Ascomycota,c:Dothideomycetes,o:Dothideales,f:Saccotheciaceae,g:Aureobasidium	0	0	0	0	0	0	0	0	0	0	0	0	0	0	0	0	0	0	0	0	0	0	0	0	0	0	0	0	0	0	0	0	0	0	0	0	0	0	0	0	0	0
Fungi	Ascomycota	Dothideomycetes	Dothideales	Saccotheciaceae	Pseudosydowia	Pseudosydowia louisecottisiae	d:Fungi,p:Ascomycota,c:Dothideomycetes,o:Dothideales,f:Saccotheciaceae,g:Pseudosydowia,s:Pseudosydowia_louisecottisiae	0	0	0	0	0	0	0	0	0	0	0	0	0	0	0	0	0	0	0	0	0	0	0	0	0	0	0	0	0	0	0	0	0	0	0	0	0	0	0	0	0	0
Fungi	Ascomycota	Dothideomycetes	Dothideales	Zalariaceae	Zalaria	Zalaria alba	d:Fungi,p:Ascomycota,c:Dothideomycetes,o:Dothideales,f:Zalariaceae,g:Zalaria,s:Zalaria_alba	0	0	0	0	0	0	0	0	0	0	0	0	0	0	0	0	0	0	0	0	0	0	0	0	0	0	0	0	0	0	0	0	0	0	0	0	0	0	0	0	13	0
Fungi	Ascomycota	Dothideomycetes	Dothideales		nan		d:Fungi,p:Ascomycota,c:Dothideomycetes,o:Dothideales	0	0	0	0	0	0	0	0	0	0	0	0	0	0	0	0	0	0	0	0	0	0	0	0	0	0	0	0	0	0	0	0	0	0	0	0	0	0	0	0	0	0
Fungi	Ascomycota	Dothideomycetes	Dothideomycetes ord Incertae sedis	Dothideomycetes fam Incertae sedis	Lineolata	Lineolata rhizophorae	d:Fungi,p:Ascomycota,c:Dothideomycetes,o:Dothideomycetes_ord_Incertae_sedis,f:Dothideomycetes_fam_Incertae_sedis,g:Lineolata,s:Lineolata_rhizophorae	0	0	0	0	0	0	0	0	0	0	0	0	0	0	0	0	0	0	0	0	0	0	0	0	0	0	0	0	0	0	0	0	0	0	0	0	0	0	0	0	0	0
Fungi	Ascomycota	Dothideomycetes	Dothideomycetes ord Incertae sedis	Dothideomycetes fam Incertae sedis	Monodictys	Monodictys castaneae	d:Fungi,p:Ascomycota,c:Dothideomycetes,o:Dothideomycetes_ord_Incertae_sedis,f:Dothideomycetes_fam_Incertae_sedis,g:Monodictys,s:Monodictys_castaneae	0	0	0	0	0	0	0	0	0	0	0	0	0	0	0	0	0	0	0	0	0	0	0	0	0	0	0	0	0	0	0	0	0	0	0	0	0	0	0	0	0	0
Fungi	Ascomycota	Dothideomycetes	Dothideomycetes ord Incertae sedis	Dothideomycetes fam Incertae sedis	nan		d:Fungi,p:Ascomycota,c:Dothideomycetes,o:Dothideomycetes_ord_Incertae_sedis,f:Dothideomycetes_fam_Incertae_sedis	0	0	0	0	0	0	0	0	0	0	0	0	0	0	0	0	0	0	0	0	0	0	0	0	0	0	0	0	0	0	0	0	0	0	0	0	0	0	0	0	0	0
Fungi	Ascomycota	Dothideomycetes	Dothideomycetes ord Incertae sedis	Eremomycetaceae	Arthrographis	Arthrographis kalrae	d:Fungi,p:Ascomycota,c:Dothideomycetes,o:Dothideomycetes_ord_Incertae_sedis,f:Eremomycetaceae,g:Arthrographis,s:Arthrographis_kalrae	0	0	0	0	0	0	0	0	0	0	0	0	0	0	0	0	0	0	0	0	0	0	0	0	0	0	0	0	0	0	0	0	0	0	0	0	0	0	0	0	0	0
Fungi	Ascomycota	Dothideomycetes	Dothideomycetes ord Incertae sedis		nan		d:Fungi,p:Ascomycota,c:Dothideomycetes,o:Dothideomycetes_ord_Incertae_sedis	0	0	0	0	0	0	0	0	0	0	0	0	0	0	0	0	0	0	0	0	0	0	0	0	0	0	0	0	0	0	0	0	0	0	0	0	0	0	0	0	0	0
Fungi	Ascomycota	Dothideomycetes	Hysteriales	Hysteriaceae	Gloniopsis	Gloniopsis calami	d:Fungi,p:Ascomycota,c:Dothideomycetes,o:Hysteriales,f:Hysteriaceae,g:Gloniopsis,s:Gloniopsis_calami	0	0	0	0	0	0	0	0	0	0	0	0	0	0	0	0	0	0	0	0	0	0	0	0	0	0	0	0	0	0	0	0	0	0	0	0	0	0	0	0	0	0
Fungi	Ascomycota	Dothideomycetes	Hysteriales	Hysteriaceae	Gloniopsis		d:Fungi,p:Ascomycota,c:Dothideomycetes,o:Hysteriales,f:Hysteriaceae,g:Gloniopsis	0	0	0	0	0	0	0	0	0	0	0	0	0	0	0	0	0	0	0	0	0	0	0	0	0	0	0	0	0	0	0	0	0	108	3	3	0	17	0	0	0	0
Fungi	Ascomycota	Dothideomycetes	Hysteriales	Hysteriaceae	Hysterium		d:Fungi,p:Ascomycota,c:Dothideomycetes,o:Hysteriales,f:Hysteriaceae,g:Hysterium	0	0	0	0	0	0	0	0	0	0	0	0	0	0	0	0	0	0	0	0	0	0	0	0	0	0	0	0	0	0	0	0	0	0	0	0	0	0	0	0	0	0
Fungi	Ascomycota	Dothideomycetes	Hysteriales	Hysteriaceae	Rhytidhysteron	Rhytidhysteron erioi	d:Fungi,p:Ascomycota,c:Dothideomycetes,o:Hysteriales,f:Hysteriaceae,g:Rhytidhysteron,s:Rhytidhysteron_erioi	0	0	0	0	0	0	0	0	0	0	0	0	0	0	0	0	0	0	0	0	0	0	0	0	0	0	0	0	0	0	0	0	0	0	0	0	0	0	0	0	0	0
Fungi	Ascomycota	Dothideomycetes	Hysteriales	Hysteriaceae	Rhytidhysteron	Rhytidhysteron neorufulum	d:Fungi,p:Ascomycota,c:Dothideomycetes,o:Hysteriales,f:Hysteriaceae,g:Rhytidhysteron,s:Rhytidhysteron_neorufulum	0	0	0	0	0	0	0	0	0	0	0	0	0	0	0	0	0	0	0	0	0	0	0	0	0	0	0	0	0	0	0	0	0	0	0	0	0	0	0	0	0	0
Fungi	Ascomycota	Dothideomycetes	Hysteriales	Hysteriaceae	Rhytidhysteron	Rhytidhysteron rufulum	d:Fungi,p:Ascomycota,c:Dothideomycetes,o:Hysteriales,f:Hysteriaceae,g:Rhytidhysteron,s:Rhytidhysteron_rufulum	0	0	0	0	0	0	0	0	0	0	0	0	0	0	0	0	0	0	0	0	0	0	0	0	0	0	0	0	0	0	0	0	0	0	0	0	0	0	0	0	0	0
Fungi	Ascomycota	Dothideomycetes	Hysteriales	Hysteriaceae	Rhytidhysteron		d:Fungi,p:Ascomycota,c:Dothideomycetes,o:Hysteriales,f:Hysteriaceae,g:Rhytidhysteron	0	0	0	0	0	0	0	0	0	0	0	0	0	0	0	0	0	0	0	0	0	0	0	0	0	0	0	0	0	0	0	0	0	0	0	0	0	0	0	0	0	0
Fungi	Ascomycota	Dothideomycetes	Hysteriales	Hysteriaceae	nan		d:Fungi,p:Ascomycota,c:Dothideomycetes,o:Hysteriales,f:Hysteriaceae	0	0	0	0	0	0	0	0	0	0	0	0	0	0	0	0	0	0	0	0	0	0	0	0	0	0	0	0	0	0	0	0	0	0	0	0	0	0	0	0	0	0
Fungi	Ascomycota	Dothideomycetes	Kirschsteiniotheliales	Kirschsteiniotheliales fam Incertae sedis	Taeniolella		d:Fungi,p:Ascomycota,c:Dothideomycetes,o:Kirschsteiniotheliales,f:Kirschsteiniotheliales_fam_Incertae_sedis,g:Taeniolella	0	0	0	0	0	0	0	0	0	0	0	0	0	0	0	0	0	0	0	0	0	0	0	0	0	0	0	0	0	0	0	0	0	0	0	0	0	0	0	0	0	0
Fungi	Ascomycota	Dothideomycetes	Microthyriales	Microthyriaceae	Keqinzhangia	Keqinzhangia aquatica	d:Fungi,p:Ascomycota,c:Dothideomycetes,o:Microthyriales,f:Microthyriaceae,g:Keqinzhangia,s:Keqinzhangia_aquatica	0	0	0	0	0	0	0	0	0	0	0	0	0	0	0	0	0	0	0	0	0	0	0	0	0	0	0	0	0	0	0	0	0	0	0	0	0	0	0	0	0	0
Fungi	Ascomycota	Dothideomycetes	Mycosphaerellales	Dissoconiaceae	Uwebraunia		d:Fungi,p:Ascomycota,c:Dothideomycetes,o:Mycosphaerellales,f:Dissoconiaceae,g:Uwebraunia	0	0	0	0	0	0	0	0	0	0	0	0	0	0	0	0	0	0	0	0	0	0	0	0	0	0	0	0	0	0	0	0	0	29	14	0	0	0	0	0	0	0
Fungi	Ascomycota	Dothideomycetes	Mycosphaerellales	Extremaceae	Extremopsis	Extremopsis radicicola	d:Fungi,p:Ascomycota,c:Dothideomycetes,o:Mycosphaerellales,f:Extremaceae,g:Extremopsis,s:Extremopsis_radicicola	0	0	0	0	0	0	0	0	0	0	0	0	0	0	0	0	0	0	0	0	0	0	0	2	0	0	0	0	3	0	1	0	4	0	0	1	1	2	2	6	1	2
Fungi	Ascomycota	Dothideomycetes	Mycosphaerellales	Extremaceae	Extremopsis		d:Fungi,p:Ascomycota,c:Dothideomycetes,o:Mycosphaerellales,f:Extremaceae,g:Extremopsis	0	0	0	0	0	0	0	0	0	0	0	0	0	0	0	0	0	0	0	0	0	0	0	0	0	0	0	0	0	0	0	0	0	0	0	0	0	0	0	0	0	0
Fungi	Ascomycota	Dothideomycetes	Mycosphaerellales	Extremaceae	Paradevriesia	Paradevriesia pseudoamericana	d:Fungi,p:Ascomycota,c:Dothideomycetes,o:Mycosphaerellales,f:Extremaceae,g:Paradevriesia,s:Paradevriesia_pseudoamericana	0	0	0	0	0	0	0	0	0	0	0	0	0	0	0	0	0	0	0	0	0	0	0	0	0	1	0	0	0	0	0	0	0	0	1	1	0	0	0	0	0	2
Fungi	Ascomycota	Dothideomycetes	Mycosphaerellales	Mycosphaerellaceae	Cercospora	Cercospora coniogrammes	d:Fungi,p:Ascomycota,c:Dothideomycetes,o:Mycosphaerellales,f:Mycosphaerellaceae,g:Cercospora,s:Cercospora_coniogrammes	0	0	0	0	0	0	0	0	0	0	1	0	0	0	0	56	0	0	50	0	0	0	0	0	0	0	0	3	0	0	0	0	0	0	0	4	0	0	0	0	0	23
Fungi	Ascomycota	Dothideomycetes	Mycosphaerellales	Mycosphaerellaceae	Cercospora		d:Fungi,p:Ascomycota,c:Dothideomycetes,o:Mycosphaerellales,f:Mycosphaerellaceae,g:Cercospora	0	0	0	0	0	0	0	0	0	0	30	0	0	0	0	0	0	0	0	0	0	0	0	0	0	0	0	0	0	0	0	0	0	0	0	0	0	0	0	0	0	0
Fungi	Ascomycota	Dothideomycetes	Mycosphaerellales	Mycosphaerellaceae	Epicoleosporium	Epicoleosporium ramularioides	d:Fungi,p:Ascomycota,c:Dothideomycetes,o:Mycosphaerellales,f:Mycosphaerellaceae,g:Epicoleosporium,s:Epicoleosporium_ramularioides	0	0	0	0	0	0	0	0	0	0	0	0	0	0	0	0	0	0	0	0	0	0	0	0	0	0	0	0	0	0	0	0	0	0	0	0	0	0	19	0	0	0
Fungi	Ascomycota	Dothideomycetes	Mycosphaerellales	Mycosphaerellaceae	Pallidocercospora		d:Fungi,p:Ascomycota,c:Dothideomycetes,o:Mycosphaerellales,f:Mycosphaerellaceae,g:Pallidocercospora	0	0	0	0	0	0	0	0	0	0	0	0	0	0	0	0	0	0	0	0	0	0	0	0	0	0	0	0	0	0	0	0	0	0	0	0	0	0	0	0	37	0
Fungi	Ascomycota	Dothideomycetes	Mycosphaerellales	Mycosphaerellaceae	Phaeophleospora	Phaeophleospora hymenocallidicola	d:Fungi,p:Ascomycota,c:Dothideomycetes,o:Mycosphaerellales,f:Mycosphaerellaceae,g:Phaeophleospora,s:Phaeophleospora_hymenocallidicola	0	0	0	0	0	0	0	0	0	0	0	0	0	0	0	0	0	0	0	0	0	0	0	0	1	0	0	1	0	0	0	0	0	0	0	0	0	119	49	13	0	0
Fungi	Ascomycota	Dothideomycetes	Mycosphaerellales	Mycosphaerellaceae	Phaeophleospora		d:Fungi,p:Ascomycota,c:Dothideomycetes,o:Mycosphaerellales,f:Mycosphaerellaceae,g:Phaeophleospora	0	0	0	0	0	0	0	0	0	0	0	0	0	0	0	0	0	0	0	0	0	0	0	0	0	10	0	0	0	0	0	0	0	0	0	0	0	0	0	0	0	0
Fungi	Ascomycota	Dothideomycetes	Mycosphaerellales	Mycosphaerellaceae	Pseudocercospora	Pseudocercospora cruenta	d:Fungi,p:Ascomycota,c:Dothideomycetes,o:Mycosphaerellales,f:Mycosphaerellaceae,g:Pseudocercospora,s:Pseudocercospora_cruenta	0	0	0	0	0	0	0	0	0	0	20	0	0	0	0	0	0	0	0	0	0	0	0	0	0	0	0	0	0	0	0	0	0	0	0	0	0	0	100	14	32	0
Fungi	Ascomycota	Dothideomycetes	Mycosphaerellales	Mycosphaerellaceae	Pseudocercospora		d:Fungi,p:Ascomycota,c:Dothideomycetes,o:Mycosphaerellales,f:Mycosphaerellaceae,g:Pseudocercospora	0	0	0	0	0	0	0	0	0	0	0	0	0	0	0	0	0	0	0	0	0	0	0	0	0	0	0	0	0	0	0	0	0	0	0	0	0	0	0	0	41	10
Fungi	Ascomycota	Dothideomycetes	Mycosphaerellales	Mycosphaerellaceae	Ramularia		d:Fungi,p:Ascomycota,c:Dothideomycetes,o:Mycosphaerellales,f:Mycosphaerellaceae,g:Ramularia	0	0	0	0	0	0	0	0	0	0	0	103	0	0	0	0	0	0	0	0	0	0	0	0	0	0	0	0	0	0	0	0	0	0	0	0	0	0	0	0	0	0
Fungi	Ascomycota	Dothideomycetes	Mycosphaerellales	Mycosphaerellaceae	nan		d:Fungi,p:Ascomycota,c:Dothideomycetes,o:Mycosphaerellales,f:Mycosphaerellaceae	0	0	0	0	0	0	0	0	0	0	0	0	0	0	0	0	0	0	0	0	0	0	0	0	0	0	0	0	0	0	0	0	0	0	39	0	0	0	60	8	0	0
Fungi	Ascomycota	Dothideomycetes	Mycosphaerellales	Neodevriesiaceae	Neodevriesia	Neodevriesia strelitziicola	d:Fungi,p:Ascomycota,c:Dothideomycetes,o:Mycosphaerellales,f:Neodevriesiaceae,g:Neodevriesia,s:Neodevriesia_strelitziicola	0	0	0	0	0	0	0	0	0	0	0	0	0	0	0	0	0	0	0	0	0	0	0	0	0	0	0	0	0	0	0	0	0	0	0	0	0	0	0	0	0	0
Fungi	Ascomycota	Dothideomycetes	Mycosphaerellales	Neodevriesiaceae	Neodevriesia	Neodevriesia tabebuiae	d:Fungi,p:Ascomycota,c:Dothideomycetes,o:Mycosphaerellales,f:Neodevriesiaceae,g:Neodevriesia,s:Neodevriesia_tabebuiae	0	0	0	0	0	0	0	0	0	0	0	0	0	0	0	0	0	0	0	0	0	0	0	0	0	0	0	0	0	0	0	0	0	0	0	44	0	0	11	4	0	0
Fungi	Ascomycota	Dothideomycetes	Mycosphaerellales	Neodevriesiaceae	Neodevriesia		d:Fungi,p:Ascomycota,c:Dothideomycetes,o:Mycosphaerellales,f:Neodevriesiaceae,g:Neodevriesia	0	0	0	0	0	0	0	0	0	0	0	0	0	0	0	0	0	0	0	0	0	0	0	0	0	0	0	0	0	0	0	0	0	0	0	0	0	0	0	0	0	0
Fungi	Ascomycota	Dothideomycetes	Mycosphaerellales	Neodevriesiaceae	nan		d:Fungi,p:Ascomycota,c:Dothideomycetes,o:Mycosphaerellales,f:Neodevriesiaceae	0	0	0	0	0	0	0	0	0	0	0	0	0	0	0	0	0	0	0	0	0	0	0	0	0	0	0	0	0	0	0	0	0	0	0	0	0	0	0	0	0	0
Fungi	Ascomycota	Dothideomycetes	Mycosphaerellales	Teratosphaeriaceae	Acrodontium	Acrodontium griseum	d:Fungi,p:Ascomycota,c:Dothideomycetes,o:Mycosphaerellales,f:Teratosphaeriaceae,g:Acrodontium,s:Acrodontium_griseum	0	0	0	0	0	0	0	0	0	0	0	0	0	0	0	0	0	0	0	0	0	0	0	0	0	0	0	0	0	0	0	0	0	0	0	0	0	0	0	0	0	0
Fungi	Ascomycota	Dothideomycetes	Mycosphaerellales	Teratosphaeriaceae	Devriesia		d:Fungi,p:Ascomycota,c:Dothideomycetes,o:Mycosphaerellales,f:Teratosphaeriaceae,g:Devriesia	0	0	0	0	0	0	0	0	0	0	0	0	0	0	0	0	0	0	0	0	0	0	0	0	0	0	0	0	0	0	0	0	0	15	0	0	0	0	0	0	0	0
Fungi	Ascomycota	Dothideomycetes	Mycosphaerellales	Teratosphaeriaceae	Fodinomyces	Fodinomyces uranophilus	d:Fungi,p:Ascomycota,c:Dothideomycetes,o:Mycosphaerellales,f:Teratosphaeriaceae,g:Fodinomyces,s:Fodinomyces_uranophilus	0	0	0	0	0	0	0	0	0	0	0	0	0	0	0	0	0	0	0	0	0	0	0	0	0	0	0	0	0	0	0	0	0	0	0	0	0	0	23	0	0	0
Fungi	Ascomycota	Dothideomycetes	Mycosphaerellales	Teratosphaeriaceae	Hortaea	Hortaea werneckii	d:Fungi,p:Ascomycota,c:Dothideomycetes,o:Mycosphaerellales,f:Teratosphaeriaceae,g:Hortaea,s:Hortaea_werneckii	0	0	0	0	0	0	0	0	0	0	0	0	0	0	0	0	0	0	0	0	0	0	0	0	0	0	0	0	0	0	0	0	0	0	0	0	0	0	0	0	0	0
Fungi	Ascomycota	Dothideomycetes	Mycosphaerellales	Teratosphaeriaceae	Teratosphaeria	Teratosphaeria destructans	d:Fungi,p:Ascomycota,c:Dothideomycetes,o:Mycosphaerellales,f:Teratosphaeriaceae,g:Teratosphaeria,s:Teratosphaeria_destructans	0	0	0	0	0	0	0	0	0	0	0	0	0	0	0	0	0	0	0	0	0	0	0	0	0	0	0	0	0	0	0	0	0	0	21	0	0	0	0	0	0	0
Fungi	Ascomycota	Dothideomycetes	Mycosphaerellales	Teratosphaeriaceae	nan		d:Fungi,p:Ascomycota,c:Dothideomycetes,o:Mycosphaerellales,f:Teratosphaeriaceae	0	0	0	0	0	0	0	0	0	0	0	0	0	0	0	0	0	0	0	0	0	0	0	0	0	0	0	0	0	0	0	0	0	0	0	0	1	0	0	0	0	0
Fungi	Ascomycota	Dothideomycetes	Mycosphaerellales		nan		d:Fungi,p:Ascomycota,c:Dothideomycetes,o:Mycosphaerellales	0	0	0	0	0	0	0	0	0	0	0	0	0	0	0	0	0	0	0	0	0	0	0	0	0	0	0	0	0	0	0	0	0	0	0	0	0	36	0	0	0	20
Fungi	Ascomycota	Dothideomycetes	Myriangiales	Elsinoaceae	Elsinoe	Elsinoe embeliae	d:Fungi,p:Ascomycota,c:Dothideomycetes,o:Myriangiales,f:Elsinoaceae,g:Elsinoe,s:Elsinoe_embeliae	0	0	0	0	0	0	0	0	0	0	0	0	0	0	0	0	0	0	0	0	0	0	0	0	0	0	0	0	0	0	0	0	0	0	0	0	0	0	0	0	0	0
Fungi	Ascomycota	Dothideomycetes	Myriangiales	Elsinoaceae	Elsinoe	Elsinoe othonnae	d:Fungi,p:Ascomycota,c:Dothideomycetes,o:Myriangiales,f:Elsinoaceae,g:Elsinoe,s:Elsinoe_othonnae	0	0	0	0	0	0	0	0	0	0	0	0	0	0	0	0	0	0	0	0	0	0	0	0	0	0	0	0	0	0	0	0	0	0	0	0	0	0	0	0	0	0
Fungi	Ascomycota	Dothideomycetes	Myriangiales	Elsinoaceae	Elsinoe		d:Fungi,p:Ascomycota,c:Dothideomycetes,o:Myriangiales,f:Elsinoaceae,g:Elsinoe	0	0	0	0	0	0	0	0	0	0	0	0	0	0	0	0	0	0	0	0	0	0	0	0	0	0	0	0	0	0	0	0	0	0	0	0	0	0	0	0	0	0
Fungi	Ascomycota	Dothideomycetes	Myriangiales	Elsinoaceae	nan		d:Fungi,p:Ascomycota,c:Dothideomycetes,o:Myriangiales,f:Elsinoaceae	0	0	0	0	0	0	0	0	0	0	0	0	0	0	0	0	0	0	0	0	0	0	0	0	0	0	0	0	0	0	0	0	0	0	0	0	0	0	0	0	0	0
Fungi	Ascomycota	Dothideomycetes	Pleosporales	Acrocalymmaceae	Acrocalymma	Acrocalymma medicaginis	d:Fungi,p:Ascomycota,c:Dothideomycetes,o:Pleosporales,f:Acrocalymmaceae,g:Acrocalymma,s:Acrocalymma_medicaginis	0	0	0	0	0	0	0	0	0	0	0	0	0	0	0	0	0	0	0	0	0	0	0	0	0	0	0	0	0	0	0	0	0	0	0	0	0	0	0	0	0	0
Fungi	Ascomycota	Dothideomycetes	Pleosporales	Acrocalymmaceae	Acrocalymma		d:Fungi,p:Ascomycota,c:Dothideomycetes,o:Pleosporales,f:Acrocalymmaceae,g:Acrocalymma	0	0	0	0	0	0	0	0	0	0	0	0	0	0	0	0	0	0	0	0	0	0	0	0	0	0	0	0	0	0	0	0	0	0	0	0	0	0	0	0	0	0
Fungi	Ascomycota	Dothideomycetes	Pleosporales	Amorosiaceae	Amorocoelophoma		d:Fungi,p:Ascomycota,c:Dothideomycetes,o:Pleosporales,f:Amorosiaceae,g:Amorocoelophoma	0	0	0	0	0	0	0	0	0	0	0	0	0	0	0	0	0	0	0	0	0	0	0	0	0	0	0	0	0	0	0	0	0	0	0	24	0	0	0	0	0	0
Fungi	Ascomycota	Dothideomycetes	Pleosporales	Amorosiaceae	Amorosia	Amorosia littoralis	d:Fungi,p:Ascomycota,c:Dothideomycetes,o:Pleosporales,f:Amorosiaceae,g:Amorosia,s:Amorosia_littoralis	0	0	0	0	0	0	0	0	0	0	0	0	0	0	0	0	0	0	0	0	0	0	0	0	0	0	0	0	0	0	0	0	0	0	0	0	0	0	0	0	0	0
Fungi	Ascomycota	Dothideomycetes	Pleosporales	Anteagloniaceae	Anteaglonium	Anteaglonium gordoniae	d:Fungi,p:Ascomycota,c:Dothideomycetes,o:Pleosporales,f:Anteagloniaceae,g:Anteaglonium,s:Anteaglonium_gordoniae	0	0	0	0	0	0	0	0	0	0	0	0	0	0	0	0	0	0	0	0	0	0	0	0	0	0	0	0	0	0	0	0	1	0	0	0	0	50	0	0	0	0
Fungi	Ascomycota	Dothideomycetes	Pleosporales	Arthopyreniaceae	nan		d:Fungi,p:Ascomycota,c:Dothideomycetes,o:Pleosporales,f:Arthopyreniaceae	0	0	0	0	0	0	0	0	0	0	0	0	0	0	0	0	0	0	0	0	0	0	0	0	0	0	0	0	0	0	0	0	0	0	12	0	0	0	0	0	0	0
Fungi	Ascomycota	Dothideomycetes	Pleosporales	Astrosphaeriellaceae	Pithomyces	Pithomyces graminicola	d:Fungi,p:Ascomycota,c:Dothideomycetes,o:Pleosporales,f:Astrosphaeriellaceae,g:Pithomyces,s:Pithomyces_graminicola	0	0	0	0	0	0	0	0	0	0	0	0	0	0	0	0	0	0	0	0	0	0	0	0	0	0	0	0	0	0	0	0	0	0	0	0	0	0	0	0	0	0
Fungi	Ascomycota	Dothideomycetes	Pleosporales	Bambusicolaceae	nan		d:Fungi,p:Ascomycota,c:Dothideomycetes,o:Pleosporales,f:Bambusicolaceae	0	0	0	0	0	0	0	0	0	0	0	0	0	0	0	51	0	0	0	0	0	0	0	0	0	0	0	0	0	0	0	0	1	0	13	0	0	0	0	0	43	0
Fungi	Ascomycota	Dothideomycetes	Pleosporales	Cucurbitariaceae	Pyrenochaeta		d:Fungi,p:Ascomycota,c:Dothideomycetes,o:Pleosporales,f:Cucurbitariaceae,g:Pyrenochaeta	0	0	0	0	0	0	0	0	0	0	0	0	0	0	0	0	0	0	0	0	0	0	0	0	0	0	0	2	0	0	0	0	0	0	0	0	0	0	0	0	0	0
Fungi	Ascomycota	Dothideomycetes	Pleosporales	Dacampiaceae	Aaosphaeria	Aaosphaeria arxii	d:Fungi,p:Ascomycota,c:Dothideomycetes,o:Pleosporales,f:Dacampiaceae,g:Aaosphaeria,s:Aaosphaeria_arxii	0	0	0	0	0	0	0	0	0	0	0	0	0	0	0	0	0	0	0	0	0	0	0	0	0	0	1	0	0	0	0	0	0	0	0	47	0	0	0	0	15	0
Fungi	Ascomycota	Dothideomycetes	Pleosporales	Dictyosporiaceae	Pseudocoleophoma		d:Fungi,p:Ascomycota,c:Dothideomycetes,o:Pleosporales,f:Dictyosporiaceae,g:Pseudocoleophoma	0	0	0	0	0	0	0	0	0	0	0	0	0	0	0	0	0	0	0	0	0	0	0	0	0	0	0	0	0	0	0	0	0	0	0	12	0	0	0	0	0	0
Fungi	Ascomycota	Dothideomycetes	Pleosporales	Didymellaceae	Leptosphaerulina		d:Fungi,p:Ascomycota,c:Dothideomycetes,o:Pleosporales,f:Didymellaceae,g:Leptosphaerulina	0	0	0	0	0	0	0	0	0	0	0	0	0	0	0	0	0	0	0	0	0	0	0	0	0	0	0	0	3	0	0	0	0	0	0	0	0	0	0	0	0	0
Fungi	Ascomycota	Dothideomycetes	Pleosporales	Didymellaceae	Phoma		d:Fungi,p:Ascomycota,c:Dothideomycetes,o:Pleosporales,f:Didymellaceae,g:Phoma	0	0	0	0	0	0	0	0	0	0	0	0	0	0	0	0	0	0	0	0	0	0	0	0	0	0	0	0	0	0	0	0	0	0	0	0	0	0	0	0	39	0
Fungi	Ascomycota	Dothideomycetes	Pleosporales	Didymellaceae	nan		d:Fungi,p:Ascomycota,c:Dothideomycetes,o:Pleosporales,f:Didymellaceae	0	0	0	0	0	0	0	0	0	0	0	0	0	0	0	0	0	0	0	0	0	0	0	0	0	0	0	0	0	0	0	0	0	0	0	0	0	0	0	0	0	0
Fungi	Ascomycota	Dothideomycetes	Pleosporales	Didymosphaeriaceae	Deniquelata	Deniquelata barringtoniae	d:Fungi,p:Ascomycota,c:Dothideomycetes,o:Pleosporales,f:Didymosphaeriaceae,g:Deniquelata,s:Deniquelata_barringtoniae	0	0	0	0	0	0	0	0	0	0	0	0	0	0	0	0	0	0	0	0	0	0	0	0	0	0	0	0	0	0	0	0	0	0	0	0	0	0	0	0	0	38
Fungi	Ascomycota	Dothideomycetes	Pleosporales	Didymosphaeriaceae	Deniquelata	Deniquelata macphersoniae	d:Fungi,p:Ascomycota,c:Dothideomycetes,o:Pleosporales,f:Didymosphaeriaceae,g:Deniquelata,s:Deniquelata_macphersoniae	0	0	0	0	0	0	0	0	0	0	0	0	0	0	0	0	0	0	0	0	0	0	0	0	0	0	0	0	0	0	0	0	0	0	0	0	0	0	0	0	0	0
Fungi	Ascomycota	Dothideomycetes	Pleosporales	Didymosphaeriaceae	Kalmusia	Kalmusia araucariae	d:Fungi,p:Ascomycota,c:Dothideomycetes,o:Pleosporales,f:Didymosphaeriaceae,g:Kalmusia,s:Kalmusia_araucariae	0	0	0	0	0	0	0	0	0	0	0	0	0	0	0	0	0	0	0	0	0	0	0	0	0	0	0	0	0	0	0	0	1	0	0	0	0	0	0	0	0	18
Fungi	Ascomycota	Dothideomycetes	Pleosporales	Didymosphaeriaceae	Montagnula	Montagnula chromolaenicola	d:Fungi,p:Ascomycota,c:Dothideomycetes,o:Pleosporales,f:Didymosphaeriaceae,g:Montagnula,s:Montagnula_chromolaenicola	0	0	0	0	0	0	0	0	0	0	0	0	0	0	0	0	0	0	0	0	0	0	0	0	0	0	0	3	0	0	0	1	0	0	0	0	0	0	0	0	0	0
Fungi	Ascomycota	Dothideomycetes	Pleosporales	Didymosphaeriaceae	Paraconiothyrium		d:Fungi,p:Ascomycota,c:Dothideomycetes,o:Pleosporales,f:Didymosphaeriaceae,g:Paraconiothyrium	0	0	0	0	0	0	0	0	0	0	0	0	0	0	0	0	0	0	0	0	0	0	0	0	0	0	0	0	0	0	0	0	0	0	0	0	0	0	0	0	0	0
Fungi	Ascomycota	Dothideomycetes	Pleosporales	Didymosphaeriaceae	Paraphaeosphaeria	Paraphaeosphaeria arecacearum	d:Fungi,p:Ascomycota,c:Dothideomycetes,o:Pleosporales,f:Didymosphaeriaceae,g:Paraphaeosphaeria,s:Paraphaeosphaeria_arecacearum	0	0	0	0	0	0	0	0	0	0	0	0	0	0	0	0	0	0	0	0	0	0	0	0	0	0	0	0	0	0	0	0	0	0	0	0	0	0	0	0	0	0
Fungi	Ascomycota	Dothideomycetes	Pleosporales	Didymosphaeriaceae	Paraphaeosphaeria		d:Fungi,p:Ascomycota,c:Dothideomycetes,o:Pleosporales,f:Didymosphaeriaceae,g:Paraphaeosphaeria	0	0	0	0	0	0	0	0	0	0	0	0	0	0	0	0	0	0	0	0	0	0	0	0	0	0	0	0	0	0	0	0	0	0	0	6	0	0	0	4	0	17
Fungi	Ascomycota	Dothideomycetes	Pleosporales	Didymosphaeriaceae	Pseudopithomyces	Pseudopithomyces chartarum	d:Fungi,p:Ascomycota,c:Dothideomycetes,o:Pleosporales,f:Didymosphaeriaceae,g:Pseudopithomyces,s:Pseudopithomyces_chartarum	0	0	0	0	0	0	0	0	0	0	30	0	0	0	0	0	0	0	0	0	0	0	0	0	0	0	0	0	0	0	0	0	0	0	0	0	0	0	0	0	0	0
Fungi	Ascomycota	Dothideomycetes	Pleosporales	Didymosphaeriaceae	Spegazzinia	Spegazzinia deightonii	d:Fungi,p:Ascomycota,c:Dothideomycetes,o:Pleosporales,f:Didymosphaeriaceae,g:Spegazzinia,s:Spegazzinia_deightonii	0	0	0	0	0	0	0	0	0	0	0	0	0	0	0	0	0	0	0	0	0	0	0	0	0	0	0	0	0	0	0	0	0	0	0	0	0	0	0	0	0	0
Fungi	Ascomycota	Dothideomycetes	Pleosporales	Didymosphaeriaceae	nan		d:Fungi,p:Ascomycota,c:Dothideomycetes,o:Pleosporales,f:Didymosphaeriaceae	0	0	0	0	14	0	0	0	0	0	0	0	0	0	0	0	0	0	0	0	25	0	0	0	0	0	7	0	11	0	0	0	0	48	84	20	0	147	21	27	24	49
Fungi	Ascomycota	Dothideomycetes	Pleosporales	Lentitheciaceae	Poaceascoma		d:Fungi,p:Ascomycota,c:Dothideomycetes,o:Pleosporales,f:Lentitheciaceae,g:Poaceascoma	0	0	0	0	0	0	0	0	0	0	0	0	0	0	0	0	0	0	0	0	0	0	0	0	0	0	0	0	0	0	0	0	0	0	0	0	0	0	0	0	0	0
Fungi	Ascomycota	Dothideomycetes	Pleosporales	Leptosphaeriaceae	Leptosphaeria		d:Fungi,p:Ascomycota,c:Dothideomycetes,o:Pleosporales,f:Leptosphaeriaceae,g:Leptosphaeria	0	0	0	0	36	0	0	0	0	0	0	0	0	0	0	0	0	0	0	0	0	0	0	0	0	0	0	0	0	0	0	0	0	0	0	0	0	0	0	0	0	0
Fungi	Ascomycota	Dothideomycetes	Pleosporales	Longipedicellataceae	Pseudoxylomyces	Pseudoxylomyces aquaticus	d:Fungi,p:Ascomycota,c:Dothideomycetes,o:Pleosporales,f:Longipedicellataceae,g:Pseudoxylomyces,s:Pseudoxylomyces_aquaticus	0	0	0	0	0	0	0	0	0	0	0	0	0	0	0	0	0	0	0	0	0	0	0	0	0	0	0	0	0	0	0	0	0	0	31	0	0	0	0	0	0	0
Fungi	Ascomycota	Dothideomycetes	Pleosporales	Lophiostomataceae	Flabellascoma	Flabellascoma minimum	d:Fungi,p:Ascomycota,c:Dothideomycetes,o:Pleosporales,f:Lophiostomataceae,g:Flabellascoma,s:Flabellascoma_minimum	0	0	0	0	0	0	0	0	0	0	0	0	0	0	0	0	0	0	0	0	0	0	0	0	0	0	0	0	0	0	0	0	0	0	0	0	0	0	0	0	0	16
Fungi	Ascomycota	Dothideomycetes	Pleosporales	Lophiostomataceae	Lophiostoma	Lophiostoma cynaroidis	d:Fungi,p:Ascomycota,c:Dothideomycetes,o:Pleosporales,f:Lophiostomataceae,g:Lophiostoma,s:Lophiostoma_cynaroidis	0	0	0	0	0	0	0	0	0	0	0	0	0	0	0	0	0	0	0	0	0	0	0	0	0	0	0	0	0	0	0	0	0	22	30	14	0	175	106	2	9	28
Fungi	Ascomycota	Dothideomycetes	Pleosporales	Lophiostomataceae	Lophiostoma		d:Fungi,p:Ascomycota,c:Dothideomycetes,o:Pleosporales,f:Lophiostomataceae,g:Lophiostoma	0	0	0	0	0	0	0	0	0	0	0	0	0	0	0	0	0	0	0	0	0	0	0	0	0	0	0	0	0	0	0	0	0	43	0	4	0	25	0	0	0	0
Fungi	Ascomycota	Dothideomycetes	Pleosporales	Macrodiplodiopsidaceae	Pseudochaetosphaeronema	Pseudochaetosphaeronema pandanicola	d:Fungi,p:Ascomycota,c:Dothideomycetes,o:Pleosporales,f:Macrodiplodiopsidaceae,g:Pseudochaetosphaeronema,s:Pseudochaetosphaeronema_pandanicola	0	0	0	0	0	0	0	0	0	0	0	0	0	0	0	0	0	0	0	0	0	0	0	0	0	0	0	0	0	0	0	0	0	0	0	0	0	0	0	0	0	0
Fungi	Ascomycota	Dothideomycetes	Pleosporales	Macrodiplodiopsidaceae	nan		d:Fungi,p:Ascomycota,c:Dothideomycetes,o:Pleosporales,f:Macrodiplodiopsidaceae	0	0	0	0	0	0	0	0	0	0	0	0	0	0	0	0	0	0	0	0	0	0	0	0	0	0	0	0	0	0	0	0	0	0	0	0	0	0	0	0	0	0
Fungi	Ascomycota	Dothideomycetes	Pleosporales	Melanommataceae	Pleotrichocladium	Pleotrichocladium opacum	d:Fungi,p:Ascomycota,c:Dothideomycetes,o:Pleosporales,f:Melanommataceae,g:Pleotrichocladium,s:Pleotrichocladium_opacum	0	0	0	0	0	0	0	0	0	0	0	0	0	0	0	0	0	0	0	0	0	0	0	2	1	0	2	0	2	2	1	3	1	1	1	3	0	3	4	3	2	1
Fungi	Ascomycota	Dothideomycetes	Pleosporales	Neohendersoniaceae	nan		d:Fungi,p:Ascomycota,c:Dothideomycetes,o:Pleosporales,f:Neohendersoniaceae	0	0	0	0	0	0	0	0	0	0	0	0	0	0	0	0	0	0	0	0	0	0	0	0	0	0	0	0	0	0	0	0	0	0	0	0	0	0	0	0	0	0
Fungi	Ascomycota	Dothideomycetes	Pleosporales	Neomassarinaceae	Neomassarina	Neomassarina thailandica	d:Fungi,p:Ascomycota,c:Dothideomycetes,o:Pleosporales,f:Neomassarinaceae,g:Neomassarina,s:Neomassarina_thailandica	0	0	0	0	0	0	0	0	0	0	0	0	0	0	0	0	0	0	0	0	0	0	0	0	0	0	0	0	0	0	0	0	0	33	0	0	0	0	17	0	0	0
Fungi	Ascomycota	Dothideomycetes	Pleosporales	Neopyrenochaetaceae	Neopyrenochaeta		d:Fungi,p:Ascomycota,c:Dothideomycetes,o:Pleosporales,f:Neopyrenochaetaceae,g:Neopyrenochaeta	0	0	0	0	0	0	0	0	0	0	0	0	0	0	0	0	0	0	0	0	0	0	0	0	0	0	0	0	0	0	0	0	0	0	0	0	0	0	0	0	0	0
Fungi	Ascomycota	Dothideomycetes	Pleosporales	Nigrogranaceae	Nigrograna	Nigrograna jinghongensis	d:Fungi,p:Ascomycota,c:Dothideomycetes,o:Pleosporales,f:Nigrogranaceae,g:Nigrograna,s:Nigrograna_jinghongensis	0	0	0	0	0	0	0	0	0	0	0	0	0	0	0	0	0	0	0	0	0	0	0	0	0	0	0	0	0	0	0	0	0	0	0	0	0	46	0	0	0	0
Fungi	Ascomycota	Dothideomycetes	Pleosporales	Nigrogranaceae	Nigrograna		d:Fungi,p:Ascomycota,c:Dothideomycetes,o:Pleosporales,f:Nigrogranaceae,g:Nigrograna	0	0	0	0	0	0	0	0	0	0	0	0	0	0	0	0	0	0	0	0	0	0	0	0	0	0	0	0	0	0	0	0	0	0	0	0	0	92	0	0	0	2
Fungi	Ascomycota	Dothideomycetes	Pleosporales	Nigrogranaceae	nan		d:Fungi,p:Ascomycota,c:Dothideomycetes,o:Pleosporales,f:Nigrogranaceae	0	0	0	0	0	0	0	0	0	0	0	0	0	0	0	0	0	0	0	0	0	0	0	0	0	0	0	0	0	0	0	0	0	0	0	0	0	0	0	0	0	0
Fungi	Ascomycota	Dothideomycetes	Pleosporales	Occultibambusaceae	Brunneofusispora		d:Fungi,p:Ascomycota,c:Dothideomycetes,o:Pleosporales,f:Occultibambusaceae,g:Brunneofusispora	0	0	0	0	0	0	0	0	0	0	0	0	0	0	0	0	0	0	0	0	0	0	0	0	0	0	0	0	0	0	0	0	0	0	0	0	0	0	0	0	0	0
Fungi	Ascomycota	Dothideomycetes	Pleosporales	Periconiaceae	Periconia	Periconia banksiae	d:Fungi,p:Ascomycota,c:Dothideomycetes,o:Pleosporales,f:Periconiaceae,g:Periconia,s:Periconia_banksiae	0	0	0	0	0	0	0	0	0	0	0	0	0	0	0	0	0	0	0	0	0	0	0	0	0	0	0	0	0	0	0	0	0	0	0	0	0	0	0	0	0	0
Fungi	Ascomycota	Dothideomycetes	Pleosporales	Periconiaceae	Periconia	Periconia celtidis	d:Fungi,p:Ascomycota,c:Dothideomycetes,o:Pleosporales,f:Periconiaceae,g:Periconia,s:Periconia_celtidis	0	0	0	0	0	0	0	0	0	0	20	0	0	0	0	0	0	0	0	0	0	0	0	0	0	0	0	0	0	0	0	0	0	0	29	29	0	0	0	0	0	0
Fungi	Ascomycota	Dothideomycetes	Pleosporales	Periconiaceae	Periconia	Periconia chimonanthi	d:Fungi,p:Ascomycota,c:Dothideomycetes,o:Pleosporales,f:Periconiaceae,g:Periconia,s:Periconia_chimonanthi	0	0	0	0	0	0	0	0	0	0	16	0	0	0	0	0	0	0	0	0	0	0	0	0	0	0	0	0	0	0	0	0	0	0	0	0	0	0	0	0	0	0
Fungi	Ascomycota	Dothideomycetes	Pleosporales	Periconiaceae	Periconia	Periconia cortaderiae	d:Fungi,p:Ascomycota,c:Dothideomycetes,o:Pleosporales,f:Periconiaceae,g:Periconia,s:Periconia_cortaderiae	0	0	0	0	0	0	0	0	0	0	0	0	0	0	0	0	0	0	0	0	0	0	0	0	0	0	0	0	0	0	0	0	0	0	0	0	0	0	0	0	0	0
Fungi	Ascomycota	Dothideomycetes	Pleosporales	Periconiaceae	Periconia	Periconia echinochloae	d:Fungi,p:Ascomycota,c:Dothideomycetes,o:Pleosporales,f:Periconiaceae,g:Periconia,s:Periconia_echinochloae	0	0	0	0	0	0	0	0	0	0	0	0	0	0	0	0	0	0	0	0	0	0	0	0	0	0	0	0	0	0	0	0	0	0	0	0	0	0	0	0	39	0
Fungi	Ascomycota	Dothideomycetes	Pleosporales	Periconiaceae	Periconia	Periconia verrucosa	d:Fungi,p:Ascomycota,c:Dothideomycetes,o:Pleosporales,f:Periconiaceae,g:Periconia,s:Periconia_verrucosa	0	0	0	0	0	0	0	0	0	0	0	0	0	0	0	0	0	0	0	0	0	0	0	0	0	0	0	0	0	0	0	0	0	0	0	0	0	0	0	0	0	0
Fungi	Ascomycota	Dothideomycetes	Pleosporales	Periconiaceae	Periconia		d:Fungi,p:Ascomycota,c:Dothideomycetes,o:Pleosporales,f:Periconiaceae,g:Periconia	0	0	0	0	0	0	0	0	0	0	0	0	0	0	0	0	0	0	0	0	0	0	0	0	0	0	0	0	0	0	0	0	0	0	0	0	0	0	0	0	0	0
Fungi	Ascomycota	Dothideomycetes	Pleosporales	Periconiaceae	nan		d:Fungi,p:Ascomycota,c:Dothideomycetes,o:Pleosporales,f:Periconiaceae	0	0	0	0	0	0	0	0	0	0	0	0	0	0	0	0	0	0	0	0	0	0	0	0	0	0	0	0	0	0	0	0	0	0	0	0	0	0	0	0	64	0
Fungi	Ascomycota	Dothideomycetes	Pleosporales	Phaeosphaeriaceae	Didymocyrtis		d:Fungi,p:Ascomycota,c:Dothideomycetes,o:Pleosporales,f:Phaeosphaeriaceae,g:Didymocyrtis	0	0	0	0	0	0	0	0	0	0	0	0	0	0	0	0	0	0	0	0	0	0	0	0	0	0	0	0	0	0	0	0	0	0	0	0	0	40	10	0	0	13
Fungi	Ascomycota	Dothideomycetes	Pleosporales	Phaeosphaeriaceae	Galiicola	Galiicola pseudophaeosphaeria	d:Fungi,p:Ascomycota,c:Dothideomycetes,o:Pleosporales,f:Phaeosphaeriaceae,g:Galiicola,s:Galiicola_pseudophaeosphaeria	0	0	0	0	0	0	0	0	0	0	0	0	0	0	0	0	0	0	0	0	0	0	0	0	0	0	0	0	0	0	0	0	0	0	0	0	0	0	0	0	0	0
Fungi	Ascomycota	Dothideomycetes	Pleosporales	Phaeosphaeriaceae	Leptospora	Leptospora chromolaenae	d:Fungi,p:Ascomycota,c:Dothideomycetes,o:Pleosporales,f:Phaeosphaeriaceae,g:Leptospora,s:Leptospora_chromolaenae	0	0	0	0	0	0	0	0	0	0	0	0	0	0	0	0	0	0	0	0	0	0	0	0	0	0	0	0	0	0	0	0	0	108	0	0	0	24	0	0	6	0
Fungi	Ascomycota	Dothideomycetes	Pleosporales	Phaeosphaeriaceae	Leptospora	Leptospora macarangae	d:Fungi,p:Ascomycota,c:Dothideomycetes,o:Pleosporales,f:Phaeosphaeriaceae,g:Leptospora,s:Leptospora_macarangae	0	0	0	0	0	0	0	0	0	0	0	0	0	19	0	0	0	0	0	0	0	0	0	0	0	0	0	0	0	0	0	0	0	14	118	0	0	32	0	0	0	0
Fungi	Ascomycota	Dothideomycetes	Pleosporales	Phaeosphaeriaceae	Leptospora	Leptospora phraeana	d:Fungi,p:Ascomycota,c:Dothideomycetes,o:Pleosporales,f:Phaeosphaeriaceae,g:Leptospora,s:Leptospora_phraeana	0	0	0	0	0	0	0	0	0	0	0	0	0	0	0	0	0	0	0	0	0	0	0	0	0	0	0	0	0	0	0	0	0	0	0	0	0	0	0	0	0	0
Fungi	Ascomycota	Dothideomycetes	Pleosporales	Phaeosphaeriaceae	Ophiosphaerella		d:Fungi,p:Ascomycota,c:Dothideomycetes,o:Pleosporales,f:Phaeosphaeriaceae,g:Ophiosphaerella	0	0	0	0	0	0	0	0	0	0	0	0	0	0	0	0	0	0	0	0	0	0	0	6	0	0	0	0	0	0	0	0	0	0	0	3	0	0	0	0	0	0
Fungi	Ascomycota	Dothideomycetes	Pleosporales	Phaeosphaeriaceae	Phaeosphaeria	Phaeosphaeria musae	d:Fungi,p:Ascomycota,c:Dothideomycetes,o:Pleosporales,f:Phaeosphaeriaceae,g:Phaeosphaeria,s:Phaeosphaeria_musae	0	0	0	0	0	0	0	0	0	0	0	0	0	0	0	0	0	0	0	0	0	0	0	0	0	0	0	0	0	0	0	0	0	0	0	0	0	0	0	0	0	0
Fungi	Ascomycota	Dothideomycetes	Pleosporales	Phaeosphaeriaceae	Phaeosphaeria	Phaeosphaeria phoenicicola	d:Fungi,p:Ascomycota,c:Dothideomycetes,o:Pleosporales,f:Phaeosphaeriaceae,g:Phaeosphaeria,s:Phaeosphaeria_phoenicicola	0	0	0	0	0	0	0	0	0	0	0	0	0	0	0	0	0	0	0	0	0	0	0	0	0	0	0	0	0	0	0	0	0	0	0	8	0	0	0	1	0	0
Fungi	Ascomycota	Dothideomycetes	Pleosporales	Phaeosphaeriaceae	Phaeosphaeria		d:Fungi,p:Ascomycota,c:Dothideomycetes,o:Pleosporales,f:Phaeosphaeriaceae,g:Phaeosphaeria	0	0	0	0	0	0	0	0	0	0	0	0	0	0	0	0	0	0	0	0	0	0	0	0	0	0	0	0	0	0	0	0	0	0	0	0	0	0	0	0	14	0
Fungi	Ascomycota	Dothideomycetes	Pleosporales	Phaeosphaeriaceae	Septoriella	Septoriella oudemansii	d:Fungi,p:Ascomycota,c:Dothideomycetes,o:Pleosporales,f:Phaeosphaeriaceae,g:Septoriella,s:Septoriella_oudemansii	0	0	0	0	0	0	0	0	0	0	0	0	0	0	0	0	0	0	0	0	0	0	0	0	0	0	0	0	0	0	0	0	0	0	46	0	4	0	0	0	0	2
Fungi	Ascomycota	Dothideomycetes	Pleosporales	Phaeosphaeriaceae	Tintelnotia		d:Fungi,p:Ascomycota,c:Dothideomycetes,o:Pleosporales,f:Phaeosphaeriaceae,g:Tintelnotia	0	0	0	0	0	0	0	0	0	0	0	0	0	0	0	0	0	0	0	0	0	0	0	0	0	0	0	0	0	0	0	0	0	0	0	0	0	17	0	0	31	8
Fungi	Ascomycota	Dothideomycetes	Pleosporales	Phaeosphaeriaceae	Vittaliana	Vittaliana mangrovei	d:Fungi,p:Ascomycota,c:Dothideomycetes,o:Pleosporales,f:Phaeosphaeriaceae,g:Vittaliana,s:Vittaliana_mangrovei	0	0	0	0	0	0	0	0	0	0	0	0	0	0	0	0	0	0	0	0	0	0	0	0	0	0	0	0	0	0	0	0	0	11	0	0	0	0	71	6	7	10
Fungi	Ascomycota	Dothideomycetes	Pleosporales	Phaeosphaeriaceae	Vittaliana		d:Fungi,p:Ascomycota,c:Dothideomycetes,o:Pleosporales,f:Phaeosphaeriaceae,g:Vittaliana	0	0	0	0	0	0	0	0	0	0	0	0	0	0	0	0	0	0	0	0	0	0	0	0	0	0	0	0	0	0	0	0	0	0	0	0	0	0	0	7	0	0
Fungi	Ascomycota	Dothideomycetes	Pleosporales	Phaeosphaeriaceae	nan		d:Fungi,p:Ascomycota,c:Dothideomycetes,o:Pleosporales,f:Phaeosphaeriaceae	0	0	0	0	0	0	0	0	7	0	0	0	0	74	0	0	0	0	0	0	0	0	0	0	0	0	0	0	0	0	0	0	0	0	0	0	0	20	11	0	0	0
Fungi	Ascomycota	Dothideomycetes	Pleosporales	Pleosporaceae	Curvularia	Curvularia lunata	d:Fungi,p:Ascomycota,c:Dothideomycetes,o:Pleosporales,f:Pleosporaceae,g:Curvularia,s:Curvularia_lunata	0	0	0	0	0	0	0	0	0	0	0	0	0	0	0	0	0	0	0	0	0	0	0	0	0	0	0	0	0	0	0	0	0	0	0	0	0	0	0	0	0	0
Fungi	Ascomycota	Dothideomycetes	Pleosporales	Pleosporaceae	Curvularia	Curvularia oryzae	d:Fungi,p:Ascomycota,c:Dothideomycetes,o:Pleosporales,f:Pleosporaceae,g:Curvularia,s:Curvularia_oryzae	0	0	0	0	0	0	0	0	0	0	0	0	0	0	0	0	0	0	0	0	0	0	0	0	0	0	0	0	0	0	0	0	0	0	0	0	0	0	0	0	0	0
Fungi	Ascomycota	Dothideomycetes	Pleosporales	Pleosporaceae	Curvularia	Curvularia pseudointermedia	d:Fungi,p:Ascomycota,c:Dothideomycetes,o:Pleosporales,f:Pleosporaceae,g:Curvularia,s:Curvularia_pseudointermedia	0	0	0	0	0	0	0	0	0	0	0	0	0	0	0	0	0	0	0	0	0	0	0	0	0	0	0	0	0	0	0	0	0	0	0	0	0	0	0	0	0	0
Fungi	Ascomycota	Dothideomycetes	Pleosporales	Pleosporaceae	Curvularia		d:Fungi,p:Ascomycota,c:Dothideomycetes,o:Pleosporales,f:Pleosporaceae,g:Curvularia	0	0	0	0	0	0	0	0	0	0	0	31	0	0	0	0	0	0	0	0	0	0	0	0	0	0	0	0	0	0	0	0	0	35	30	0	0	0	19	0	0	0
Fungi	Ascomycota	Dothideomycetes	Pleosporales	Pleosporaceae	Stemphylium	Stemphylium vesicarium	d:Fungi,p:Ascomycota,c:Dothideomycetes,o:Pleosporales,f:Pleosporaceae,g:Stemphylium,s:Stemphylium_vesicarium	0	0	0	0	0	0	0	0	0	0	0	0	0	0	0	0	0	0	0	0	0	0	0	0	0	0	0	0	0	0	0	0	0	0	0	6	0	0	30	0	0	0
Fungi	Ascomycota	Dothideomycetes	Pleosporales	Pleosporaceae	nan		d:Fungi,p:Ascomycota,c:Dothideomycetes,o:Pleosporales,f:Pleosporaceae	0	0	0	0	0	0	0	0	0	0	0	62	0	0	0	0	0	0	0	0	0	0	0	0	0	0	0	0	0	0	0	0	0	0	0	0	0	0	0	0	0	0
Fungi	Ascomycota	Dothideomycetes	Pleosporales	Pyrenochaetopsidaceae	Pyrenochaetopsis	Pyrenochaetopsis terricola	d:Fungi,p:Ascomycota,c:Dothideomycetes,o:Pleosporales,f:Pyrenochaetopsidaceae,g:Pyrenochaetopsis,s:Pyrenochaetopsis_terricola	0	0	0	0	0	0	0	0	0	0	0	0	0	0	0	0	0	0	0	0	0	0	0	0	0	0	0	0	0	0	0	0	0	0	0	0	0	0	0	0	0	0
Fungi	Ascomycota	Dothideomycetes	Pleosporales	Pyrenochaetopsidaceae	nan		d:Fungi,p:Ascomycota,c:Dothideomycetes,o:Pleosporales,f:Pyrenochaetopsidaceae	0	0	0	0	0	0	0	0	0	0	0	0	0	0	0	0	0	0	0	0	0	0	0	0	0	0	0	0	0	0	0	0	0	0	0	0	0	0	0	0	0	0
Fungi	Ascomycota	Dothideomycetes	Pleosporales	Roussoellaceae	Neoroussoella	Neoroussoella heveae	d:Fungi,p:Ascomycota,c:Dothideomycetes,o:Pleosporales,f:Roussoellaceae,g:Neoroussoella,s:Neoroussoella_heveae	0	0	0	0	0	0	0	0	0	0	0	0	0	0	0	0	0	0	0	0	0	0	0	0	0	0	0	0	0	0	0	0	0	0	0	0	0	37	0	0	0	0
Fungi	Ascomycota	Dothideomycetes	Pleosporales	Roussoellaceae	Neoroussoella	Neoroussoella solani	d:Fungi,p:Ascomycota,c:Dothideomycetes,o:Pleosporales,f:Roussoellaceae,g:Neoroussoella,s:Neoroussoella_solani	0	0	0	0	0	0	0	0	0	0	0	0	0	0	0	0	0	0	0	0	0	0	0	0	0	0	0	0	0	1	0	0	0	62	17	14	0	96	40	5	19	58
Fungi	Ascomycota	Dothideomycetes	Pleosporales	Roussoellaceae	Neoroussoella		d:Fungi,p:Ascomycota,c:Dothideomycetes,o:Pleosporales,f:Roussoellaceae,g:Neoroussoella	0	0	0	0	0	0	0	0	0	0	0	0	0	0	0	0	0	0	0	0	0	0	0	0	0	0	0	0	0	0	0	0	0	0	0	0	0	0	0	0	0	0
Fungi	Ascomycota	Dothideomycetes	Pleosporales	Roussoellaceae	Roussoella	Roussoella aquatica	d:Fungi,p:Ascomycota,c:Dothideomycetes,o:Pleosporales,f:Roussoellaceae,g:Roussoella,s:Roussoella_aquatica	0	0	0	0	0	0	0	0	0	0	0	0	0	0	0	0	0	0	0	0	0	0	0	0	0	0	0	0	0	0	0	0	0	0	0	0	0	0	47	0	0	0
Fungi	Ascomycota	Dothideomycetes	Pleosporales	Roussoellaceae	Roussoella	Roussoella mediterranea	d:Fungi,p:Ascomycota,c:Dothideomycetes,o:Pleosporales,f:Roussoellaceae,g:Roussoella,s:Roussoella_mediterranea	0	0	0	0	0	0	0	0	0	0	0	0	0	0	0	0	0	0	0	0	0	0	0	0	0	0	0	0	0	0	0	0	0	0	0	0	0	0	0	0	0	0
Fungi	Ascomycota	Dothideomycetes	Pleosporales	Roussoellaceae	Roussoella	Roussoella siamensis	d:Fungi,p:Ascomycota,c:Dothideomycetes,o:Pleosporales,f:Roussoellaceae,g:Roussoella,s:Roussoella_siamensis	0	0	0	0	0	0	0	0	0	0	0	0	0	0	0	0	0	0	0	0	0	0	0	0	0	0	0	0	0	0	0	0	0	0	0	7	0	0	0	0	0	14
Fungi	Ascomycota	Dothideomycetes	Pleosporales	Roussoellaceae	Roussoella		d:Fungi,p:Ascomycota,c:Dothideomycetes,o:Pleosporales,f:Roussoellaceae,g:Roussoella	0	0	0	0	0	0	0	0	0	0	0	0	0	0	0	0	0	0	0	0	0	0	0	0	0	0	0	0	11	0	0	0	0	7	0	10	1	171	47	0	0	0
Fungi	Ascomycota	Dothideomycetes	Pleosporales	Roussoellaceae	Setoarthopyrenia	Setoarthopyrenia chromolaenae	d:Fungi,p:Ascomycota,c:Dothideomycetes,o:Pleosporales,f:Roussoellaceae,g:Setoarthopyrenia,s:Setoarthopyrenia_chromolaenae	0	0	0	0	0	0	0	0	0	0	0	0	0	0	0	0	0	0	0	0	0	0	0	0	0	0	0	0	0	0	0	0	0	0	22	0	0	16	0	0	0	0
Fungi	Ascomycota	Dothideomycetes	Pleosporales	Roussoellaceae	Setoarthopyrenia		d:Fungi,p:Ascomycota,c:Dothideomycetes,o:Pleosporales,f:Roussoellaceae,g:Setoarthopyrenia	0	0	0	0	0	0	0	0	0	0	0	0	0	0	0	0	0	0	0	0	0	0	0	0	0	0	0	0	0	0	0	0	0	40	0	0	0	0	0	0	0	0
Fungi	Ascomycota	Dothideomycetes	Pleosporales	Roussoellaceae	nan		d:Fungi,p:Ascomycota,c:Dothideomycetes,o:Pleosporales,f:Roussoellaceae	0	0	0	0	0	0	0	0	0	0	0	0	0	0	0	0	0	0	0	0	0	0	0	0	0	0	0	0	0	0	0	0	0	0	0	0	0	0	0	0	0	0
Fungi	Ascomycota	Dothideomycetes	Pleosporales	Shiraiaceae	nan		d:Fungi,p:Ascomycota,c:Dothideomycetes,o:Pleosporales,f:Shiraiaceae	0	0	0	0	0	0	0	0	0	0	0	0	0	0	0	0	0	0	0	0	0	0	0	0	0	0	0	0	0	0	0	0	0	0	0	0	0	16	0	0	0	0
Fungi	Ascomycota	Dothideomycetes	Pleosporales	Sporormiaceae	nan		d:Fungi,p:Ascomycota,c:Dothideomycetes,o:Pleosporales,f:Sporormiaceae	0	0	0	0	0	0	0	0	0	0	0	0	0	0	0	0	0	0	0	0	0	0	0	0	0	0	0	0	0	0	0	0	0	0	0	0	0	0	0	0	0	0
Fungi	Ascomycota	Dothideomycetes	Pleosporales	Teichosporaceae	Teichospora	Teichospora austroafricana	d:Fungi,p:Ascomycota,c:Dothideomycetes,o:Pleosporales,f:Teichosporaceae,g:Teichospora,s:Teichospora_austroafricana	0	0	0	0	0	0	0	0	0	0	0	0	0	0	0	0	0	0	0	0	0	0	0	0	0	0	0	0	0	0	0	0	0	0	0	0	0	0	0	0	0	0
Fungi	Ascomycota	Dothideomycetes	Pleosporales	Teichosporaceae	Teichospora	Teichospora grandicipis	d:Fungi,p:Ascomycota,c:Dothideomycetes,o:Pleosporales,f:Teichosporaceae,g:Teichospora,s:Teichospora_grandicipis	0	0	0	0	0	0	0	0	0	0	0	0	0	0	0	0	0	0	0	0	0	0	0	0	0	0	0	0	0	0	0	0	0	0	0	0	0	0	0	0	0	0
Fungi	Ascomycota	Dothideomycetes	Pleosporales	Teichosporaceae	Teichospora	Teichospora thailandica	d:Fungi,p:Ascomycota,c:Dothideomycetes,o:Pleosporales,f:Teichosporaceae,g:Teichospora,s:Teichospora_thailandica	0	0	0	0	0	0	0	0	0	0	0	0	0	0	0	0	0	0	0	0	0	0	0	0	0	0	0	0	0	0	0	0	0	33	0	0	0	0	0	0	0	0
Fungi	Ascomycota	Dothideomycetes	Pleosporales	Teichosporaceae	Teichospora		d:Fungi,p:Ascomycota,c:Dothideomycetes,o:Pleosporales,f:Teichosporaceae,g:Teichospora	0	0	0	0	0	0	0	0	0	0	0	0	0	0	0	0	0	0	0	0	0	0	0	0	0	1	0	0	0	0	0	0	0	0	9	0	0	0	33	0	0	11
Fungi	Ascomycota	Dothideomycetes	Pleosporales	Teichosporaceae	nan		d:Fungi,p:Ascomycota,c:Dothideomycetes,o:Pleosporales,f:Teichosporaceae	0	0	0	0	0	0	0	0	0	0	0	0	0	0	0	34	0	0	0	0	0	0	0	0	0	0	0	0	0	0	0	0	0	0	0	0	0	0	0	0	0	0
Fungi	Ascomycota	Dothideomycetes	Pleosporales	Testudinaceae	Verruculina	Verruculina enalia	d:Fungi,p:Ascomycota,c:Dothideomycetes,o:Pleosporales,f:Testudinaceae,g:Verruculina,s:Verruculina_enalia	0	0	0	0	0	0	0	0	20	0	0	0	0	0	0	105	0	0	0	0	0	0	0	0	0	0	0	0	0	0	0	0	0	0	0	0	0	0	27	50	0	0
Fungi	Ascomycota	Dothideomycetes	Pleosporales	Thyridariaceae	Thyridaria	Thyridaria aureobrunnea	d:Fungi,p:Ascomycota,c:Dothideomycetes,o:Pleosporales,f:Thyridariaceae,g:Thyridaria,s:Thyridaria_aureobrunnea	0	0	0	0	0	0	0	0	0	0	0	0	0	0	0	0	0	0	0	0	0	0	0	0	0	0	0	0	0	0	0	0	0	0	0	0	0	0	0	0	0	0
Fungi	Ascomycota	Dothideomycetes	Pleosporales	Thyridariaceae	Thyridariella	Thyridariella mahakoshae	d:Fungi,p:Ascomycota,c:Dothideomycetes,o:Pleosporales,f:Thyridariaceae,g:Thyridariella,s:Thyridariella_mahakoshae	0	0	0	0	0	0	0	0	0	0	0	0	0	0	0	0	0	0	0	0	0	0	0	0	0	0	0	0	0	0	0	0	0	0	0	0	0	0	0	0	0	0
Fungi	Ascomycota	Dothideomycetes	Pleosporales	Thyridariaceae	nan		d:Fungi,p:Ascomycota,c:Dothideomycetes,o:Pleosporales,f:Thyridariaceae	0	0	0	0	0	0	0	0	0	0	0	0	0	0	0	0	0	0	0	0	0	0	0	0	0	0	0	0	0	0	0	0	0	0	0	0	0	0	0	0	0	0
Fungi	Ascomycota	Dothideomycetes	Pleosporales	Trematosphaeriaceae	Trematosphaeria		d:Fungi,p:Ascomycota,c:Dothideomycetes,o:Pleosporales,f:Trematosphaeriaceae,g:Trematosphaeria	0	0	0	0	0	0	0	0	0	0	0	0	0	0	0	0	0	0	0	0	0	0	0	0	0	0	0	0	0	0	0	0	0	0	0	0	0	0	0	0	0	0
Fungi	Ascomycota	Dothideomycetes	Pleosporales	Trematosphaeriaceae	nan		d:Fungi,p:Ascomycota,c:Dothideomycetes,o:Pleosporales,f:Trematosphaeriaceae	0	0	0	0	0	0	0	0	0	0	0	0	0	0	0	0	0	0	0	0	0	0	0	0	0	0	0	0	0	0	0	0	0	0	0	0	0	0	1	5	0	0
Fungi	Ascomycota	Dothideomycetes	Pleosporales	Zopfiaceae	Coronopapilla	Coronopapilla mangrovei	d:Fungi,p:Ascomycota,c:Dothideomycetes,o:Pleosporales,f:Zopfiaceae,g:Coronopapilla,s:Coronopapilla_mangrovei	0	0	0	0	0	0	0	0	0	0	0	0	0	0	0	0	0	0	0	0	0	0	0	0	0	0	0	0	0	0	0	0	0	0	0	0	0	0	0	0	0	0
Fungi	Ascomycota	Dothideomycetes	Pleosporales		nan		d:Fungi,p:Ascomycota,c:Dothideomycetes,o:Pleosporales	0	0	0	0	0	0	0	0	0	22	0	0	130	0	0	24	128	0	0	0	359	0	3	40	10	261	1	1	0	0	2	2	0	601	330	139	2	636	351	112	161	155
Fungi	Ascomycota	Dothideomycetes	Tubeufiales	Wiesneriomycetaceae	Spissiomyces		d:Fungi,p:Ascomycota,c:Dothideomycetes,o:Tubeufiales,f:Wiesneriomycetaceae,g:Spissiomyces	0	0	0	0	0	0	0	0	0	0	0	0	0	0	0	0	0	0	0	0	0	0	0	0	0	0	0	0	0	0	0	0	0	0	0	0	0	0	0	0	0	0
Fungi	Ascomycota	Dothideomycetes	Tubeufiales		nan		d:Fungi,p:Ascomycota,c:Dothideomycetes,o:Tubeufiales	0	0	0	0	0	0	0	0	0	0	0	0	0	0	0	0	0	0	0	0	0	0	0	0	0	0	0	0	0	0	0	0	0	0	0	0	0	0	0	0	0	0
Fungi	Ascomycota	Dothideomycetes	Valsariales	Valsariaceae	Valsaria	Valsaria insitiva	d:Fungi,p:Ascomycota,c:Dothideomycetes,o:Valsariales,f:Valsariaceae,g:Valsaria,s:Valsaria_insitiva	0	0	0	0	0	0	0	0	0	0	0	0	0	0	0	0	0	0	0	0	0	0	0	0	0	0	0	0	0	0	0	0	0	0	27	0	0	65	0	0	0	0
Fungi	Ascomycota	Dothideomycetes	Valsariales	Valsariaceae	Valsaria		d:Fungi,p:Ascomycota,c:Dothideomycetes,o:Valsariales,f:Valsariaceae,g:Valsaria	0	0	0	0	0	0	0	0	0	0	0	0	0	0	0	0	0	0	0	0	0	0	0	0	0	0	0	0	0	0	0	0	0	0	0	0	0	0	0	5	0	6
Fungi	Ascomycota	Dothideomycetes	Venturiales	Sympoventuriaceae	Scolecobasidium	Scolecobasidium cordanae	d:Fungi,p:Ascomycota,c:Dothideomycetes,o:Venturiales,f:Sympoventuriaceae,g:Scolecobasidium,s:Scolecobasidium_cordanae	0	0	0	0	0	0	0	0	0	0	0	0	0	0	0	0	0	0	0	0	0	0	0	0	0	0	0	0	0	0	0	0	0	0	0	0	0	0	0	0	0	8
Fungi	Ascomycota	Dothideomycetes	Venturiales	Sympoventuriaceae	Tetracoccosporium	Tetracoccosporium aerium	d:Fungi,p:Ascomycota,c:Dothideomycetes,o:Venturiales,f:Sympoventuriaceae,g:Tetracoccosporium,s:Tetracoccosporium_aerium	0	0	0	0	0	0	0	0	0	0	0	0	0	0	0	0	0	0	0	0	0	0	0	0	0	0	0	0	0	0	0	0	0	0	0	0	0	0	0	0	0	0
Fungi	Ascomycota	Dothideomycetes	Venturiales	Sympoventuriaceae	nan		d:Fungi,p:Ascomycota,c:Dothideomycetes,o:Venturiales,f:Sympoventuriaceae	0	0	0	0	0	0	0	0	0	0	0	0	0	0	0	0	130	0	0	0	0	0	0	0	0	0	0	0	0	0	0	0	0	0	0	6	0	0	17	0	0	0
Fungi	Ascomycota	Dothideomycetes	Venturiales		nan		d:Fungi,p:Ascomycota,c:Dothideomycetes,o:Venturiales	0	0	0	0	0	0	0	0	0	0	0	0	0	0	0	0	0	0	0	0	0	0	0	0	0	0	0	0	1	0	0	0	0	0	0	0	0	0	0	0	0	0
Fungi	Ascomycota	Dothideomycetes			nan		d:Fungi,p:Ascomycota,c:Dothideomycetes	0	0	0	0	0	0	0	0	40	29	46	39	1360	49	164	0	15	60	44	297	68	2	2	1	2	5	0	0	9	2	2	2	5	130	188	20	3	101	525	10	16	17
Fungi	Ascomycota	Eurotiomycetes	Ascosphaerales	Ascosphaeraceae	Ascosphaera		d:Fungi,p:Ascomycota,c:Eurotiomycetes,o:Ascosphaerales,f:Ascosphaeraceae,g:Ascosphaera	0	0	0	0	0	0	0	0	0	0	0	0	0	0	0	0	0	0	0	0	0	0	0	0	0	0	0	0	0	0	0	0	0	0	0	0	0	0	0	0	0	0
Fungi	Ascomycota	Eurotiomycetes	Chaetothyriales	Cyphellophoraceae	Cyphellophora	Cyphellophora fusarioides	d:Fungi,p:Ascomycota,c:Eurotiomycetes,o:Chaetothyriales,f:Cyphellophoraceae,g:Cyphellophora,s:Cyphellophora_fusarioides	0	0	0	0	0	0	0	0	0	0	0	0	0	0	0	0	0	0	0	0	0	0	0	0	0	0	0	0	0	0	0	0	0	0	0	0	0	0	0	0	0	18
Fungi	Ascomycota	Eurotiomycetes	Chaetothyriales	Cyphellophoraceae	Cyphellophora	Cyphellophora livistonae	d:Fungi,p:Ascomycota,c:Eurotiomycetes,o:Chaetothyriales,f:Cyphellophoraceae,g:Cyphellophora,s:Cyphellophora_livistonae	0	0	0	0	0	0	0	0	0	0	0	0	0	0	0	0	0	0	0	0	0	0	0	0	0	0	0	0	0	0	0	0	0	0	0	0	0	0	0	0	0	0
Fungi	Ascomycota	Eurotiomycetes	Chaetothyriales	Cyphellophoraceae	Cyphellophora		d:Fungi,p:Ascomycota,c:Eurotiomycetes,o:Chaetothyriales,f:Cyphellophoraceae,g:Cyphellophora	0	0	0	0	0	0	0	0	0	0	0	0	0	0	0	0	0	0	0	0	0	0	0	0	0	0	0	0	0	0	0	0	0	0	3	7	0	0	17	0	0	18
Fungi	Ascomycota	Eurotiomycetes	Chaetothyriales	Cyphellophoraceae	nan		d:Fungi,p:Ascomycota,c:Eurotiomycetes,o:Chaetothyriales,f:Cyphellophoraceae	0	0	0	0	0	0	0	0	0	0	0	0	0	0	0	0	0	0	0	0	0	0	0	0	0	0	0	0	0	0	0	0	0	44	0	0	0	0	0	0	0	0
Fungi	Ascomycota	Eurotiomycetes	Chaetothyriales	Herpotrichiellaceae	Cladophialophora	Cladophialophora abundans	d:Fungi,p:Ascomycota,c:Eurotiomycetes,o:Chaetothyriales,f:Herpotrichiellaceae,g:Cladophialophora,s:Cladophialophora_abundans	0	0	0	0	0	0	0	0	0	0	0	0	0	0	0	0	0	0	0	0	0	0	0	0	0	0	0	0	0	0	0	0	0	0	0	0	0	0	0	0	0	0
Fungi	Ascomycota	Eurotiomycetes	Chaetothyriales	Herpotrichiellaceae	Cladophialophora	Cladophialophora minourae	d:Fungi,p:Ascomycota,c:Eurotiomycetes,o:Chaetothyriales,f:Herpotrichiellaceae,g:Cladophialophora,s:Cladophialophora_minourae	0	0	0	0	0	0	0	0	0	0	0	0	0	0	0	0	0	0	0	0	0	0	0	0	0	0	0	0	0	0	0	0	0	0	0	0	0	0	0	0	0	0
Fungi	Ascomycota	Eurotiomycetes	Chaetothyriales	Herpotrichiellaceae	Cladophialophora		d:Fungi,p:Ascomycota,c:Eurotiomycetes,o:Chaetothyriales,f:Herpotrichiellaceae,g:Cladophialophora	0	0	0	0	23	0	1	0	0	0	0	0	0	0	0	0	0	0	0	0	0	0	0	0	0	0	0	0	0	1	0	0	0	0	0	0	0	20	0	0	0	0
Fungi	Ascomycota	Eurotiomycetes	Chaetothyriales	Herpotrichiellaceae	Exophiala	Exophiala alcalophila	d:Fungi,p:Ascomycota,c:Eurotiomycetes,o:Chaetothyriales,f:Herpotrichiellaceae,g:Exophiala,s:Exophiala_alcalophila	0	0	0	0	0	0	0	0	0	0	0	0	0	0	0	0	0	0	0	0	0	0	0	0	0	0	0	0	0	0	0	0	0	139	56	0	1	0	0	0	7	0
Fungi	Ascomycota	Eurotiomycetes	Chaetothyriales	Herpotrichiellaceae	Exophiala	Exophiala angulospora	d:Fungi,p:Ascomycota,c:Eurotiomycetes,o:Chaetothyriales,f:Herpotrichiellaceae,g:Exophiala,s:Exophiala_angulospora	0	0	0	0	0	0	0	0	0	0	0	0	0	0	0	0	0	0	0	0	0	0	0	0	0	0	0	0	0	0	0	0	0	0	0	0	0	0	0	0	0	0
Fungi	Ascomycota	Eurotiomycetes	Chaetothyriales	Herpotrichiellaceae	Exophiala	Exophiala cancerae	d:Fungi,p:Ascomycota,c:Eurotiomycetes,o:Chaetothyriales,f:Herpotrichiellaceae,g:Exophiala,s:Exophiala_cancerae	0	0	0	0	0	0	0	0	0	0	0	0	0	0	0	0	0	0	0	0	0	0	0	0	0	0	0	0	0	0	0	0	0	0	0	0	0	0	0	0	0	0
Fungi	Ascomycota	Eurotiomycetes	Chaetothyriales	Herpotrichiellaceae	Exophiala	Exophiala dermatitidis	d:Fungi,p:Ascomycota,c:Eurotiomycetes,o:Chaetothyriales,f:Herpotrichiellaceae,g:Exophiala,s:Exophiala_dermatitidis	0	0	0	0	0	0	0	0	0	0	0	0	0	0	0	0	0	0	0	0	0	0	0	0	0	0	0	0	0	0	0	0	0	0	0	0	0	0	0	0	0	0
Fungi	Ascomycota	Eurotiomycetes	Chaetothyriales	Herpotrichiellaceae	Exophiala	Exophiala nishimurae	d:Fungi,p:Ascomycota,c:Eurotiomycetes,o:Chaetothyriales,f:Herpotrichiellaceae,g:Exophiala,s:Exophiala_nishimurae	0	0	0	0	0	0	0	0	0	0	0	0	0	0	0	0	0	0	0	0	0	0	0	0	0	0	0	0	0	0	0	0	0	0	0	8	0	0	33	0	0	0
Fungi	Ascomycota	Eurotiomycetes	Chaetothyriales	Herpotrichiellaceae	Exophiala		d:Fungi,p:Ascomycota,c:Eurotiomycetes,o:Chaetothyriales,f:Herpotrichiellaceae,g:Exophiala	0	0	0	0	0	0	0	0	0	0	0	0	0	0	0	0	0	0	0	0	0	0	2	3	2	6	3	2	7	4	2	2	8	151	4	3	1	82	10	7	3	5
Fungi	Ascomycota	Eurotiomycetes	Chaetothyriales	Herpotrichiellaceae	Fonsecaea	Fonsecaea minima	d:Fungi,p:Ascomycota,c:Eurotiomycetes,o:Chaetothyriales,f:Herpotrichiellaceae,g:Fonsecaea,s:Fonsecaea_minima	0	0	0	0	0	0	0	0	0	0	0	0	0	0	0	0	0	0	0	0	0	0	0	0	0	0	0	0	0	0	0	0	0	0	0	6	0	0	0	0	0	0
Fungi	Ascomycota	Eurotiomycetes	Chaetothyriales	Herpotrichiellaceae	Fonsecaea	Fonsecaea multimorphosa	d:Fungi,p:Ascomycota,c:Eurotiomycetes,o:Chaetothyriales,f:Herpotrichiellaceae,g:Fonsecaea,s:Fonsecaea_multimorphosa	0	0	0	0	0	0	0	0	0	0	0	0	0	0	0	0	0	0	0	0	0	0	0	0	0	0	0	0	0	0	0	0	0	0	0	0	0	0	0	0	0	0
Fungi	Ascomycota	Eurotiomycetes	Chaetothyriales	Herpotrichiellaceae	Fonsecaea		d:Fungi,p:Ascomycota,c:Eurotiomycetes,o:Chaetothyriales,f:Herpotrichiellaceae,g:Fonsecaea	0	0	0	0	0	0	0	0	0	0	0	0	0	0	0	0	0	0	0	0	0	0	0	0	0	0	0	0	0	0	0	0	0	0	0	0	0	0	0	0	0	0
Fungi	Ascomycota	Eurotiomycetes	Chaetothyriales	Herpotrichiellaceae	Phialophora	Phialophora avicenniae	d:Fungi,p:Ascomycota,c:Eurotiomycetes,o:Chaetothyriales,f:Herpotrichiellaceae,g:Phialophora,s:Phialophora_avicenniae	0	0	0	0	0	0	0	0	0	0	0	0	0	0	0	0	59	0	0	0	0	0	0	0	0	0	0	0	0	0	0	0	0	0	0	0	1	0	36	0	17	0
Fungi	Ascomycota	Eurotiomycetes	Chaetothyriales	Herpotrichiellaceae	Phialophora	Phialophora geniculata	d:Fungi,p:Ascomycota,c:Eurotiomycetes,o:Chaetothyriales,f:Herpotrichiellaceae,g:Phialophora,s:Phialophora_geniculata	0	0	0	0	0	0	0	0	0	0	0	0	0	0	0	0	0	0	0	0	0	0	0	0	0	0	0	0	0	0	0	0	0	0	0	0	0	0	0	0	0	0
Fungi	Ascomycota	Eurotiomycetes	Chaetothyriales	Herpotrichiellaceae	Veronaea	Veronaea japonica	d:Fungi,p:Ascomycota,c:Eurotiomycetes,o:Chaetothyriales,f:Herpotrichiellaceae,g:Veronaea,s:Veronaea_japonica	0	0	0	0	0	0	0	0	0	0	0	0	0	0	0	0	0	0	0	0	0	0	0	0	0	0	0	0	0	0	0	0	0	0	0	0	0	0	13	0	0	0
Fungi	Ascomycota	Eurotiomycetes	Chaetothyriales	Herpotrichiellaceae	nan		d:Fungi,p:Ascomycota,c:Eurotiomycetes,o:Chaetothyriales,f:Herpotrichiellaceae	22	0	9	10	0	36	0	16	0	0	0	0	0	0	95	0	0	0	0	0	0	0	0	0	0	7	0	1	0	0	0	0	0	190	62	42	0	70	21	0	0	0
Fungi	Ascomycota	Eurotiomycetes	Chaetothyriales	Trichomeriaceae	Strelitziana	Strelitziana africana	d:Fungi,p:Ascomycota,c:Eurotiomycetes,o:Chaetothyriales,f:Trichomeriaceae,g:Strelitziana,s:Strelitziana_africana	0	0	0	0	0	0	0	0	0	0	0	0	0	0	0	0	178	0	0	0	0	0	0	0	0	0	0	0	0	0	0	0	0	0	0	0	0	0	0	0	0	0
Fungi	Ascomycota	Eurotiomycetes	Chaetothyriales	Trichomeriaceae	Trichomerium		d:Fungi,p:Ascomycota,c:Eurotiomycetes,o:Chaetothyriales,f:Trichomeriaceae,g:Trichomerium	0	0	0	0	0	0	0	0	0	0	0	0	0	0	0	0	0	0	0	0	0	0	0	0	0	0	0	0	0	0	0	0	0	0	0	0	0	0	0	0	0	0
Fungi	Ascomycota	Eurotiomycetes	Chaetothyriales	Trichomeriaceae	nan		d:Fungi,p:Ascomycota,c:Eurotiomycetes,o:Chaetothyriales,f:Trichomeriaceae	0	0	0	0	0	0	0	0	0	0	0	0	0	0	0	0	0	0	0	0	0	0	0	0	0	0	0	0	0	0	0	0	0	0	0	0	0	0	0	0	0	0
Fungi	Ascomycota	Eurotiomycetes	Chaetothyriales		nan		d:Fungi,p:Ascomycota,c:Eurotiomycetes,o:Chaetothyriales	26	30	0	363	109	0	153	923	0	0	0	0	0	169	569	0	309	0	9	2	0	0	0	0	0	0	0	0	0	0	0	0	0	34	23	57	1	36	0	3	0	0
Fungi	Ascomycota	Eurotiomycetes	Eurotiales	Aspergillaceae	Aspergillus	Aspergillus amazonicus	d:Fungi,p:Ascomycota,c:Eurotiomycetes,o:Eurotiales,f:Aspergillaceae,g:Aspergillus,s:Aspergillus_amazonicus	0	0	0	0	0	0	0	0	0	0	0	0	0	0	0	0	0	0	0	0	0	0	0	0	0	0	0	0	0	0	0	0	0	0	0	0	0	0	0	0	0	0
Fungi	Ascomycota	Eurotiomycetes	Eurotiales	Aspergillaceae	Aspergillus	Aspergillus aureoterreus	d:Fungi,p:Ascomycota,c:Eurotiomycetes,o:Eurotiales,f:Aspergillaceae,g:Aspergillus,s:Aspergillus_aureoterreus	0	0	0	0	0	0	0	0	0	0	0	0	0	0	0	0	0	0	0	0	0	0	0	0	0	0	0	0	0	0	0	0	0	0	0	0	0	0	0	0	0	0
Fungi	Ascomycota	Eurotiomycetes	Eurotiales	Aspergillaceae	Aspergillus	Aspergillus caninus	d:Fungi,p:Ascomycota,c:Eurotiomycetes,o:Eurotiales,f:Aspergillaceae,g:Aspergillus,s:Aspergillus_caninus	0	0	0	0	0	0	0	0	0	0	0	0	0	0	0	0	0	0	0	0	0	0	0	0	0	0	0	0	0	0	0	0	0	0	0	0	0	0	0	0	0	0
Fungi	Ascomycota	Eurotiomycetes	Eurotiales	Aspergillaceae	Aspergillus	Aspergillus cejpii	d:Fungi,p:Ascomycota,c:Eurotiomycetes,o:Eurotiales,f:Aspergillaceae,g:Aspergillus,s:Aspergillus_cejpii	0	0	0	0	0	0	0	0	0	0	0	0	0	0	0	0	0	0	0	0	0	0	0	0	0	0	0	0	0	0	0	0	0	0	15	0	0	28	0	0	8	10
Fungi	Ascomycota	Eurotiomycetes	Eurotiales	Aspergillaceae	Aspergillus	Aspergillus clavatophorus	d:Fungi,p:Ascomycota,c:Eurotiomycetes,o:Eurotiales,f:Aspergillaceae,g:Aspergillus,s:Aspergillus_clavatophorus	0	0	0	0	0	0	0	0	0	0	0	0	0	0	0	0	0	0	0	0	0	0	0	0	0	0	0	0	0	0	0	0	0	24	0	0	0	6	0	3	33	8
Fungi	Ascomycota	Eurotiomycetes	Eurotiales	Aspergillaceae	Aspergillus	Aspergillus clavatus	d:Fungi,p:Ascomycota,c:Eurotiomycetes,o:Eurotiales,f:Aspergillaceae,g:Aspergillus,s:Aspergillus_clavatus	0	0	0	0	0	0	0	0	0	0	0	0	0	0	0	0	0	0	0	0	0	0	0	0	0	0	0	0	0	0	0	0	0	0	0	0	0	0	0	0	0	0
Fungi	Ascomycota	Eurotiomycetes	Eurotiales	Aspergillaceae	Aspergillus	Aspergillus felis	d:Fungi,p:Ascomycota,c:Eurotiomycetes,o:Eurotiales,f:Aspergillaceae,g:Aspergillus,s:Aspergillus_felis	0	0	0	0	0	0	0	0	0	0	0	0	0	0	0	0	0	0	0	0	0	0	0	0	0	0	0	0	0	0	0	0	0	0	0	0	0	0	0	0	0	0
Fungi	Ascomycota	Eurotiomycetes	Eurotiales	Aspergillaceae	Aspergillus	Aspergillus flocculosus	d:Fungi,p:Ascomycota,c:Eurotiomycetes,o:Eurotiales,f:Aspergillaceae,g:Aspergillus,s:Aspergillus_flocculosus	0	0	0	0	0	0	0	0	0	0	0	0	0	0	0	0	0	0	0	0	0	0	0	0	0	0	0	0	0	0	0	0	0	0	0	0	0	0	0	0	0	0
Fungi	Ascomycota	Eurotiomycetes	Eurotiales	Aspergillaceae	Aspergillus	Aspergillus fumigatus	d:Fungi,p:Ascomycota,c:Eurotiomycetes,o:Eurotiales,f:Aspergillaceae,g:Aspergillus,s:Aspergillus_fumigatus	0	0	0	0	0	0	0	0	0	0	0	0	0	0	0	0	0	0	1	29	0	1	0	0	0	0	0	0	0	0	0	0	0	0	14	0	0	0	0	0	0	0
Fungi	Ascomycota	Eurotiomycetes	Eurotiales	Aspergillaceae	Aspergillus	Aspergillus gorakhpurensis	d:Fungi,p:Ascomycota,c:Eurotiomycetes,o:Eurotiales,f:Aspergillaceae,g:Aspergillus,s:Aspergillus_gorakhpurensis	0	0	0	0	0	0	0	0	0	0	0	0	0	0	0	0	0	0	0	0	0	0	0	0	0	0	0	0	0	0	0	0	0	0	0	0	0	0	0	0	0	0
Fungi	Ascomycota	Eurotiomycetes	Eurotiales	Aspergillaceae	Aspergillus	Aspergillus japonicus	d:Fungi,p:Ascomycota,c:Eurotiomycetes,o:Eurotiales,f:Aspergillaceae,g:Aspergillus,s:Aspergillus_japonicus	0	0	0	0	0	0	0	0	0	0	0	0	0	0	0	0	0	0	0	0	0	0	0	0	0	0	0	0	0	0	0	0	0	194	38	0	0	21	157	0	0	95
Fungi	Ascomycota	Eurotiomycetes	Eurotiales	Aspergillaceae	Aspergillus	Aspergillus okavangoensis	d:Fungi,p:Ascomycota,c:Eurotiomycetes,o:Eurotiales,f:Aspergillaceae,g:Aspergillus,s:Aspergillus_okavangoensis	0	0	0	0	0	0	0	0	0	0	0	0	0	0	0	0	0	0	0	0	0	0	0	0	0	0	0	0	0	0	0	0	0	0	0	0	0	0	0	0	0	0
Fungi	Ascomycota	Eurotiomycetes	Eurotiales	Aspergillaceae	Aspergillus	Aspergillus restrictus	d:Fungi,p:Ascomycota,c:Eurotiomycetes,o:Eurotiales,f:Aspergillaceae,g:Aspergillus,s:Aspergillus_restrictus	0	0	0	0	0	0	0	0	0	0	0	0	0	0	0	0	0	0	0	0	0	0	0	0	0	0	0	0	0	0	0	0	0	0	0	0	0	0	0	0	0	0
Fungi	Ascomycota	Eurotiomycetes	Eurotiales	Aspergillaceae	Aspergillus	Aspergillus terreus	d:Fungi,p:Ascomycota,c:Eurotiomycetes,o:Eurotiales,f:Aspergillaceae,g:Aspergillus,s:Aspergillus_terreus	0	0	0	0	0	0	0	0	0	0	0	0	0	0	0	0	0	0	0	0	0	0	0	0	0	0	0	0	0	0	0	0	0	0	0	0	0	0	0	0	0	0
Fungi	Ascomycota	Eurotiomycetes	Eurotiales	Aspergillaceae	Aspergillus	Aspergillus thailandensis	d:Fungi,p:Ascomycota,c:Eurotiomycetes,o:Eurotiales,f:Aspergillaceae,g:Aspergillus,s:Aspergillus_thailandensis	0	0	0	0	0	0	0	0	0	0	0	0	0	0	0	0	0	0	0	0	0	0	0	0	0	0	0	0	0	0	0	0	0	0	0	14	0	0	0	0	0	0
Fungi	Ascomycota	Eurotiomycetes	Eurotiales	Aspergillaceae	Aspergillus		d:Fungi,p:Ascomycota,c:Eurotiomycetes,o:Eurotiales,f:Aspergillaceae,g:Aspergillus	6	0	151	0	20	1	22	4	0	59	46	46	663	0	58	0	85	0	0	1	1	0	0	0	0	0	1	0	13	0	1	0	0	76	61	72	0	63	29	67	0	150
Fungi	Ascomycota	Eurotiomycetes	Eurotiales	Aspergillaceae	Monascus	Monascus sanguineus	d:Fungi,p:Ascomycota,c:Eurotiomycetes,o:Eurotiales,f:Aspergillaceae,g:Monascus,s:Monascus_sanguineus	0	0	0	0	0	0	0	0	0	0	0	66	0	0	0	0	0	0	0	0	0	0	0	0	0	0	0	0	0	0	0	0	0	0	0	0	0	0	0	0	0	0
Fungi	Ascomycota	Eurotiomycetes	Eurotiales	Aspergillaceae	Penicillium	Penicillium aquadulcis	d:Fungi,p:Ascomycota,c:Eurotiomycetes,o:Eurotiales,f:Aspergillaceae,g:Penicillium,s:Penicillium_aquadulcis	0	0	0	0	0	0	0	0	0	0	0	0	0	0	0	0	0	0	0	0	0	0	0	0	0	0	0	0	0	0	0	0	0	0	0	0	0	0	0	0	21	0
Fungi	Ascomycota	Eurotiomycetes	Eurotiales	Aspergillaceae	Penicillium	Penicillium brevicompactum	d:Fungi,p:Ascomycota,c:Eurotiomycetes,o:Eurotiales,f:Aspergillaceae,g:Penicillium,s:Penicillium_brevicompactum	0	0	0	0	0	0	0	0	0	0	0	0	0	0	0	0	0	0	0	0	0	0	0	0	0	0	0	0	0	0	0	0	0	0	0	0	0	0	0	0	0	0
Fungi	Ascomycota	Eurotiomycetes	Eurotiales	Aspergillaceae	Penicillium	Penicillium coffeae	d:Fungi,p:Ascomycota,c:Eurotiomycetes,o:Eurotiales,f:Aspergillaceae,g:Penicillium,s:Penicillium_coffeae	0	0	0	0	0	0	0	0	0	0	0	0	0	0	0	0	0	0	0	0	0	0	0	0	0	0	0	0	0	0	0	0	0	0	0	0	0	0	0	0	0	0
Fungi	Ascomycota	Eurotiomycetes	Eurotiales	Aspergillaceae	Penicillium	Penicillium georgiense	d:Fungi,p:Ascomycota,c:Eurotiomycetes,o:Eurotiales,f:Aspergillaceae,g:Penicillium,s:Penicillium_georgiense	0	0	0	0	0	0	0	0	0	0	0	0	0	0	0	0	0	0	0	0	0	0	0	0	0	0	0	0	0	0	0	0	0	0	0	0	0	0	0	0	0	0
Fungi	Ascomycota	Eurotiomycetes	Eurotiales	Aspergillaceae	Penicillium	Penicillium herquei	d:Fungi,p:Ascomycota,c:Eurotiomycetes,o:Eurotiales,f:Aspergillaceae,g:Penicillium,s:Penicillium_herquei	0	0	0	0	0	0	0	0	0	0	0	0	0	0	0	0	0	0	0	0	0	0	0	0	0	0	0	0	2	0	0	0	0	0	0	0	0	0	0	0	0	0
Fungi	Ascomycota	Eurotiomycetes	Eurotiales	Aspergillaceae	Penicillium	Penicillium madriti	d:Fungi,p:Ascomycota,c:Eurotiomycetes,o:Eurotiales,f:Aspergillaceae,g:Penicillium,s:Penicillium_madriti	0	0	0	0	0	0	0	0	0	0	0	0	0	0	0	0	0	0	0	0	0	0	0	0	0	0	0	0	0	0	0	0	0	19	0	0	0	19	0	0	0	0
Fungi	Ascomycota	Eurotiomycetes	Eurotiales	Aspergillaceae	Penicillium	Penicillium ornatum	d:Fungi,p:Ascomycota,c:Eurotiomycetes,o:Eurotiales,f:Aspergillaceae,g:Penicillium,s:Penicillium_ornatum	0	0	0	0	0	0	0	0	0	0	0	0	0	0	0	0	0	0	0	0	0	0	0	0	0	0	0	0	0	0	0	0	0	0	0	0	0	0	0	0	0	19
Fungi	Ascomycota	Eurotiomycetes	Eurotiales	Aspergillaceae	Penicillium	Penicillium oxalicum	d:Fungi,p:Ascomycota,c:Eurotiomycetes,o:Eurotiales,f:Aspergillaceae,g:Penicillium,s:Penicillium_oxalicum	0	0	0	0	0	0	0	0	0	0	0	0	0	0	0	0	0	0	0	0	0	0	0	0	0	0	0	0	29	0	3	1	0	117	0	49	1	187	298	29	16	0
Fungi	Ascomycota	Eurotiomycetes	Eurotiales	Aspergillaceae	Penicillium	Penicillium paxilli	d:Fungi,p:Ascomycota,c:Eurotiomycetes,o:Eurotiales,f:Aspergillaceae,g:Penicillium,s:Penicillium_paxilli	0	0	0	0	0	0	0	0	0	0	0	0	0	0	0	0	0	0	0	0	0	0	0	0	0	0	0	0	0	0	0	0	0	35	0	4	0	0	0	0	17	11
Fungi	Ascomycota	Eurotiomycetes	Eurotiales	Aspergillaceae	Penicillium	Penicillium raperi	d:Fungi,p:Ascomycota,c:Eurotiomycetes,o:Eurotiales,f:Aspergillaceae,g:Penicillium,s:Penicillium_raperi	0	0	0	0	0	0	0	0	0	0	0	0	0	0	0	0	0	0	0	0	0	0	0	0	0	0	0	0	0	0	0	0	0	0	0	0	0	0	0	0	0	0
Fungi	Ascomycota	Eurotiomycetes	Eurotiales	Aspergillaceae	Penicillium	Penicillium salamorum	d:Fungi,p:Ascomycota,c:Eurotiomycetes,o:Eurotiales,f:Aspergillaceae,g:Penicillium,s:Penicillium_salamorum	0	0	0	0	0	0	0	0	0	0	0	0	0	0	0	0	0	0	0	0	0	0	0	0	0	0	0	0	0	0	0	0	0	0	0	0	0	17	0	0	0	0
Fungi	Ascomycota	Eurotiomycetes	Eurotiales	Aspergillaceae	Penicillium	Penicillium sclerotiorum	d:Fungi,p:Ascomycota,c:Eurotiomycetes,o:Eurotiales,f:Aspergillaceae,g:Penicillium,s:Penicillium_sclerotiorum	0	0	0	0	0	0	0	0	0	0	0	0	0	0	0	0	0	0	0	0	0	0	0	0	0	0	0	0	0	0	0	0	0	0	0	0	0	0	0	0	0	0
Fungi	Ascomycota	Eurotiomycetes	Eurotiales	Aspergillaceae	Penicillium		d:Fungi,p:Ascomycota,c:Eurotiomycetes,o:Eurotiales,f:Aspergillaceae,g:Penicillium	1242	0	1	3	49	105	53	1	0	0	0	97	416	0	0	109	0	14	36	5	4	2	110	68	288	0	0	1	2	0	4	0	0	1484	1405	910	19	505	430	42	492	136
Fungi	Ascomycota	Eurotiomycetes	Eurotiales	Aspergillaceae	Xeromyces	Xeromyces bisporus	d:Fungi,p:Ascomycota,c:Eurotiomycetes,o:Eurotiales,f:Aspergillaceae,g:Xeromyces,s:Xeromyces_bisporus	0	0	0	0	0	0	0	0	0	0	0	0	0	0	0	0	0	0	0	0	0	0	0	0	0	4	0	0	0	0	0	0	0	0	0	0	0	0	0	0	0	0
Fungi	Ascomycota	Eurotiomycetes	Eurotiales	Aspergillaceae	nan		d:Fungi,p:Ascomycota,c:Eurotiomycetes,o:Eurotiales,f:Aspergillaceae	6	23	11	10	84	0	4	3	5	24	7	1	210	31	18	120	133	516	683	929	62	235	0	3	1	0	8	4	9	0	7	1	1	822	607	492	9	192	472	63	1730	442
Fungi	Ascomycota	Eurotiomycetes	Eurotiales	Thermoascaceae	Paecilomyces	Paecilomyces maximus	d:Fungi,p:Ascomycota,c:Eurotiomycetes,o:Eurotiales,f:Thermoascaceae,g:Paecilomyces,s:Paecilomyces_maximus	0	0	0	0	0	0	0	0	0	0	0	0	0	0	0	0	0	0	0	0	0	0	0	0	0	0	0	0	0	0	0	0	0	0	0	0	0	0	0	0	0	0
Fungi	Ascomycota	Eurotiomycetes	Eurotiales	Thermoascaceae	Paecilomyces	Paecilomyces variotii	d:Fungi,p:Ascomycota,c:Eurotiomycetes,o:Eurotiales,f:Thermoascaceae,g:Paecilomyces,s:Paecilomyces_variotii	0	0	0	0	0	0	0	0	0	0	0	0	0	0	0	0	0	0	0	0	0	0	0	0	0	0	0	0	0	0	0	0	0	0	0	0	0	0	0	0	0	0
Fungi	Ascomycota	Eurotiomycetes	Eurotiales	Thermoascaceae	Paecilomyces		d:Fungi,p:Ascomycota,c:Eurotiomycetes,o:Eurotiales,f:Thermoascaceae,g:Paecilomyces	0	0	0	0	0	0	0	0	0	0	0	0	0	0	0	0	0	0	0	0	0	0	0	0	0	0	0	0	0	0	0	0	0	0	0	0	0	0	0	0	0	0
Fungi	Ascomycota	Eurotiomycetes	Eurotiales	Thermoascaceae	nan		d:Fungi,p:Ascomycota,c:Eurotiomycetes,o:Eurotiales,f:Thermoascaceae	0	0	0	0	0	0	0	0	0	0	0	0	0	0	0	0	0	0	0	0	0	0	0	0	0	0	0	0	0	0	0	0	0	0	0	0	0	0	26	0	0	11
Fungi	Ascomycota	Eurotiomycetes	Eurotiales	Trichocomaceae	Rasamsonia	Rasamsonia emersonii	d:Fungi,p:Ascomycota,c:Eurotiomycetes,o:Eurotiales,f:Trichocomaceae,g:Rasamsonia,s:Rasamsonia_emersonii	0	0	0	0	0	0	0	0	0	0	0	0	0	0	0	0	0	0	0	0	0	0	0	0	0	0	0	0	0	0	0	0	0	0	0	0	0	0	0	0	0	0
Fungi	Ascomycota	Eurotiomycetes	Eurotiales	Trichocomaceae	Talaromyces	Talaromyces albobiverticillius	d:Fungi,p:Ascomycota,c:Eurotiomycetes,o:Eurotiales,f:Trichocomaceae,g:Talaromyces,s:Talaromyces_albobiverticillius	0	0	0	0	0	0	0	0	0	0	0	0	0	0	0	0	0	0	0	0	0	0	0	0	0	0	0	0	0	0	0	0	0	0	0	0	0	0	0	0	0	0
Fungi	Ascomycota	Eurotiomycetes	Eurotiales	Trichocomaceae	Talaromyces	Talaromyces assiutensis	d:Fungi,p:Ascomycota,c:Eurotiomycetes,o:Eurotiales,f:Trichocomaceae,g:Talaromyces,s:Talaromyces_assiutensis	0	0	0	0	0	0	0	0	0	0	0	0	0	0	0	0	0	0	0	0	0	0	0	0	0	0	0	0	10	0	0	0	0	0	0	4	0	1	0	0	3	0
Fungi	Ascomycota	Eurotiomycetes	Eurotiales	Trichocomaceae	Talaromyces	Talaromyces calidominioluteus	d:Fungi,p:Ascomycota,c:Eurotiomycetes,o:Eurotiales,f:Trichocomaceae,g:Talaromyces,s:Talaromyces_calidominioluteus	0	0	0	0	0	0	0	0	0	0	0	0	0	0	0	0	0	0	0	0	0	0	0	0	0	0	0	0	0	0	0	0	0	0	0	0	0	33	12	0	0	0
Fungi	Ascomycota	Eurotiomycetes	Eurotiales	Trichocomaceae	Talaromyces	Talaromyces chlamydosporus	d:Fungi,p:Ascomycota,c:Eurotiomycetes,o:Eurotiales,f:Trichocomaceae,g:Talaromyces,s:Talaromyces_chlamydosporus	0	0	125	0	51	0	0	0	0	0	0	0	4	12	0	0	0	0	0	0	2	0	0	0	0	0	0	0	0	0	0	0	0	0	0	0	0	0	0	0	0	0
Fungi	Ascomycota	Eurotiomycetes	Eurotiales	Trichocomaceae	Talaromyces	Talaromyces diversiformis	d:Fungi,p:Ascomycota,c:Eurotiomycetes,o:Eurotiales,f:Trichocomaceae,g:Talaromyces,s:Talaromyces_diversiformis	0	0	0	0	0	0	0	0	0	0	0	0	0	0	0	0	0	0	0	0	0	0	0	0	0	0	0	0	0	0	0	0	0	90	22	0	0	0	0	0	0	25
Fungi	Ascomycota	Eurotiomycetes	Eurotiales	Trichocomaceae	Talaromyces	Talaromyces phialosporus	d:Fungi,p:Ascomycota,c:Eurotiomycetes,o:Eurotiales,f:Trichocomaceae,g:Talaromyces,s:Talaromyces_phialosporus	0	0	0	0	0	0	0	0	0	0	0	0	0	0	0	0	0	0	0	0	0	0	0	0	0	0	0	0	0	0	0	0	0	0	0	0	0	37	0	0	0	0
Fungi	Ascomycota	Eurotiomycetes	Eurotiales	Trichocomaceae	Talaromyces	Talaromyces rapidus	d:Fungi,p:Ascomycota,c:Eurotiomycetes,o:Eurotiales,f:Trichocomaceae,g:Talaromyces,s:Talaromyces_rapidus	0	0	0	0	0	0	0	0	0	0	0	0	0	0	0	0	0	0	0	0	0	0	0	0	0	0	0	0	0	0	0	0	0	0	0	0	0	0	0	0	0	0
Fungi	Ascomycota	Eurotiomycetes	Eurotiales	Trichocomaceae	Talaromyces	Talaromyces siglerae	d:Fungi,p:Ascomycota,c:Eurotiomycetes,o:Eurotiales,f:Trichocomaceae,g:Talaromyces,s:Talaromyces_siglerae	0	0	0	0	0	0	0	0	0	0	0	0	0	0	0	0	0	0	0	0	0	0	0	0	0	0	0	0	0	0	0	0	0	0	0	0	0	41	0	0	0	0
Fungi	Ascomycota	Eurotiomycetes	Eurotiales	Trichocomaceae	Talaromyces		d:Fungi,p:Ascomycota,c:Eurotiomycetes,o:Eurotiales,f:Trichocomaceae,g:Talaromyces	0	0	0	0	0	0	0	0	0	0	0	0	0	0	0	0	0	0	0	0	0	0	0	0	0	0	0	0	0	0	0	0	0	37	0	17	0	54	36	7	0	16
Fungi	Ascomycota	Eurotiomycetes	Eurotiales	Trichocomaceae	Thermomyces	Thermomyces dupontii	d:Fungi,p:Ascomycota,c:Eurotiomycetes,o:Eurotiales,f:Trichocomaceae,g:Thermomyces,s:Thermomyces_dupontii	0	0	0	0	0	0	96	0	0	0	0	0	0	0	0	0	0	0	0	0	0	0	0	0	0	0	0	0	0	0	0	0	0	0	0	0	0	0	0	0	0	0
Fungi	Ascomycota	Eurotiomycetes	Eurotiales	Trichocomaceae	Thermomyces	Thermomyces lanuginosus	d:Fungi,p:Ascomycota,c:Eurotiomycetes,o:Eurotiales,f:Trichocomaceae,g:Thermomyces,s:Thermomyces_lanuginosus	0	0	0	0	0	0	0	0	0	0	0	0	0	0	0	0	0	0	0	0	0	0	0	0	0	0	0	0	0	2	0	0	0	53	1	0	0	3	1	0	0	0
Fungi	Ascomycota	Eurotiomycetes	Eurotiales	Trichocomaceae	nan		d:Fungi,p:Ascomycota,c:Eurotiomycetes,o:Eurotiales,f:Trichocomaceae	0	0	0	0	0	0	0	0	0	0	0	0	0	0	0	0	0	0	0	0	0	0	0	0	0	0	0	0	0	0	0	0	0	0	0	0	0	0	13	0	0	0
Fungi	Ascomycota	Eurotiomycetes	Eurotiales		nan		d:Fungi,p:Ascomycota,c:Eurotiomycetes,o:Eurotiales	0	0	0	0	1727	92	68	540	249	117	71	166	0	0	2201	81	9438	20	563	446	0	0	6	15	121	0	0	0	83	0	0	0	1	110	159	130	3	47	34	49	142	61
Fungi	Ascomycota	Eurotiomycetes	Onygenales	Arthrodermataceae	Nannizzia		d:Fungi,p:Ascomycota,c:Eurotiomycetes,o:Onygenales,f:Arthrodermataceae,g:Nannizzia	0	0	0	0	0	0	0	0	0	0	0	0	0	0	0	0	0	0	0	0	0	0	0	0	0	0	0	0	0	0	0	0	0	0	0	0	0	0	0	0	0	0
Fungi	Ascomycota	Eurotiomycetes	Onygenales	Gymnoascaceae	Gymnoascus		d:Fungi,p:Ascomycota,c:Eurotiomycetes,o:Onygenales,f:Gymnoascaceae,g:Gymnoascus	0	0	0	0	0	0	0	0	0	0	0	0	0	0	0	0	0	0	0	0	0	0	0	0	0	0	0	0	0	0	0	0	0	0	0	0	0	0	0	0	0	32
Fungi	Ascomycota	Eurotiomycetes	Onygenales	Nannizziopsidaceae	Nannizziopsis	Nannizziopsis arthrosporioides	d:Fungi,p:Ascomycota,c:Eurotiomycetes,o:Onygenales,f:Nannizziopsidaceae,g:Nannizziopsis,s:Nannizziopsis_arthrosporioides	0	0	0	0	0	0	0	0	0	0	0	0	0	0	0	0	0	0	0	0	0	0	0	0	0	0	0	0	0	0	0	0	0	0	0	0	0	0	0	0	0	0
Fungi	Ascomycota	Eurotiomycetes	Onygenales	Onygenaceae	Amauroascus		d:Fungi,p:Ascomycota,c:Eurotiomycetes,o:Onygenales,f:Onygenaceae,g:Amauroascus	0	0	0	0	0	0	0	0	0	0	0	0	0	0	0	0	0	0	0	0	0	0	0	0	0	0	0	0	0	0	0	0	0	0	0	0	0	0	0	0	0	0
Fungi	Ascomycota	Eurotiomycetes	Onygenales	Onygenaceae	Chrysosporium		d:Fungi,p:Ascomycota,c:Eurotiomycetes,o:Onygenales,f:Onygenaceae,g:Chrysosporium	0	0	0	0	0	0	0	0	0	0	0	0	0	0	0	0	0	0	0	0	0	0	0	0	0	0	0	0	0	0	0	0	0	0	0	0	0	0	0	0	0	0
Fungi	Ascomycota	Eurotiomycetes	Onygenales	Onygenaceae	Keratinophyton	Keratinophyton fluviale	d:Fungi,p:Ascomycota,c:Eurotiomycetes,o:Onygenales,f:Onygenaceae,g:Keratinophyton,s:Keratinophyton_fluviale	0	0	0	0	0	0	0	0	0	0	0	0	0	0	0	0	0	0	0	0	0	0	0	0	0	0	0	0	0	0	0	0	0	0	0	0	0	0	0	0	0	0
Fungi	Ascomycota	Eurotiomycetes	Onygenales	Onygenaceae	Malbranchea	Malbranchea umbrina	d:Fungi,p:Ascomycota,c:Eurotiomycetes,o:Onygenales,f:Onygenaceae,g:Malbranchea,s:Malbranchea_umbrina	0	0	0	0	0	0	0	0	0	0	0	0	0	0	0	0	0	0	0	0	0	0	0	0	0	0	0	0	0	0	0	0	0	0	0	0	0	0	0	0	0	0
Fungi	Ascomycota	Eurotiomycetes	Onygenales	Onygenaceae	nan		d:Fungi,p:Ascomycota,c:Eurotiomycetes,o:Onygenales,f:Onygenaceae	0	0	0	0	0	0	0	0	0	0	0	0	0	0	0	0	0	0	0	0	0	0	0	0	0	0	0	0	0	0	0	0	0	0	0	0	0	0	0	0	0	0
Fungi	Ascomycota	Eurotiomycetes	Onygenales	Spiromastigaceae	Spiromastigoides	Spiromastigoides asexualis	d:Fungi,p:Ascomycota,c:Eurotiomycetes,o:Onygenales,f:Spiromastigaceae,g:Spiromastigoides,s:Spiromastigoides_asexualis	0	0	0	0	0	0	0	0	0	0	0	0	0	0	0	0	0	0	0	0	0	0	0	0	0	0	0	0	0	0	0	0	0	0	0	0	0	0	0	0	0	0
Fungi	Ascomycota	Eurotiomycetes	Onygenales	Spiromastigaceae	nan		d:Fungi,p:Ascomycota,c:Eurotiomycetes,o:Onygenales,f:Spiromastigaceae	0	0	0	0	0	0	0	0	0	0	0	0	0	0	0	0	0	0	0	0	0	0	0	0	0	0	0	0	0	0	0	0	0	0	0	0	0	0	0	9	0	0
Fungi	Ascomycota	Eurotiomycetes	Onygenales		nan		d:Fungi,p:Ascomycota,c:Eurotiomycetes,o:Onygenales	0	0	0	0	0	0	0	0	0	0	0	0	0	0	0	0	0	0	0	0	0	0	0	0	0	0	0	0	0	0	0	0	0	151	0	0	0	12	0	0	0	0
Fungi	Ascomycota	Eurotiomycetes	Phaeomoniellales	Celotheliaceae	nan		d:Fungi,p:Ascomycota,c:Eurotiomycetes,o:Phaeomoniellales,f:Celotheliaceae	0	0	0	0	0	0	0	0	0	0	0	0	0	0	0	0	0	0	0	0	0	0	0	0	0	0	0	0	0	0	0	0	0	0	0	0	0	0	0	0	0	0
Fungi	Ascomycota	Eurotiomycetes	Phaeomoniellales		nan		d:Fungi,p:Ascomycota,c:Eurotiomycetes,o:Phaeomoniellales	0	0	0	0	0	0	0	0	0	0	0	0	0	0	0	0	0	0	0	0	0	0	0	0	0	0	0	0	0	0	0	0	0	0	0	0	0	0	0	0	0	0
Fungi	Ascomycota	Eurotiomycetes	Pyrenulales	Pyrenulaceae	Pyrenula	Pyrenula aurantiacoretis	d:Fungi,p:Ascomycota,c:Eurotiomycetes,o:Pyrenulales,f:Pyrenulaceae,g:Pyrenula,s:Pyrenula_aurantiacoretis	0	0	0	0	0	0	0	0	0	0	0	0	0	0	0	0	0	0	0	0	0	0	0	0	0	0	0	0	0	0	0	0	0	0	0	0	0	0	0	0	0	0
Fungi	Ascomycota	Eurotiomycetes	Sclerococcales	Dactylosporaceae	Dactylospora		d:Fungi,p:Ascomycota,c:Eurotiomycetes,o:Sclerococcales,f:Dactylosporaceae,g:Dactylospora	0	0	0	0	0	0	0	0	0	0	0	0	0	0	0	0	0	0	0	0	0	0	0	0	0	0	0	0	0	0	0	0	0	0	0	0	0	0	0	0	0	0
Fungi	Ascomycota	Eurotiomycetes			nan		d:Fungi,p:Ascomycota,c:Eurotiomycetes	43	7	0	0	121	92	30	0	43	4	108	0	0	0	0	65	224	37	85	681	0	0	0	0	0	2	15	67	8	0	1	4	2	571	597	282	6	275	212	0	407	330
Fungi	Ascomycota	Laboulbeniomycetes	Pyxidiophorales	Pyxidiophoraceae	Pyxidiophora	Pyxidiophora arvernensis	d:Fungi,p:Ascomycota,c:Laboulbeniomycetes,o:Pyxidiophorales,f:Pyxidiophoraceae,g:Pyxidiophora,s:Pyxidiophora_arvernensis	0	0	0	14	0	0	0	0	0	0	0	0	0	0	0	0	0	0	0	0	0	0	0	0	0	0	0	0	0	0	0	0	0	0	0	0	0	0	0	0	0	0
Fungi	Ascomycota	Laboulbeniomycetes			nan		d:Fungi,p:Ascomycota,c:Laboulbeniomycetes	0	0	0	0	0	0	0	0	0	0	0	0	0	0	0	0	0	0	0	0	0	0	0	0	0	0	0	0	0	0	0	0	0	0	0	0	0	0	0	0	0	0
Fungi	Ascomycota	Lecanoromycetes	Lecanorales	Parmeliaceae	nan		d:Fungi,p:Ascomycota,c:Lecanoromycetes,o:Lecanorales,f:Parmeliaceae	0	0	0	0	0	0	0	0	0	0	0	0	0	0	0	0	0	0	0	0	0	0	0	0	0	0	0	0	0	0	0	0	0	0	0	0	0	0	0	0	0	0
Fungi	Ascomycota	Lecanoromycetes	Lecanorales	Scoliciosporaceae	Scoliciosporum	Scoliciosporum fabisporum	d:Fungi,p:Ascomycota,c:Lecanoromycetes,o:Lecanorales,f:Scoliciosporaceae,g:Scoliciosporum,s:Scoliciosporum_fabisporum	0	0	0	0	0	0	0	0	0	0	0	0	0	0	0	0	0	0	0	0	0	0	0	0	0	0	0	0	0	0	0	0	0	0	0	0	0	0	0	0	0	0
Fungi	Ascomycota	Lecanoromycetes	Ostropales	Stictidaceae	nan		d:Fungi,p:Ascomycota,c:Lecanoromycetes,o:Ostropales,f:Stictidaceae	0	0	0	0	0	0	0	0	0	0	0	0	0	0	0	0	0	0	0	0	0	0	0	0	0	0	0	0	0	0	0	0	0	0	0	0	0	0	0	0	0	0
Fungi	Ascomycota	Lecanoromycetes	Ostropales		nan		d:Fungi,p:Ascomycota,c:Lecanoromycetes,o:Ostropales	0	0	0	0	0	0	0	0	0	0	0	0	0	0	0	0	0	0	0	0	0	0	0	0	0	0	0	0	0	0	0	0	0	0	0	0	0	0	0	0	0	0
Fungi	Ascomycota	Lecanoromycetes			nan		d:Fungi,p:Ascomycota,c:Lecanoromycetes	0	0	51	0	0	0	2	0	0	0	0	0	0	0	36	0	0	0	0	0	0	0	0	0	0	0	0	0	0	0	0	0	0	0	0	0	0	0	0	0	24	0
Fungi	Ascomycota	Leotiomycetes	Helotiales	Erysiphaceae	Erysiphe		d:Fungi,p:Ascomycota,c:Leotiomycetes,o:Helotiales,f:Erysiphaceae,g:Erysiphe	0	0	0	0	0	0	0	0	0	0	0	0	0	0	0	0	0	0	0	0	0	0	0	0	0	0	0	0	0	0	0	0	0	0	0	0	0	0	12	0	0	0
Fungi	Ascomycota	Leotiomycetes	Helotiales	Erysiphaceae	Golovinomyces		d:Fungi,p:Ascomycota,c:Leotiomycetes,o:Helotiales,f:Erysiphaceae,g:Golovinomyces	0	0	0	0	0	0	0	0	0	0	0	0	0	0	0	0	0	0	0	0	0	0	0	0	0	0	0	0	0	0	0	0	0	0	0	0	0	0	0	0	0	0
Fungi	Ascomycota	Leotiomycetes	Helotiales	Erysiphaceae	Leveillula		d:Fungi,p:Ascomycota,c:Leotiomycetes,o:Helotiales,f:Erysiphaceae,g:Leveillula	0	0	0	0	0	0	0	0	0	0	0	0	0	0	0	0	0	0	0	0	0	0	0	0	0	0	0	0	0	0	0	0	0	0	0	0	0	0	0	0	0	0
Fungi	Ascomycota	Leotiomycetes	Helotiales	Erysiphaceae	Podosphaera	Podosphaera xanthii	d:Fungi,p:Ascomycota,c:Leotiomycetes,o:Helotiales,f:Erysiphaceae,g:Podosphaera,s:Podosphaera_xanthii	0	0	0	0	0	0	0	0	0	0	0	0	0	0	0	0	0	0	0	0	0	0	0	0	4	0	0	0	0	0	0	0	0	22	0	0	0	0	0	0	0	0
Fungi	Ascomycota	Leotiomycetes	Helotiales	Helotiaceae	Scytalidium	Scytalidium philadelphianum	d:Fungi,p:Ascomycota,c:Leotiomycetes,o:Helotiales,f:Helotiaceae,g:Scytalidium,s:Scytalidium_philadelphianum	0	0	0	0	0	0	0	0	0	0	0	0	0	0	0	0	0	0	0	0	0	0	0	0	0	0	0	0	0	0	0	0	0	0	0	0	0	0	0	0	0	0
Fungi	Ascomycota	Leotiomycetes	Helotiales	Helotiales fam Incertae sedis	Mycoarthris	Mycoarthris corallina	d:Fungi,p:Ascomycota,c:Leotiomycetes,o:Helotiales,f:Helotiales_fam_Incertae_sedis,g:Mycoarthris,s:Mycoarthris_corallina	0	0	0	0	0	0	0	0	0	0	0	0	0	0	167	0	0	0	1	0	0	0	0	0	0	0	0	0	0	0	0	0	0	0	0	0	0	0	0	0	0	0
Fungi	Ascomycota	Leotiomycetes	Helotiales	Helotiales fam Incertae sedis	nan		d:Fungi,p:Ascomycota,c:Leotiomycetes,o:Helotiales,f:Helotiales_fam_Incertae_sedis	0	0	0	0	0	0	0	0	0	0	0	0	0	0	0	36	0	0	0	0	0	0	0	0	0	0	0	0	0	0	0	0	0	0	0	0	0	0	0	0	0	0
Fungi	Ascomycota	Leotiomycetes	Helotiales	Mollisiaceae	Phialocephala		d:Fungi,p:Ascomycota,c:Leotiomycetes,o:Helotiales,f:Mollisiaceae,g:Phialocephala	0	0	0	0	0	0	0	0	0	0	0	0	0	0	0	0	0	0	0	0	0	0	0	0	0	0	0	0	0	0	0	0	0	0	0	0	0	0	0	0	0	0
Fungi	Ascomycota	Leotiomycetes	Helotiales	Mollisiaceae	nan		d:Fungi,p:Ascomycota,c:Leotiomycetes,o:Helotiales,f:Mollisiaceae	0	0	0	0	0	0	0	0	0	0	0	0	0	0	0	0	0	0	0	0	0	0	0	0	0	0	0	0	0	0	0	0	0	0	0	0	0	0	0	0	0	0
Fungi	Ascomycota	Leotiomycetes	Helotiales	Pezizellaceae	Scleropezicula		d:Fungi,p:Ascomycota,c:Leotiomycetes,o:Helotiales,f:Pezizellaceae,g:Scleropezicula	0	0	0	0	0	0	0	0	0	0	32	0	0	0	0	0	0	0	0	0	0	0	0	0	0	0	0	0	0	0	0	0	0	0	0	0	0	0	0	0	0	0
Fungi	Ascomycota	Leotiomycetes	Helotiales	Pleuroascaceae	nan		d:Fungi,p:Ascomycota,c:Leotiomycetes,o:Helotiales,f:Pleuroascaceae	0	0	0	0	0	0	0	0	0	0	0	0	0	0	0	0	0	0	0	0	0	0	0	0	0	0	0	0	0	0	0	0	0	0	0	0	0	0	0	0	0	0
Fungi	Ascomycota	Leotiomycetes	Helotiales		nan		d:Fungi,p:Ascomycota,c:Leotiomycetes,o:Helotiales	14	0	2	5	0	0	37	0	0	2	81	60	0	0	152	38	0	1	0	0	1	0	0	0	0	0	0	0	0	0	0	0	0	24	0	1	0	40	0	0	28	9
Fungi	Ascomycota	Leotiomycetes	Leotiales	Leotiaceae	nan		d:Fungi,p:Ascomycota,c:Leotiomycetes,o:Leotiales,f:Leotiaceae	0	0	0	0	0	0	0	0	0	0	0	0	0	0	0	0	0	0	0	0	0	0	0	0	0	0	0	0	0	0	0	0	0	0	32	0	0	0	0	0	0	0
Fungi	Ascomycota	Leotiomycetes	Rhytismatales	Rhytismataceae	nan		d:Fungi,p:Ascomycota,c:Leotiomycetes,o:Rhytismatales,f:Rhytismataceae	0	0	0	0	0	0	0	0	0	0	0	0	0	0	0	0	0	0	0	0	0	0	0	0	0	0	0	0	0	0	0	0	0	0	0	0	0	0	0	23	0	0
Fungi	Ascomycota	Leotiomycetes	Rhytismatales		nan		d:Fungi,p:Ascomycota,c:Leotiomycetes,o:Rhytismatales	0	0	0	0	0	0	0	0	0	0	0	0	0	0	0	0	0	0	0	0	0	0	0	0	0	0	0	0	0	0	0	0	0	0	0	0	0	0	0	0	0	0
Fungi	Ascomycota	Leotiomycetes	Thelebolales	Thelebolaceae	nan		d:Fungi,p:Ascomycota,c:Leotiomycetes,o:Thelebolales,f:Thelebolaceae	0	0	0	0	0	0	0	0	0	0	0	0	0	0	0	0	0	0	0	0	0	0	0	0	0	0	0	0	0	0	0	0	0	84	27	0	0	0	0	0	0	0
Fungi	Ascomycota	Leotiomycetes			nan		d:Fungi,p:Ascomycota,c:Leotiomycetes	0	0	0	0	0	0	0	0	0	0	0	0	0	0	0	0	0	0	0	0	0	0	0	0	0	0	0	0	0	0	0	0	0	0	43	0	0	0	0	0	18	0
Fungi	Ascomycota	Orbiliomycetes	Orbiliales		nan		d:Fungi,p:Ascomycota,c:Orbiliomycetes,o:Orbiliales	0	0	0	0	0	0	0	0	0	0	0	0	0	0	82	0	0	0	0	0	0	0	0	0	0	0	0	0	0	0	0	0	0	0	0	0	0	0	0	0	0	0
Fungi	Ascomycota	Orbiliomycetes			nan		d:Fungi,p:Ascomycota,c:Orbiliomycetes	0	0	0	0	0	0	0	0	0	0	0	0	0	0	0	0	0	0	0	0	0	0	0	0	0	0	0	0	0	0	0	0	0	0	0	0	0	0	0	0	0	0
Fungi	Ascomycota	Pezizomycetes	Pezizales	Ascodesmidaceae	Cephaliophora	Cephaliophora tropica	d:Fungi,p:Ascomycota,c:Pezizomycetes,o:Pezizales,f:Ascodesmidaceae,g:Cephaliophora,s:Cephaliophora_tropica	0	0	0	0	0	0	0	0	0	0	0	0	0	0	0	0	0	0	0	0	0	0	0	0	0	0	0	0	0	0	0	0	0	0	0	0	0	0	0	0	0	0
Fungi	Ascomycota	Pezizomycetes	Pezizales	Pezizaceae	Iodophanus	Iodophanus carneus	d:Fungi,p:Ascomycota,c:Pezizomycetes,o:Pezizales,f:Pezizaceae,g:Iodophanus,s:Iodophanus_carneus	0	0	0	0	0	0	0	0	0	0	0	0	0	0	0	0	0	0	0	0	0	0	0	0	0	0	0	0	0	0	0	0	0	0	0	0	0	0	0	0	67	0
Fungi	Ascomycota	Pezizomycetes	Pezizales	Pezizaceae	Iodophanus		d:Fungi,p:Ascomycota,c:Pezizomycetes,o:Pezizales,f:Pezizaceae,g:Iodophanus	0	0	0	0	0	0	0	0	0	0	0	0	0	0	0	0	0	0	0	0	0	0	0	0	0	0	0	0	0	0	0	0	0	0	0	0	0	0	0	0	0	0
Fungi	Ascomycota	Pezizomycetes	Pezizales	Pezizaceae	Peziza	Peziza ostracoderma	d:Fungi,p:Ascomycota,c:Pezizomycetes,o:Pezizales,f:Pezizaceae,g:Peziza,s:Peziza_ostracoderma	0	0	0	0	0	0	0	0	0	0	0	0	0	0	0	0	0	0	0	0	0	0	0	0	0	0	0	0	0	0	0	0	0	0	0	0	0	0	0	0	10	0
Fungi	Ascomycota	Pezizomycetes	Pezizales	Pezizaceae	Peziza		d:Fungi,p:Ascomycota,c:Pezizomycetes,o:Pezizales,f:Pezizaceae,g:Peziza	0	0	0	0	0	0	0	0	0	0	0	39	0	0	0	0	0	0	0	0	0	0	0	0	0	0	0	0	0	0	0	0	0	0	0	0	0	0	0	0	0	0
Fungi	Ascomycota	Pezizomycetes	Pezizales	Pseudombrophilaceae	Lasiobolidium	Lasiobolidium orbiculoides	d:Fungi,p:Ascomycota,c:Pezizomycetes,o:Pezizales,f:Pseudombrophilaceae,g:Lasiobolidium,s:Lasiobolidium_orbiculoides	5	3	0	0	42	0	0	0	0	0	4	17	0	0	0	0	92	0	0	0	0	0	0	0	0	0	0	0	0	0	0	0	0	0	0	0	0	0	0	0	0	0
Fungi	Ascomycota	Pezizomycetes	Pezizales	Pyronemataceae	nan		d:Fungi,p:Ascomycota,c:Pezizomycetes,o:Pezizales,f:Pyronemataceae	0	0	0	0	0	0	0	0	0	0	0	0	0	0	0	0	129	0	0	0	0	0	0	0	0	0	0	0	0	0	0	0	0	0	0	0	0	0	0	0	0	0
Fungi	Ascomycota	Pezizomycetes	Pezizales	Tuberaceae	Tuber	Tuber indicum	d:Fungi,p:Ascomycota,c:Pezizomycetes,o:Pezizales,f:Tuberaceae,g:Tuber,s:Tuber_indicum	0	0	0	0	0	0	0	0	0	0	0	0	0	0	0	0	0	0	0	0	0	0	0	0	0	0	0	0	0	0	0	0	0	0	0	0	0	0	0	0	0	0
Fungi	Ascomycota	Pezizomycetes	Pezizales		nan		d:Fungi,p:Ascomycota,c:Pezizomycetes,o:Pezizales	0	0	0	0	0	0	0	0	0	0	0	0	0	0	0	0	0	0	0	0	0	0	0	0	0	0	0	0	0	0	0	0	0	0	0	0	0	0	0	0	0	0
Fungi	Ascomycota	Pezizomycetes			nan		d:Fungi,p:Ascomycota,c:Pezizomycetes	0	0	0	0	0	0	0	0	0	0	0	0	0	0	0	0	0	0	0	0	0	0	0	0	0	0	0	0	0	0	0	0	0	0	0	0	0	0	0	0	0	0
Fungi	Ascomycota	Pezizomycotina cls Incertae sedis	Pezizomycotina ord Incertae sedis	Pezizomycotina fam Incertae sedis	Irpicomyces	Irpicomyces cornicola	d:Fungi,p:Ascomycota,c:Pezizomycotina_cls_Incertae_sedis,o:Pezizomycotina_ord_Incertae_sedis,f:Pezizomycotina_fam_Incertae_sedis,g:Irpicomyces,s:Irpicomyces_cornicola	0	0	0	0	0	0	0	0	0	0	0	0	0	0	0	0	0	0	0	0	0	0	0	0	0	0	0	0	0	0	0	0	0	0	0	0	0	0	0	0	0	0
Fungi	Ascomycota	Pezizomycotina cls Incertae sedis			nan		d:Fungi,p:Ascomycota,c:Pezizomycotina_cls_Incertae_sedis	0	0	0	0	0	0	0	0	0	0	0	0	0	0	0	0	0	0	0	0	0	0	0	0	0	0	0	0	0	0	0	0	0	0	0	0	0	0	0	0	0	0
Fungi	Ascomycota	Saccharomycetes	Saccharomycetales	Debaryomycetaceae	Debaryomyces	Debaryomyces prosopidis	d:Fungi,p:Ascomycota,c:Saccharomycetes,o:Saccharomycetales,f:Debaryomycetaceae,g:Debaryomyces,s:Debaryomyces_prosopidis	0	0	0	0	0	0	0	0	0	0	0	0	0	0	0	0	0	0	0	0	0	0	0	0	0	1	0	0	0	0	0	0	0	44	58	0	0	4	27	1	15	0
Fungi	Ascomycota	Saccharomycetes	Saccharomycetales	Debaryomycetaceae	Lodderomyces	Lodderomyces elongisporus	d:Fungi,p:Ascomycota,c:Saccharomycetes,o:Saccharomycetales,f:Debaryomycetaceae,g:Lodderomyces,s:Lodderomyces_elongisporus	0	0	0	0	0	0	0	0	0	0	0	0	0	0	0	0	0	0	0	0	0	0	0	0	0	0	0	0	0	0	0	0	0	0	0	0	0	0	0	0	0	0
Fungi	Ascomycota	Saccharomycetes	Saccharomycetales	Debaryomycetaceae	Meyerozyma	Meyerozyma guilliermondii	d:Fungi,p:Ascomycota,c:Saccharomycetes,o:Saccharomycetales,f:Debaryomycetaceae,g:Meyerozyma,s:Meyerozyma_guilliermondii	0	0	0	0	0	0	0	0	0	0	0	0	0	0	0	0	0	0	0	0	0	0	0	0	0	0	0	0	0	0	0	0	0	9	0	0	0	0	0	0	0	0
Fungi	Ascomycota	Saccharomycetes	Saccharomycetales	Debaryomycetaceae	Scheffersomyces	Scheffersomyces spartinae	d:Fungi,p:Ascomycota,c:Saccharomycetes,o:Saccharomycetales,f:Debaryomycetaceae,g:Scheffersomyces,s:Scheffersomyces_spartinae	15	0	0	0	0	0	0	0	0	0	0	0	0	0	0	0	0	0	0	0	0	0	0	0	0	0	0	0	0	0	0	0	0	0	0	0	0	0	0	0	0	0
Fungi	Ascomycota	Saccharomycetes	Saccharomycetales	Debaryomycetaceae	Yamadazyma	Yamadazyma olivae	d:Fungi,p:Ascomycota,c:Saccharomycetes,o:Saccharomycetales,f:Debaryomycetaceae,g:Yamadazyma,s:Yamadazyma_olivae	0	0	0	0	0	0	0	0	0	0	0	0	0	0	0	0	0	0	0	0	0	0	0	0	0	0	0	0	0	0	0	0	0	0	0	0	0	0	0	0	0	0
Fungi	Ascomycota	Saccharomycetes	Saccharomycetales	Debaryomycetaceae	nan		d:Fungi,p:Ascomycota,c:Saccharomycetes,o:Saccharomycetales,f:Debaryomycetaceae	0	0	0	0	0	0	0	0	0	0	0	0	0	0	0	0	0	0	0	0	0	0	0	0	0	0	0	0	0	0	0	0	0	0	7	0	0	12	0	0	0	0
Fungi	Ascomycota	Saccharomycetes	Saccharomycetales	Dipodascaceae	Geotrichum		d:Fungi,p:Ascomycota,c:Saccharomycetes,o:Saccharomycetales,f:Dipodascaceae,g:Geotrichum	0	0	0	0	0	0	0	0	0	0	0	0	0	0	0	0	0	0	0	0	0	0	0	0	0	0	0	0	0	0	0	0	0	0	0	0	0	0	0	0	0	0
Fungi	Ascomycota	Saccharomycetes	Saccharomycetales	Dipodascaceae	nan		d:Fungi,p:Ascomycota,c:Saccharomycetes,o:Saccharomycetales,f:Dipodascaceae	0	0	0	0	0	0	0	0	0	0	0	0	0	0	0	0	0	0	0	0	0	0	0	0	0	0	0	0	0	0	0	0	0	0	0	0	0	0	0	0	0	0
Fungi	Ascomycota	Saccharomycetes	Saccharomycetales	Metschnikowiaceae	Metschnikowia		d:Fungi,p:Ascomycota,c:Saccharomycetes,o:Saccharomycetales,f:Metschnikowiaceae,g:Metschnikowia	0	0	0	0	0	0	0	0	0	0	0	0	0	0	0	0	0	0	0	0	0	0	0	0	0	0	0	0	0	0	0	0	0	0	0	0	0	0	0	0	0	0
Fungi	Ascomycota	Saccharomycetes	Saccharomycetales	Phaffomycetaceae	Cyberlindnera	Cyberlindnera fabianii	d:Fungi,p:Ascomycota,c:Saccharomycetes,o:Saccharomycetales,f:Phaffomycetaceae,g:Cyberlindnera,s:Cyberlindnera_fabianii	0	0	0	0	0	0	0	0	0	0	0	0	0	0	0	0	0	0	0	0	0	0	0	0	0	0	0	0	0	0	0	0	0	0	0	0	0	0	0	0	0	0
Fungi	Ascomycota	Saccharomycetes	Saccharomycetales	Phaffomycetaceae	Cyberlindnera		d:Fungi,p:Ascomycota,c:Saccharomycetes,o:Saccharomycetales,f:Phaffomycetaceae,g:Cyberlindnera	0	0	0	0	0	0	0	0	0	0	3	0	0	0	0	0	0	0	0	37	0	0	0	0	0	0	0	0	0	0	0	0	0	0	0	0	0	0	0	0	0	0
Fungi	Ascomycota	Saccharomycetes	Saccharomycetales	Phaffomycetaceae	Wickerhamomyces	Wickerhamomyces xylosicus	d:Fungi,p:Ascomycota,c:Saccharomycetes,o:Saccharomycetales,f:Phaffomycetaceae,g:Wickerhamomyces,s:Wickerhamomyces_xylosicus	0	0	0	0	0	0	0	0	0	0	0	0	0	0	0	0	0	0	0	0	0	0	0	0	0	0	0	0	0	0	0	0	0	0	0	0	0	0	0	0	0	0
Fungi	Ascomycota	Saccharomycetes	Saccharomycetales	Phaffomycetaceae	nan		d:Fungi,p:Ascomycota,c:Saccharomycetes,o:Saccharomycetales,f:Phaffomycetaceae	32	14	32	16	140	19	7	7	0	0	0	0	0	0	0	0	0	0	0	0	0	0	0	0	0	0	0	0	0	0	0	0	0	0	0	0	0	0	0	0	0	0
Fungi	Ascomycota	Saccharomycetes	Saccharomycetales	Pichiaceae	Saturnispora	Saturnispora silvae	d:Fungi,p:Ascomycota,c:Saccharomycetes,o:Saccharomycetales,f:Pichiaceae,g:Saturnispora,s:Saturnispora_silvae	0	0	0	0	0	0	0	0	0	0	0	0	0	0	0	0	0	0	0	0	0	0	0	0	0	0	0	0	0	0	0	0	0	0	0	0	0	0	0	0	0	0
Fungi	Ascomycota	Saccharomycetes	Saccharomycetales	Pichiaceae	nan		d:Fungi,p:Ascomycota,c:Saccharomycetes,o:Saccharomycetales,f:Pichiaceae	0	0	0	0	0	0	0	0	0	0	0	0	0	0	0	0	0	0	0	0	0	0	0	0	0	0	0	0	0	0	0	0	0	0	0	0	0	0	0	0	0	0
Fungi	Ascomycota	Saccharomycetes	Saccharomycetales	Saccharomycetaceae	Kazachstania	Kazachstania exigua	d:Fungi,p:Ascomycota,c:Saccharomycetes,o:Saccharomycetales,f:Saccharomycetaceae,g:Kazachstania,s:Kazachstania_exigua	0	0	0	0	0	0	0	0	0	0	0	0	0	0	0	1	0	0	0	16	0	0	0	0	0	0	0	0	0	0	0	0	0	0	0	0	0	0	0	0	0	0
Fungi	Ascomycota	Saccharomycetes	Saccharomycetales	Saccharomycetaceae	Kazachstania		d:Fungi,p:Ascomycota,c:Saccharomycetes,o:Saccharomycetales,f:Saccharomycetaceae,g:Kazachstania	0	0	0	0	0	0	0	0	0	0	0	0	0	0	0	0	0	0	0	0	0	0	1	0	0	0	0	0	0	0	1	0	1	0	0	0	0	1	0	0	0	0
Fungi	Ascomycota	Saccharomycetes	Saccharomycetales	Saccharomycetaceae	Kluyveromyces	Kluyveromyces aestuarii	d:Fungi,p:Ascomycota,c:Saccharomycetes,o:Saccharomycetales,f:Saccharomycetaceae,g:Kluyveromyces,s:Kluyveromyces_aestuarii	0	0	0	0	0	0	0	0	0	0	0	0	0	0	0	0	0	0	0	0	0	0	0	0	0	0	0	0	0	0	0	0	0	0	0	0	0	0	0	0	0	0
Fungi	Ascomycota	Saccharomycetes	Saccharomycetales	Saccharomycetaceae	Saccharomyces	Saccharomyces cerevisiae	d:Fungi,p:Ascomycota,c:Saccharomycetes,o:Saccharomycetales,f:Saccharomycetaceae,g:Saccharomyces,s:Saccharomyces_cerevisiae	62	3	1	3	15	5	22	0	0	0	0	0	0	0	0	0	0	0	0	0	0	0	0	0	0	0	0	0	0	0	0	0	0	0	0	0	0	0	0	0	0	0
Fungi	Ascomycota	Saccharomycetes	Saccharomycetales	Saccharomycetaceae	Torulaspora	Torulaspora maleeae	d:Fungi,p:Ascomycota,c:Saccharomycetes,o:Saccharomycetales,f:Saccharomycetaceae,g:Torulaspora,s:Torulaspora_maleeae	0	0	0	0	0	0	0	0	0	0	0	0	0	0	0	0	0	0	0	0	0	0	0	0	0	0	0	0	0	0	0	0	0	0	0	0	0	0	0	0	0	0
Fungi	Ascomycota	Saccharomycetes	Saccharomycetales	Saccharomycetaceae	Zygosaccharomyces		d:Fungi,p:Ascomycota,c:Saccharomycetes,o:Saccharomycetales,f:Saccharomycetaceae,g:Zygosaccharomyces	0	0	0	0	33	0	0	0	0	0	0	0	0	0	0	0	0	0	0	0	0	0	0	0	0	0	0	0	0	0	0	0	0	0	0	0	0	0	0	0	0	0
Fungi	Ascomycota	Saccharomycetes	Saccharomycetales	Saccharomycetales fam Incertae sedis	Candida	Candida maltosa	d:Fungi,p:Ascomycota,c:Saccharomycetes,o:Saccharomycetales,f:Saccharomycetales_fam_Incertae_sedis,g:Candida,s:Candida_maltosa	0	0	0	0	0	0	0	0	0	0	0	0	0	0	0	0	0	0	0	0	0	0	0	0	0	0	0	0	11	0	0	0	0	0	0	0	0	0	0	0	0	0
Fungi	Ascomycota	Saccharomycetes	Saccharomycetales	Saccharomycetales fam Incertae sedis	Candida	Candida parapsilosis	d:Fungi,p:Ascomycota,c:Saccharomycetes,o:Saccharomycetales,f:Saccharomycetales_fam_Incertae_sedis,g:Candida,s:Candida_parapsilosis	0	0	0	0	0	0	0	0	0	0	0	0	0	0	0	0	0	0	0	0	0	67	0	1	0	0	0	0	0	0	0	0	0	0	11	0	0	27	0	0	0	0
Fungi	Ascomycota	Saccharomycetes	Saccharomycetales	Saccharomycetales fam Incertae sedis	Candida	Candida tropicalis	d:Fungi,p:Ascomycota,c:Saccharomycetes,o:Saccharomycetales,f:Saccharomycetales_fam_Incertae_sedis,g:Candida,s:Candida_tropicalis	0	0	0	0	0	0	0	0	0	57	0	0	4	0	149	8	0	0	0	0	0	0	0	0	0	0	0	0	1	1	0	0	0	301	154	223	1	484	54	0	332	194
Fungi	Ascomycota	Saccharomycetes	Saccharomycetales	Saccharomycetales fam Incertae sedis	Limtongozyma	Limtongozyma cylindracea	d:Fungi,p:Ascomycota,c:Saccharomycetes,o:Saccharomycetales,f:Saccharomycetales_fam_Incertae_sedis,g:Limtongozyma,s:Limtongozyma_cylindracea	0	0	0	0	0	0	0	0	0	0	0	0	0	0	0	0	0	0	0	0	0	0	0	0	0	0	0	0	0	0	0	0	0	0	0	0	0	0	0	0	0	0
Fungi	Ascomycota	Saccharomycetes	Saccharomycetales	Saccharomycetales fam Incertae sedis	nan		d:Fungi,p:Ascomycota,c:Saccharomycetes,o:Saccharomycetales,f:Saccharomycetales_fam_Incertae_sedis	0	0	0	0	0	0	0	0	0	0	0	0	0	0	0	0	0	0	0	0	0	0	0	0	0	0	0	0	0	0	0	0	0	0	0	0	0	0	0	0	0	0
Fungi	Ascomycota	Saccharomycetes	Saccharomycetales	Saccharomycodaceae	nan		d:Fungi,p:Ascomycota,c:Saccharomycetes,o:Saccharomycetales,f:Saccharomycodaceae	0	0	0	0	0	0	0	0	0	0	0	0	0	0	0	0	0	0	0	0	0	0	0	0	0	0	0	0	20	0	0	0	0	59	19	0	0	99	8	0	18	2
Fungi	Ascomycota	Saccharomycetes	Saccharomycetales	Saccharomycopsidaceae	Saccharomycopsis	Saccharomycopsis fibuligera	d:Fungi,p:Ascomycota,c:Saccharomycetes,o:Saccharomycetales,f:Saccharomycopsidaceae,g:Saccharomycopsis,s:Saccharomycopsis_fibuligera	77	16	56	8	13	19	101	8	0	0	0	0	0	0	0	0	0	0	0	0	0	0	0	0	0	0	0	0	0	0	0	0	0	0	0	0	0	0	0	0	0	0
Fungi	Ascomycota	Saccharomycetes	Saccharomycetales	Trichomonascaceae	nan		d:Fungi,p:Ascomycota,c:Saccharomycetes,o:Saccharomycetales,f:Trichomonascaceae	0	0	0	0	0	0	0	0	0	0	0	0	0	0	0	0	0	0	0	0	0	0	0	0	0	0	0	0	0	0	0	0	0	0	0	6	0	23	0	0	0	0
Fungi	Ascomycota	Saccharomycetes	Saccharomycetales		nan		d:Fungi,p:Ascomycota,c:Saccharomycetes,o:Saccharomycetales	0	0	10	13	0	0	111	0	0	0	0	0	0	0	0	0	0	0	0	0	0	224	0	0	0	0	0	0	0	0	0	0	0	7	8	0	0	0	12	0	0	0
Fungi	Ascomycota	Saccharomycetes			nan		d:Fungi,p:Ascomycota,c:Saccharomycetes	0	0	0	0	0	0	0	0	0	0	0	68	8	0	0	0	0	0	0	0	0	0	0	0	0	0	0	0	0	0	0	0	0	93	0	7	0	28	67	4	101	33
Fungi	Ascomycota	Schizosaccharomycetes	Schizosaccharomycetales	Schizosaccharomycetaceae	Hasegawaea		d:Fungi,p:Ascomycota,c:Schizosaccharomycetes,o:Schizosaccharomycetales,f:Schizosaccharomycetaceae,g:Hasegawaea	0	0	0	0	0	0	0	0	0	0	0	0	0	0	0	0	0	0	0	0	0	0	0	0	0	0	0	0	0	0	0	0	0	0	0	0	0	0	0	0	0	0
Fungi	Ascomycota	Sordariomycetes	Amphisphaeriales	Apiosporaceae	Apiospora		d:Fungi,p:Ascomycota,c:Sordariomycetes,o:Amphisphaeriales,f:Apiosporaceae,g:Apiospora	0	0	0	0	0	0	0	0	0	0	0	0	0	0	0	0	0	0	0	0	0	0	0	0	0	0	0	2	0	0	0	0	0	46	0	0	0	58	0	0	18	21
Fungi	Ascomycota	Sordariomycetes	Amphisphaeriales	Apiosporaceae	Arthrinium		d:Fungi,p:Ascomycota,c:Sordariomycetes,o:Amphisphaeriales,f:Apiosporaceae,g:Arthrinium	0	0	0	0	0	0	0	0	0	0	0	0	0	0	0	0	0	0	0	0	0	0	0	0	0	0	0	0	0	0	0	0	0	0	0	0	0	0	0	0	0	0
Fungi	Ascomycota	Sordariomycetes	Amphisphaeriales	Apiosporaceae	nan		d:Fungi,p:Ascomycota,c:Sordariomycetes,o:Amphisphaeriales,f:Apiosporaceae	0	0	0	0	0	0	0	0	0	0	0	0	0	0	0	0	0	0	0	0	0	0	0	0	0	0	0	0	0	0	0	0	0	0	0	0	0	0	0	0	0	0
Fungi	Ascomycota	Sordariomycetes	Amphisphaeriales	Castanediellaceae	Castanediella	Castanediella monoseptata	d:Fungi,p:Ascomycota,c:Sordariomycetes,o:Amphisphaeriales,f:Castanediellaceae,g:Castanediella,s:Castanediella_monoseptata	0	0	0	0	0	0	0	0	0	0	0	0	0	0	0	0	0	0	0	0	0	0	0	0	0	0	0	0	0	0	0	0	0	0	0	0	0	0	0	0	0	0
Fungi	Ascomycota	Sordariomycetes	Amphisphaeriales	Sporocadaceae	Pestalotiopsis		d:Fungi,p:Ascomycota,c:Sordariomycetes,o:Amphisphaeriales,f:Sporocadaceae,g:Pestalotiopsis	0	0	0	0	0	0	0	0	0	0	0	0	0	0	0	0	0	0	0	0	0	0	0	52	3	540	0	0	0	0	0	0	0	0	0	0	0	0	15	0	0	0
Fungi	Ascomycota	Sordariomycetes	Amphisphaeriales	Sporocadaceae	Robillarda		d:Fungi,p:Ascomycota,c:Sordariomycetes,o:Amphisphaeriales,f:Sporocadaceae,g:Robillarda	0	0	0	0	0	0	0	0	0	0	0	0	0	0	0	0	0	0	0	0	0	0	0	0	0	0	0	0	0	0	0	0	0	0	0	0	0	0	0	0	0	0
Fungi	Ascomycota	Sordariomycetes	Amphisphaeriales	Sporocadaceae	nan		d:Fungi,p:Ascomycota,c:Sordariomycetes,o:Amphisphaeriales,f:Sporocadaceae	0	0	0	0	0	0	0	0	0	0	0	0	0	0	0	0	0	0	0	0	0	0	0	0	0	0	0	0	0	0	0	0	0	0	0	0	0	0	21	0	29	5
Fungi	Ascomycota	Sordariomycetes	Amphisphaeriales		nan		d:Fungi,p:Ascomycota,c:Sordariomycetes,o:Amphisphaeriales	0	0	0	0	0	0	0	0	0	0	0	0	0	0	0	0	0	0	0	0	0	0	0	0	0	0	0	0	0	0	0	0	0	0	0	0	0	0	0	0	0	0
Fungi	Ascomycota	Sordariomycetes	Annulatascales		nan		d:Fungi,p:Ascomycota,c:Sordariomycetes,o:Annulatascales	0	0	0	0	0	0	0	0	0	0	0	0	0	0	0	0	0	0	0	0	0	0	0	0	0	0	0	0	0	0	0	0	0	0	0	0	0	0	0	0	0	0
Fungi	Ascomycota	Sordariomycetes	Atractosporales	Conlariaceae	Conlarium	Conlarium indicum	d:Fungi,p:Ascomycota,c:Sordariomycetes,o:Atractosporales,f:Conlariaceae,g:Conlarium,s:Conlarium_indicum	0	0	0	0	0	0	0	0	0	0	0	0	0	0	0	0	0	0	0	0	0	0	0	0	0	0	0	0	0	0	0	0	0	0	0	0	0	29	0	0	0	0
Fungi	Ascomycota	Sordariomycetes	Atractosporales	Conlariaceae	Conlarium	Conlarium sacchari	d:Fungi,p:Ascomycota,c:Sordariomycetes,o:Atractosporales,f:Conlariaceae,g:Conlarium,s:Conlarium_sacchari	0	0	0	0	0	0	0	0	0	0	0	0	0	0	0	0	0	0	0	0	0	0	0	0	0	0	0	0	0	0	0	0	0	0	0	0	0	0	0	0	0	0
Fungi	Ascomycota	Sordariomycetes	Boliniales	Boliniaceae	Camarops		d:Fungi,p:Ascomycota,c:Sordariomycetes,o:Boliniales,f:Boliniaceae,g:Camarops	0	0	0	0	0	0	0	0	0	0	0	0	0	0	0	0	0	0	0	0	0	0	0	0	0	0	0	0	0	0	0	0	0	0	0	0	0	0	0	0	0	0
Fungi	Ascomycota	Sordariomycetes	Branch06		nan		d:Fungi,p:Ascomycota,c:Sordariomycetes,o:Branch06	0	0	0	0	0	0	0	0	0	0	0	0	0	0	0	0	0	0	0	0	0	0	0	0	0	0	0	0	0	0	0	0	0	0	0	0	0	0	0	0	0	0
Fungi	Ascomycota	Sordariomycetes	Calosphaeriales	Pleurostomataceae	Pleurostoma	Pleurostoma richardsiae	d:Fungi,p:Ascomycota,c:Sordariomycetes,o:Calosphaeriales,f:Pleurostomataceae,g:Pleurostoma,s:Pleurostoma_richardsiae	0	0	0	0	0	0	0	0	0	0	0	0	0	0	0	0	0	0	0	0	0	0	0	0	0	0	0	0	0	0	0	0	0	2	0	0	0	0	0	0	1	0
Fungi	Ascomycota	Sordariomycetes	Chaetosphaeriales	Chaetosphaeriaceae	Codinaea		d:Fungi,p:Ascomycota,c:Sordariomycetes,o:Chaetosphaeriales,f:Chaetosphaeriaceae,g:Codinaea	0	0	0	0	0	0	0	0	0	0	0	0	0	0	0	0	0	0	0	0	0	0	0	0	0	0	0	0	0	0	0	0	0	0	0	0	0	0	0	0	0	0
Fungi	Ascomycota	Sordariomycetes	Chaetosphaeriales	Chaetosphaeriaceae	Dinemasporium	Dinemasporium spinificis	d:Fungi,p:Ascomycota,c:Sordariomycetes,o:Chaetosphaeriales,f:Chaetosphaeriaceae,g:Dinemasporium,s:Dinemasporium_spinificis	0	0	0	0	0	0	0	0	0	0	0	0	0	0	0	0	0	0	0	0	0	0	0	0	0	0	0	0	0	0	0	0	0	0	0	0	0	0	0	0	0	0
Fungi	Ascomycota	Sordariomycetes	Chaetosphaeriales	Chaetosphaeriaceae	Dinemasporium		d:Fungi,p:Ascomycota,c:Sordariomycetes,o:Chaetosphaeriales,f:Chaetosphaeriaceae,g:Dinemasporium	0	0	0	0	0	0	0	0	0	0	0	0	0	0	0	0	0	0	0	0	0	0	0	0	0	0	0	0	0	0	0	0	0	0	0	0	0	17	0	0	0	0
Fungi	Ascomycota	Sordariomycetes	Chaetosphaeriales	Chaetosphaeriaceae	Pseudophialocephala	Pseudophialocephala humicola	d:Fungi,p:Ascomycota,c:Sordariomycetes,o:Chaetosphaeriales,f:Chaetosphaeriaceae,g:Pseudophialocephala,s:Pseudophialocephala_humicola	0	0	0	0	0	0	0	0	0	0	0	0	0	0	0	0	0	0	0	0	0	0	0	0	0	0	0	0	0	0	0	0	0	0	0	0	0	18	0	0	0	0
Fungi	Ascomycota	Sordariomycetes	Chaetosphaeriales	Chaetosphaeriaceae	nan		d:Fungi,p:Ascomycota,c:Sordariomycetes,o:Chaetosphaeriales,f:Chaetosphaeriaceae	0	0	0	0	0	0	0	0	0	0	0	0	0	0	0	0	0	0	0	0	0	0	0	0	0	0	0	0	0	0	0	0	0	0	0	0	0	0	0	0	44	0
Fungi	Ascomycota	Sordariomycetes	Conioscyphales		nan		d:Fungi,p:Ascomycota,c:Sordariomycetes,o:Conioscyphales	0	0	0	0	0	0	0	0	0	0	0	0	0	0	0	0	0	0	0	0	0	0	0	0	0	0	0	0	0	0	0	0	0	0	0	0	0	0	0	0	0	0
Fungi	Ascomycota	Sordariomycetes	Diaporthales	Cryphonectriaceae	Celoporthe		d:Fungi,p:Ascomycota,c:Sordariomycetes,o:Diaporthales,f:Cryphonectriaceae,g:Celoporthe	0	0	0	0	0	0	0	0	0	0	0	0	0	0	0	0	0	0	0	0	0	0	0	0	0	0	0	0	0	0	0	0	0	7	0	1	0	0	0	0	0	0
Fungi	Ascomycota	Sordariomycetes	Diaporthales	Cytosporaceae	Cytospora	Cytospora brevispora	d:Fungi,p:Ascomycota,c:Sordariomycetes,o:Diaporthales,f:Cytosporaceae,g:Cytospora,s:Cytospora_brevispora	0	0	0	0	0	0	0	0	0	0	0	0	0	0	0	0	0	0	0	0	0	0	0	0	0	0	0	0	0	0	0	0	0	12	0	0	0	0	0	0	0	0
Fungi	Ascomycota	Sordariomycetes	Diaporthales	Cytosporaceae	Cytospora		d:Fungi,p:Ascomycota,c:Sordariomycetes,o:Diaporthales,f:Cytosporaceae,g:Cytospora	0	0	0	0	0	0	0	0	0	0	0	0	0	0	0	0	0	0	0	0	0	0	0	1	0	0	3	0	0	0	1	1	1	22	3	13	0	35	8	1	38	31
Fungi	Ascomycota	Sordariomycetes	Diaporthales	Cytosporaceae	nan		d:Fungi,p:Ascomycota,c:Sordariomycetes,o:Diaporthales,f:Cytosporaceae	0	0	0	0	0	0	0	0	0	0	0	0	0	0	0	0	0	0	0	0	0	0	0	0	0	0	0	0	0	0	0	0	0	0	0	0	0	0	0	0	0	0
Fungi	Ascomycota	Sordariomycetes	Diaporthales	Diaporthaceae	Diaporthe		d:Fungi,p:Ascomycota,c:Sordariomycetes,o:Diaporthales,f:Diaporthaceae,g:Diaporthe	0	0	0	0	0	0	0	0	0	0	0	0	0	0	0	0	0	0	0	0	0	0	0	0	0	0	0	0	0	0	0	0	0	28	0	0	0	0	0	0	0	0
Fungi	Ascomycota	Sordariomycetes	Diaporthales	Diaporthaceae	nan		d:Fungi,p:Ascomycota,c:Sordariomycetes,o:Diaporthales,f:Diaporthaceae	0	0	0	0	0	0	0	0	0	0	0	0	0	0	0	0	0	0	0	0	0	0	0	0	0	0	0	0	0	0	0	0	0	0	0	0	0	4	5	6	0	0
Fungi	Ascomycota	Sordariomycetes	Diaporthales	Schizoparmaceae	Coniella		d:Fungi,p:Ascomycota,c:Sordariomycetes,o:Diaporthales,f:Schizoparmaceae,g:Coniella	0	0	0	0	0	0	0	0	0	0	0	0	0	0	0	0	0	0	0	0	0	0	0	0	0	0	0	0	0	0	0	0	0	31	0	0	0	0	0	0	3	8
Fungi	Ascomycota	Sordariomycetes	Diaporthales	Valsaceae	nan		d:Fungi,p:Ascomycota,c:Sordariomycetes,o:Diaporthales,f:Valsaceae	0	0	0	0	0	0	0	0	21	0	0	0	0	0	0	0	0	0	0	0	0	0	0	0	0	0	0	0	0	0	0	0	0	0	0	0	0	0	0	0	0	0
Fungi	Ascomycota	Sordariomycetes	Diaporthales		nan		d:Fungi,p:Ascomycota,c:Sordariomycetes,o:Diaporthales	0	0	0	0	0	0	0	0	0	0	0	0	0	0	0	0	0	0	0	0	0	0	0	0	0	0	0	0	14	0	0	0	0	13	0	22	0	381	0	40	0	0
Fungi	Ascomycota	Sordariomycetes	Diaporthomycetidae ord Incertae sedis	Barbatosphaeriaceae	nan		d:Fungi,p:Ascomycota,c:Sordariomycetes,o:Diaporthomycetidae_ord_Incertae_sedis,f:Barbatosphaeriaceae	0	0	0	0	0	0	0	0	0	0	0	0	0	0	0	0	0	0	0	0	0	0	0	0	0	0	0	0	0	0	0	0	0	0	11	0	0	0	0	0	0	0
Fungi	Ascomycota	Sordariomycetes	Diaporthomycetidae ord Incertae sedis	Thyridiaceae	Thyridium		d:Fungi,p:Ascomycota,c:Sordariomycetes,o:Diaporthomycetidae_ord_Incertae_sedis,f:Thyridiaceae,g:Thyridium	0	0	0	0	0	0	0	0	0	0	0	0	0	0	0	0	0	0	0	0	0	0	0	0	0	1	0	0	0	0	0	0	0	0	0	0	0	0	0	0	20	21
Fungi	Ascomycota	Sordariomycetes	Diaporthomycetidae ord Incertae sedis		nan		d:Fungi,p:Ascomycota,c:Sordariomycetes,o:Diaporthomycetidae_ord_Incertae_sedis	0	0	0	0	0	0	0	0	0	0	0	0	0	0	0	0	0	0	0	0	0	0	0	0	0	0	0	0	0	0	0	0	0	0	0	0	0	0	0	0	0	0
Fungi	Ascomycota	Sordariomycetes	Distoseptisporales	Distoseptisporaceae	Distoseptispora		d:Fungi,p:Ascomycota,c:Sordariomycetes,o:Distoseptisporales,f:Distoseptisporaceae,g:Distoseptispora	0	0	0	0	0	0	0	0	0	0	0	0	0	0	0	0	0	0	0	0	0	0	0	0	0	0	0	0	0	0	0	0	0	0	0	0	0	0	0	0	0	0
Fungi	Ascomycota	Sordariomycetes	Glomerellales	Glomerellaceae	Colletotrichum	Colletotrichum acutatum	d:Fungi,p:Ascomycota,c:Sordariomycetes,o:Glomerellales,f:Glomerellaceae,g:Colletotrichum,s:Colletotrichum_acutatum	0	0	0	0	0	0	0	0	0	0	0	0	0	0	0	0	0	0	0	0	0	0	0	0	0	0	0	0	0	0	0	0	0	0	0	0	0	0	0	0	0	0
Fungi	Ascomycota	Sordariomycetes	Glomerellales	Glomerellaceae	Colletotrichum	Colletotrichum gigasporum	d:Fungi,p:Ascomycota,c:Sordariomycetes,o:Glomerellales,f:Glomerellaceae,g:Colletotrichum,s:Colletotrichum_gigasporum	0	0	0	0	0	0	0	0	0	0	0	0	0	0	0	0	0	0	0	0	0	0	0	0	0	0	0	0	0	0	0	0	0	0	0	0	0	0	0	0	35	0
Fungi	Ascomycota	Sordariomycetes	Glomerellales	Glomerellaceae	Colletotrichum	Colletotrichum truncatum	d:Fungi,p:Ascomycota,c:Sordariomycetes,o:Glomerellales,f:Glomerellaceae,g:Colletotrichum,s:Colletotrichum_truncatum	0	0	0	0	0	0	0	0	0	0	0	0	0	0	0	0	0	0	0	0	0	0	0	0	0	0	0	0	0	0	0	0	0	0	1233	32	1	0	0	0	22	0
Fungi	Ascomycota	Sordariomycetes	Glomerellales	Glomerellaceae	Colletotrichum		d:Fungi,p:Ascomycota,c:Sordariomycetes,o:Glomerellales,f:Glomerellaceae,g:Colletotrichum	0	0	0	0	0	0	0	0	0	0	0	0	0	0	0	0	0	0	0	45	0	107	0	0	0	0	0	0	0	0	8	0	0	0	0	0	0	0	0	0	0	0
Fungi	Ascomycota	Sordariomycetes	Glomerellales	Plectosphaerellaceae	Furcasterigmium	Furcasterigmium furcatum	d:Fungi,p:Ascomycota,c:Sordariomycetes,o:Glomerellales,f:Plectosphaerellaceae,g:Furcasterigmium,s:Furcasterigmium_furcatum	0	0	0	0	0	0	0	0	0	0	0	0	0	0	0	0	0	0	0	0	0	0	0	0	0	0	0	0	0	0	0	0	0	0	0	0	0	0	0	6	0	0
Fungi	Ascomycota	Sordariomycetes	Glomerellales	Plectosphaerellaceae	Longitudinalis		d:Fungi,p:Ascomycota,c:Sordariomycetes,o:Glomerellales,f:Plectosphaerellaceae,g:Longitudinalis	0	0	0	0	0	0	0	0	0	0	0	0	0	0	0	0	0	0	0	0	0	0	0	0	0	0	0	0	0	0	0	0	0	0	0	0	0	0	0	17	0	0
Fungi	Ascomycota	Sordariomycetes	Glomerellales	Plectosphaerellaceae	Verticillium		d:Fungi,p:Ascomycota,c:Sordariomycetes,o:Glomerellales,f:Plectosphaerellaceae,g:Verticillium	0	0	0	0	0	0	0	0	0	0	1	0	0	0	0	0	0	0	0	248	0	0	0	0	0	0	0	0	0	0	0	0	0	0	0	0	0	0	0	0	0	0
Fungi	Ascomycota	Sordariomycetes	Glomerellales	Plectosphaerellaceae	Xenoplectosphaerella	Xenoplectosphaerella clematidis	d:Fungi,p:Ascomycota,c:Sordariomycetes,o:Glomerellales,f:Plectosphaerellaceae,g:Xenoplectosphaerella,s:Xenoplectosphaerella_clematidis	0	0	0	0	0	0	0	0	0	0	0	0	0	0	0	0	0	0	0	0	0	0	0	0	0	0	0	0	0	0	0	0	0	0	0	0	0	0	0	0	0	0
Fungi	Ascomycota	Sordariomycetes	Glomerellales		nan		d:Fungi,p:Ascomycota,c:Sordariomycetes,o:Glomerellales	0	0	0	0	0	0	0	0	0	0	0	0	0	0	0	0	0	0	0	0	0	0	0	0	0	0	0	0	0	0	0	0	0	0	0	0	0	21	0	0	0	0
Fungi	Ascomycota	Sordariomycetes	Hypocreales	Bionectriaceae	Acremonium	Acremonium acutatum	d:Fungi,p:Ascomycota,c:Sordariomycetes,o:Hypocreales,f:Bionectriaceae,g:Acremonium,s:Acremonium_acutatum	0	0	0	0	0	0	0	0	0	0	0	0	0	0	0	0	0	0	0	0	0	0	0	0	0	0	0	0	0	0	0	0	0	0	0	4	0	44	22	0	91	0
Fungi	Ascomycota	Sordariomycetes	Hypocreales	Bionectriaceae	Acremonium	Acremonium masseei	d:Fungi,p:Ascomycota,c:Sordariomycetes,o:Hypocreales,f:Bionectriaceae,g:Acremonium,s:Acremonium_masseei	0	0	0	0	0	0	0	0	0	0	0	0	0	0	0	0	0	0	0	0	0	0	0	0	0	0	0	0	0	0	0	0	0	35	0	0	0	0	0	0	0	0
Fungi	Ascomycota	Sordariomycetes	Hypocreales	Bionectriaceae	Acremonium	Acremonium polychromum	d:Fungi,p:Ascomycota,c:Sordariomycetes,o:Hypocreales,f:Bionectriaceae,g:Acremonium,s:Acremonium_polychromum	0	0	0	0	0	0	0	0	0	0	0	0	0	0	0	0	0	0	0	0	0	0	0	0	0	0	0	0	0	0	0	0	0	0	0	0	0	0	0	0	51	14
Fungi	Ascomycota	Sordariomycetes	Hypocreales	Bionectriaceae	Acremonium		d:Fungi,p:Ascomycota,c:Sordariomycetes,o:Hypocreales,f:Bionectriaceae,g:Acremonium	0	0	0	0	0	0	0	0	0	0	0	0	0	0	0	0	0	0	0	0	0	0	1	2	1	1	7	0	2	2	2	1	0	45	1	6	0	55	56	2	119	1
Fungi	Ascomycota	Sordariomycetes	Hypocreales	Bionectriaceae	Caespitomonium	Caespitomonium euphorbiae	d:Fungi,p:Ascomycota,c:Sordariomycetes,o:Hypocreales,f:Bionectriaceae,g:Caespitomonium,s:Caespitomonium_euphorbiae	0	0	0	0	0	0	0	0	0	0	0	0	0	0	0	0	0	0	0	0	0	0	0	0	0	0	0	0	0	0	0	0	0	0	0	0	0	93	57	0	0	0
Fungi	Ascomycota	Sordariomycetes	Hypocreales	Bionectriaceae	Clonostachys		d:Fungi,p:Ascomycota,c:Sordariomycetes,o:Hypocreales,f:Bionectriaceae,g:Clonostachys	0	0	0	0	0	0	0	0	0	0	0	0	0	0	0	0	0	0	0	0	0	0	0	0	0	0	0	0	0	0	0	0	0	0	0	0	0	0	0	0	0	0
Fungi	Ascomycota	Sordariomycetes	Hypocreales	Bionectriaceae	Geosmithia		d:Fungi,p:Ascomycota,c:Sordariomycetes,o:Hypocreales,f:Bionectriaceae,g:Geosmithia	0	0	0	0	0	0	0	0	0	0	0	0	0	0	0	0	0	0	0	0	0	0	0	2	0	24	0	0	0	0	0	0	0	0	0	0	0	0	0	0	0	0
Fungi	Ascomycota	Sordariomycetes	Hypocreales	Bionectriaceae	Gliomastix		d:Fungi,p:Ascomycota,c:Sordariomycetes,o:Hypocreales,f:Bionectriaceae,g:Gliomastix	0	0	0	0	0	0	0	0	0	0	0	0	0	0	0	0	0	0	0	0	0	0	0	0	0	0	0	0	0	0	0	0	0	0	0	0	0	0	0	0	0	0
Fungi	Ascomycota	Sordariomycetes	Hypocreales	Bionectriaceae	Lasionectria	Lasionectria antillana	d:Fungi,p:Ascomycota,c:Sordariomycetes,o:Hypocreales,f:Bionectriaceae,g:Lasionectria,s:Lasionectria_antillana	0	0	0	0	0	0	0	0	0	0	0	0	0	0	0	0	0	0	0	0	0	0	0	0	0	0	0	0	0	0	0	0	0	0	0	0	0	0	0	0	0	0
Fungi	Ascomycota	Sordariomycetes	Hypocreales	Bionectriaceae	nan		d:Fungi,p:Ascomycota,c:Sordariomycetes,o:Hypocreales,f:Bionectriaceae	0	0	0	0	0	0	0	0	0	0	0	0	87	0	0	0	0	0	0	0	0	0	0	0	0	0	0	0	0	0	0	0	1	1	42	28	0	0	34	0	24	14
Fungi	Ascomycota	Sordariomycetes	Hypocreales	Clavicipitaceae	Metacordyceps		d:Fungi,p:Ascomycota,c:Sordariomycetes,o:Hypocreales,f:Clavicipitaceae,g:Metacordyceps	0	0	0	0	0	0	0	0	0	0	0	0	0	0	0	0	0	0	0	0	0	0	0	0	0	0	0	0	0	0	0	0	0	0	0	0	0	0	0	0	0	0
Fungi	Ascomycota	Sordariomycetes	Hypocreales	Clavicipitaceae	Metarhizium	Metarhizium flavoviride	d:Fungi,p:Ascomycota,c:Sordariomycetes,o:Hypocreales,f:Clavicipitaceae,g:Metarhizium,s:Metarhizium_flavoviride	0	0	0	0	0	0	0	0	0	0	0	0	0	0	0	0	0	0	0	0	0	0	0	0	0	0	0	0	0	0	0	0	0	0	0	0	0	0	0	0	13	0
Fungi	Ascomycota	Sordariomycetes	Hypocreales	Clavicipitaceae	Metarhizium	Metarhizium rileyi	d:Fungi,p:Ascomycota,c:Sordariomycetes,o:Hypocreales,f:Clavicipitaceae,g:Metarhizium,s:Metarhizium_rileyi	0	0	0	0	0	0	0	0	0	0	0	0	0	0	0	0	0	0	0	0	0	0	0	0	0	0	0	0	0	0	0	0	0	86	0	0	0	0	0	0	0	0
Fungi	Ascomycota	Sordariomycetes	Hypocreales	Clavicipitaceae	Ustilaginoidea	Ustilaginoidea virens	d:Fungi,p:Ascomycota,c:Sordariomycetes,o:Hypocreales,f:Clavicipitaceae,g:Ustilaginoidea,s:Ustilaginoidea_virens	0	0	0	0	0	0	0	0	0	0	0	0	0	0	0	0	0	0	0	0	0	0	0	0	0	0	0	0	0	0	0	0	0	0	0	0	0	0	0	0	19	0
Fungi	Ascomycota	Sordariomycetes	Hypocreales	Clavicipitaceae	nan		d:Fungi,p:Ascomycota,c:Sordariomycetes,o:Hypocreales,f:Clavicipitaceae	0	0	0	0	0	0	0	0	0	0	0	0	0	0	0	0	0	0	0	0	0	0	0	0	0	0	0	0	0	0	0	0	0	0	0	0	0	0	0	0	0	0
Fungi	Ascomycota	Sordariomycetes	Hypocreales	Cordycipitaceae	nan		d:Fungi,p:Ascomycota,c:Sordariomycetes,o:Hypocreales,f:Cordycipitaceae	0	0	0	0	0	0	0	0	0	0	0	0	0	0	0	0	0	0	0	0	0	0	0	0	0	0	0	0	0	0	0	0	0	0	0	0	0	0	0	17	16	0
Fungi	Ascomycota	Sordariomycetes	Hypocreales	Hypocreaceae	Hypomyces		d:Fungi,p:Ascomycota,c:Sordariomycetes,o:Hypocreales,f:Hypocreaceae,g:Hypomyces	0	0	0	0	0	0	0	0	0	0	0	0	0	0	0	0	0	0	0	0	0	0	0	0	0	0	0	0	0	0	0	0	0	54	0	0	0	0	0	0	0	0
Fungi	Ascomycota	Sordariomycetes	Hypocreales	Hypocreaceae	Trichoderma	Trichoderma afroharzianum	d:Fungi,p:Ascomycota,c:Sordariomycetes,o:Hypocreales,f:Hypocreaceae,g:Trichoderma,s:Trichoderma_afroharzianum	0	0	0	0	0	0	0	0	0	0	0	0	0	0	0	0	0	0	0	0	0	0	0	0	0	0	0	0	0	0	0	0	0	0	0	0	0	0	0	0	0	0
Fungi	Ascomycota	Sordariomycetes	Hypocreales	Hypocreaceae	Trichoderma	Trichoderma citrinoviride	d:Fungi,p:Ascomycota,c:Sordariomycetes,o:Hypocreales,f:Hypocreaceae,g:Trichoderma,s:Trichoderma_citrinoviride	0	0	0	0	0	0	0	0	0	0	0	0	0	0	0	0	0	0	0	0	0	0	0	0	0	0	0	0	6	0	0	0	0	18	0	3	0	13	0	0	16	0
Fungi	Ascomycota	Sordariomycetes	Hypocreales	Hypocreaceae	Trichoderma		d:Fungi,p:Ascomycota,c:Sordariomycetes,o:Hypocreales,f:Hypocreaceae,g:Trichoderma	0	0	0	0	0	0	0	0	0	0	0	0	0	0	0	0	0	0	0	0	0	0	0	0	0	0	0	0	0	0	1	0	0	36	29	6	0	73	47	0	55	38
Fungi	Ascomycota	Sordariomycetes	Hypocreales	Hypocreaceae	nan		d:Fungi,p:Ascomycota,c:Sordariomycetes,o:Hypocreales,f:Hypocreaceae	0	0	0	0	0	0	0	0	0	0	0	0	0	0	0	0	0	0	0	0	0	0	0	0	0	0	0	0	0	0	0	0	0	0	0	0	0	0	0	0	0	0
Fungi	Ascomycota	Sordariomycetes	Hypocreales	Hypocreales fam Incertae sedis	Acremoniopsis		d:Fungi,p:Ascomycota,c:Sordariomycetes,o:Hypocreales,f:Hypocreales_fam_Incertae_sedis,g:Acremoniopsis	0	0	0	0	0	0	0	0	0	0	0	0	0	0	0	0	0	0	0	0	0	0	0	0	0	0	0	0	0	0	0	0	0	0	0	0	0	0	0	0	0	0
Fungi	Ascomycota	Sordariomycetes	Hypocreales	Hypocreales fam Incertae sedis	nan		d:Fungi,p:Ascomycota,c:Sordariomycetes,o:Hypocreales,f:Hypocreales_fam_Incertae_sedis	0	0	0	0	0	0	0	0	0	0	0	0	0	0	0	0	0	0	0	0	0	0	0	0	0	0	0	0	0	0	0	0	0	0	0	0	0	0	0	0	0	0
Fungi	Ascomycota	Sordariomycetes	Hypocreales	Myrotheciomycetaceae	Trichothecium		d:Fungi,p:Ascomycota,c:Sordariomycetes,o:Hypocreales,f:Myrotheciomycetaceae,g:Trichothecium	0	0	0	0	0	0	0	0	0	0	0	0	0	0	0	0	0	0	0	0	0	0	0	0	0	0	0	0	0	0	0	0	0	0	0	0	0	0	0	0	0	0
Fungi	Ascomycota	Sordariomycetes	Hypocreales	Nectriaceae	Atractium	Atractium crassum	d:Fungi,p:Ascomycota,c:Sordariomycetes,o:Hypocreales,f:Nectriaceae,g:Atractium,s:Atractium_crassum	0	0	0	0	0	0	0	0	0	0	0	0	0	0	0	0	0	0	0	0	0	0	0	0	0	0	0	0	0	0	0	0	0	0	0	0	0	0	0	0	0	0
Fungi	Ascomycota	Sordariomycetes	Hypocreales	Nectriaceae	Fusarium		d:Fungi,p:Ascomycota,c:Sordariomycetes,o:Hypocreales,f:Nectriaceae,g:Fusarium	0	0	0	0	0	0	0	0	0	0	0	0	0	0	0	0	0	0	0	0	0	0	0	0	0	0	0	0	0	0	0	0	0	0	0	0	0	0	0	0	0	0
Fungi	Ascomycota	Sordariomycetes	Hypocreales	Nectriaceae	Gliocephalotrichum	Gliocephalotrichum cylindrosporum	d:Fungi,p:Ascomycota,c:Sordariomycetes,o:Hypocreales,f:Nectriaceae,g:Gliocephalotrichum,s:Gliocephalotrichum_cylindrosporum	0	0	0	0	0	0	0	0	0	0	0	0	0	0	0	0	244	0	0	0	0	0	0	0	0	0	0	0	0	0	0	0	0	0	0	0	0	0	0	0	0	0
Fungi	Ascomycota	Sordariomycetes	Hypocreales	Nectriaceae	Ilyonectria	Ilyonectria robusta	d:Fungi,p:Ascomycota,c:Sordariomycetes,o:Hypocreales,f:Nectriaceae,g:Ilyonectria,s:Ilyonectria_robusta	0	0	0	0	0	0	0	0	0	0	3	0	0	0	0	1	1	0	0	31	0	0	0	0	0	0	0	0	0	0	0	0	0	0	0	0	0	0	0	0	0	0
Fungi	Ascomycota	Sordariomycetes	Hypocreales	Nectriaceae	Ilyonectria		d:Fungi,p:Ascomycota,c:Sordariomycetes,o:Hypocreales,f:Nectriaceae,g:Ilyonectria	0	0	0	0	0	0	0	0	0	0	1	0	0	0	0	0	2	0	0	21	0	0	0	0	0	0	0	0	0	0	0	0	0	0	0	0	0	0	0	0	0	0
Fungi	Ascomycota	Sordariomycetes	Hypocreales	Nectriaceae	Mariannaea	Mariannaea camelliae	d:Fungi,p:Ascomycota,c:Sordariomycetes,o:Hypocreales,f:Nectriaceae,g:Mariannaea,s:Mariannaea_camelliae	0	0	0	0	0	0	0	0	0	0	0	0	0	0	0	0	0	0	0	0	0	0	0	0	0	0	0	0	0	0	0	0	0	0	0	0	0	0	0	0	0	24
Fungi	Ascomycota	Sordariomycetes	Hypocreales	Nectriaceae	Mariannaea		d:Fungi,p:Ascomycota,c:Sordariomycetes,o:Hypocreales,f:Nectriaceae,g:Mariannaea	0	0	0	0	0	0	0	0	0	0	0	0	0	0	0	0	0	0	0	0	0	0	0	0	0	0	0	0	0	0	0	0	0	0	0	0	0	0	0	0	0	0
Fungi	Ascomycota	Sordariomycetes	Hypocreales	Nectriaceae	Murinectria		d:Fungi,p:Ascomycota,c:Sordariomycetes,o:Hypocreales,f:Nectriaceae,g:Murinectria	0	0	0	0	0	0	0	0	0	0	0	0	0	0	0	0	0	0	0	0	0	0	0	0	0	0	0	0	0	0	0	0	0	0	0	0	0	8	0	0	0	0
Fungi	Ascomycota	Sordariomycetes	Hypocreales	Nectriaceae	Paracremonium	Paracremonium binnewijzendii	d:Fungi,p:Ascomycota,c:Sordariomycetes,o:Hypocreales,f:Nectriaceae,g:Paracremonium,s:Paracremonium_binnewijzendii	0	0	0	0	0	0	0	0	0	0	0	0	0	0	0	0	0	0	0	0	0	0	0	0	0	0	0	0	0	0	0	0	0	0	0	0	0	0	0	0	0	0
Fungi	Ascomycota	Sordariomycetes	Hypocreales	Nectriaceae	Pseudocosmospora		d:Fungi,p:Ascomycota,c:Sordariomycetes,o:Hypocreales,f:Nectriaceae,g:Pseudocosmospora	0	0	0	0	0	0	0	0	0	0	0	0	0	0	0	0	0	0	0	0	0	0	0	0	0	0	0	0	0	0	0	0	0	0	0	0	0	0	0	0	0	0
Fungi	Ascomycota	Sordariomycetes	Hypocreales	Nectriaceae	Rectifusarium	Rectifusarium ventricosum	d:Fungi,p:Ascomycota,c:Sordariomycetes,o:Hypocreales,f:Nectriaceae,g:Rectifusarium,s:Rectifusarium_ventricosum	0	0	0	0	0	0	0	0	0	0	0	0	0	0	0	0	0	0	0	0	0	0	0	0	0	0	0	0	0	0	0	0	0	0	0	0	0	14	0	0	0	0
Fungi	Ascomycota	Sordariomycetes	Hypocreales	Nectriaceae	Xenoacremonium	Xenoacremonium brunneosporum	d:Fungi,p:Ascomycota,c:Sordariomycetes,o:Hypocreales,f:Nectriaceae,g:Xenoacremonium,s:Xenoacremonium_brunneosporum	0	0	0	0	0	0	0	0	0	0	0	0	0	0	0	0	0	0	0	0	0	0	0	0	0	0	0	0	0	0	1	0	0	0	0	0	0	0	0	0	0	0
Fungi	Ascomycota	Sordariomycetes	Hypocreales	Nectriaceae	Xenoacremonium	Xenoacremonium falcatum	d:Fungi,p:Ascomycota,c:Sordariomycetes,o:Hypocreales,f:Nectriaceae,g:Xenoacremonium,s:Xenoacremonium_falcatum	0	0	0	0	0	0	0	0	0	0	0	0	0	0	0	0	0	0	0	0	0	0	0	0	0	0	0	0	0	0	0	0	0	0	0	0	0	0	0	0	0	0
Fungi	Ascomycota	Sordariomycetes	Hypocreales	Nectriaceae	nan		d:Fungi,p:Ascomycota,c:Sordariomycetes,o:Hypocreales,f:Nectriaceae	0	0	0	0	0	0	0	0	0	0	8	0	0	0	0	1	3	0	0	101	0	0	0	45	1	1	0	1	14	2	0	2	0	124	17	25	1	42	20	5	496	201
Fungi	Ascomycota	Sordariomycetes	Hypocreales	Niessliaceae	nan		d:Fungi,p:Ascomycota,c:Sordariomycetes,o:Hypocreales,f:Niessliaceae	0	0	0	0	0	0	0	0	0	0	0	0	0	0	0	0	0	0	0	0	0	0	0	0	0	0	0	0	0	0	0	0	0	31	0	0	0	0	0	0	0	8
Fungi	Ascomycota	Sordariomycetes	Hypocreales	Ophiocordycipitaceae	Albophoma		d:Fungi,p:Ascomycota,c:Sordariomycetes,o:Hypocreales,f:Ophiocordycipitaceae,g:Albophoma	0	0	0	0	0	0	0	0	0	0	0	0	0	0	0	0	0	0	0	0	0	0	0	0	0	0	0	0	0	0	0	0	0	0	0	0	0	0	0	0	0	0
Fungi	Ascomycota	Sordariomycetes	Hypocreales	Ophiocordycipitaceae	Ophiocordyceps		d:Fungi,p:Ascomycota,c:Sordariomycetes,o:Hypocreales,f:Ophiocordycipitaceae,g:Ophiocordyceps	0	0	0	0	0	0	0	0	0	0	0	0	0	0	0	0	0	0	0	0	0	0	0	0	0	0	0	0	0	0	0	0	0	0	0	0	0	0	0	0	0	0
Fungi	Ascomycota	Sordariomycetes	Hypocreales	Ophiocordycipitaceae	nan		d:Fungi,p:Ascomycota,c:Sordariomycetes,o:Hypocreales,f:Ophiocordycipitaceae	0	0	0	0	0	0	0	0	0	0	0	0	0	0	0	18	0	0	0	0	0	0	0	0	0	0	0	0	0	0	0	0	0	0	0	0	0	0	0	0	0	0
Fungi	Ascomycota	Sordariomycetes	Hypocreales	Sarocladiaceae	Parasarocladium	Parasarocladium wereldwijsianum	d:Fungi,p:Ascomycota,c:Sordariomycetes,o:Hypocreales,f:Sarocladiaceae,g:Parasarocladium,s:Parasarocladium_wereldwijsianum	0	0	0	0	0	0	0	0	0	0	0	0	0	0	0	0	0	0	0	0	0	0	0	0	0	0	0	0	0	0	0	0	0	0	9	0	0	0	0	0	0	0
Fungi	Ascomycota	Sordariomycetes	Hypocreales	Sarocladiaceae	Parasarocladium		d:Fungi,p:Ascomycota,c:Sordariomycetes,o:Hypocreales,f:Sarocladiaceae,g:Parasarocladium	0	0	0	0	0	0	0	0	0	0	0	0	0	0	0	0	0	0	0	0	0	0	0	0	0	0	0	0	0	0	0	0	0	0	0	0	0	0	0	0	0	0
Fungi	Ascomycota	Sordariomycetes	Hypocreales	Sarocladiaceae	Sarocladium	Sarocladium bifurcatum	d:Fungi,p:Ascomycota,c:Sordariomycetes,o:Hypocreales,f:Sarocladiaceae,g:Sarocladium,s:Sarocladium_bifurcatum	0	0	0	0	0	0	0	0	0	0	0	0	0	0	0	0	0	0	0	0	0	0	0	0	0	0	0	0	0	0	0	0	0	0	0	0	0	0	0	0	60	0
Fungi	Ascomycota	Sordariomycetes	Hypocreales	Sarocladiaceae	nan		d:Fungi,p:Ascomycota,c:Sordariomycetes,o:Hypocreales,f:Sarocladiaceae	0	0	0	0	0	0	0	0	0	0	0	0	0	0	106	0	0	0	0	0	0	0	0	0	0	0	0	0	0	0	0	0	0	0	0	0	0	0	0	0	0	0
Fungi	Ascomycota	Sordariomycetes	Hypocreales	Stachybotryaceae	Achroiostachys		d:Fungi,p:Ascomycota,c:Sordariomycetes,o:Hypocreales,f:Stachybotryaceae,g:Achroiostachys	0	0	0	0	0	0	0	0	0	0	0	0	0	0	0	0	0	0	0	0	0	0	0	0	0	0	0	0	0	0	0	0	0	0	0	0	0	0	0	0	0	0
Fungi	Ascomycota	Sordariomycetes	Hypocreales	Stachybotryaceae	Alfaria	Alfaria caricicola	d:Fungi,p:Ascomycota,c:Sordariomycetes,o:Hypocreales,f:Stachybotryaceae,g:Alfaria,s:Alfaria_caricicola	0	0	0	0	0	0	0	0	0	0	0	0	0	0	0	0	0	0	0	0	0	0	0	0	0	0	0	0	0	0	0	0	0	0	0	0	0	0	0	0	0	0
Fungi	Ascomycota	Sordariomycetes	Hypocreales	Stachybotryaceae	Alfaria		d:Fungi,p:Ascomycota,c:Sordariomycetes,o:Hypocreales,f:Stachybotryaceae,g:Alfaria	0	0	0	0	0	0	0	0	0	0	0	0	0	0	0	0	0	0	0	0	0	0	0	0	0	0	0	0	0	0	0	0	0	0	0	0	0	0	0	0	0	0
Fungi	Ascomycota	Sordariomycetes	Hypocreales	Stachybotryaceae	Cymostachys	Cymostachys coffeicola	d:Fungi,p:Ascomycota,c:Sordariomycetes,o:Hypocreales,f:Stachybotryaceae,g:Cymostachys,s:Cymostachys_coffeicola	0	0	0	0	0	0	0	0	0	0	0	0	0	0	0	0	0	0	0	0	0	0	0	0	0	0	0	0	0	0	0	0	0	0	0	0	1	0	0	0	0	0
Fungi	Ascomycota	Sordariomycetes	Hypocreales	Stachybotryaceae	Paramyrothecium		d:Fungi,p:Ascomycota,c:Sordariomycetes,o:Hypocreales,f:Stachybotryaceae,g:Paramyrothecium	0	0	0	0	0	0	0	0	0	0	0	0	0	0	0	0	0	0	0	0	0	0	0	0	0	0	0	0	0	0	0	0	0	0	0	0	0	0	0	0	0	0
Fungi	Ascomycota	Sordariomycetes	Hypocreales	Stachybotryaceae	Stachybotrys	Stachybotrys microsporus	d:Fungi,p:Ascomycota,c:Sordariomycetes,o:Hypocreales,f:Stachybotryaceae,g:Stachybotrys,s:Stachybotrys_microsporus	0	0	0	0	0	0	0	0	0	0	0	0	0	0	0	0	0	0	0	0	0	0	0	0	0	0	0	0	0	0	0	0	0	0	0	0	0	0	0	0	0	0
Fungi	Ascomycota	Sordariomycetes	Hypocreales	Stachybotryaceae	Stachybotrys	Stachybotrys subcylindrosporus	d:Fungi,p:Ascomycota,c:Sordariomycetes,o:Hypocreales,f:Stachybotryaceae,g:Stachybotrys,s:Stachybotrys_subcylindrosporus	0	0	0	0	0	0	0	0	0	0	0	0	0	0	0	0	0	0	0	0	0	0	0	0	0	0	0	0	0	0	0	0	0	0	0	0	0	0	0	0	0	0
Fungi	Ascomycota	Sordariomycetes	Hypocreales	Stachybotryaceae	Xenomyrothecium		d:Fungi,p:Ascomycota,c:Sordariomycetes,o:Hypocreales,f:Stachybotryaceae,g:Xenomyrothecium	0	0	0	0	0	0	0	0	0	0	0	0	0	0	0	0	0	0	0	0	0	0	0	0	0	0	0	0	0	0	0	0	0	0	0	0	0	0	0	0	0	0
Fungi	Ascomycota	Sordariomycetes	Hypocreales	Stachybotryaceae	nan		d:Fungi,p:Ascomycota,c:Sordariomycetes,o:Hypocreales,f:Stachybotryaceae	0	0	0	0	0	0	0	0	0	0	0	0	0	0	0	0	0	0	0	0	0	0	0	0	0	0	0	0	0	0	0	0	0	0	26	20	1	17	8	0	501	134
Fungi	Ascomycota	Sordariomycetes	Hypocreales		nan		d:Fungi,p:Ascomycota,c:Sordariomycetes,o:Hypocreales	0	3	33	28	0	0	0	121	0	8	0	358	0	11226	12516	0	0	5613	0	0	0	1411	0	65	8	218	0	1	2	0	5	0	0	410	352	230	2	405	292	257	419	324
Fungi	Ascomycota	Sordariomycetes	Lulworthiales	Lulworthiaceae	Lulworthia		d:Fungi,p:Ascomycota,c:Sordariomycetes,o:Lulworthiales,f:Lulworthiaceae,g:Lulworthia	0	0	0	0	0	0	0	0	0	0	0	0	0	0	0	0	0	0	0	0	32	0	6	37	6	193	0	3	0	3	7	1	0	0	0	0	0	0	5	0	13	18
Fungi	Ascomycota	Sordariomycetes	Lulworthiales	Lulworthiaceae	Moleospora		d:Fungi,p:Ascomycota,c:Sordariomycetes,o:Lulworthiales,f:Lulworthiaceae,g:Moleospora	0	0	0	0	0	0	0	0	0	0	0	0	0	0	0	0	0	0	0	0	0	0	0	0	0	0	0	0	0	0	0	0	0	0	0	0	0	0	0	0	0	0
Fungi	Ascomycota	Sordariomycetes	Lulworthiales	Lulworthiaceae	nan		d:Fungi,p:Ascomycota,c:Sordariomycetes,o:Lulworthiales,f:Lulworthiaceae	0	0	0	0	0	0	0	0	0	0	0	0	0	0	0	0	0	0	0	0	0	0	12	29	79	133	7	3	0	0	63	0	1	82	82	100	1	0	0	5	1	3
Fungi	Ascomycota	Sordariomycetes	Lulworthiales		nan		d:Fungi,p:Ascomycota,c:Sordariomycetes,o:Lulworthiales	0	32	73	2	0	0	0	63	0	0	0	1781	493	30	154	923	1	0	0	0	648	482	0	2	3	12	0	0	13	1	1	0	2	0	0	0	0	0	0	0	0	28
Fungi	Ascomycota	Sordariomycetes	Magnaporthales	Magnaporthaceae	Neogaeumannomyces		d:Fungi,p:Ascomycota,c:Sordariomycetes,o:Magnaporthales,f:Magnaporthaceae,g:Neogaeumannomyces	0	0	0	0	0	0	0	0	0	0	0	0	0	0	0	0	0	0	0	0	0	0	0	0	0	0	0	0	0	0	0	0	0	0	0	8	0	0	0	0	0	0
Fungi	Ascomycota	Sordariomycetes	Microascales	Graphiaceae	Graphium	Graphium jumulu	d:Fungi,p:Ascomycota,c:Sordariomycetes,o:Microascales,f:Graphiaceae,g:Graphium,s:Graphium_jumulu	0	0	0	0	0	0	0	0	0	0	0	0	0	0	0	0	0	0	0	0	0	0	1	0	0	0	0	0	0	3	0	0	0	0	0	0	0	0	0	0	0	24
Fungi	Ascomycota	Sordariomycetes	Microascales	Halosphaeriaceae	Corollospora	Corollospora cinnamomea	d:Fungi,p:Ascomycota,c:Sordariomycetes,o:Microascales,f:Halosphaeriaceae,g:Corollospora,s:Corollospora_cinnamomea	0	0	0	0	0	0	0	0	0	0	0	0	0	0	0	0	0	0	0	0	0	0	0	0	0	0	0	0	0	0	0	0	0	0	0	0	0	0	0	0	0	0
Fungi	Ascomycota	Sordariomycetes	Microascales	Halosphaeriaceae	Corollospora	Corollospora fusca	d:Fungi,p:Ascomycota,c:Sordariomycetes,o:Microascales,f:Halosphaeriaceae,g:Corollospora,s:Corollospora_fusca	0	0	0	0	0	0	0	0	0	0	0	0	0	0	0	0	0	0	0	0	0	0	0	0	0	0	0	0	0	0	0	0	0	0	0	0	0	0	0	0	0	0
Fungi	Ascomycota	Sordariomycetes	Microascales	Halosphaeriaceae	Corollospora	Corollospora pulchella	d:Fungi,p:Ascomycota,c:Sordariomycetes,o:Microascales,f:Halosphaeriaceae,g:Corollospora,s:Corollospora_pulchella	0	0	0	0	0	0	0	0	0	0	0	0	0	0	0	0	0	0	0	0	0	0	0	0	0	0	0	0	0	0	0	0	0	0	0	0	0	0	1	0	0	0
Fungi	Ascomycota	Sordariomycetes	Microascales	Halosphaeriaceae	Corollospora		d:Fungi,p:Ascomycota,c:Sordariomycetes,o:Microascales,f:Halosphaeriaceae,g:Corollospora	0	0	0	0	0	0	0	0	0	0	0	0	0	0	0	0	0	0	0	0	0	0	0	0	0	0	0	0	0	0	0	0	0	1	0	0	0	0	0	0	0	0
Fungi	Ascomycota	Sordariomycetes	Microascales	Halosphaeriaceae	Halosarpheia		d:Fungi,p:Ascomycota,c:Sordariomycetes,o:Microascales,f:Halosphaeriaceae,g:Halosarpheia	0	0	0	0	0	0	0	0	0	0	0	0	0	0	0	0	0	0	0	0	0	0	6	91	404	581	0	0	0	0	0	0	0	1	1	0	0	0	63	0	1	0
Fungi	Ascomycota	Sordariomycetes	Microascales	Halosphaeriaceae	Lignincola	Lignincola laevis	d:Fungi,p:Ascomycota,c:Sordariomycetes,o:Microascales,f:Halosphaeriaceae,g:Lignincola,s:Lignincola_laevis	0	0	0	0	0	0	0	0	0	0	0	0	0	0	0	0	0	0	0	0	0	0	0	2	0	0	0	0	0	0	1	1	0	0	0	0	0	1	0	0	0	0
Fungi	Ascomycota	Sordariomycetes	Microascales	Halosphaeriaceae	Okeanomyces	Okeanomyces marinus	d:Fungi,p:Ascomycota,c:Sordariomycetes,o:Microascales,f:Halosphaeriaceae,g:Okeanomyces,s:Okeanomyces_marinus	0	0	0	0	0	0	0	0	0	0	0	0	0	0	0	0	0	0	0	0	0	0	0	1	0	6	0	0	0	0	0	0	0	0	0	0	0	0	29	0	3	0
Fungi	Ascomycota	Sordariomycetes	Microascales	Halosphaeriaceae	nan		d:Fungi,p:Ascomycota,c:Sordariomycetes,o:Microascales,f:Halosphaeriaceae	0	0	0	0	0	0	0	0	0	0	0	0	0	0	0	0	0	0	0	0	0	0	0	28	5	171	0	0	0	0	4	2	0	5	0	0	0	52	558	1	0	0
Fungi	Ascomycota	Sordariomycetes	Microascales	Microascaceae	Acaulium	Acaulium caviariforme	d:Fungi,p:Ascomycota,c:Sordariomycetes,o:Microascales,f:Microascaceae,g:Acaulium,s:Acaulium_caviariforme	0	0	0	0	0	0	0	0	0	0	0	0	0	0	0	0	0	0	0	0	0	0	0	0	0	0	0	0	1	0	0	0	0	102	521	0	0	0	0	0	0	0
Fungi	Ascomycota	Sordariomycetes	Microascales	Microascaceae	Microascus	Microascus atrogriseus	d:Fungi,p:Ascomycota,c:Sordariomycetes,o:Microascales,f:Microascaceae,g:Microascus,s:Microascus_atrogriseus	0	0	0	0	0	0	0	0	0	0	0	0	0	0	0	0	0	0	0	0	0	0	0	0	0	0	0	0	0	0	0	0	0	0	0	0	0	0	0	0	0	0
Fungi	Ascomycota	Sordariomycetes	Microascales	Microascaceae	Microascus	Microascus croci	d:Fungi,p:Ascomycota,c:Sordariomycetes,o:Microascales,f:Microascaceae,g:Microascus,s:Microascus_croci	0	0	0	0	0	0	0	0	0	0	0	0	0	0	0	0	0	0	0	0	0	0	0	0	0	0	0	0	0	0	0	0	0	0	0	3	0	0	0	0	0	0
Fungi	Ascomycota	Sordariomycetes	Microascales	Microascaceae	Microascus	Microascus longirostris	d:Fungi,p:Ascomycota,c:Sordariomycetes,o:Microascales,f:Microascaceae,g:Microascus,s:Microascus_longirostris	0	0	0	0	0	0	0	0	0	0	0	0	0	0	0	0	0	0	0	0	0	0	0	0	0	0	0	0	0	0	0	0	0	0	0	0	0	40	22	0	0	0
Fungi	Ascomycota	Sordariomycetes	Microascales	Microascaceae	Microascus	Microascus verrucosus	d:Fungi,p:Ascomycota,c:Sordariomycetes,o:Microascales,f:Microascaceae,g:Microascus,s:Microascus_verrucosus	0	0	0	0	0	0	0	0	0	0	0	0	0	0	0	0	0	0	0	0	0	0	0	0	0	0	0	0	0	0	0	0	0	0	0	0	0	0	0	0	0	0
Fungi	Ascomycota	Sordariomycetes	Microascales	Microascaceae	Microascus		d:Fungi,p:Ascomycota,c:Sordariomycetes,o:Microascales,f:Microascaceae,g:Microascus	0	0	0	0	0	0	0	0	0	0	0	0	0	0	0	0	0	0	0	0	0	0	0	0	0	0	0	0	0	0	0	1	0	0	0	0	0	2	0	0	1	0
Fungi	Ascomycota	Sordariomycetes	Microascales	Microascaceae	Parascedosporium		d:Fungi,p:Ascomycota,c:Sordariomycetes,o:Microascales,f:Microascaceae,g:Parascedosporium	0	0	0	0	0	0	0	0	0	0	0	0	0	0	0	0	0	0	0	0	0	0	0	0	0	0	0	0	0	0	0	0	0	0	0	0	0	0	0	0	0	0
Fungi	Ascomycota	Sordariomycetes	Microascales	Microascaceae	Petriella	Petriella musispora	d:Fungi,p:Ascomycota,c:Sordariomycetes,o:Microascales,f:Microascaceae,g:Petriella,s:Petriella_musispora	0	0	0	0	0	0	0	0	0	0	0	0	0	0	0	0	0	0	0	0	0	0	0	0	0	0	0	0	0	0	0	0	0	0	0	0	0	0	0	0	0	0
Fungi	Ascomycota	Sordariomycetes	Microascales	Microascaceae	Pseudallescheria		d:Fungi,p:Ascomycota,c:Sordariomycetes,o:Microascales,f:Microascaceae,g:Pseudallescheria	0	0	0	0	0	0	0	0	0	0	0	0	0	0	0	0	0	0	0	0	0	0	0	0	0	9	0	0	0	0	0	0	0	38	120	50	0	110	78	0	236	194
Fungi	Ascomycota	Sordariomycetes	Microascales	Microascaceae	Scedosporium	Scedosporium aurantiacum	d:Fungi,p:Ascomycota,c:Sordariomycetes,o:Microascales,f:Microascaceae,g:Scedosporium,s:Scedosporium_aurantiacum	0	0	0	0	0	0	0	0	0	0	0	0	0	0	0	0	0	0	0	0	0	0	0	0	0	0	0	0	0	0	0	0	0	0	0	0	0	98	0	0	0	0
Fungi	Ascomycota	Sordariomycetes	Microascales	Microascaceae	Scedosporium		d:Fungi,p:Ascomycota,c:Sordariomycetes,o:Microascales,f:Microascaceae,g:Scedosporium	0	0	0	0	0	0	0	0	0	0	0	0	0	0	0	0	0	0	0	0	0	0	0	0	0	0	0	0	0	0	0	0	0	0	0	0	0	0	0	0	0	0
Fungi	Ascomycota	Sordariomycetes	Microascales	Microascaceae	Wardomycopsis	Wardomycopsis litoralis	d:Fungi,p:Ascomycota,c:Sordariomycetes,o:Microascales,f:Microascaceae,g:Wardomycopsis,s:Wardomycopsis_litoralis	0	0	0	0	0	0	0	0	0	0	0	0	0	0	0	0	0	0	0	0	0	0	0	0	0	0	0	0	0	0	0	0	0	0	0	0	0	0	0	0	0	0
Fungi	Ascomycota	Sordariomycetes	Microascales	Microascaceae	Yunnania	Yunnania carbonaria	d:Fungi,p:Ascomycota,c:Sordariomycetes,o:Microascales,f:Microascaceae,g:Yunnania,s:Yunnania_carbonaria	0	0	0	0	0	0	0	0	0	0	0	0	0	0	0	0	0	0	0	0	0	0	0	0	0	0	0	0	0	0	0	0	0	0	0	0	0	0	0	0	0	0
Fungi	Ascomycota	Sordariomycetes	Microascales	Microascaceae	Yunnania		d:Fungi,p:Ascomycota,c:Sordariomycetes,o:Microascales,f:Microascaceae,g:Yunnania	0	0	0	0	0	0	0	0	0	0	0	0	0	0	0	0	0	0	0	0	0	0	0	0	0	0	0	0	0	0	0	0	0	0	0	0	0	20	0	0	35	0
Fungi	Ascomycota	Sordariomycetes	Microascales	Microascaceae	nan		d:Fungi,p:Ascomycota,c:Sordariomycetes,o:Microascales,f:Microascaceae	0	0	0	0	0	0	0	0	0	0	0	0	0	0	0	0	0	0	0	0	0	0	0	0	0	0	0	0	0	0	0	0	0	1	0	15	0	0	57	5	48	0
Fungi	Ascomycota	Sordariomycetes	Microascales	Triadelphiaceae	Triadelphia	Triadelphia loudetiae	d:Fungi,p:Ascomycota,c:Sordariomycetes,o:Microascales,f:Triadelphiaceae,g:Triadelphia,s:Triadelphia_loudetiae	0	0	0	0	0	0	0	0	0	0	0	0	0	0	0	0	0	0	0	0	0	0	0	0	0	0	0	0	0	0	0	0	0	0	0	0	0	0	0	0	0	0
Fungi	Ascomycota	Sordariomycetes	Microascales		nan		d:Fungi,p:Ascomycota,c:Sordariomycetes,o:Microascales	0	176	0	0	0	0	0	0	0	0	0	2636	0	0	0	0	0	0	0	0	0	0	81	48	178	45	87	509	0	776	58	23	30	24	14	19	2	15	5	14	59	16
Fungi	Ascomycota	Sordariomycetes	Myrmecridiales	Myrmecridiaceae	Myrmecridium	Myrmecridium thailandicum	d:Fungi,p:Ascomycota,c:Sordariomycetes,o:Myrmecridiales,f:Myrmecridiaceae,g:Myrmecridium,s:Myrmecridium_thailandicum	0	0	0	0	0	0	0	0	0	0	0	0	0	0	0	64	0	0	0	0	0	0	0	0	0	0	0	0	0	0	0	0	0	0	0	0	0	0	0	0	0	0
Fungi	Ascomycota	Sordariomycetes	Myrmecridiales	Myrmecridiaceae	nan		d:Fungi,p:Ascomycota,c:Sordariomycetes,o:Myrmecridiales,f:Myrmecridiaceae	0	0	0	0	0	0	0	0	0	0	0	0	0	0	0	0	0	0	0	0	0	0	0	0	0	0	0	0	0	0	0	0	0	0	0	0	0	0	0	0	0	0
Fungi	Ascomycota	Sordariomycetes	Myrmecridiales		nan		d:Fungi,p:Ascomycota,c:Sordariomycetes,o:Myrmecridiales	0	0	0	0	0	0	0	0	0	0	0	0	0	0	0	0	0	0	0	0	0	0	0	0	0	0	0	0	0	0	0	0	0	0	0	2	0	0	0	11	0	21
Fungi	Ascomycota	Sordariomycetes	Ophiostomatales	Ophiostomataceae	Sporothrix	Sporothrix ranii	d:Fungi,p:Ascomycota,c:Sordariomycetes,o:Ophiostomatales,f:Ophiostomataceae,g:Sporothrix,s:Sporothrix_ranii	0	0	0	0	0	0	0	0	0	0	0	0	0	0	0	0	0	0	0	0	0	0	0	0	0	0	0	0	0	0	0	0	0	0	0	0	0	0	0	0	0	12
Fungi	Ascomycota	Sordariomycetes	Ophiostomatales	Ophiostomataceae	Sporothrix		d:Fungi,p:Ascomycota,c:Sordariomycetes,o:Ophiostomatales,f:Ophiostomataceae,g:Sporothrix	0	0	0	0	0	0	0	0	0	0	0	0	0	0	0	0	0	0	0	0	0	0	0	0	0	0	0	0	0	0	0	0	0	0	0	0	0	0	0	0	0	0
Fungi	Ascomycota	Sordariomycetes	Ophiostomatales	Ophiostomataceae	Subbaromyces	Subbaromyces splendens	d:Fungi,p:Ascomycota,c:Sordariomycetes,o:Ophiostomatales,f:Ophiostomataceae,g:Subbaromyces,s:Subbaromyces_splendens	0	0	0	0	0	0	0	0	0	0	0	0	0	0	0	0	0	0	0	0	0	0	0	0	0	0	0	0	0	0	0	0	0	0	0	0	0	0	0	0	0	0
Fungi	Ascomycota	Sordariomycetes	Ophiostomatales	Ophiostomataceae	nan		d:Fungi,p:Ascomycota,c:Sordariomycetes,o:Ophiostomatales,f:Ophiostomataceae	0	0	0	0	0	0	0	0	0	0	0	0	0	0	0	0	0	0	0	0	0	0	0	0	0	0	0	0	0	0	0	0	0	0	0	0	0	0	0	0	0	0
Fungi	Ascomycota	Sordariomycetes	Pleurotheciales	Pleurotheciaceae	Phaeoisaria	Phaeoisaria synnematica	d:Fungi,p:Ascomycota,c:Sordariomycetes,o:Pleurotheciales,f:Pleurotheciaceae,g:Phaeoisaria,s:Phaeoisaria_synnematica	0	0	0	0	0	0	0	0	0	0	0	0	0	0	0	0	0	0	0	0	0	0	0	0	0	0	0	0	0	0	0	0	0	0	0	0	0	0	0	10	0	0
Fungi	Ascomycota	Sordariomycetes	Savoryellales	Savoryellaceae	Ascotaiwania		d:Fungi,p:Ascomycota,c:Sordariomycetes,o:Savoryellales,f:Savoryellaceae,g:Ascotaiwania	0	0	0	0	0	0	0	0	0	0	0	0	0	0	0	0	0	0	0	0	0	0	0	0	0	0	0	0	0	0	0	0	0	0	0	0	0	0	0	0	0	0
Fungi	Ascomycota	Sordariomycetes	Savoryellales	Savoryellaceae	Savoryella	Savoryella paucispora	d:Fungi,p:Ascomycota,c:Sordariomycetes,o:Savoryellales,f:Savoryellaceae,g:Savoryella,s:Savoryella_paucispora	0	0	0	0	0	0	0	0	0	0	0	0	0	0	0	0	0	0	0	0	0	0	0	0	0	0	0	0	0	0	0	0	0	0	0	0	0	0	0	0	0	0
Fungi	Ascomycota	Sordariomycetes	Savoryellales	Savoryellaceae	nan		d:Fungi,p:Ascomycota,c:Sordariomycetes,o:Savoryellales,f:Savoryellaceae	0	0	0	0	0	0	0	0	0	0	0	0	0	0	0	0	0	0	0	0	0	0	0	0	0	0	0	0	0	0	0	0	0	0	0	0	0	0	0	0	0	0
Fungi	Ascomycota	Sordariomycetes	Savoryellales		nan		d:Fungi,p:Ascomycota,c:Sordariomycetes,o:Savoryellales	0	0	0	0	0	0	0	0	0	0	0	0	0	0	0	0	0	0	0	0	0	0	0	0	0	0	0	0	0	0	0	0	0	0	0	0	0	0	0	0	0	0
Fungi	Ascomycota	Sordariomycetes	Sordariales	Bombardiaceae	Ramophialophora	Ramophialophora humicola	d:Fungi,p:Ascomycota,c:Sordariomycetes,o:Sordariales,f:Bombardiaceae,g:Ramophialophora,s:Ramophialophora_humicola	0	0	0	0	0	0	0	0	0	0	0	0	0	0	0	0	0	0	0	0	0	0	1	1	0	0	0	0	1	0	0	1	0	0	0	0	0	3	0	0	1	0
Fungi	Ascomycota	Sordariomycetes	Sordariales	Chaetomiaceae	Chaetomium	Chaetomium strumarium	d:Fungi,p:Ascomycota,c:Sordariomycetes,o:Sordariales,f:Chaetomiaceae,g:Chaetomium,s:Chaetomium_strumarium	0	0	0	0	0	0	0	0	0	0	0	0	0	0	0	0	0	0	0	0	0	0	0	0	0	0	0	0	0	0	0	0	0	0	0	0	0	0	0	0	0	0
Fungi	Ascomycota	Sordariomycetes	Sordariales	Chaetomiaceae	Chaetomium	Chaetomium uniapiculatum	d:Fungi,p:Ascomycota,c:Sordariomycetes,o:Sordariales,f:Chaetomiaceae,g:Chaetomium,s:Chaetomium_uniapiculatum	0	0	0	0	0	0	0	0	0	0	0	0	0	0	0	0	0	0	0	0	0	0	0	0	0	0	0	0	0	0	0	0	0	0	0	0	0	0	0	0	0	0
Fungi	Ascomycota	Sordariomycetes	Sordariales	Chaetomiaceae	Chaetomium		d:Fungi,p:Ascomycota,c:Sordariomycetes,o:Sordariales,f:Chaetomiaceae,g:Chaetomium	0	0	0	0	0	0	0	0	0	0	0	0	0	0	0	0	0	0	0	0	0	0	1	2	0	1	0	0	1	0	1	0	0	0	0	0	0	0	1	0	2	0
Fungi	Ascomycota	Sordariomycetes	Sordariales	Chaetomiaceae	Humicola	Humicola fuscoatra	d:Fungi,p:Ascomycota,c:Sordariomycetes,o:Sordariales,f:Chaetomiaceae,g:Humicola,s:Humicola_fuscoatra	0	0	0	0	0	0	0	0	0	0	0	0	0	0	0	0	0	0	0	0	0	0	0	0	0	0	0	0	0	0	0	0	0	0	0	0	0	0	0	0	0	0
Fungi	Ascomycota	Sordariomycetes	Sordariales	Chaetomiaceae	Humicola	Humicola phialophoroides	d:Fungi,p:Ascomycota,c:Sordariomycetes,o:Sordariales,f:Chaetomiaceae,g:Humicola,s:Humicola_phialophoroides	0	0	0	0	0	0	0	0	0	0	0	0	0	0	0	0	0	0	0	0	0	0	0	0	0	0	0	0	0	0	0	0	0	0	0	0	0	0	0	0	0	0
Fungi	Ascomycota	Sordariomycetes	Sordariales	Chaetomiaceae	Humicola		d:Fungi,p:Ascomycota,c:Sordariomycetes,o:Sordariales,f:Chaetomiaceae,g:Humicola	0	0	0	0	0	0	0	0	0	0	0	0	0	0	0	0	0	0	0	0	0	0	0	0	1	0	1	0	1	2	1	0	1	1	1	0	1	0	2	3	3	2
Fungi	Ascomycota	Sordariomycetes	Sordariales	Chaetomiaceae	Staphylotrichum	Staphylotrichum coccosporum	d:Fungi,p:Ascomycota,c:Sordariomycetes,o:Sordariales,f:Chaetomiaceae,g:Staphylotrichum,s:Staphylotrichum_coccosporum	0	0	0	0	0	0	0	0	0	0	0	0	0	0	0	0	0	0	0	0	0	0	0	0	0	0	0	0	0	0	0	0	0	0	0	0	0	0	0	0	0	0
Fungi	Ascomycota	Sordariomycetes	Sordariales	Chaetomiaceae	Staphylotrichum		d:Fungi,p:Ascomycota,c:Sordariomycetes,o:Sordariales,f:Chaetomiaceae,g:Staphylotrichum	0	0	0	0	0	0	0	0	0	0	0	0	0	0	0	0	0	0	0	0	0	0	0	0	0	0	0	0	0	0	0	0	0	0	0	0	0	0	0	0	0	0
Fungi	Ascomycota	Sordariomycetes	Sordariales	Chaetomiaceae	Thermothelomyces	Thermothelomyces thermophilus	d:Fungi,p:Ascomycota,c:Sordariomycetes,o:Sordariales,f:Chaetomiaceae,g:Thermothelomyces,s:Thermothelomyces_thermophilus	0	0	0	0	0	0	0	0	0	0	0	0	0	0	0	0	0	0	0	0	0	0	0	0	0	0	0	0	0	0	0	0	0	0	0	0	0	0	0	0	0	0
Fungi	Ascomycota	Sordariomycetes	Sordariales	Chaetomiaceae	nan		d:Fungi,p:Ascomycota,c:Sordariomycetes,o:Sordariales,f:Chaetomiaceae	0	0	0	0	0	0	0	0	0	0	0	0	0	0	0	0	0	0	0	0	0	0	0	0	0	0	2	0	3	0	0	1	2	66	1	5	0	1	0	0	38	0
Fungi	Ascomycota	Sordariomycetes	Sordariales	Lasiosphaeriaceae	nan		d:Fungi,p:Ascomycota,c:Sordariomycetes,o:Sordariales,f:Lasiosphaeriaceae	0	0	0	0	0	0	0	0	0	0	0	0	0	0	0	0	0	0	0	0	0	0	0	0	0	0	0	0	0	0	0	0	0	0	0	0	0	0	0	0	0	0
Fungi	Ascomycota	Sordariomycetes	Sordariales	Neoschizotheciaceae	Apodus	Apodus deciduus	d:Fungi,p:Ascomycota,c:Sordariomycetes,o:Sordariales,f:Neoschizotheciaceae,g:Apodus,s:Apodus_deciduus	0	0	0	0	0	0	0	0	0	0	0	0	0	0	0	0	0	0	0	0	0	0	0	0	0	1	0	0	1	1	2	0	1	2	0	1	1	0	1	0	1	1
Fungi	Ascomycota	Sordariomycetes	Sordariales	Podosporaceae	Podospora	Podospora jamaicensis	d:Fungi,p:Ascomycota,c:Sordariomycetes,o:Sordariales,f:Podosporaceae,g:Podospora,s:Podospora_jamaicensis	0	0	0	0	0	0	0	0	0	0	0	0	0	0	0	0	0	0	0	0	0	0	0	0	0	0	0	0	0	0	0	0	0	0	0	0	0	0	0	0	0	0
Fungi	Ascomycota	Sordariomycetes	Sordariales	Sordariaceae	Neurospora		d:Fungi,p:Ascomycota,c:Sordariomycetes,o:Sordariales,f:Sordariaceae,g:Neurospora	0	0	0	0	0	0	0	0	0	0	0	0	0	0	0	0	0	0	0	0	0	0	0	0	0	0	0	0	0	0	0	0	0	0	0	0	0	0	0	0	0	0
Fungi	Ascomycota	Sordariomycetes	Sordariales	Sordariaceae	Sordaria		d:Fungi,p:Ascomycota,c:Sordariomycetes,o:Sordariales,f:Sordariaceae,g:Sordaria	0	0	0	0	0	0	0	0	0	0	0	0	0	0	0	0	0	0	0	0	0	0	0	0	0	0	0	0	0	0	0	0	0	0	0	0	0	0	0	0	0	0
Fungi	Ascomycota	Sordariomycetes	Sordariales	Sordariaceae	nan		d:Fungi,p:Ascomycota,c:Sordariomycetes,o:Sordariales,f:Sordariaceae	0	0	0	0	0	0	0	0	0	0	0	0	0	0	0	0	0	0	0	0	0	0	0	0	0	0	0	0	0	0	0	0	0	0	41	3	0	0	0	0	0	0
Fungi	Ascomycota	Sordariomycetes	Sordariales		nan		d:Fungi,p:Ascomycota,c:Sordariomycetes,o:Sordariales	0	0	0	0	0	0	0	0	0	0	0	0	1	0	385	0	0	0	0	0	1157	0	15	609	519	210	81	28	36174	63	3	2	16	2129	1699	9982	15	1428	135	10798	5	26
Fungi	Ascomycota	Sordariomycetes	Togniniales	Togniniaceae	Phaeoacremonium	Phaeoacremonium venezuelense	d:Fungi,p:Ascomycota,c:Sordariomycetes,o:Togniniales,f:Togniniaceae,g:Phaeoacremonium,s:Phaeoacremonium_venezuelense	0	0	0	0	0	0	0	0	0	0	0	0	0	0	0	0	0	0	0	0	0	0	0	0	0	0	0	0	0	0	0	0	0	0	0	0	0	0	0	0	0	0
Fungi	Ascomycota	Sordariomycetes	Togniniales	Togniniaceae	Phaeoacremonium		d:Fungi,p:Ascomycota,c:Sordariomycetes,o:Togniniales,f:Togniniaceae,g:Phaeoacremonium	0	0	0	0	0	0	0	0	0	0	0	0	0	0	0	0	0	0	0	0	0	0	0	0	0	0	0	0	0	0	0	0	0	1	0	0	0	0	0	0	0	0
Fungi	Ascomycota	Sordariomycetes	Xylariales	Diatrypaceae	Allocryptovalsa		d:Fungi,p:Ascomycota,c:Sordariomycetes,o:Xylariales,f:Diatrypaceae,g:Allocryptovalsa	0	0	0	0	0	0	0	0	0	0	0	0	0	0	0	0	0	0	0	0	0	0	0	0	0	0	0	0	0	0	0	0	0	0	0	0	0	0	18	0	0	0
Fungi	Ascomycota	Sordariomycetes	Xylariales	Diatrypaceae	Eutypella		d:Fungi,p:Ascomycota,c:Sordariomycetes,o:Xylariales,f:Diatrypaceae,g:Eutypella	0	0	0	0	0	0	0	0	0	0	0	0	0	0	0	0	0	0	0	0	0	0	0	0	1	0	0	0	0	0	0	0	0	48	0	12	0	0	0	0	0	0
Fungi	Ascomycota	Sordariomycetes	Xylariales	Diatrypaceae	Monosporascus		d:Fungi,p:Ascomycota,c:Sordariomycetes,o:Xylariales,f:Diatrypaceae,g:Monosporascus	0	0	0	0	0	0	0	0	0	0	0	0	0	0	0	0	0	0	0	0	0	0	0	0	0	0	0	0	0	0	0	0	0	0	0	0	0	0	0	0	0	0
Fungi	Ascomycota	Sordariomycetes	Xylariales	Diatrypaceae	Peroneutypa	Peroneutypa leucaenae	d:Fungi,p:Ascomycota,c:Sordariomycetes,o:Xylariales,f:Diatrypaceae,g:Peroneutypa,s:Peroneutypa_leucaenae	0	0	0	0	0	0	0	0	0	0	0	0	0	0	0	0	0	0	0	0	0	0	0	0	0	0	0	0	0	0	0	0	0	0	0	5	0	0	0	0	0	0
Fungi	Ascomycota	Sordariomycetes	Xylariales	Diatrypaceae	Peroneutypa	Peroneutypa rubiformis	d:Fungi,p:Ascomycota,c:Sordariomycetes,o:Xylariales,f:Diatrypaceae,g:Peroneutypa,s:Peroneutypa_rubiformis	0	0	0	0	0	0	0	0	0	0	0	0	0	0	0	0	0	0	0	0	0	0	0	0	0	0	0	0	0	0	0	0	0	0	0	0	0	0	0	0	0	0
Fungi	Ascomycota	Sordariomycetes	Xylariales	Diatrypaceae	Peroneutypa	Peroneutypa scoparia	d:Fungi,p:Ascomycota,c:Sordariomycetes,o:Xylariales,f:Diatrypaceae,g:Peroneutypa,s:Peroneutypa_scoparia	0	0	0	0	0	0	0	0	0	0	0	0	0	0	0	0	0	0	0	0	0	0	0	0	0	0	0	0	0	0	0	0	0	0	0	0	0	0	0	0	0	0
Fungi	Ascomycota	Sordariomycetes	Xylariales	Diatrypaceae	Peroneutypa		d:Fungi,p:Ascomycota,c:Sordariomycetes,o:Xylariales,f:Diatrypaceae,g:Peroneutypa	0	0	0	0	0	0	0	0	0	0	0	0	0	0	0	0	0	0	0	0	0	0	0	0	0	0	0	0	0	0	0	0	0	0	0	0	0	0	0	0	0	0
Fungi	Ascomycota	Sordariomycetes	Xylariales	Diatrypaceae	nan		d:Fungi,p:Ascomycota,c:Sordariomycetes,o:Xylariales,f:Diatrypaceae	0	0	0	0	0	0	0	0	0	0	0	0	0	0	0	0	0	0	0	0	0	0	0	0	0	0	0	0	0	0	0	0	0	58	0	0	0	21	0	3	0	0
Fungi	Ascomycota	Sordariomycetes	Xylariales	Graphostromataceae	Biscogniauxia		d:Fungi,p:Ascomycota,c:Sordariomycetes,o:Xylariales,f:Graphostromataceae,g:Biscogniauxia	0	0	0	0	0	0	0	0	0	0	0	0	0	0	0	0	0	0	0	0	0	0	0	0	0	0	0	0	0	0	0	0	0	0	0	0	0	0	0	0	0	0
Fungi	Ascomycota	Sordariomycetes	Xylariales	Hansfordiaceae	Hansfordia	Hansfordia pruni	d:Fungi,p:Ascomycota,c:Sordariomycetes,o:Xylariales,f:Hansfordiaceae,g:Hansfordia,s:Hansfordia_pruni	0	0	0	0	0	0	0	0	0	0	0	0	0	0	0	0	0	0	0	0	0	0	0	0	0	0	0	0	0	0	0	0	0	0	0	0	0	0	0	0	0	15
Fungi	Ascomycota	Sordariomycetes	Xylariales	Hansfordiaceae	Hansfordia		d:Fungi,p:Ascomycota,c:Sordariomycetes,o:Xylariales,f:Hansfordiaceae,g:Hansfordia	0	0	0	0	0	0	0	0	0	0	0	0	0	0	0	0	0	0	0	0	0	0	0	0	0	0	0	0	0	0	0	0	0	0	0	0	0	0	0	0	0	0
Fungi	Ascomycota	Sordariomycetes	Xylariales	Hypoxylaceae	Annulohypoxylon	Annulohypoxylon nitens	d:Fungi,p:Ascomycota,c:Sordariomycetes,o:Xylariales,f:Hypoxylaceae,g:Annulohypoxylon,s:Annulohypoxylon_nitens	0	0	0	0	0	0	0	0	0	0	0	0	0	0	0	0	0	0	0	0	0	0	0	0	0	0	0	0	0	0	0	0	0	0	0	0	0	0	0	0	0	8
Fungi	Ascomycota	Sordariomycetes	Xylariales	Hypoxylaceae	Daldinia		d:Fungi,p:Ascomycota,c:Sordariomycetes,o:Xylariales,f:Hypoxylaceae,g:Daldinia	0	0	0	0	0	0	0	0	0	0	0	0	0	0	0	0	0	0	0	0	0	0	0	0	0	0	0	0	0	0	0	0	0	45	59	0	0	30	0	0	71	24
Fungi	Ascomycota	Sordariomycetes	Xylariales	Hypoxylaceae	Hypomontagnella	Hypomontagnella spongiphila	d:Fungi,p:Ascomycota,c:Sordariomycetes,o:Xylariales,f:Hypoxylaceae,g:Hypomontagnella,s:Hypomontagnella_spongiphila	0	0	0	0	0	0	0	0	0	0	0	0	0	0	0	0	0	0	0	0	0	0	0	0	0	0	0	0	0	0	0	0	0	0	18	0	0	0	18	0	0	0
Fungi	Ascomycota	Sordariomycetes	Xylariales	Hypoxylaceae	Hypomontagnella		d:Fungi,p:Ascomycota,c:Sordariomycetes,o:Xylariales,f:Hypoxylaceae,g:Hypomontagnella	0	0	0	0	0	0	0	0	0	0	0	0	0	0	0	0	0	0	0	0	0	0	0	0	0	0	0	0	0	0	0	0	0	0	0	0	0	0	0	0	0	0
Fungi	Ascomycota	Sordariomycetes	Xylariales	Hypoxylaceae	Hypoxylon	Hypoxylon investiens	d:Fungi,p:Ascomycota,c:Sordariomycetes,o:Xylariales,f:Hypoxylaceae,g:Hypoxylon,s:Hypoxylon_investiens	0	0	0	0	0	0	0	0	0	0	0	0	0	0	0	0	0	0	0	0	0	0	0	0	0	0	0	0	0	0	0	0	0	0	0	0	0	0	0	0	0	0
Fungi	Ascomycota	Sordariomycetes	Xylariales	Hypoxylaceae	Hypoxylon	Hypoxylon ochraceum	d:Fungi,p:Ascomycota,c:Sordariomycetes,o:Xylariales,f:Hypoxylaceae,g:Hypoxylon,s:Hypoxylon_ochraceum	0	0	0	0	0	0	0	0	0	0	0	0	0	0	0	0	0	0	0	0	0	0	0	0	0	0	0	0	0	0	0	0	0	0	0	0	0	0	0	0	0	0
Fungi	Ascomycota	Sordariomycetes	Xylariales	Hypoxylaceae	Hypoxylon	Hypoxylon polyporus	d:Fungi,p:Ascomycota,c:Sordariomycetes,o:Xylariales,f:Hypoxylaceae,g:Hypoxylon,s:Hypoxylon_polyporus	0	0	0	0	0	0	0	0	0	0	0	0	0	0	0	0	0	0	0	0	0	0	0	0	0	0	0	0	0	0	0	0	0	0	0	0	0	0	0	0	0	0
Fungi	Ascomycota	Sordariomycetes	Xylariales	Hypoxylaceae	Hypoxylon		d:Fungi,p:Ascomycota,c:Sordariomycetes,o:Xylariales,f:Hypoxylaceae,g:Hypoxylon	0	0	0	0	0	0	0	0	0	0	0	0	0	0	0	0	0	0	0	0	0	0	0	0	0	0	0	0	0	0	0	0	0	0	0	0	0	0	30	0	0	0
Fungi	Ascomycota	Sordariomycetes	Xylariales	Hypoxylaceae	nan		d:Fungi,p:Ascomycota,c:Sordariomycetes,o:Xylariales,f:Hypoxylaceae	0	0	0	0	0	0	0	0	0	0	0	0	0	0	0	0	0	0	0	0	0	0	0	0	0	0	0	0	0	0	0	0	0	49	1	8	0	0	0	0	0	0
Fungi	Ascomycota	Sordariomycetes	Xylariales	Lopadostomataceae	Whalleya	Whalleya microplaca	d:Fungi,p:Ascomycota,c:Sordariomycetes,o:Xylariales,f:Lopadostomataceae,g:Whalleya,s:Whalleya_microplaca	0	0	0	0	0	0	0	0	0	0	0	0	0	0	0	0	0	0	0	0	0	0	0	0	0	0	0	0	0	0	0	0	0	0	0	0	0	0	0	0	0	13
Fungi	Ascomycota	Sordariomycetes	Xylariales	Lopadostomataceae	nan		d:Fungi,p:Ascomycota,c:Sordariomycetes,o:Xylariales,f:Lopadostomataceae	0	0	0	0	0	0	0	0	0	0	0	0	0	0	0	0	0	0	0	0	0	0	0	0	0	0	0	0	0	0	0	0	0	0	0	0	0	0	13	0	0	0
Fungi	Ascomycota	Sordariomycetes	Xylariales	Microdochiaceae	Microdochium		d:Fungi,p:Ascomycota,c:Sordariomycetes,o:Xylariales,f:Microdochiaceae,g:Microdochium	0	0	0	0	0	0	0	0	0	0	0	0	0	0	0	0	0	0	0	0	0	0	0	0	0	0	0	0	0	0	0	0	0	0	0	0	0	0	0	0	0	0
Fungi	Ascomycota	Sordariomycetes	Xylariales	Xylariaceae	Anthostomella	Anthostomella lamiacearum	d:Fungi,p:Ascomycota,c:Sordariomycetes,o:Xylariales,f:Xylariaceae,g:Anthostomella,s:Anthostomella_lamiacearum	0	0	0	0	0	0	0	0	0	0	0	0	0	0	0	0	0	0	0	0	0	0	0	0	0	0	0	0	0	0	0	0	0	0	0	0	0	0	16	0	0	0
Fungi	Ascomycota	Sordariomycetes	Xylariales	Xylariaceae	Anthostomella		d:Fungi,p:Ascomycota,c:Sordariomycetes,o:Xylariales,f:Xylariaceae,g:Anthostomella	0	0	0	0	0	0	0	0	0	0	0	0	0	0	0	0	0	0	0	0	0	0	0	0	0	0	0	0	0	0	0	0	0	0	0	0	0	0	0	0	0	0
Fungi	Ascomycota	Sordariomycetes	Xylariales	Xylariaceae	Ascotricha	Ascotricha guamensis	d:Fungi,p:Ascomycota,c:Sordariomycetes,o:Xylariales,f:Xylariaceae,g:Ascotricha,s:Ascotricha_guamensis	0	0	0	0	0	0	0	0	0	0	0	0	0	0	0	0	0	0	0	0	0	0	0	0	0	0	0	0	0	0	0	0	0	0	0	0	0	0	0	0	0	0
Fungi	Ascomycota	Sordariomycetes	Xylariales	Xylariaceae	Camporesia	Camporesia sambuci	d:Fungi,p:Ascomycota,c:Sordariomycetes,o:Xylariales,f:Xylariaceae,g:Camporesia,s:Camporesia_sambuci	0	0	0	0	0	0	0	0	0	0	0	0	0	0	0	0	0	0	0	0	0	0	0	0	0	0	0	0	0	0	0	0	0	0	0	0	0	0	0	0	0	0
Fungi	Ascomycota	Sordariomycetes	Xylariales	Xylariaceae	Halorosellinia	Halorosellinia krabiensis	d:Fungi,p:Ascomycota,c:Sordariomycetes,o:Xylariales,f:Xylariaceae,g:Halorosellinia,s:Halorosellinia_krabiensis	0	0	0	0	0	0	0	0	0	0	12	0	0	0	0	0	0	0	0	0	0	0	1	0	0	0	0	0	6	0	0	0	0	39	19	7	0	16	24	29	15	13
Fungi	Ascomycota	Sordariomycetes	Xylariales	Xylariaceae	Rosellinia		d:Fungi,p:Ascomycota,c:Sordariomycetes,o:Xylariales,f:Xylariaceae,g:Rosellinia	0	0	0	0	0	0	0	0	0	0	0	0	0	0	0	0	0	0	0	0	0	0	0	0	0	0	0	0	0	0	0	0	0	0	0	8	0	0	0	0	0	0
Fungi	Ascomycota	Sordariomycetes	Xylariales	Xylariaceae	Virgaria		d:Fungi,p:Ascomycota,c:Sordariomycetes,o:Xylariales,f:Xylariaceae,g:Virgaria	0	0	0	0	0	0	0	0	0	0	0	0	0	0	0	0	0	0	0	0	0	0	0	0	0	0	0	0	0	0	0	0	0	0	0	0	0	0	0	0	0	0
Fungi	Ascomycota	Sordariomycetes	Xylariales	Xylariaceae	Xylaria		d:Fungi,p:Ascomycota,c:Sordariomycetes,o:Xylariales,f:Xylariaceae,g:Xylaria	0	0	0	0	0	0	0	0	0	0	0	0	0	0	0	0	0	0	0	0	0	0	0	0	0	0	0	0	0	0	0	0	0	35	18	0	0	229	0	0	0	3
Fungi	Ascomycota	Sordariomycetes	Xylariales	Xylariaceae	nan		d:Fungi,p:Ascomycota,c:Sordariomycetes,o:Xylariales,f:Xylariaceae	0	0	0	0	0	0	0	0	0	0	0	0	0	0	0	0	0	0	0	0	0	0	0	0	0	0	0	0	13	0	0	1	0	27	0	48	0	174	76	0	0	129
Fungi	Ascomycota	Sordariomycetes	Xylariales		nan		d:Fungi,p:Ascomycota,c:Sordariomycetes,o:Xylariales	0	0	0	0	16	0	0	0	0	0	0	0	0	0	0	0	0	0	0	0	0	0	0	0	0	1	0	0	10	4	0	0	0	830	76	0	0	53	115	32	13	17
Fungi	Ascomycota	Sordariomycetes			nan		d:Fungi,p:Ascomycota,c:Sordariomycetes	0	182	181	64	0	0	3	118	0	0	0	3852	813	947	1094	5640	4	0	127	3	12675	7441	12	31	40	37	42	265	32	449	122	50	7	294	298	131	2	279	368	184	296	257
Fungi	Ascomycota	Taphrinomycetes	Taphrinales	Taphrinaceae	Taphrina		d:Fungi,p:Ascomycota,c:Taphrinomycetes,o:Taphrinales,f:Taphrinaceae,g:Taphrina	0	0	0	0	0	0	0	0	0	0	0	0	0	0	0	0	0	0	0	0	0	0	0	0	0	0	0	0	0	0	0	0	0	0	0	0	0	0	0	0	0	0
Fungi	Ascomycota				nan		d:Fungi,p:Ascomycota	620	18	2269	484	445	93	319	571	33	48	184	2094	4600	230	1861	2243	1291	33	165	205	2613	461	45372	32633	28051	18868	19721	19909	2499	16458	27282	23559	18649	7773	8956	8039	71712	20117	29092	5307	3614	2299
Fungi	Basidiobolomycota	Basidiobolomycetes	Basidiobolales	Basidiobolaceae	Basidiobolus		d:Fungi,p:Basidiobolomycota,c:Basidiobolomycetes,o:Basidiobolales,f:Basidiobolaceae,g:Basidiobolus	0	0	0	0	0	0	0	0	0	0	0	0	0	0	0	0	0	0	0	0	0	0	0	0	0	0	0	0	0	0	0	0	0	0	0	0	0	0	0	0	0	0
Fungi	Basidiobolomycota	Basidiobolomycetes	Basidiobolales		nan		d:Fungi,p:Basidiobolomycota,c:Basidiobolomycetes,o:Basidiobolales	0	0	0	0	0	0	0	0	0	0	0	10956	4430	311	258	4507	1	0	0	0	7667	10403	0	0	0	0	0	0	0	0	0	0	0	0	0	0	0	0	0	0	0	0
Fungi	Basidiomycota	Agaricomycetes	Agaricales	Agaricaceae	Agaricus	Agaricus bresadolanus	d:Fungi,p:Basidiomycota,c:Agaricomycetes,o:Agaricales,f:Agaricaceae,g:Agaricus,s:Agaricus_bresadolanus	0	0	0	0	0	0	0	0	0	0	0	0	0	0	0	0	0	0	0	0	0	0	0	0	0	0	0	0	0	0	0	0	0	0	0	0	0	0	0	0	0	0
Fungi	Basidiomycota	Agaricomycetes	Agaricales	Agaricaceae	Agaricus	Agaricus pakistanicus	d:Fungi,p:Basidiomycota,c:Agaricomycetes,o:Agaricales,f:Agaricaceae,g:Agaricus,s:Agaricus_pakistanicus	0	0	0	0	0	0	0	0	0	0	0	0	0	0	0	0	0	0	0	0	0	0	0	0	0	0	0	0	0	0	0	0	0	0	0	0	0	0	0	0	0	0
Fungi	Basidiomycota	Agaricomycetes	Agaricales	Agaricaceae	Agaricus	Agaricus purpureosquamulosus	d:Fungi,p:Basidiomycota,c:Agaricomycetes,o:Agaricales,f:Agaricaceae,g:Agaricus,s:Agaricus_purpureosquamulosus	0	0	0	0	0	0	0	0	0	0	0	0	0	0	0	0	0	0	0	0	0	0	0	0	0	0	0	0	0	0	0	0	0	0	0	0	0	0	0	0	0	0
Fungi	Basidiomycota	Agaricomycetes	Agaricales	Agaricaceae	Agaricus		d:Fungi,p:Basidiomycota,c:Agaricomycetes,o:Agaricales,f:Agaricaceae,g:Agaricus	0	0	0	0	0	0	0	0	0	0	0	0	0	0	0	0	0	0	0	0	0	0	0	0	0	0	0	0	0	0	0	0	0	0	0	0	0	0	0	0	0	0
Fungi	Basidiomycota	Agaricomycetes	Agaricales	Agaricaceae	Chlorophyllum		d:Fungi,p:Basidiomycota,c:Agaricomycetes,o:Agaricales,f:Agaricaceae,g:Chlorophyllum	0	0	0	0	0	0	0	0	0	0	0	0	0	0	0	0	0	0	0	0	0	0	0	0	0	0	0	0	0	0	0	0	0	0	0	0	0	0	0	0	0	0
Fungi	Basidiomycota	Agaricomycetes	Agaricales	Agaricaceae	Leucoagaricus		d:Fungi,p:Basidiomycota,c:Agaricomycetes,o:Agaricales,f:Agaricaceae,g:Leucoagaricus	0	0	0	0	0	0	0	0	0	0	0	0	0	0	0	0	0	0	0	0	0	0	0	0	0	0	0	0	0	0	0	0	0	0	0	0	0	0	0	0	0	0
Fungi	Basidiomycota	Agaricomycetes	Agaricales	Agaricaceae	Leucocoprinus		d:Fungi,p:Basidiomycota,c:Agaricomycetes,o:Agaricales,f:Agaricaceae,g:Leucocoprinus	0	0	0	0	0	0	0	0	0	0	0	0	0	0	0	0	0	0	0	0	0	0	0	0	0	0	0	0	0	0	0	0	0	0	0	0	0	0	0	0	0	0
Fungi	Basidiomycota	Agaricomycetes	Agaricales	Agaricaceae	Micropsalliota	Micropsalliota albofelina	d:Fungi,p:Basidiomycota,c:Agaricomycetes,o:Agaricales,f:Agaricaceae,g:Micropsalliota,s:Micropsalliota_albofelina	0	0	0	0	0	0	0	0	0	0	0	0	0	0	0	0	0	0	0	0	0	0	0	0	0	0	0	0	0	0	0	0	0	0	13	0	0	0	0	0	0	0
Fungi	Basidiomycota	Agaricomycetes	Agaricales	Agaricaceae	Micropsalliota	Micropsalliota globocystis	d:Fungi,p:Basidiomycota,c:Agaricomycetes,o:Agaricales,f:Agaricaceae,g:Micropsalliota,s:Micropsalliota_globocystis	0	0	0	0	0	0	0	0	0	0	0	0	0	0	0	0	0	0	0	0	0	0	0	0	0	0	0	0	0	0	0	0	0	0	8	0	0	36	0	0	0	0
Fungi	Basidiomycota	Agaricomycetes	Agaricales	Agaricaceae	Tulostoma		d:Fungi,p:Basidiomycota,c:Agaricomycetes,o:Agaricales,f:Agaricaceae,g:Tulostoma	0	0	0	0	0	0	0	0	0	0	0	0	0	0	0	0	0	0	0	0	0	0	0	0	0	0	0	0	0	0	0	0	0	0	0	0	0	0	0	0	0	0
Fungi	Basidiomycota	Agaricomycetes	Agaricales	Agaricaceae	nan		d:Fungi,p:Basidiomycota,c:Agaricomycetes,o:Agaricales,f:Agaricaceae	0	0	0	0	0	0	0	0	0	0	0	0	0	0	0	0	0	0	0	0	0	0	0	0	0	0	0	0	0	0	0	0	0	0	0	0	0	0	0	0	0	0
Fungi	Basidiomycota	Agaricomycetes	Agaricales	Clavariaceae	nan		d:Fungi,p:Basidiomycota,c:Agaricomycetes,o:Agaricales,f:Clavariaceae	0	0	0	0	0	0	0	0	0	0	0	74	251	0	0	53	0	0	0	0	0	0	0	0	0	0	0	0	0	0	0	0	0	0	0	0	0	0	0	0	0	0
Fungi	Basidiomycota	Agaricomycetes	Agaricales	Crepidotaceae	nan		d:Fungi,p:Basidiomycota,c:Agaricomycetes,o:Agaricales,f:Crepidotaceae	0	0	0	0	0	0	0	0	0	0	0	0	0	0	0	0	0	0	0	0	0	0	0	0	0	0	0	0	0	0	0	0	0	0	0	0	0	0	0	0	0	0
Fungi	Basidiomycota	Agaricomycetes	Agaricales	Cyphellaceae	nan		d:Fungi,p:Basidiomycota,c:Agaricomycetes,o:Agaricales,f:Cyphellaceae	0	0	0	0	0	0	0	0	0	0	0	0	0	0	0	0	0	0	0	0	0	0	0	0	0	0	0	0	0	0	0	0	0	0	0	0	0	0	0	0	0	0
Fungi	Basidiomycota	Agaricomycetes	Agaricales	Entolomataceae	Clitopilus	Clitopilus hobsonii	d:Fungi,p:Basidiomycota,c:Agaricomycetes,o:Agaricales,f:Entolomataceae,g:Clitopilus,s:Clitopilus_hobsonii	0	0	0	0	0	0	0	0	0	0	0	0	0	0	0	0	0	0	0	0	0	0	0	0	0	0	0	0	0	0	0	0	0	0	0	0	0	0	0	0	0	0
Fungi	Basidiomycota	Agaricomycetes	Agaricales	Entolomataceae	Clitopilus		d:Fungi,p:Basidiomycota,c:Agaricomycetes,o:Agaricales,f:Entolomataceae,g:Clitopilus	0	0	0	0	0	0	0	0	0	0	0	0	0	0	0	0	0	0	0	0	0	0	0	0	0	0	0	0	0	0	0	0	0	0	0	0	0	0	0	0	0	0
Fungi	Basidiomycota	Agaricomycetes	Agaricales	Hymenogastraceae	Gymnopilus	Gymnopilus ochraceus	d:Fungi,p:Basidiomycota,c:Agaricomycetes,o:Agaricales,f:Hymenogastraceae,g:Gymnopilus,s:Gymnopilus_ochraceus	0	0	0	0	0	0	0	0	0	0	0	0	0	0	0	0	0	0	0	0	0	0	0	0	0	0	0	0	0	0	0	0	0	0	9	0	0	0	0	0	0	0
Fungi	Basidiomycota	Agaricomycetes	Agaricales	Inocybaceae	Inocybe		d:Fungi,p:Basidiomycota,c:Agaricomycetes,o:Agaricales,f:Inocybaceae,g:Inocybe	0	0	0	0	0	0	0	0	0	0	0	0	0	0	0	0	0	0	0	0	0	0	0	0	0	0	0	0	0	1	1	0	0	1	0	0	0	2	0	3	1	1
Fungi	Basidiomycota	Agaricomycetes	Agaricales	Inocybaceae	Inosperma		d:Fungi,p:Basidiomycota,c:Agaricomycetes,o:Agaricales,f:Inocybaceae,g:Inosperma	0	0	0	0	0	0	0	0	0	0	0	0	0	0	0	0	0	0	0	0	0	0	0	0	0	0	0	0	0	0	0	0	0	0	0	0	0	0	0	0	0	0
Fungi	Basidiomycota	Agaricomycetes	Agaricales	Lycoperdaceae	nan		d:Fungi,p:Basidiomycota,c:Agaricomycetes,o:Agaricales,f:Lycoperdaceae	0	0	0	0	0	0	0	0	0	0	0	0	0	0	0	0	0	0	0	0	0	0	0	0	0	0	0	0	0	0	0	0	0	0	0	0	0	0	0	0	0	0
Fungi	Basidiomycota	Agaricomycetes	Agaricales	Lyophyllaceae	Termitomyces		d:Fungi,p:Basidiomycota,c:Agaricomycetes,o:Agaricales,f:Lyophyllaceae,g:Termitomyces	0	0	0	0	0	0	0	0	0	0	0	0	0	0	0	0	0	0	0	0	0	0	0	0	0	0	0	0	0	0	0	0	0	0	0	0	0	0	0	0	0	0
Fungi	Basidiomycota	Agaricomycetes	Agaricales	Marasmiaceae	Chaetocalathus		d:Fungi,p:Basidiomycota,c:Agaricomycetes,o:Agaricales,f:Marasmiaceae,g:Chaetocalathus	0	0	0	0	0	0	0	0	0	0	0	0	0	0	0	0	0	0	0	0	0	0	0	0	0	0	0	0	0	0	0	0	0	0	0	0	0	0	0	0	0	0
Fungi	Basidiomycota	Agaricomycetes	Agaricales	Marasmiaceae	Marasmius	Marasmius suthepensis	d:Fungi,p:Basidiomycota,c:Agaricomycetes,o:Agaricales,f:Marasmiaceae,g:Marasmius,s:Marasmius_suthepensis	0	0	0	0	0	0	0	0	0	0	0	0	0	0	0	0	0	0	0	0	0	0	0	0	0	0	0	0	0	0	0	0	0	0	0	0	0	0	0	0	0	0
Fungi	Basidiomycota	Agaricomycetes	Agaricales	Marasmiaceae	nan		d:Fungi,p:Basidiomycota,c:Agaricomycetes,o:Agaricales,f:Marasmiaceae	0	0	0	0	0	0	0	0	0	0	0	0	0	0	0	0	0	0	0	0	0	0	0	0	0	0	0	0	0	0	0	0	0	25	0	0	0	0	0	0	0	10
Fungi	Basidiomycota	Agaricomycetes	Agaricales	Omphalotaceae	nan		d:Fungi,p:Basidiomycota,c:Agaricomycetes,o:Agaricales,f:Omphalotaceae	0	0	0	0	0	0	0	0	0	0	0	0	44	0	0	0	0	0	0	0	0	0	0	0	0	0	0	0	0	0	0	0	0	0	0	0	1	0	0	0	0	0
Fungi	Basidiomycota	Agaricomycetes	Agaricales	Physalacriaceae	Flammulina	Flammulina filiformis	d:Fungi,p:Basidiomycota,c:Agaricomycetes,o:Agaricales,f:Physalacriaceae,g:Flammulina,s:Flammulina_filiformis	0	0	0	0	0	0	0	0	0	0	0	0	0	0	0	0	0	0	0	0	0	0	0	0	0	0	0	0	0	0	0	0	0	0	0	0	0	0	6	0	0	0
Fungi	Basidiomycota	Agaricomycetes	Agaricales	Pleurotaceae	Pleurotus		d:Fungi,p:Basidiomycota,c:Agaricomycetes,o:Agaricales,f:Pleurotaceae,g:Pleurotus	0	0	0	0	0	0	0	0	0	0	0	0	0	0	0	0	0	0	0	0	0	0	0	0	0	0	0	0	0	0	0	0	0	0	0	0	0	0	0	0	17	0
Fungi	Basidiomycota	Agaricomycetes	Agaricales	Pleurotaceae	nan		d:Fungi,p:Basidiomycota,c:Agaricomycetes,o:Agaricales,f:Pleurotaceae	0	0	0	0	0	0	0	0	0	0	0	0	0	0	0	0	0	0	0	0	0	0	0	0	0	0	0	0	0	0	0	0	0	0	0	0	0	0	18	0	0	0
Fungi	Basidiomycota	Agaricomycetes	Agaricales	Pluteaceae	Pluteus	Pluteus longistriatus	d:Fungi,p:Basidiomycota,c:Agaricomycetes,o:Agaricales,f:Pluteaceae,g:Pluteus,s:Pluteus_longistriatus	0	0	0	0	0	0	0	0	0	0	0	0	0	0	0	0	0	0	0	0	0	0	0	0	0	0	0	0	0	0	0	0	0	0	0	0	0	0	0	0	0	0
Fungi	Basidiomycota	Agaricomycetes	Agaricales	Pluteaceae	Pluteus		d:Fungi,p:Basidiomycota,c:Agaricomycetes,o:Agaricales,f:Pluteaceae,g:Pluteus	0	0	0	0	0	0	0	0	0	0	0	0	0	0	0	0	0	0	0	0	0	0	0	0	0	0	0	0	0	0	0	0	0	0	0	0	0	0	0	0	0	12
Fungi	Basidiomycota	Agaricomycetes	Agaricales	Pluteaceae	Volvariella	Volvariella volvacea	d:Fungi,p:Basidiomycota,c:Agaricomycetes,o:Agaricales,f:Pluteaceae,g:Volvariella,s:Volvariella_volvacea	0	0	0	0	0	0	0	0	0	0	0	0	0	0	0	0	0	0	0	0	0	0	0	0	0	0	0	0	0	0	0	0	0	0	0	0	0	0	0	0	0	0
Fungi	Basidiomycota	Agaricomycetes	Agaricales	Psathyrellaceae	Candolleomyces		d:Fungi,p:Basidiomycota,c:Agaricomycetes,o:Agaricales,f:Psathyrellaceae,g:Candolleomyces	0	0	0	0	0	0	0	0	0	0	0	0	0	0	0	0	0	0	0	0	0	0	0	0	0	0	0	0	0	0	0	0	0	0	11	0	0	0	0	0	0	0
Fungi	Basidiomycota	Agaricomycetes	Agaricales	Psathyrellaceae	Coprinellus	Coprinellus alkalinus	d:Fungi,p:Basidiomycota,c:Agaricomycetes,o:Agaricales,f:Psathyrellaceae,g:Coprinellus,s:Coprinellus_alkalinus	0	0	0	0	0	0	0	0	0	0	0	0	0	0	0	0	0	0	0	0	0	0	0	0	0	0	0	0	0	0	0	0	0	10	0	0	0	0	0	0	0	0
Fungi	Basidiomycota	Agaricomycetes	Agaricales	Psathyrellaceae	Coprinellus	Coprinellus radians	d:Fungi,p:Basidiomycota,c:Agaricomycetes,o:Agaricales,f:Psathyrellaceae,g:Coprinellus,s:Coprinellus_radians	0	0	0	0	0	0	0	0	0	0	0	0	0	0	0	0	0	0	0	0	0	0	0	0	0	0	0	0	0	0	0	0	0	0	0	0	0	0	0	0	0	0
Fungi	Basidiomycota	Agaricomycetes	Agaricales	Psathyrellaceae	Coprinellus		d:Fungi,p:Basidiomycota,c:Agaricomycetes,o:Agaricales,f:Psathyrellaceae,g:Coprinellus	0	0	0	0	0	0	0	0	0	0	0	0	0	0	0	18	0	0	0	0	0	73	0	0	0	0	0	0	0	0	0	0	0	0	0	0	0	0	3	0	0	8
Fungi	Basidiomycota	Agaricomycetes	Agaricales	Psathyrellaceae	Coprinopsis	Coprinopsis afrocinerea	d:Fungi,p:Basidiomycota,c:Agaricomycetes,o:Agaricales,f:Psathyrellaceae,g:Coprinopsis,s:Coprinopsis_afrocinerea	0	0	0	0	0	0	0	0	0	0	0	0	0	0	0	0	0	0	0	0	0	0	0	0	0	0	0	0	0	0	0	0	0	0	0	0	0	65	0	0	0	0
Fungi	Basidiomycota	Agaricomycetes	Agaricales	Psathyrellaceae	Coprinopsis	Coprinopsis cinerea	d:Fungi,p:Basidiomycota,c:Agaricomycetes,o:Agaricales,f:Psathyrellaceae,g:Coprinopsis,s:Coprinopsis_cinerea	0	0	0	0	0	0	0	0	0	0	0	0	0	0	0	0	0	0	0	0	0	0	0	0	0	0	0	0	0	0	0	0	0	0	0	0	0	0	0	0	0	0
Fungi	Basidiomycota	Agaricomycetes	Agaricales	Psathyrellaceae	Coprinopsis		d:Fungi,p:Basidiomycota,c:Agaricomycetes,o:Agaricales,f:Psathyrellaceae,g:Coprinopsis	0	0	0	0	0	0	0	0	0	0	0	0	0	0	0	0	0	0	0	0	0	0	0	0	0	0	0	0	0	0	0	0	0	0	0	6	0	22	0	0	0	0
Fungi	Basidiomycota	Agaricomycetes	Agaricales	Psathyrellaceae	Parasola	Parasola auricoma	d:Fungi,p:Basidiomycota,c:Agaricomycetes,o:Agaricales,f:Psathyrellaceae,g:Parasola,s:Parasola_auricoma	0	0	0	0	0	0	0	0	0	0	0	0	0	0	0	0	0	0	0	0	0	0	0	0	0	0	0	0	0	0	0	0	0	0	0	0	0	0	0	0	0	0
Fungi	Basidiomycota	Agaricomycetes	Agaricales	Psathyrellaceae	Psathyrella		d:Fungi,p:Basidiomycota,c:Agaricomycetes,o:Agaricales,f:Psathyrellaceae,g:Psathyrella	0	0	0	0	12	0	0	0	0	0	0	0	0	0	0	0	0	0	0	0	0	0	1358	40	2	88	388	2743	4	4878	434	1287	14	94	42	67	1	142	334	101	11	5
Fungi	Basidiomycota	Agaricomycetes	Agaricales	Psathyrellaceae	nan		d:Fungi,p:Basidiomycota,c:Agaricomycetes,o:Agaricales,f:Psathyrellaceae	0	0	0	0	0	0	0	0	0	0	0	0	0	0	0	0	0	0	0	0	0	0	0	0	0	0	0	0	0	0	0	0	0	10	0	0	0	0	8	0	24	21
Fungi	Basidiomycota	Agaricomycetes	Agaricales	Pterulaceae	nan		d:Fungi,p:Basidiomycota,c:Agaricomycetes,o:Agaricales,f:Pterulaceae	0	0	0	0	0	0	0	0	0	0	0	0	0	0	0	0	0	0	0	0	0	0	0	0	0	0	0	0	0	0	0	0	0	0	0	0	0	0	0	0	0	0
Fungi	Basidiomycota	Agaricomycetes	Agaricales	Schizophyllaceae	Schizophyllum	Schizophyllum commune	d:Fungi,p:Basidiomycota,c:Agaricomycetes,o:Agaricales,f:Schizophyllaceae,g:Schizophyllum,s:Schizophyllum_commune	0	0	0	0	0	0	0	0	10	0	0	0	0	0	0	23	0	0	0	0	0	0	0	0	0	0	0	0	0	0	0	0	0	0	0	0	0	0	0	0	0	0
Fungi	Basidiomycota	Agaricomycetes	Agaricales	Schizophyllaceae	Schizophyllum		d:Fungi,p:Basidiomycota,c:Agaricomycetes,o:Agaricales,f:Schizophyllaceae,g:Schizophyllum	0	0	0	0	0	0	0	0	0	0	0	0	0	0	0	0	0	0	0	0	0	0	2	5	0	0	16	0	7	0	0	0	0	219	33	31	1	42	54	5	17	0
Fungi	Basidiomycota	Agaricomycetes	Agaricales	Strophariaceae	Deconica		d:Fungi,p:Basidiomycota,c:Agaricomycetes,o:Agaricales,f:Strophariaceae,g:Deconica	0	0	0	0	0	0	0	0	0	0	0	0	0	0	0	0	0	0	0	0	0	0	0	0	0	0	0	0	0	0	0	0	0	0	0	0	0	0	10	0	0	0
Fungi	Basidiomycota	Agaricomycetes	Agaricales	Strophariaceae	Hypholoma	Hypholoma subericaeum	d:Fungi,p:Basidiomycota,c:Agaricomycetes,o:Agaricales,f:Strophariaceae,g:Hypholoma,s:Hypholoma_subericaeum	0	0	0	0	0	0	0	0	0	0	0	0	0	0	0	0	0	0	0	0	0	0	0	0	0	0	0	0	0	0	0	0	0	0	0	0	0	0	0	0	0	0
Fungi	Basidiomycota	Agaricomycetes	Agaricales		nan		d:Fungi,p:Basidiomycota,c:Agaricomycetes,o:Agaricales	13	0	0	0	0	0	0	0	0	0	0	32	0	0	0	50	0	3	0	0	0	0	5	83	251	435	19	11	106	9	11	5	9	17	22	36	0	61	35	2589	86	38
Fungi	Basidiomycota	Agaricomycetes	Auriculariales	Auriculariaceae	Auricularia		d:Fungi,p:Basidiomycota,c:Agaricomycetes,o:Auriculariales,f:Auriculariaceae,g:Auricularia	0	0	0	0	0	0	0	0	0	0	0	0	0	0	0	0	0	0	0	0	0	0	0	0	0	0	0	0	0	0	0	0	0	79	0	0	0	0	0	0	46	8
Fungi	Basidiomycota	Agaricomycetes	Auriculariales	Auriculariaceae	Eichleriella		d:Fungi,p:Basidiomycota,c:Agaricomycetes,o:Auriculariales,f:Auriculariaceae,g:Eichleriella	0	0	0	0	0	0	0	0	0	0	0	0	0	0	0	0	0	0	0	0	0	0	0	0	0	0	0	0	19	0	0	0	0	0	8	7	2	0	19	0	20	0
Fungi	Basidiomycota	Agaricomycetes	Auriculariales	Auriculariaceae	nan		d:Fungi,p:Basidiomycota,c:Agaricomycetes,o:Auriculariales,f:Auriculariaceae	0	0	0	0	0	0	0	0	0	0	0	0	0	0	0	0	0	0	0	0	0	0	0	1	0	0	0	0	29	0	0	0	0	0	0	0	0	0	83	0	39	0
Fungi	Basidiomycota	Agaricomycetes	Auriculariales	Auriculariales fam Incertae sedis	Adustochaete	Adustochaete rava	d:Fungi,p:Basidiomycota,c:Agaricomycetes,o:Auriculariales,f:Auriculariales_fam_Incertae_sedis,g:Adustochaete,s:Adustochaete_rava	0	0	0	0	0	0	0	0	0	0	0	0	0	0	0	0	0	0	0	0	0	0	0	0	0	0	0	0	0	0	0	0	0	0	0	0	0	103	0	0	0	1
Fungi	Basidiomycota	Agaricomycetes	Auriculariales		nan		d:Fungi,p:Basidiomycota,c:Agaricomycetes,o:Auriculariales	0	0	0	0	0	0	0	0	0	0	0	0	0	0	0	0	0	0	0	0	0	0	0	0	0	0	0	0	0	0	0	0	0	0	0	0	0	0	0	0	0	0
Fungi	Basidiomycota	Agaricomycetes	Boletales	Boletales fam Incertae sedis	Buchwaldoboletus	Buchwaldoboletus xylophilus	d:Fungi,p:Basidiomycota,c:Agaricomycetes,o:Boletales,f:Boletales_fam_Incertae_sedis,g:Buchwaldoboletus,s:Buchwaldoboletus_xylophilus	0	0	0	0	0	0	0	0	0	0	0	0	0	0	0	0	0	0	0	0	0	0	0	0	0	0	0	0	0	0	0	0	0	0	0	0	0	0	0	0	0	0
Fungi	Basidiomycota	Agaricomycetes	Boletales	Coniophoraceae	Coniophora	Coniophora prasinoides	d:Fungi,p:Basidiomycota,c:Agaricomycetes,o:Boletales,f:Coniophoraceae,g:Coniophora,s:Coniophora_prasinoides	0	0	0	0	0	0	0	0	0	0	0	0	0	0	0	0	0	0	0	0	0	0	0	0	0	0	0	0	0	0	0	0	0	0	0	0	0	0	0	0	0	0
Fungi	Basidiomycota	Agaricomycetes	Boletales	Sclerodermataceae	Pisolithus		d:Fungi,p:Basidiomycota,c:Agaricomycetes,o:Boletales,f:Sclerodermataceae,g:Pisolithus	0	0	0	0	0	0	0	0	0	0	0	0	0	0	0	0	0	0	0	0	0	0	0	0	0	0	0	0	0	0	0	0	0	10	0	0	0	0	0	0	0	0
Fungi	Basidiomycota	Agaricomycetes	Boletales	Sclerodermataceae	Scleroderma	Scleroderma yunnanense	d:Fungi,p:Basidiomycota,c:Agaricomycetes,o:Boletales,f:Sclerodermataceae,g:Scleroderma,s:Scleroderma_yunnanense	0	0	0	0	0	0	0	0	0	0	0	0	0	0	0	0	0	0	0	0	0	0	0	0	0	0	0	0	0	0	0	0	0	0	0	0	0	0	0	0	0	0
Fungi	Basidiomycota	Agaricomycetes	Boletales	Sclerodermataceae	Scleroderma		d:Fungi,p:Basidiomycota,c:Agaricomycetes,o:Boletales,f:Sclerodermataceae,g:Scleroderma	0	0	0	0	0	0	0	0	0	0	0	0	0	0	0	0	0	0	0	0	0	0	0	0	0	0	0	0	0	0	0	0	0	0	0	0	0	0	0	0	0	0
Fungi	Basidiomycota	Agaricomycetes	Boletales	Serpulaceae	Serpula		d:Fungi,p:Basidiomycota,c:Agaricomycetes,o:Boletales,f:Serpulaceae,g:Serpula	0	0	0	0	0	0	0	0	0	0	0	0	0	0	0	0	0	0	0	0	0	0	0	0	0	0	0	0	0	0	0	0	0	1	14	0	0	0	7	0	0	0
Fungi	Basidiomycota	Agaricomycetes	Boletales	Serpulaceae	nan		d:Fungi,p:Basidiomycota,c:Agaricomycetes,o:Boletales,f:Serpulaceae	0	0	0	0	0	0	0	0	0	0	0	0	0	0	0	0	0	0	0	0	0	0	0	0	0	0	0	0	0	0	0	0	0	0	0	0	0	0	0	0	0	0
Fungi	Basidiomycota	Agaricomycetes	Boletales	Suillaceae	Suillus	Suillus granulatus	d:Fungi,p:Basidiomycota,c:Agaricomycetes,o:Boletales,f:Suillaceae,g:Suillus,s:Suillus_granulatus	0	0	0	0	0	0	0	0	0	0	0	0	0	0	0	0	0	0	0	0	0	0	0	0	0	0	0	0	0	0	0	0	0	0	0	0	0	19	0	0	0	0
Fungi	Basidiomycota	Agaricomycetes	Boletales		nan		d:Fungi,p:Basidiomycota,c:Agaricomycetes,o:Boletales	0	0	0	0	0	0	0	0	0	0	0	0	0	0	0	0	0	0	0	0	0	0	0	0	0	0	0	0	0	0	0	0	0	31	0	0	0	0	0	0	0	0
Fungi	Basidiomycota	Agaricomycetes	Cantharellales	Ceratobasidiaceae	nan		d:Fungi,p:Basidiomycota,c:Agaricomycetes,o:Cantharellales,f:Ceratobasidiaceae	0	0	0	0	0	0	0	0	0	0	0	0	0	0	0	0	0	0	0	0	0	0	0	0	0	0	0	0	0	0	0	0	0	0	0	0	0	19	0	0	0	0
Fungi	Basidiomycota	Agaricomycetes	Cantharellales		nan		d:Fungi,p:Basidiomycota,c:Agaricomycetes,o:Cantharellales	0	0	0	0	0	0	0	0	0	0	0	0	0	0	0	0	0	0	0	0	0	0	0	0	0	0	0	0	0	0	0	0	0	0	0	0	0	0	0	0	0	0
Fungi	Basidiomycota	Agaricomycetes	Corticiales	Corticiaceae	Limonomyces		d:Fungi,p:Basidiomycota,c:Agaricomycetes,o:Corticiales,f:Corticiaceae,g:Limonomyces	0	0	0	0	0	0	0	0	0	0	0	0	0	0	0	0	0	0	0	0	0	0	0	0	0	0	0	0	0	0	0	0	0	0	0	0	0	0	0	0	21	0
Fungi	Basidiomycota	Agaricomycetes	Gloeophyllales	Gloeophyllaceae	Gloeophyllum	Gloeophyllum trabeum	d:Fungi,p:Basidiomycota,c:Agaricomycetes,o:Gloeophyllales,f:Gloeophyllaceae,g:Gloeophyllum,s:Gloeophyllum_trabeum	0	0	0	0	0	0	0	0	0	0	0	0	0	0	0	0	0	0	0	0	0	0	0	0	0	0	0	0	0	0	0	0	0	38	0	0	0	0	0	0	0	0
Fungi	Basidiomycota	Agaricomycetes	Hymenochaetales	Hymenochaetaceae	Fulvifomes	Fulvifomes halophilus	d:Fungi,p:Basidiomycota,c:Agaricomycetes,o:Hymenochaetales,f:Hymenochaetaceae,g:Fulvifomes,s:Fulvifomes_halophilus	0	0	0	0	0	0	0	0	0	0	0	0	0	0	0	0	0	0	0	0	0	0	0	0	0	0	0	0	0	0	0	0	0	0	0	0	0	0	0	0	0	0
Fungi	Basidiomycota	Agaricomycetes	Hymenochaetales	Hymenochaetaceae	Hymenochaete		d:Fungi,p:Basidiomycota,c:Agaricomycetes,o:Hymenochaetales,f:Hymenochaetaceae,g:Hymenochaete	0	0	0	0	0	0	0	0	0	0	0	0	0	0	0	0	0	0	0	0	0	0	0	0	0	0	0	0	0	0	0	0	0	11	0	0	0	0	0	0	0	0
Fungi	Basidiomycota	Agaricomycetes	Hymenochaetales	Hymenochaetaceae	Phylloporia		d:Fungi,p:Basidiomycota,c:Agaricomycetes,o:Hymenochaetales,f:Hymenochaetaceae,g:Phylloporia	0	0	0	0	0	0	0	0	0	0	0	0	0	0	0	0	0	0	0	0	0	0	0	0	0	0	0	0	0	0	0	0	0	0	0	0	0	0	0	0	0	0
Fungi	Basidiomycota	Agaricomycetes	Hymenochaetales	Hymenochaetaceae	nan		d:Fungi,p:Basidiomycota,c:Agaricomycetes,o:Hymenochaetales,f:Hymenochaetaceae	0	0	0	0	0	0	0	0	0	0	0	0	0	0	0	0	0	0	0	0	0	0	0	0	0	0	0	0	0	0	0	0	0	0	0	0	0	0	0	0	0	0
Fungi	Basidiomycota	Agaricomycetes	Hymenochaetales	Hymenochaetales fam Incertae sedis	Trichaptum	Trichaptum byssogenum	d:Fungi,p:Basidiomycota,c:Agaricomycetes,o:Hymenochaetales,f:Hymenochaetales_fam_Incertae_sedis,g:Trichaptum,s:Trichaptum_byssogenum	0	0	0	0	0	0	0	0	0	0	0	0	0	0	0	0	0	0	0	0	0	0	0	0	0	0	0	0	0	0	0	0	0	0	0	0	0	0	0	0	0	0
Fungi	Basidiomycota	Agaricomycetes	Hymenochaetales	Hymenochaetales fam Incertae sedis	Trichaptum		d:Fungi,p:Basidiomycota,c:Agaricomycetes,o:Hymenochaetales,f:Hymenochaetales_fam_Incertae_sedis,g:Trichaptum	0	0	0	0	0	0	0	0	0	0	0	0	0	0	0	0	0	0	0	0	0	0	0	0	0	0	0	0	0	0	0	0	0	0	0	0	0	0	0	0	0	9
Fungi	Basidiomycota	Agaricomycetes	Hymenochaetales	Schizoporaceae	Lyomyces	Lyomyces microfasciculatus	d:Fungi,p:Basidiomycota,c:Agaricomycetes,o:Hymenochaetales,f:Schizoporaceae,g:Lyomyces,s:Lyomyces_microfasciculatus	0	0	0	0	0	0	0	0	0	0	0	0	0	0	0	0	0	0	0	0	0	0	0	0	0	0	0	0	0	0	0	0	0	0	0	0	0	0	3	0	0	0
Fungi	Basidiomycota	Agaricomycetes	Hymenochaetales	Schizoporaceae	Lyomyces		d:Fungi,p:Basidiomycota,c:Agaricomycetes,o:Hymenochaetales,f:Schizoporaceae,g:Lyomyces	0	0	0	0	0	0	0	0	0	0	0	0	0	0	0	0	0	0	0	0	0	0	0	0	0	0	0	0	0	0	0	0	0	0	0	0	0	0	0	0	0	0
Fungi	Basidiomycota	Agaricomycetes	Hymenochaetales		nan		d:Fungi,p:Basidiomycota,c:Agaricomycetes,o:Hymenochaetales	0	0	0	0	0	0	0	0	0	0	0	0	0	0	0	0	0	0	0	0	0	0	0	0	0	0	0	0	0	0	0	0	0	0	0	0	0	0	0	0	12	0
Fungi	Basidiomycota	Agaricomycetes	Phallales	Phallaceae	Phallus	Phallus chiangmaiensis	d:Fungi,p:Basidiomycota,c:Agaricomycetes,o:Phallales,f:Phallaceae,g:Phallus,s:Phallus_chiangmaiensis	0	0	0	0	0	0	0	0	0	0	0	0	0	0	0	0	0	0	0	0	0	0	0	0	0	0	0	0	0	0	0	0	0	0	0	1	1	14	0	0	0	0
Fungi	Basidiomycota	Agaricomycetes	Phallales	Phallaceae	nan		d:Fungi,p:Basidiomycota,c:Agaricomycetes,o:Phallales,f:Phallaceae	0	0	0	0	0	0	0	0	0	0	0	0	0	0	0	0	0	0	0	0	0	0	0	0	0	0	0	0	0	0	0	0	0	0	40	0	0	0	0	0	0	0
Fungi	Basidiomycota	Agaricomycetes	Polyporales	Cerrenaceae	Pseudolagarobasidium		d:Fungi,p:Basidiomycota,c:Agaricomycetes,o:Polyporales,f:Cerrenaceae,g:Pseudolagarobasidium	0	0	0	0	0	0	0	0	0	0	0	0	0	0	0	0	0	0	0	0	0	0	0	0	0	0	0	0	0	0	0	0	0	0	0	0	0	0	38	0	0	0
Fungi	Basidiomycota	Agaricomycetes	Polyporales	Ganodermataceae	Ganoderma	Ganoderma enigmaticum	d:Fungi,p:Basidiomycota,c:Agaricomycetes,o:Polyporales,f:Ganodermataceae,g:Ganoderma,s:Ganoderma_enigmaticum	0	0	0	0	0	0	0	0	0	0	0	0	0	0	0	0	0	0	0	0	0	0	0	0	0	0	0	0	0	0	0	0	0	0	0	0	0	0	0	0	0	0
Fungi	Basidiomycota	Agaricomycetes	Polyporales	Ganodermataceae	Ganoderma	Ganoderma mbrekobenum	d:Fungi,p:Basidiomycota,c:Agaricomycetes,o:Polyporales,f:Ganodermataceae,g:Ganoderma,s:Ganoderma_mbrekobenum	0	0	0	0	0	0	0	0	0	0	0	0	0	0	0	0	0	0	0	0	0	0	0	0	0	0	0	0	0	0	0	0	0	0	0	0	0	0	0	0	0	0
Fungi	Basidiomycota	Agaricomycetes	Polyporales	Ganodermataceae	Ganoderma	Ganoderma ryvardenii	d:Fungi,p:Basidiomycota,c:Agaricomycetes,o:Polyporales,f:Ganodermataceae,g:Ganoderma,s:Ganoderma_ryvardenii	0	0	0	0	0	0	0	0	0	0	0	0	0	0	0	0	0	0	0	0	0	0	0	0	0	0	0	0	0	0	0	0	0	0	0	0	0	0	0	0	0	0
Fungi	Basidiomycota	Agaricomycetes	Polyporales	Ganodermataceae	Ganoderma		d:Fungi,p:Basidiomycota,c:Agaricomycetes,o:Polyporales,f:Ganodermataceae,g:Ganoderma	0	0	0	0	0	0	21	0	0	20	0	0	0	0	0	0	0	0	0	0	57	0	0	0	1	0	0	0	0	0	0	0	0	15	0	18	0	0	16	0	0	0
Fungi	Basidiomycota	Agaricomycetes	Polyporales	Ganodermataceae	nan		d:Fungi,p:Basidiomycota,c:Agaricomycetes,o:Polyporales,f:Ganodermataceae	0	0	0	0	0	0	0	0	0	0	0	0	0	0	0	0	0	0	0	0	0	0	0	0	0	0	0	0	0	0	0	0	0	0	0	0	0	0	0	0	0	0
Fungi	Basidiomycota	Agaricomycetes	Polyporales	Hyphodermataceae	Hyphoderma	Hyphoderma weishanense	d:Fungi,p:Basidiomycota,c:Agaricomycetes,o:Polyporales,f:Hyphodermataceae,g:Hyphoderma,s:Hyphoderma_weishanense	0	0	0	0	0	0	0	0	0	0	0	0	0	0	0	0	0	0	0	0	0	0	0	0	0	0	0	0	0	0	0	0	0	0	0	0	0	0	0	0	0	0
Fungi	Basidiomycota	Agaricomycetes	Polyporales	Hyphodermataceae	Hyphoderma		d:Fungi,p:Basidiomycota,c:Agaricomycetes,o:Polyporales,f:Hyphodermataceae,g:Hyphoderma	0	0	0	0	0	0	0	0	0	0	0	0	0	0	0	0	0	0	0	0	0	0	0	0	0	0	0	0	0	0	0	0	0	8	0	0	0	0	0	0	17	0
Fungi	Basidiomycota	Agaricomycetes	Polyporales	Irpicaceae	Ceriporia	Ceriporia viridans	d:Fungi,p:Basidiomycota,c:Agaricomycetes,o:Polyporales,f:Irpicaceae,g:Ceriporia,s:Ceriporia_viridans	0	0	0	0	0	0	0	0	0	0	0	0	0	0	0	0	0	0	0	0	0	0	0	0	0	0	0	0	0	0	0	0	0	28	0	0	0	0	0	1	0	0
Fungi	Basidiomycota	Agaricomycetes	Polyporales	Irpicaceae	Efibula	Efibula matsuensis	d:Fungi,p:Basidiomycota,c:Agaricomycetes,o:Polyporales,f:Irpicaceae,g:Efibula,s:Efibula_matsuensis	0	0	0	0	0	0	0	0	0	0	0	0	0	0	0	0	0	0	0	0	0	0	0	0	0	0	0	0	0	0	0	0	0	0	0	4	0	0	18	0	0	0
Fungi	Basidiomycota	Agaricomycetes	Polyporales	Irpicaceae	Irpex	Irpex laceratus	d:Fungi,p:Basidiomycota,c:Agaricomycetes,o:Polyporales,f:Irpicaceae,g:Irpex,s:Irpex_laceratus	0	0	0	0	0	0	0	0	0	0	0	0	0	0	0	0	0	0	0	0	0	0	0	0	0	0	0	0	0	0	0	0	0	0	0	0	0	0	11	0	0	0
Fungi	Basidiomycota	Agaricomycetes	Polyporales	Irpicaceae	Irpex		d:Fungi,p:Basidiomycota,c:Agaricomycetes,o:Polyporales,f:Irpicaceae,g:Irpex	0	0	0	0	0	0	0	0	0	0	0	0	0	0	0	0	0	0	0	0	0	0	0	0	0	0	1	0	0	1	0	0	0	0	8	17	0	20	3	0	10	13
Fungi	Basidiomycota	Agaricomycetes	Polyporales	Meruliaceae	Mycoaciella		d:Fungi,p:Basidiomycota,c:Agaricomycetes,o:Polyporales,f:Meruliaceae,g:Mycoaciella	0	0	0	0	0	0	0	0	0	0	0	0	0	0	0	0	0	0	0	0	0	0	0	0	0	0	0	0	0	0	0	0	0	0	0	0	0	0	0	0	0	3
Fungi	Basidiomycota	Agaricomycetes	Polyporales	Meruliaceae	Phlebia	Phlebia subochracea	d:Fungi,p:Basidiomycota,c:Agaricomycetes,o:Polyporales,f:Meruliaceae,g:Phlebia,s:Phlebia_subochracea	0	0	0	0	0	0	0	0	0	0	0	0	0	0	0	0	0	0	0	0	0	0	0	0	0	0	0	0	0	0	0	0	0	0	0	0	0	0	0	0	0	0
Fungi	Basidiomycota	Agaricomycetes	Polyporales	Meruliaceae	Phlebia	Phlebia subserialis	d:Fungi,p:Basidiomycota,c:Agaricomycetes,o:Polyporales,f:Meruliaceae,g:Phlebia,s:Phlebia_subserialis	0	0	0	0	0	0	0	0	0	0	0	0	0	0	0	0	0	0	0	0	0	0	0	0	0	0	0	0	0	0	0	0	0	0	0	0	0	0	0	0	0	0
Fungi	Basidiomycota	Agaricomycetes	Polyporales	Meruliaceae	Phlebia		d:Fungi,p:Basidiomycota,c:Agaricomycetes,o:Polyporales,f:Meruliaceae,g:Phlebia	0	0	0	0	0	0	0	0	0	0	0	0	0	0	0	0	0	0	0	0	0	0	0	0	0	0	0	1	0	0	0	0	0	0	20	0	0	0	16	0	22	25
Fungi	Basidiomycota	Agaricomycetes	Polyporales	Meruliaceae	Scopuloides		d:Fungi,p:Basidiomycota,c:Agaricomycetes,o:Polyporales,f:Meruliaceae,g:Scopuloides	0	0	0	0	0	0	0	0	0	0	0	0	0	0	0	0	0	0	0	0	0	0	0	0	0	0	0	0	0	0	0	0	0	0	0	0	0	0	0	0	0	0
Fungi	Basidiomycota	Agaricomycetes	Polyporales	Meruliaceae	nan		d:Fungi,p:Basidiomycota,c:Agaricomycetes,o:Polyporales,f:Meruliaceae	0	0	0	0	0	0	0	0	0	0	0	0	0	0	0	0	0	0	0	0	0	0	0	0	0	0	0	0	0	0	0	0	0	0	0	0	0	0	13	0	0	0
Fungi	Basidiomycota	Agaricomycetes	Polyporales	Panaceae	Cymatoderma		d:Fungi,p:Basidiomycota,c:Agaricomycetes,o:Polyporales,f:Panaceae,g:Cymatoderma	0	0	0	0	0	0	0	0	0	0	0	0	0	0	0	0	0	0	0	0	0	0	0	0	0	0	0	0	0	0	0	0	0	0	0	0	0	51	0	0	0	0
Fungi	Basidiomycota	Agaricomycetes	Polyporales	Phanerochaetaceae	Bjerkandera		d:Fungi,p:Basidiomycota,c:Agaricomycetes,o:Polyporales,f:Phanerochaetaceae,g:Bjerkandera	0	0	0	0	0	0	0	0	0	0	0	0	0	0	0	0	0	0	0	0	0	0	0	0	0	0	0	0	0	0	0	0	0	0	0	0	0	0	0	0	0	0
Fungi	Basidiomycota	Agaricomycetes	Polyporales	Phanerochaetaceae	Odontoefibula		d:Fungi,p:Basidiomycota,c:Agaricomycetes,o:Polyporales,f:Phanerochaetaceae,g:Odontoefibula	0	0	0	0	0	0	0	0	0	0	0	0	0	0	0	0	0	0	0	0	0	0	0	0	0	0	0	0	0	0	0	0	0	0	21	21	0	0	27	0	0	0
Fungi	Basidiomycota	Agaricomycetes	Polyporales	Phanerochaetaceae	Phanerochaete	Phanerochaete livescens	d:Fungi,p:Basidiomycota,c:Agaricomycetes,o:Polyporales,f:Phanerochaetaceae,g:Phanerochaete,s:Phanerochaete_livescens	0	0	0	0	0	0	0	0	0	0	0	0	0	0	0	0	0	0	0	70	0	0	0	0	0	0	0	0	0	0	0	0	0	0	0	0	0	0	0	0	0	0
Fungi	Basidiomycota	Agaricomycetes	Polyporales	Phanerochaetaceae	Phanerochaete		d:Fungi,p:Basidiomycota,c:Agaricomycetes,o:Polyporales,f:Phanerochaetaceae,g:Phanerochaete	0	0	0	0	0	0	0	0	0	0	0	0	0	0	0	0	0	0	0	0	0	0	0	0	0	0	0	0	0	0	0	0	0	0	0	0	0	0	0	4	0	0
Fungi	Basidiomycota	Agaricomycetes	Polyporales	Phanerochaetaceae	Phlebiopsis		d:Fungi,p:Basidiomycota,c:Agaricomycetes,o:Polyporales,f:Phanerochaetaceae,g:Phlebiopsis	0	0	0	0	0	0	0	0	0	0	0	0	0	0	0	0	0	0	0	0	0	0	0	0	0	0	0	0	0	0	0	0	0	0	0	0	0	0	0	0	0	0
Fungi	Basidiomycota	Agaricomycetes	Polyporales	Phanerochaetaceae	nan		d:Fungi,p:Basidiomycota,c:Agaricomycetes,o:Polyporales,f:Phanerochaetaceae	0	0	0	0	0	0	0	0	0	0	0	0	0	0	0	0	0	0	0	0	0	0	0	0	0	0	0	0	0	0	0	0	0	0	0	0	0	0	0	0	0	0
Fungi	Basidiomycota	Agaricomycetes	Polyporales	Podoscyphaceae	Hypochnicium		d:Fungi,p:Basidiomycota,c:Agaricomycetes,o:Polyporales,f:Podoscyphaceae,g:Hypochnicium	0	0	0	0	0	0	0	0	0	0	0	0	0	0	0	0	0	0	0	0	0	0	0	0	0	0	0	0	0	0	0	0	0	0	0	7	0	11	0	0	0	0
Fungi	Basidiomycota	Agaricomycetes	Polyporales	Polyporaceae	Coriolopsis		d:Fungi,p:Basidiomycota,c:Agaricomycetes,o:Polyporales,f:Polyporaceae,g:Coriolopsis	0	0	0	0	0	0	0	0	0	0	0	0	0	0	0	0	0	0	0	0	0	0	0	0	0	0	0	0	0	0	0	0	0	0	18	0	0	0	0	0	69	0
Fungi	Basidiomycota	Agaricomycetes	Polyporales	Polyporaceae	Earliella	Earliella scabrosa	d:Fungi,p:Basidiomycota,c:Agaricomycetes,o:Polyporales,f:Polyporaceae,g:Earliella,s:Earliella_scabrosa	0	0	0	0	0	0	0	0	0	0	0	0	0	0	0	0	0	0	0	0	0	0	0	0	0	0	19	0	0	0	0	0	0	0	0	0	0	0	12	0	84	19
Fungi	Basidiomycota	Agaricomycetes	Polyporales	Polyporaceae	Grammothele		d:Fungi,p:Basidiomycota,c:Agaricomycetes,o:Polyporales,f:Polyporaceae,g:Grammothele	0	0	0	0	0	0	0	0	0	0	0	0	0	0	0	0	0	0	0	0	0	0	0	0	0	0	0	0	0	0	0	0	0	0	0	0	0	77	0	0	0	0
Fungi	Basidiomycota	Agaricomycetes	Polyporales	Polyporaceae	Hexagonia	Hexagonia tenuis	d:Fungi,p:Basidiomycota,c:Agaricomycetes,o:Polyporales,f:Polyporaceae,g:Hexagonia,s:Hexagonia_tenuis	0	0	0	0	0	0	0	0	0	0	0	0	0	0	0	0	0	0	0	0	0	0	0	0	0	0	0	0	0	0	0	0	0	0	0	0	0	0	0	0	0	0
Fungi	Basidiomycota	Agaricomycetes	Polyporales	Polyporaceae	Lentinus		d:Fungi,p:Basidiomycota,c:Agaricomycetes,o:Polyporales,f:Polyporaceae,g:Lentinus	0	0	0	0	0	0	0	0	0	0	0	0	0	0	0	0	0	0	0	0	0	0	0	0	0	0	0	0	0	0	0	0	0	0	0	0	0	0	0	0	12	0
Fungi	Basidiomycota	Agaricomycetes	Polyporales	Polyporaceae	Lopharia	Lopharia ayresii	d:Fungi,p:Basidiomycota,c:Agaricomycetes,o:Polyporales,f:Polyporaceae,g:Lopharia,s:Lopharia_ayresii	0	0	0	0	0	0	0	0	0	0	0	0	0	0	0	0	0	0	0	0	0	0	0	0	0	0	0	0	0	0	0	0	0	0	0	0	0	24	0	0	0	0
Fungi	Basidiomycota	Agaricomycetes	Polyporales	Polyporaceae	Trametes	Trametes cubensis	d:Fungi,p:Basidiomycota,c:Agaricomycetes,o:Polyporales,f:Polyporaceae,g:Trametes,s:Trametes_cubensis	0	0	0	0	0	0	0	0	0	0	0	0	0	0	0	0	0	0	0	0	0	0	0	0	0	0	0	0	0	0	0	0	0	28	4	0	0	31	0	2	11	5
Fungi	Basidiomycota	Agaricomycetes	Polyporales	Polyporaceae	Trametes	Trametes trogii	d:Fungi,p:Basidiomycota,c:Agaricomycetes,o:Polyporales,f:Polyporaceae,g:Trametes,s:Trametes_trogii	0	0	0	0	0	0	0	0	0	15	0	0	0	0	0	31	0	0	0	0	0	0	0	0	0	0	0	0	0	0	0	0	0	0	0	0	0	0	0	0	0	0
Fungi	Basidiomycota	Agaricomycetes	Polyporales	Polyporaceae	Trametes		d:Fungi,p:Basidiomycota,c:Agaricomycetes,o:Polyporales,f:Polyporaceae,g:Trametes	0	0	0	0	0	0	0	0	0	0	0	0	0	0	0	0	0	0	0	0	0	0	0	0	0	0	0	0	0	0	0	0	0	0	0	0	0	0	0	0	0	0
Fungi	Basidiomycota	Agaricomycetes	Polyporales	Polyporaceae	Truncospora	Truncospora macrospora	d:Fungi,p:Basidiomycota,c:Agaricomycetes,o:Polyporales,f:Polyporaceae,g:Truncospora,s:Truncospora_macrospora	0	0	0	0	0	0	0	0	0	0	0	0	0	0	0	0	0	0	0	0	0	0	0	0	0	0	0	0	0	0	0	0	0	0	0	0	0	0	0	0	18	0
Fungi	Basidiomycota	Agaricomycetes	Polyporales	Polyporaceae	nan		d:Fungi,p:Basidiomycota,c:Agaricomycetes,o:Polyporales,f:Polyporaceae	0	0	0	0	0	0	0	0	0	0	0	0	0	0	0	0	0	0	0	0	0	0	0	0	1	0	0	3	0	0	0	1	0	34	0	4	0	34	125	0	95	17
Fungi	Basidiomycota	Agaricomycetes	Polyporales	Polyporales fam Incertae sedis	Auriporia	Auriporia aurulenta	d:Fungi,p:Basidiomycota,c:Agaricomycetes,o:Polyporales,f:Polyporales_fam_Incertae_sedis,g:Auriporia,s:Auriporia_aurulenta	0	0	0	0	0	0	0	0	0	0	0	0	0	0	0	0	0	0	0	0	0	0	0	0	0	0	0	0	0	0	0	0	0	0	0	0	0	0	0	0	12	0
Fungi	Basidiomycota	Agaricomycetes	Polyporales	Steccherinaceae	Steccherinum		d:Fungi,p:Basidiomycota,c:Agaricomycetes,o:Polyporales,f:Steccherinaceae,g:Steccherinum	0	0	0	0	0	0	0	0	0	0	0	0	0	0	0	0	0	0	0	0	0	0	0	0	0	0	0	0	0	0	0	0	0	0	0	0	0	0	0	0	0	0
Fungi	Basidiomycota	Agaricomycetes	Polyporales	Steccherinaceae	nan		d:Fungi,p:Basidiomycota,c:Agaricomycetes,o:Polyporales,f:Steccherinaceae	0	0	0	0	0	0	0	0	0	0	0	0	0	0	0	0	0	0	0	0	0	0	0	0	0	0	0	0	0	0	0	0	0	0	0	0	0	0	0	0	0	0
Fungi	Basidiomycota	Agaricomycetes	Polyporales		nan		d:Fungi,p:Basidiomycota,c:Agaricomycetes,o:Polyporales	0	0	0	0	0	0	0	0	0	0	0	37	0	0	0	0	0	0	0	0	0	0	0	0	1	0	0	0	0	0	0	0	0	46	4	0	0	56	53	0	177	93
Fungi	Basidiomycota	Agaricomycetes	Russulales	Lachnocladiaceae	nan		d:Fungi,p:Basidiomycota,c:Agaricomycetes,o:Russulales,f:Lachnocladiaceae	0	0	0	0	0	0	0	0	0	0	0	0	0	0	0	0	0	0	0	0	0	0	0	0	0	0	0	0	0	0	0	0	0	0	0	0	0	0	0	0	0	0
Fungi	Basidiomycota	Agaricomycetes	Russulales	Peniophoraceae	Duportella	Duportella kuehneroides	d:Fungi,p:Basidiomycota,c:Agaricomycetes,o:Russulales,f:Peniophoraceae,g:Duportella,s:Duportella_kuehneroides	0	0	0	0	0	0	0	0	0	0	0	0	0	0	0	0	0	0	0	0	0	0	0	0	0	0	0	0	0	0	0	0	0	0	0	0	0	0	0	0	0	0
Fungi	Basidiomycota	Agaricomycetes	Russulales	Peniophoraceae	Peniophora	Peniophora malaiensis	d:Fungi,p:Basidiomycota,c:Agaricomycetes,o:Russulales,f:Peniophoraceae,g:Peniophora,s:Peniophora_malaiensis	0	0	0	0	0	0	0	0	0	0	0	0	0	0	0	0	0	0	0	0	0	0	0	0	0	0	0	0	0	0	0	1	0	37	24	0	0	0	16	0	0	0
Fungi	Basidiomycota	Agaricomycetes	Russulales	Peniophoraceae	Peniophora	Peniophora molesta	d:Fungi,p:Basidiomycota,c:Agaricomycetes,o:Russulales,f:Peniophoraceae,g:Peniophora,s:Peniophora_molesta	0	0	0	0	0	0	0	0	0	0	0	0	0	0	0	0	0	0	0	0	0	0	0	0	0	0	0	0	0	0	0	0	0	0	0	0	0	0	0	0	0	0
Fungi	Basidiomycota	Agaricomycetes	Russulales	Peniophoraceae	nan		d:Fungi,p:Basidiomycota,c:Agaricomycetes,o:Russulales,f:Peniophoraceae	0	0	0	0	0	0	0	0	0	0	0	0	0	0	0	0	0	0	0	0	0	0	0	0	0	0	0	0	0	0	0	0	0	29	0	0	0	0	17	0	0	0
Fungi	Basidiomycota	Agaricomycetes	Russulales	Russulaceae	Lactarius		d:Fungi,p:Basidiomycota,c:Agaricomycetes,o:Russulales,f:Russulaceae,g:Lactarius	0	0	0	0	0	0	10	0	0	0	0	0	0	0	0	0	0	0	0	0	0	0	0	0	0	0	0	0	0	0	0	0	0	0	0	0	0	0	0	0	0	0
Fungi	Basidiomycota	Agaricomycetes	Russulales		nan		d:Fungi,p:Basidiomycota,c:Agaricomycetes,o:Russulales	0	0	0	0	0	0	0	0	0	0	0	0	0	0	0	0	0	0	0	0	0	0	0	0	0	0	0	0	0	0	0	0	0	0	0	0	0	0	11	0	0	0
Fungi	Basidiomycota	Agaricomycetes	Sebacinales	Sebacinaceae	Sebacina		d:Fungi,p:Basidiomycota,c:Agaricomycetes,o:Sebacinales,f:Sebacinaceae,g:Sebacina	0	0	0	0	0	0	0	0	0	0	0	0	0	0	0	0	0	0	0	0	0	0	0	0	0	0	0	0	0	0	0	0	0	34	0	0	0	0	0	0	0	0
Fungi	Basidiomycota	Agaricomycetes	Sebacinales	Serendipitaceae	nan		d:Fungi,p:Basidiomycota,c:Agaricomycetes,o:Sebacinales,f:Serendipitaceae	0	0	61	0	0	0	10	0	0	0	0	0	0	0	0	0	0	0	0	0	0	0	0	0	0	0	0	0	0	0	0	0	0	0	0	0	0	0	0	0	0	0
Fungi	Basidiomycota	Agaricomycetes	Sebacinales		nan		d:Fungi,p:Basidiomycota,c:Agaricomycetes,o:Sebacinales	0	0	0	0	0	4	115	3	0	0	0	0	0	0	0	0	0	0	0	0	0	0	0	0	0	0	0	0	0	0	0	0	0	0	0	0	0	0	0	0	0	0
Fungi	Basidiomycota	Agaricomycetes	Thelephorales	Thelephoraceae	Tomentella	Tomentella radiosa	d:Fungi,p:Basidiomycota,c:Agaricomycetes,o:Thelephorales,f:Thelephoraceae,g:Tomentella,s:Tomentella_radiosa	0	0	0	0	0	0	0	0	0	0	0	0	0	0	0	0	0	0	0	0	0	0	0	0	0	0	0	0	0	0	0	0	0	0	0	0	0	0	0	0	0	0
Fungi	Basidiomycota	Agaricomycetes	Thelephorales		nan		d:Fungi,p:Basidiomycota,c:Agaricomycetes,o:Thelephorales	0	0	0	0	0	0	0	0	0	0	0	0	0	0	0	0	0	0	0	0	0	0	0	0	0	0	0	0	0	0	0	0	0	0	0	0	0	0	0	0	0	0
Fungi	Basidiomycota	Agaricomycetes	Trechisporales	Hydnodontaceae	Subulicystidium		d:Fungi,p:Basidiomycota,c:Agaricomycetes,o:Trechisporales,f:Hydnodontaceae,g:Subulicystidium	0	0	0	0	0	0	0	0	0	0	0	0	0	0	0	0	0	0	0	0	0	0	0	0	0	0	0	0	0	0	0	0	0	0	0	0	0	0	0	0	0	0
Fungi	Basidiomycota	Agaricomycetes	Trechisporales	Hydnodontaceae	Trechispora	Trechispora bispora	d:Fungi,p:Basidiomycota,c:Agaricomycetes,o:Trechisporales,f:Hydnodontaceae,g:Trechispora,s:Trechispora_bispora	0	0	0	0	0	0	0	0	0	0	0	0	0	0	0	0	0	0	0	0	0	0	0	0	0	0	0	0	0	0	0	0	0	0	0	0	0	44	0	0	0	0
Fungi	Basidiomycota	Agaricomycetes	Trechisporales	Hydnodontaceae	Trechispora	Trechispora nivea	d:Fungi,p:Basidiomycota,c:Agaricomycetes,o:Trechisporales,f:Hydnodontaceae,g:Trechispora,s:Trechispora_nivea	0	0	0	0	0	0	0	0	0	0	0	0	0	0	0	0	0	0	0	0	0	0	0	0	0	0	0	0	0	0	0	0	0	0	0	0	0	0	0	0	0	0
Fungi	Basidiomycota	Agaricomycetes	Trechisporales	Hydnodontaceae	Trechispora		d:Fungi,p:Basidiomycota,c:Agaricomycetes,o:Trechisporales,f:Hydnodontaceae,g:Trechispora	0	0	0	0	0	0	0	0	0	0	0	0	0	0	0	0	0	0	0	0	0	0	0	0	0	0	0	0	0	0	0	0	0	0	0	0	0	0	0	0	0	0
Fungi	Basidiomycota	Agaricomycetes	Trechisporales	Hydnodontaceae	nan		d:Fungi,p:Basidiomycota,c:Agaricomycetes,o:Trechisporales,f:Hydnodontaceae	0	0	0	0	18	0	27	0	0	0	0	0	0	0	0	0	0	0	0	0	0	0	0	0	0	0	0	0	0	0	0	0	0	0	0	0	0	0	20	0	0	0
Fungi	Basidiomycota	Agaricomycetes	Trechisporales		nan		d:Fungi,p:Basidiomycota,c:Agaricomycetes,o:Trechisporales	0	0	0	0	0	0	14	0	0	0	6	0	0	0	0	24	0	0	0	0	0	0	0	0	0	0	0	0	0	0	0	0	0	0	0	0	0	0	0	0	0	0
Fungi	Basidiomycota	Agaricomycetes			nan		d:Fungi,p:Basidiomycota,c:Agaricomycetes	0	0	0	0	0	0	0	0	0	1	17	0	0	0	0	23	102	0	0	0	0	0	9	13	9	10	5	4	20	0	0	0	1	139	89	5	0	57	72	34	548	106
Fungi	Basidiomycota	Agaricostilbomycetes	Agaricostilbales	Agaricostilbaceae	Sterigmatomyces	Sterigmatomyces halophilus	d:Fungi,p:Basidiomycota,c:Agaricostilbomycetes,o:Agaricostilbales,f:Agaricostilbaceae,g:Sterigmatomyces,s:Sterigmatomyces_halophilus	0	0	0	0	0	0	0	0	7	0	4	0	0	0	1	0	0	0	0	0	0	0	0	0	0	5	0	0	0	0	0	0	0	0	33	0	0	0	22	0	0	0
Fungi	Basidiomycota	Agaricostilbomycetes	Agaricostilbales	Kondoaceae	Kondoa	Kondoa thailandica	d:Fungi,p:Basidiomycota,c:Agaricostilbomycetes,o:Agaricostilbales,f:Kondoaceae,g:Kondoa,s:Kondoa_thailandica	0	0	0	0	0	0	0	0	46	0	0	0	0	0	0	0	0	0	0	0	0	0	0	0	0	0	0	0	0	0	0	0	0	0	0	0	0	0	0	0	0	0
Fungi	Basidiomycota	Agaricostilbomycetes			nan		d:Fungi,p:Basidiomycota,c:Agaricostilbomycetes	0	0	0	0	0	0	0	0	0	0	0	0	0	0	0	0	0	0	0	0	0	0	0	0	0	0	0	0	0	0	0	0	0	0	0	0	0	0	0	0	0	0
Fungi	Basidiomycota	Atractiellomycetes	Atractiellales	Hoehnelomycetaceae	Atractiella		d:Fungi,p:Basidiomycota,c:Atractiellomycetes,o:Atractiellales,f:Hoehnelomycetaceae,g:Atractiella	0	0	0	0	0	0	0	0	0	0	0	0	0	0	0	0	0	0	0	0	0	0	0	0	0	0	0	0	0	0	0	0	0	0	0	0	0	0	0	0	0	0
Fungi	Basidiomycota	Atractiellomycetes	Atractiellales		nan		d:Fungi,p:Basidiomycota,c:Atractiellomycetes,o:Atractiellales	0	0	0	0	0	0	0	0	0	0	0	0	0	0	0	0	0	0	0	0	0	0	0	0	0	0	0	0	0	0	0	0	0	0	0	0	0	0	0	0	0	0
Fungi	Basidiomycota	Cystobasidiomycetes	Cystobasidiales	Cystobasidiaceae	Cystobasidium		d:Fungi,p:Basidiomycota,c:Cystobasidiomycetes,o:Cystobasidiales,f:Cystobasidiaceae,g:Cystobasidium	0	0	0	0	0	0	0	0	0	0	0	0	0	0	0	0	0	0	0	0	0	0	0	0	0	0	0	0	0	0	0	0	1	86	32	0	0	100	35	0	29	65
Fungi	Basidiomycota	Cystobasidiomycetes	Cystobasidiales		nan		d:Fungi,p:Basidiomycota,c:Cystobasidiomycetes,o:Cystobasidiales	0	0	0	0	0	0	0	0	0	0	0	0	0	0	0	0	0	0	0	0	0	0	0	0	0	0	0	0	0	0	0	0	0	0	0	0	0	0	0	0	0	0
Fungi	Basidiomycota	Cystobasidiomycetes	Cystobasidiomycetes ord Incertae sedis	Symmetrosporaceae	Symmetrospora	Symmetrospora clarorosea	d:Fungi,p:Basidiomycota,c:Cystobasidiomycetes,o:Cystobasidiomycetes_ord_Incertae_sedis,f:Symmetrosporaceae,g:Symmetrospora,s:Symmetrospora_clarorosea	0	0	0	0	0	0	0	0	0	0	0	0	0	0	0	0	0	0	0	0	0	0	0	0	0	0	0	0	0	0	0	0	0	0	0	0	0	0	0	0	0	0
Fungi	Basidiomycota	Cystobasidiomycetes	Cystobasidiomycetes ord Incertae sedis	Symmetrosporaceae	Symmetrospora	Symmetrospora rhododendri	d:Fungi,p:Basidiomycota,c:Cystobasidiomycetes,o:Cystobasidiomycetes_ord_Incertae_sedis,f:Symmetrosporaceae,g:Symmetrospora,s:Symmetrospora_rhododendri	0	0	0	0	0	0	0	0	0	0	0	0	0	0	0	0	0	0	0	0	0	0	0	0	0	0	0	0	0	0	0	0	0	0	0	9	0	0	0	0	24	0
Fungi	Basidiomycota	Cystobasidiomycetes	Cystobasidiomycetes ord Incertae sedis	Symmetrosporaceae	Symmetrospora	Symmetrospora suhii	d:Fungi,p:Basidiomycota,c:Cystobasidiomycetes,o:Cystobasidiomycetes_ord_Incertae_sedis,f:Symmetrosporaceae,g:Symmetrospora,s:Symmetrospora_suhii	0	0	0	0	0	0	0	0	0	0	0	0	0	0	0	0	0	0	0	0	0	0	0	0	0	0	0	0	0	0	0	0	0	24	45	0	0	0	0	0	0	0
Fungi	Basidiomycota	Cystobasidiomycetes	Cystobasidiomycetes ord Incertae sedis	Symmetrosporaceae	Symmetrospora		d:Fungi,p:Basidiomycota,c:Cystobasidiomycetes,o:Cystobasidiomycetes_ord_Incertae_sedis,f:Symmetrosporaceae,g:Symmetrospora	0	0	0	0	0	0	0	0	0	0	0	0	0	0	0	0	0	0	0	0	0	0	0	0	0	0	0	0	0	0	0	0	0	0	0	0	0	0	0	0	0	0
Fungi	Basidiomycota	Cystobasidiomycetes	Erythrobasidiales	Erythrobasidiaceae	Erythrobasidium		d:Fungi,p:Basidiomycota,c:Cystobasidiomycetes,o:Erythrobasidiales,f:Erythrobasidiaceae,g:Erythrobasidium	0	0	0	0	0	0	0	0	0	0	0	0	0	0	0	0	0	0	0	0	0	0	0	0	0	0	0	2	0	0	0	0	1	24	22	7	0	36	20	0	0	0
Fungi	Basidiomycota	Cystobasidiomycetes	Sakaguchiales	Sakaguchiaceae	Sakaguchia	Sakaguchia oryzae	d:Fungi,p:Basidiomycota,c:Cystobasidiomycetes,o:Sakaguchiales,f:Sakaguchiaceae,g:Sakaguchia,s:Sakaguchia_oryzae	0	0	0	0	0	0	0	0	0	0	0	0	0	0	0	0	0	0	0	0	0	0	0	0	0	0	0	0	0	0	0	0	0	35	7	0	0	0	0	0	0	1
Fungi	Basidiomycota	Cystobasidiomycetes	Sakaguchiales	Sakaguchiaceae	Sakaguchia		d:Fungi,p:Basidiomycota,c:Cystobasidiomycetes,o:Sakaguchiales,f:Sakaguchiaceae,g:Sakaguchia	0	0	0	0	0	0	0	0	0	0	0	0	0	0	0	0	0	0	0	0	0	0	0	0	0	0	0	0	0	0	0	0	0	0	0	0	0	0	0	0	0	0
Fungi	Basidiomycota	Cystobasidiomycetes			nan		d:Fungi,p:Basidiomycota,c:Cystobasidiomycetes	0	0	0	0	0	0	0	0	0	0	0	0	0	0	0	0	0	0	0	0	0	0	7	0	0	0	0	0	0	0	0	0	0	19	37	4	0	95	0	0	43	19
Fungi	Basidiomycota	Dacrymycetes			nan		d:Fungi,p:Basidiomycota,c:Dacrymycetes	0	0	0	0	0	0	0	0	0	0	0	0	0	0	0	0	0	0	0	0	0	0	0	0	0	0	0	0	0	0	0	0	0	0	0	0	0	0	0	0	0	0
Fungi	Basidiomycota	Exobasidiomycetes	Exobasidiales	Exobasidiaceae	Exobasidium		d:Fungi,p:Basidiomycota,c:Exobasidiomycetes,o:Exobasidiales,f:Exobasidiaceae,g:Exobasidium	0	0	0	0	0	0	0	0	0	0	0	0	0	0	0	0	0	0	0	0	0	0	0	0	0	0	0	0	2	0	0	0	0	0	9	0	0	0	0	0	9	0
Fungi	Basidiomycota	Exobasidiomycetes	Exobasidiales		nan		d:Fungi,p:Basidiomycota,c:Exobasidiomycetes,o:Exobasidiales	0	0	0	0	0	0	0	0	0	0	0	0	0	0	0	0	0	0	0	0	0	0	0	0	0	0	0	0	0	0	0	0	0	0	0	0	0	0	0	0	0	0
Fungi	Basidiomycota	Exobasidiomycetes			nan		d:Fungi,p:Basidiomycota,c:Exobasidiomycetes	0	0	0	0	0	0	0	0	0	0	0	0	0	0	0	0	0	0	0	0	0	0	0	0	0	0	0	0	0	0	0	0	0	0	0	0	0	0	0	0	0	0
Fungi	Basidiomycota	Geminibasidiomycetes	Geminibasidiales	Geminibasidiaceae	Basidioascus		d:Fungi,p:Basidiomycota,c:Geminibasidiomycetes,o:Geminibasidiales,f:Geminibasidiaceae,g:Basidioascus	0	0	0	0	0	0	0	0	0	0	0	0	0	0	0	0	0	0	0	0	0	0	0	0	0	0	0	0	0	0	0	0	0	0	0	0	0	0	0	0	0	0
Fungi	Basidiomycota	Geminibasidiomycetes	Geminibasidiales	Geminibasidiaceae	Geminibasidium		d:Fungi,p:Basidiomycota,c:Geminibasidiomycetes,o:Geminibasidiales,f:Geminibasidiaceae,g:Geminibasidium	0	0	0	0	0	0	0	0	0	0	0	0	0	0	0	0	0	0	0	0	0	0	0	0	0	0	0	0	2	0	0	0	0	0	1	0	0	0	0	0	0	0
Fungi	Basidiomycota	Malasseziomycetes	Malasseziales	Malasseziaceae	Malassezia	Malassezia arunalokei	d:Fungi,p:Basidiomycota,c:Malasseziomycetes,o:Malasseziales,f:Malasseziaceae,g:Malassezia,s:Malassezia_arunalokei	0	0	0	0	0	0	0	0	0	0	0	0	0	0	0	0	0	0	0	0	0	0	0	0	0	0	0	0	0	0	0	0	0	0	0	0	0	0	0	0	0	0
Fungi	Basidiomycota	Malasseziomycetes	Malasseziales	Malasseziaceae	Malassezia	Malassezia furfur	d:Fungi,p:Basidiomycota,c:Malasseziomycetes,o:Malasseziales,f:Malasseziaceae,g:Malassezia,s:Malassezia_furfur	0	0	0	0	0	0	0	0	0	0	0	0	0	0	0	0	0	0	0	0	0	0	0	0	0	0	0	0	0	0	0	0	0	8	0	0	0	0	0	0	2	0
Fungi	Basidiomycota	Malasseziomycetes	Malasseziales	Malasseziaceae	Malassezia	Malassezia globosa	d:Fungi,p:Basidiomycota,c:Malasseziomycetes,o:Malasseziales,f:Malasseziaceae,g:Malassezia,s:Malassezia_globosa	0	0	0	0	0	0	0	0	0	0	0	0	0	0	0	0	0	0	0	0	0	0	0	0	0	0	0	0	0	0	0	0	0	0	0	0	0	0	0	0	0	0
Fungi	Basidiomycota	Malasseziomycetes	Malasseziales	Malasseziaceae	Malassezia	Malassezia restricta	d:Fungi,p:Basidiomycota,c:Malasseziomycetes,o:Malasseziales,f:Malasseziaceae,g:Malassezia,s:Malassezia_restricta	0	0	0	0	0	0	0	0	0	0	0	0	0	0	0	0	0	0	0	0	0	0	0	0	0	0	0	0	0	0	0	0	0	0	0	0	0	0	0	0	0	0
Fungi	Basidiomycota	Malasseziomycetes	Malasseziales	Malasseziaceae	Malassezia	Malassezia slooffiae	d:Fungi,p:Basidiomycota,c:Malasseziomycetes,o:Malasseziales,f:Malasseziaceae,g:Malassezia,s:Malassezia_slooffiae	0	0	0	0	0	0	0	0	0	0	0	0	0	0	0	0	0	0	0	0	0	0	0	0	0	0	0	0	0	0	0	0	0	0	0	0	0	0	0	0	0	0
Fungi	Basidiomycota	Malasseziomycetes	Malasseziales	Malasseziaceae	Malassezia		d:Fungi,p:Basidiomycota,c:Malasseziomycetes,o:Malasseziales,f:Malasseziaceae,g:Malassezia	0	0	0	0	0	0	0	0	0	0	0	0	0	0	0	0	0	0	0	0	0	0	0	0	0	0	0	3	3	0	0	0	0	97	73	2	0	9	72	0	15	32
Fungi	Basidiomycota	Malasseziomycetes	Malasseziales	Malasseziaceae	nan		d:Fungi,p:Basidiomycota,c:Malasseziomycetes,o:Malasseziales,f:Malasseziaceae	0	0	0	0	0	0	0	0	0	0	0	0	0	0	0	0	0	0	0	0	0	0	0	0	0	0	0	0	0	0	0	0	0	0	0	0	0	0	0	0	0	0
Fungi	Basidiomycota	Malasseziomycetes	Malasseziales		nan		d:Fungi,p:Basidiomycota,c:Malasseziomycetes,o:Malasseziales	0	0	0	0	0	0	0	0	0	0	0	0	0	0	0	0	0	0	0	0	0	0	0	0	0	0	0	0	0	0	0	0	0	0	10	0	0	3	4	0	3	0
Fungi	Basidiomycota	Malasseziomycetes			nan		d:Fungi,p:Basidiomycota,c:Malasseziomycetes	0	0	0	0	0	0	0	0	0	0	0	0	0	0	0	0	0	0	0	0	0	0	0	0	0	0	0	0	0	0	0	0	0	0	0	0	0	0	0	2	0	0
Fungi	Basidiomycota	Microbotryomycetes	Leucosporidiales	Leucosporidiaceae	Leucosporidium	Leucosporidium creatinivorum	d:Fungi,p:Basidiomycota,c:Microbotryomycetes,o:Leucosporidiales,f:Leucosporidiaceae,g:Leucosporidium,s:Leucosporidium_creatinivorum	0	0	0	0	0	0	0	0	0	0	0	0	0	0	0	0	0	0	0	0	0	0	0	0	0	0	0	1	0	0	0	0	0	118	89	4	0	6	49	0	32	0
Fungi	Basidiomycota	Microbotryomycetes	Microbotryomycetes ord Incertae sedis	Colacogloeaceae	Colacogloea		d:Fungi,p:Basidiomycota,c:Microbotryomycetes,o:Microbotryomycetes_ord_Incertae_sedis,f:Colacogloeaceae,g:Colacogloea	0	0	0	0	0	0	0	0	0	0	0	0	379	0	0	0	0	0	0	0	0	0	0	0	0	0	0	0	0	0	0	0	0	0	0	0	0	0	0	0	0	0
Fungi	Basidiomycota	Microbotryomycetes	Microbotryomycetes ord Incertae sedis	Microbotryomycetes fam Incertae sedis	Sampaiozyma		d:Fungi,p:Basidiomycota,c:Microbotryomycetes,o:Microbotryomycetes_ord_Incertae_sedis,f:Microbotryomycetes_fam_Incertae_sedis,g:Sampaiozyma	0	0	0	0	0	0	0	0	0	0	0	0	0	0	0	0	0	0	0	0	0	0	1	0	0	0	0	0	0	0	0	0	0	0	0	0	0	0	0	0	0	0
Fungi	Basidiomycota	Microbotryomycetes	Sporidiobolales	Sporidiobolaceae	Rhodosporidiobolus		d:Fungi,p:Basidiomycota,c:Microbotryomycetes,o:Sporidiobolales,f:Sporidiobolaceae,g:Rhodosporidiobolus	0	0	0	0	0	0	0	0	0	0	0	0	59	0	0	0	0	0	0	0	0	0	0	0	0	0	0	0	0	0	0	0	0	163	7	24	0	92	62	0	10	0
Fungi	Basidiomycota	Microbotryomycetes	Sporidiobolales	Sporidiobolaceae	Rhodotorula		d:Fungi,p:Basidiomycota,c:Microbotryomycetes,o:Sporidiobolales,f:Sporidiobolaceae,g:Rhodotorula	0	0	0	0	0	0	0	0	0	0	0	0	385	0	0	0	0	0	19	0	24	0	0	0	0	0	0	0	0	0	0	0	0	0	0	0	0	0	0	0	0	0
Fungi	Basidiomycota	Microbotryomycetes	Sporidiobolales	Sporidiobolaceae	Sporobolomyces		d:Fungi,p:Basidiomycota,c:Microbotryomycetes,o:Sporidiobolales,f:Sporidiobolaceae,g:Sporobolomyces	0	0	0	0	0	0	0	0	0	0	0	0	0	0	0	0	0	0	0	0	45	0	0	0	0	0	0	0	0	0	0	0	0	0	0	0	0	0	13	0	0	0
Fungi	Basidiomycota	Microbotryomycetes	Sporidiobolales		nan		d:Fungi,p:Basidiomycota,c:Microbotryomycetes,o:Sporidiobolales	0	0	0	0	0	0	0	0	0	0	0	0	0	0	0	0	0	0	0	0	0	0	0	0	0	7	0	0	0	2	0	0	0	215	185	40	0	391	145	9	99	37
Fungi	Basidiomycota	Tremellomycetes	Cystofilobasidiales	Cystofilobasidiaceae	Cystofilobasidium	Cystofilobasidium bisporidii	d:Fungi,p:Basidiomycota,c:Tremellomycetes,o:Cystofilobasidiales,f:Cystofilobasidiaceae,g:Cystofilobasidium,s:Cystofilobasidium_bisporidii	0	0	0	0	0	0	0	0	0	0	0	0	0	0	0	52	0	0	0	0	0	0	0	0	0	0	8	0	0	0	0	0	0	0	23	0	1	87	0	1	0	0
Fungi	Basidiomycota	Tremellomycetes	Cystofilobasidiales	Cystofilobasidiaceae	Cystofilobasidium	Cystofilobasidium infirmominiatum	d:Fungi,p:Basidiomycota,c:Tremellomycetes,o:Cystofilobasidiales,f:Cystofilobasidiaceae,g:Cystofilobasidium,s:Cystofilobasidium_infirmominiatum	0	0	0	0	0	0	0	0	0	0	0	0	0	0	0	0	0	0	0	0	0	0	0	0	0	0	0	0	0	0	3	0	0	162	12	0	0	54	0	0	24	27
Fungi	Basidiomycota	Tremellomycetes	Cystofilobasidiales	Cystofilobasidiaceae	Cystofilobasidium	Cystofilobasidium macerans	d:Fungi,p:Basidiomycota,c:Tremellomycetes,o:Cystofilobasidiales,f:Cystofilobasidiaceae,g:Cystofilobasidium,s:Cystofilobasidium_macerans	0	0	0	0	0	0	0	0	0	0	0	0	0	0	0	0	0	0	0	0	0	0	0	0	0	0	0	0	0	0	0	0	0	0	0	0	0	0	0	0	0	0
Fungi	Basidiomycota	Tremellomycetes	Cystofilobasidiales	Mrakiaceae	Itersonilia	Itersonilia perplexans	d:Fungi,p:Basidiomycota,c:Tremellomycetes,o:Cystofilobasidiales,f:Mrakiaceae,g:Itersonilia,s:Itersonilia_perplexans	0	0	0	0	0	0	0	0	0	0	0	0	0	0	0	0	0	0	0	0	0	0	0	0	0	0	0	0	0	0	0	0	0	0	8	0	0	18	0	0	0	0
Fungi	Basidiomycota	Tremellomycetes	Cystofilobasidiales	Mrakiaceae	Itersonilia		d:Fungi,p:Basidiomycota,c:Tremellomycetes,o:Cystofilobasidiales,f:Mrakiaceae,g:Itersonilia	0	0	0	0	0	0	0	0	0	0	0	0	0	0	0	0	0	0	0	0	0	0	0	0	0	0	0	0	0	0	0	0	0	0	0	0	0	0	0	0	0	0
Fungi	Basidiomycota	Tremellomycetes	Cystofilobasidiales	Mrakiaceae	Tausonia	Tausonia pullulans	d:Fungi,p:Basidiomycota,c:Tremellomycetes,o:Cystofilobasidiales,f:Mrakiaceae,g:Tausonia,s:Tausonia_pullulans	0	0	0	0	0	0	0	0	0	0	0	0	0	0	0	0	0	0	0	0	0	0	0	0	2	1	0	0	0	0	3	0	0	0	0	18	0	1	4	0	0	0
Fungi	Basidiomycota	Tremellomycetes	Cystofilobasidiales	Mrakiaceae	Tausonia		d:Fungi,p:Basidiomycota,c:Tremellomycetes,o:Cystofilobasidiales,f:Mrakiaceae,g:Tausonia	0	0	0	0	0	0	0	0	0	0	0	0	0	0	0	0	0	0	0	0	0	0	0	0	0	0	0	0	0	0	0	0	0	0	0	0	0	0	0	0	0	0
Fungi	Basidiomycota	Tremellomycetes	Cystofilobasidiales	Mrakiaceae	nan		d:Fungi,p:Basidiomycota,c:Tremellomycetes,o:Cystofilobasidiales,f:Mrakiaceae	0	0	0	0	0	0	0	0	0	0	0	0	0	0	0	38	0	0	0	0	0	0	0	0	0	0	0	0	0	0	0	0	0	0	0	0	0	0	0	0	0	0
Fungi	Basidiomycota	Tremellomycetes	Cystofilobasidiales		nan		d:Fungi,p:Basidiomycota,c:Tremellomycetes,o:Cystofilobasidiales	0	0	0	0	0	0	0	0	0	0	0	0	0	0	0	32	0	0	0	1	0	0	0	0	0	0	0	0	1	1	0	2	0	0	62	0	0	0	1	1	1	1
Fungi	Basidiomycota	Tremellomycetes	Filobasidiales	Piskurozymaceae	Solicoccozyma	Solicoccozyma terricola	d:Fungi,p:Basidiomycota,c:Tremellomycetes,o:Filobasidiales,f:Piskurozymaceae,g:Solicoccozyma,s:Solicoccozyma_terricola	0	0	0	0	0	0	0	0	0	0	0	0	0	0	0	0	0	0	0	0	0	0	0	2	1	0	0	0	1	0	0	2	1	1	1	1	0	0	1	0	1	0
Fungi	Basidiomycota	Tremellomycetes	Tremellales	Bulleribasidiaceae	Dioszegia	Dioszegia kandeliae	d:Fungi,p:Basidiomycota,c:Tremellomycetes,o:Tremellales,f:Bulleribasidiaceae,g:Dioszegia,s:Dioszegia_kandeliae	0	0	0	0	0	0	0	0	0	0	0	0	0	0	0	0	0	0	0	0	0	0	0	0	0	0	0	0	0	0	0	0	0	0	0	0	0	0	0	4	0	0
Fungi	Basidiomycota	Tremellomycetes	Tremellales	Bulleribasidiaceae	Vishniacozyma	Vishniacozyma insularis	d:Fungi,p:Basidiomycota,c:Tremellomycetes,o:Tremellales,f:Bulleribasidiaceae,g:Vishniacozyma,s:Vishniacozyma_insularis	0	0	0	0	0	0	0	0	0	0	0	0	0	0	0	0	0	0	0	0	0	0	0	0	0	0	0	0	0	0	0	0	0	0	0	0	0	0	0	0	0	0
Fungi	Basidiomycota	Tremellomycetes	Tremellales	Bulleribasidiaceae	Vishniacozyma		d:Fungi,p:Basidiomycota,c:Tremellomycetes,o:Tremellales,f:Bulleribasidiaceae,g:Vishniacozyma	0	0	0	0	0	0	0	0	0	0	0	0	0	0	153	0	0	0	0	0	0	0	9	0	0	0	0	0	0	2	0	2	2	729	512	104	4	459	223	0	70	32
Fungi	Basidiomycota	Tremellomycetes	Tremellales	Bulleribasidiaceae	nan		d:Fungi,p:Basidiomycota,c:Tremellomycetes,o:Tremellales,f:Bulleribasidiaceae	0	0	0	0	0	0	0	0	0	0	0	0	0	0	0	0	0	0	0	0	0	0	0	0	0	0	0	0	1	0	0	0	0	0	0	2	0	0	20	0	27	0
Fungi	Basidiomycota	Tremellomycetes	Tremellales	Cryptococcaceae	Cryptococcus	Cryptococcus uniguttulatus	d:Fungi,p:Basidiomycota,c:Tremellomycetes,o:Tremellales,f:Cryptococcaceae,g:Cryptococcus,s:Cryptococcus_uniguttulatus	0	0	0	0	0	0	0	0	0	0	0	0	0	0	0	0	0	0	0	0	0	0	0	0	0	0	0	0	0	0	0	0	0	0	16	0	0	5	14	0	0	0
Fungi	Basidiomycota	Tremellomycetes	Tremellales	Cuniculitremaceae	Fellomyces	Fellomyces borneensis	d:Fungi,p:Basidiomycota,c:Tremellomycetes,o:Tremellales,f:Cuniculitremaceae,g:Fellomyces,s:Fellomyces_borneensis	0	0	0	0	0	0	0	0	0	0	0	0	0	0	0	0	0	0	0	0	0	0	0	0	0	0	0	0	0	0	0	0	0	0	0	0	0	0	0	0	0	0
Fungi	Basidiomycota	Tremellomycetes	Tremellales	Cuniculitremaceae	Kockovaella	Kockovaella prillingeri	d:Fungi,p:Basidiomycota,c:Tremellomycetes,o:Tremellales,f:Cuniculitremaceae,g:Kockovaella,s:Kockovaella_prillingeri	0	0	0	0	0	0	0	0	0	0	0	0	0	0	0	0	0	0	0	0	0	0	0	0	0	0	0	0	0	0	0	0	0	0	0	0	0	0	0	0	0	0
Fungi	Basidiomycota	Tremellomycetes	Tremellales		nan		d:Fungi,p:Basidiomycota,c:Tremellomycetes,o:Tremellales	0	0	0	0	0	0	0	0	0	0	0	0	0	0	0	0	0	0	0	0	0	0	0	0	0	0	0	0	0	0	0	0	0	0	0	0	0	0	0	0	0	0
Fungi	Basidiomycota	Tremellomycetes	Trichosporonales	Tetragoniomycetaceae	Bandonia	Bandonia marina	d:Fungi,p:Basidiomycota,c:Tremellomycetes,o:Trichosporonales,f:Tetragoniomycetaceae,g:Bandonia,s:Bandonia_marina	0	0	0	0	0	0	0	0	0	0	0	0	0	0	0	0	0	0	0	0	0	0	0	0	0	0	0	0	0	0	0	0	0	0	0	0	0	0	0	0	0	0
Fungi	Basidiomycota	Tremellomycetes	Trichosporonales	Trichosporonaceae	Apiotrichum	Apiotrichum chiropterorum	d:Fungi,p:Basidiomycota,c:Tremellomycetes,o:Trichosporonales,f:Trichosporonaceae,g:Apiotrichum,s:Apiotrichum_chiropterorum	0	0	0	0	0	0	0	0	0	0	0	0	0	0	0	0	0	0	0	0	0	0	0	0	0	0	0	0	0	0	0	0	0	0	18	0	0	0	0	0	0	0
Fungi	Basidiomycota	Tremellomycetes			nan		d:Fungi,p:Basidiomycota,c:Tremellomycetes	0	0	0	0	0	0	0	0	0	0	0	0	0	0	0	0	0	0	0	0	0	0	2	1	2	3	0	1	10	1	1	1	2	3	2	2	1	4	5	23	4	3
Fungi	Basidiomycota	Ustilaginomycetes	Ustilaginales	Anthracoideaceae	Pilocintractia	Pilocintractia fimbristylidicola	d:Fungi,p:Basidiomycota,c:Ustilaginomycetes,o:Ustilaginales,f:Anthracoideaceae,g:Pilocintractia,s:Pilocintractia_fimbristylidicola	0	0	0	0	0	0	0	0	0	0	0	0	0	0	0	0	0	0	0	0	0	0	0	0	0	0	0	0	0	0	0	0	0	0	0	0	0	0	0	0	0	0
Fungi	Basidiomycota	Ustilaginomycetes	Ustilaginales	Ustilaginaceae	Moesziomyces	Moesziomyces antarcticus	d:Fungi,p:Basidiomycota,c:Ustilaginomycetes,o:Ustilaginales,f:Ustilaginaceae,g:Moesziomyces,s:Moesziomyces_antarcticus	0	0	0	0	0	0	0	0	0	0	0	0	0	0	0	0	0	0	0	0	0	0	0	0	0	0	0	0	0	0	0	0	0	0	0	0	0	0	0	0	0	0
Fungi	Basidiomycota	Ustilaginomycetes	Ustilaginales	Ustilaginaceae	nan		d:Fungi,p:Basidiomycota,c:Ustilaginomycetes,o:Ustilaginales,f:Ustilaginaceae	0	0	0	0	0	0	0	0	0	0	0	0	0	0	0	0	0	0	0	0	0	0	0	0	0	0	0	0	0	0	0	0	0	105	91	0	0	1	11	0	3	0
Fungi	Basidiomycota	Ustilaginomycetes	Ustilaginales		nan		d:Fungi,p:Basidiomycota,c:Ustilaginomycetes,o:Ustilaginales	0	0	0	0	0	0	0	0	0	0	0	0	0	0	0	0	0	0	0	0	0	0	0	0	0	0	0	0	0	0	0	0	0	0	0	0	0	0	0	0	0	0
Fungi	Basidiomycota	Wallemiomycetes	Wallemiales	Wallemiaceae	Wallemia	Wallemia sebi	d:Fungi,p:Basidiomycota,c:Wallemiomycetes,o:Wallemiales,f:Wallemiaceae,g:Wallemia,s:Wallemia_sebi	0	0	0	0	0	0	0	0	0	0	0	0	0	0	0	0	0	0	0	0	0	0	0	0	0	6	0	0	0	0	0	0	0	0	5	0	0	10	7	2	0	9
Fungi	Basidiomycota				nan		d:Fungi,p:Basidiomycota	0	0	0	0	0	0	0	0	35	0	0	0	0	0	0	82	0	0	0	0	46	0	2	1	0	12	4	0	946	0	0	0	0	1182	742	1080	8	55	105	109	243	58
Fungi	Blastocladiomycota	Blastocladiomycetes	Blastocladiales	Blastocladiaceae	Allomyces	Allomyces moniliformis	d:Fungi,p:Blastocladiomycota,c:Blastocladiomycetes,o:Blastocladiales,f:Blastocladiaceae,g:Allomyces,s:Allomyces_moniliformis	0	0	0	0	0	0	0	0	0	0	0	0	0	0	0	0	0	0	0	0	0	0	0	0	0	0	0	0	0	0	0	0	0	0	0	0	0	0	0	0	0	0
Fungi	Blastocladiomycota	Blastocladiomycetes			nan		d:Fungi,p:Blastocladiomycota,c:Blastocladiomycetes	0	0	0	0	0	0	0	0	0	0	0	0	0	0	0	0	0	0	0	0	0	0	0	0	0	0	0	0	0	0	0	0	0	0	0	0	0	0	0	0	0	0
Fungi	Blastocladiomycota				nan		d:Fungi,p:Blastocladiomycota	0	0	0	0	0	0	0	0	0	0	0	0	0	0	0	0	0	0	0	0	0	0	0	0	0	0	0	0	0	0	0	0	0	0	0	0	0	0	0	0	0	0
Fungi	Chytridiomycota	Chytridiomycetes			nan		d:Fungi,p:Chytridiomycota,c:Chytridiomycetes	0	0	0	0	0	0	0	0	0	0	0	0	0	0	0	0	0	0	0	0	0	0	0	1	0	1	0	2	4	0	1	1	2	0	1	0	1	0	4	4	1	0
Fungi	Chytridiomycota	Lobulomycetes	Lobulomycetales	Lobulomycetaceae	Lobulomyces		d:Fungi,p:Chytridiomycota,c:Lobulomycetes,o:Lobulomycetales,f:Lobulomycetaceae,g:Lobulomyces	0	0	0	0	0	0	0	0	0	0	0	0	0	0	0	0	0	0	0	0	0	0	0	0	0	0	0	0	0	0	0	0	0	0	0	0	0	0	0	1	0	0
Fungi	Chytridiomycota	Lobulomycetes			nan		d:Fungi,p:Chytridiomycota,c:Lobulomycetes	0	0	0	0	0	0	0	0	0	0	0	0	0	0	0	0	0	0	0	0	0	0	0	0	0	0	0	0	0	0	0	0	0	0	0	0	0	0	0	0	0	0
Fungi	Chytridiomycota	Rhizophydiomycetes	Rhizophydiales	Halomycetaceae	Halomyces	Halomyces littoreus	d:Fungi,p:Chytridiomycota,c:Rhizophydiomycetes,o:Rhizophydiales,f:Halomycetaceae,g:Halomyces,s:Halomyces_littoreus	0	0	0	0	0	0	0	0	0	0	0	0	0	0	0	0	0	0	0	0	0	0	0	0	0	0	0	0	0	0	0	0	0	0	0	0	0	0	0	0	0	0
Fungi	Chytridiomycota	Rhizophydiomycetes	Rhizophydiales	Terramycetaceae	Terramyces		d:Fungi,p:Chytridiomycota,c:Rhizophydiomycetes,o:Rhizophydiales,f:Terramycetaceae,g:Terramyces	0	0	0	0	0	0	0	0	0	0	0	0	0	0	0	0	0	0	0	0	0	0	0	0	1	1	0	1	0	1	0	0	1	1	0	0	0	0	0	1	3	1
Fungi	Chytridiomycota	Rhizophydiomycetes	Rhizophydiales		nan		d:Fungi,p:Chytridiomycota,c:Rhizophydiomycetes,o:Rhizophydiales	0	0	0	0	0	0	0	0	0	0	0	0	0	0	0	0	0	0	0	0	0	0	0	0	0	0	0	0	0	0	0	0	0	0	0	0	0	0	0	0	0	0
Fungi	Chytridiomycota	Rhizophydiomycetes			nan		d:Fungi,p:Chytridiomycota,c:Rhizophydiomycetes	0	0	0	0	0	0	0	0	0	0	0	0	0	0	0	0	0	0	0	0	0	0	0	0	0	0	0	0	0	0	0	0	0	0	0	0	0	0	0	0	0	0
Fungi	Chytridiomycota	Spizellomycetes	Spizellomycetales		nan		d:Fungi,p:Chytridiomycota,c:Spizellomycetes,o:Spizellomycetales	0	0	0	0	0	0	0	0	0	0	0	0	0	0	0	0	0	0	0	0	0	0	1	0	4	0	0	0	6	0	0	1	7	3	0	0	0	0	0	2	0	7
Fungi	Chytridiomycota				nan		d:Fungi,p:Chytridiomycota	0	0	0	0	0	0	0	0	0	0	0	0	1381	0	0	0	321	0	0	0	1	0	0	0	0	0	0	2	23	0	0	0	0	84	2	159	0	35	24	219	161	80
Fungi	Kickxellomycota	Ramicandelaberomycetes	Ramicandelaberales	Ramicandelaberaceae	Ramicandelaber		d:Fungi,p:Kickxellomycota,c:Ramicandelaberomycetes,o:Ramicandelaberales,f:Ramicandelaberaceae,g:Ramicandelaber	0	0	0	0	0	0	0	0	0	0	0	0	0	0	0	0	0	0	0	0	0	0	0	0	0	0	0	0	0	0	0	0	0	0	0	0	0	0	0	0	0	0
Fungi	Mortierellomycota	Mortierellomycetes	Mortierellales	Mortierellaceae	Mortierella		d:Fungi,p:Mortierellomycota,c:Mortierellomycetes,o:Mortierellales,f:Mortierellaceae,g:Mortierella	0	0	0	0	0	0	0	0	0	0	0	0	0	0	0	0	0	0	0	0	0	0	2	5	4	3	6	0	15	2	0	3	3	2	6	2	5	10	3	13	7	7
Fungi	Mortierellomycota	Mortierellomycetes	Mortierellales	Mortierellaceae	nan		d:Fungi,p:Mortierellomycota,c:Mortierellomycetes,o:Mortierellales,f:Mortierellaceae	0	0	0	0	0	0	0	0	0	0	0	0	0	0	0	0	0	0	0	0	0	0	0	0	2	0	0	1	3	1	1	0	1	0	0	0	0	1	1	2	3	0
Fungi	Mortierellomycota				nan		d:Fungi,p:Mortierellomycota	0	0	0	0	0	0	0	0	0	0	0	0	0	0	0	0	0	0	0	0	0	0	0	2	1	2	0	1	4	1	0	0	0	2	2	1	5	2	3	0	1	4
Fungi	Mucoromycota	Mucoromycetes	Mucorales	Lichtheimiaceae	Lichtheimia	Lichtheimia corymbifera	d:Fungi,p:Mucoromycota,c:Mucoromycetes,o:Mucorales,f:Lichtheimiaceae,g:Lichtheimia,s:Lichtheimia_corymbifera	66	1	0	3	0	24	15	3	0	0	0	0	0	0	0	0	0	0	0	0	0	0	0	0	0	0	0	0	0	0	0	0	0	0	0	0	0	0	0	0	0	0
Fungi	Mucoromycota	Mucoromycetes	Mucorales	Lichtheimiaceae	Lichtheimia	Lichtheimia hyalospora	d:Fungi,p:Mucoromycota,c:Mucoromycetes,o:Mucorales,f:Lichtheimiaceae,g:Lichtheimia,s:Lichtheimia_hyalospora	13	8	4	11	14	0	20	9	0	0	0	0	0	0	0	0	0	0	0	0	0	0	0	0	0	0	0	0	0	0	0	0	0	0	0	0	0	0	0	0	0	0
Fungi	Mucoromycota	Mucoromycetes	Mucorales	Lichtheimiaceae	Lichtheimia	Lichtheimia ramosa	d:Fungi,p:Mucoromycota,c:Mucoromycetes,o:Mucorales,f:Lichtheimiaceae,g:Lichtheimia,s:Lichtheimia_ramosa	6	1	0	1	1	8	8	2	0	0	0	0	0	0	0	0	0	0	0	0	0	0	0	0	0	0	0	0	0	0	0	0	0	0	0	0	0	0	0	0	0	0
Fungi	Mucoromycota	Mucoromycetes	Mucorales	Lichtheimiaceae	Rhizomucor	Rhizomucor pusillus	d:Fungi,p:Mucoromycota,c:Mucoromycetes,o:Mucorales,f:Lichtheimiaceae,g:Rhizomucor,s:Rhizomucor_pusillus	32	6	5	4	0	24	26	3	0	0	0	0	41	0	0	0	0	0	0	0	0	0	0	0	0	0	0	0	0	0	0	0	0	0	0	0	0	0	0	0	0	0
Fungi	Mucoromycota	Mucoromycetes	Mucorales	Lichtheimiaceae	nan		d:Fungi,p:Mucoromycota,c:Mucoromycetes,o:Mucorales,f:Lichtheimiaceae	62	2	8	9	9	7	34	2	0	0	0	0	0	0	0	0	0	0	0	0	0	0	0	0	0	0	0	0	0	0	0	0	0	0	0	0	0	0	0	0	0	0
Fungi	Mucoromycota	Mucoromycetes	Mucorales	Mucoraceae	Mucor	Mucor abundans	d:Fungi,p:Mucoromycota,c:Mucoromycetes,o:Mucorales,f:Mucoraceae,g:Mucor,s:Mucor_abundans	0	0	0	0	0	0	0	0	0	0	9	0	0	0	0	1	0	0	0	75	0	0	0	0	0	0	0	0	0	0	0	0	0	0	0	0	0	0	0	0	0	0
Fungi	Mucoromycota	Mucoromycetes	Mucorales	Rhizopodaceae	Rhizopus	Rhizopus arrhizus	d:Fungi,p:Mucoromycota,c:Mucoromycetes,o:Mucorales,f:Rhizopodaceae,g:Rhizopus,s:Rhizopus_arrhizus	4	1	6	4	0	0	3	0	0	0	0	0	13	0	19	0	0	0	0	0	0	0	0	0	1	2	0	0	0	3	1	0	2	0	2	0	0	8	1	2	0	1
Fungi	Mucoromycota	Mucoromycetes	Mucorales	Rhizopodaceae	Rhizopus	Rhizopus microsporus	d:Fungi,p:Mucoromycota,c:Mucoromycetes,o:Mucorales,f:Rhizopodaceae,g:Rhizopus,s:Rhizopus_microsporus	140	16	14	2	7	28	134	14	0	0	0	0	0	0	0	0	0	0	0	0	0	0	0	0	0	0	0	0	0	0	0	0	0	0	0	0	0	0	0	0	0	0
Fungi	Rozellomycota	Rozellomycotina cls Incertae sedis	GS08		nan		d:Fungi,p:Rozellomycota,c:Rozellomycotina_cls_Incertae_sedis,o:GS08	0	0	0	0	0	0	0	0	0	0	0	0	0	0	0	0	0	0	0	0	0	0	0	0	0	0	0	0	0	0	0	0	0	0	0	0	0	0	0	0	0	0
Fungi	Rozellomycota	Rozellomycotina cls Incertae sedis	GS10		nan		d:Fungi,p:Rozellomycota,c:Rozellomycotina_cls_Incertae_sedis,o:GS10	0	0	0	0	0	0	0	0	0	0	0	0	0	0	0	0	0	0	0	0	0	0	0	0	0	0	0	0	0	0	0	0	0	0	0	0	0	0	21	0	0	0
Fungi	Rozellomycota	Rozellomycotina cls Incertae sedis	GS11		nan		d:Fungi,p:Rozellomycota,c:Rozellomycotina_cls_Incertae_sedis,o:GS11	0	0	0	0	0	0	0	0	0	0	0	397	0	0	0	70	0	0	0	0	15	0	0	0	0	0	0	0	0	0	0	0	0	0	0	0	0	32	0	0	10	0
Fungi	Rozellomycota	Rozellomycotina cls Incertae sedis			nan		d:Fungi,p:Rozellomycota,c:Rozellomycotina_cls_Incertae_sedis	0	0	0	0	0	0	0	0	0	0	0	0	0	0	0	0	0	0	0	0	0	0	0	0	0	0	0	0	0	0	0	0	0	0	0	0	0	0	0	0	0	0
Fungi	Rozellomycota				nan		d:Fungi,p:Rozellomycota	0	0	0	0	0	0	0	0	0	0	37	42	255	0	0	0	0	38	0	0	0	0	0	0	0	9	1	0	39	2	0	0	0	71	51	17	1	103	57	59	17	5
Fungi	Zoopagomycota	Zoopagomycetes	Zoopagales	Piptocephalidaceae	Syncephalis	Syncephalis parvula	d:Fungi,p:Zoopagomycota,c:Zoopagomycetes,o:Zoopagales,f:Piptocephalidaceae,g:Syncephalis,s:Syncephalis_parvula	0	0	0	0	0	0	0	0	0	0	0	0	0	0	0	0	0	0	0	0	0	0	0	0	0	0	1	0	3	0	0	0	0	0	0	0	0	0	1	0	1	1
[truncated: 220 more columns]

## Sheet: ONLY CLASSIFIED
								Article	3	3	3	3	3	3	3	3	3	3	3	3	3	3	3	3	3	3	3	3	3	3	64	64	64	64	64	64	64	64	64	64	64	64	64	64	64	64	64	64	64
								Reference	Yu et al. (2023)	Yu et al. (2023)	Yu et al. (2023)	Yu et al. (2023)	Yu et al. (2023)	Yu et al. (2023)	Yu et al. (2023)	Yu et al. (2023)	Yu et al. (2023)	Yu et al. (2023)	Yu et al. (2023)	Yu et al. (2023)	Yu et al. (2023)	Yu et al. (2023)	Yu et al. (2023)	Yu et al. (2023)	Yu et al. (2023)	Yu et al. (2023)	Yu et al. (2023)	Yu et al. (2023)	Yu et al. (2023)	Yu et al. (2023)	Zhou et al. (2021)	Zhou et al. (2021)	Zhou et al. (2021)	Zhou et al. (2021)	Zhou et al. (2021)	Zhou et al. (2021)	Zhou et al. (2021)	Zhou et al. (2021)	Zhou et al. (2021)	Zhou et al. (2021)	Zhou et al. (2021)	Zhou et al. (2021)	Zhou et al. (2021)	Zhou et al. (2021)	Zhou et al. (2021)	Zhou et al. (2021)	Zhou et al. (2021)	Zhou et al. (2021)	Zhou et al. (2021)
								Geographic Region	EAs	EAs	EAs	EAs	EAs	EAs	EAs	EAs	EAs	EAs	EAs	EAs	EAs	EAs	EAs	EAs	EAs	EAs	EAs	EAs	EAs	EAs	EAs	EAs	EAs	EAs	EAs	EAs	EAs	EAs	EAs	EAs	EAs	EAs	EAs	EAs	EAs	EAs	EAs	EAs	EAs
								Country	China	China	China	China	China	China	China	China	China	China	China	China	China	China	China	China	China	China	China	China	China	China	China	China	China	China	China	China	China	China	China	China	China	China	China	China	China	China	China	China	China
								Sample Type	SMP_B	SMP_A	SMP_B	SMP_B	SMP_A	SMP_B	SMP_B	SMP_B	SMP_A	SMP_A	SMP_A	SMP_A	SMP_B	SMP_B	SMP_B	SMP_A	SMP_A	SMP_B	SMP_B	SMP_B	SMP_A	SMP_A	SMP_E	SMP_E	SMP_E	SMP_E	SMP_E	SMP_E	SMP_C	SMP_E	SMP_E	SMP_E	SMP_E	SMP_E	SMP_E	SMP_E	SMP_E	SMP_E	SMP_E	SMP_C	SMP_E
								Mangrove site	Zhanjiang Mangrove National Nature Reserve	Hainan mangrove	Hainan mangrove	Hainan mangrove	Zhanjiang Mangrove National Nature Reserve	Zhanjiang Mangrove National Nature Reserve	Zhanjiang Mangrove National Nature Reserve	Hainan mangrove	Zhanjiang Mangrove National Nature Reserve	Zhanjiang Mangrove National Nature Reserve	Zhanjiang Mangrove National Nature Reserve	Hainan mangrove	Hainan mangrove	Hainan mangrove	Hainan mangrove	Hainan mangrove	Zhanjiang Mangrove National Nature Reserve	Zhanjiang Mangrove National Nature Reserve	Zhanjiang Mangrove National Nature Reserve	Zhanjiang Mangrove National Nature Reserve	Hainan mangrove	Hainan mangrove		Shuidong Bay	Shuidong Bay	Shuidong Bay	Shuidong Bay	Shuidong Bay	Shuidong Bay	Shuidong Bay	Shuidong Bay	Shuidong Bay	Shuidong Bay	Shuidong Bay	Shuidong Bay	Shuidong Bay	Shuidong Bay	Shuidong Bay	Shuidong Bay	Shuidong Bay	Shuidong Bay
								Access code	SRR22964905	SRR22964906	SRR22964907	SRR22964908	SRR22964909	SRR22964910	SRR22964911	SRR22964912	SRR23021236	SRR23021237	SRR23021238	SRR23021239	SRR23021240	SRR23021241	SRR23021242	SRR23021243	SRR23021244	SRR23021245	SRR23021246	SRR23021247	SRR23021248	SRR23021249	SRR13255669	SRR13255670	SRR13255671	SRR13255672	SRR13255673	SRR13255674	SRR13255675	SRR13255676	SRR13255677	SRR13255678	SRR13255679	SRR13255680	SRR13255681	SRR13255682	SRR13255683	SRR13255684	SRR13255685	SRR13255686	SRR13255687
OTUS	Kingdom	Phylum_x	Class_x	Order_x	Family_x	Genus	Species	#NAME	S001	S002	S003	S004	S005	S006	S007	S008	S009	S010	S011	S012	S013	S014	S015	S016	S017	S018	S019	S020	S021	S022	S023	S024	S025	S026	S027	S028	S029	S030	S031	S032	S033	S034	S035	S036	S037	S038	S039	S040	S041
1	Fungi	Ascomycota	Arthoniomycetes	Lichenostigmatales	Phaeococcomycetaceae	Phaeococcomyces	Phaeococcomyces rothmanniae	d:Fungi,p:Ascomycota,c:Arthoniomycetes,o:Lichenostigmatales,f:Phaeococcomycetaceae,g:Phaeococcomyces,s:Phaeococcomyces_rothmanniae	0	0	0	0	0	0	0	0	0	0	0	0	0	0	0	0	0	0	0	0	0	0	0	0	0	0	0	0	0	0	0	0	0	0	0	0	0	0	0	0	0
2	Fungi	Ascomycota	Dothideomycetes	Botryosphaeriales	Aplosporellaceae	Aplosporella	Aplosporella thailandica	d:Fungi,p:Ascomycota,c:Dothideomycetes,o:Botryosphaeriales,f:Aplosporellaceae,g:Aplosporella,s:Aplosporella_thailandica	0	0	0	0	0	0	0	0	0	0	0	0	0	0	0	0	0	0	0	0	0	0	0	0	0	0	0	0	0	0	0	0	0	0	0	0	2	0	0	0	58
3	Fungi	Ascomycota	Dothideomycetes	Botryosphaeriales	Aplosporellaceae	Aplosporella		d:Fungi,p:Ascomycota,c:Dothideomycetes,o:Botryosphaeriales,f:Aplosporellaceae,g:Aplosporella	0	0	0	0	0	0	0	0	0	0	0	0	0	0	0	0	0	0	0	0	0	0	0	0	0	0	0	0	0	0	0	0	0	0	0	0	0	0	0	0	0
4	Fungi	Ascomycota	Dothideomycetes	Botryosphaeriales	Botryosphaeriaceae	Lasiodiplodia		d:Fungi,p:Ascomycota,c:Dothideomycetes,o:Botryosphaeriales,f:Botryosphaeriaceae,g:Lasiodiplodia	0	0	0	0	0	0	0	0	0	0	0	0	0	0	0	0	0	0	0	0	0	0	0	0	0	0	0	0	0	0	0	0	0	0	0	0	0	0	0	0	16
5	Fungi	Ascomycota	Dothideomycetes	Botryosphaeriales	Botryosphaeriaceae	Neodeightonia		d:Fungi,p:Ascomycota,c:Dothideomycetes,o:Botryosphaeriales,f:Botryosphaeriaceae,g:Neodeightonia	0	0	0	0	0	0	0	0	0	0	0	0	0	0	0	0	0	0	0	0	0	0	0	0	0	0	0	0	0	0	0	0	0	0	0	0	0	0	3	0	0
6	Fungi	Ascomycota	Dothideomycetes	Botryosphaeriales	Botryosphaeriaceae	Neofusicoccum	Neofusicoccum parvum	d:Fungi,p:Ascomycota,c:Dothideomycetes,o:Botryosphaeriales,f:Botryosphaeriaceae,g:Neofusicoccum,s:Neofusicoccum_parvum	0	0	0	0	0	0	0	0	0	0	0	0	0	0	0	0	0	0	0	0	0	0	0	0	0	0	0	0	0	0	0	0	0	16	0	0	0	0	0	0	0
7	Fungi	Ascomycota	Dothideomycetes	Botryosphaeriales	Botryosphaeriaceae	Neofusicoccum		d:Fungi,p:Ascomycota,c:Dothideomycetes,o:Botryosphaeriales,f:Botryosphaeriaceae,g:Neofusicoccum	0	0	0	0	0	0	0	0	0	0	0	0	0	0	0	0	0	0	0	0	0	0	0	0	0	9	0	0	0	0	0	0	0	0	0	6	0	8	0	0	0
8	Fungi	Ascomycota	Dothideomycetes	Botryosphaeriales	Phyllostictaceae	Phyllosticta	Phyllosticta capitalensis	d:Fungi,p:Ascomycota,c:Dothideomycetes,o:Botryosphaeriales,f:Phyllostictaceae,g:Phyllosticta,s:Phyllosticta_capitalensis	0	0	0	0	0	0	0	0	0	0	0	0	0	0	0	0	0	0	0	0	0	22	0	0	0	0	0	0	0	0	0	0	0	0	0	0	0	0	0	0	0
9	Fungi	Ascomycota	Dothideomycetes	Botryosphaeriales	Phyllostictaceae	Phyllosticta		d:Fungi,p:Ascomycota,c:Dothideomycetes,o:Botryosphaeriales,f:Phyllostictaceae,g:Phyllosticta	0	0	0	0	0	0	0	0	0	0	0	0	0	0	0	0	0	0	0	0	0	0	0	0	0	0	0	0	0	0	0	0	0	0	0	0	0	0	0	0	0
10	Fungi	Ascomycota	Dothideomycetes	Capnodiales	Capnodiaceae	Leptoxyphium	Leptoxyphium glochidion	d:Fungi,p:Ascomycota,c:Dothideomycetes,o:Capnodiales,f:Capnodiaceae,g:Leptoxyphium,s:Leptoxyphium_glochidion	0	0	0	0	0	0	0	0	0	0	0	0	0	0	0	0	0	0	0	0	0	0	0	0	0	0	0	0	0	0	0	0	0	0	0	0	0	0	0	0	0
11	Fungi	Ascomycota	Dothideomycetes	Capnodiales	Xenodevriesiaceae	Xenodevriesia		d:Fungi,p:Ascomycota,c:Dothideomycetes,o:Capnodiales,f:Xenodevriesiaceae,g:Xenodevriesia	0	0	0	0	0	0	0	0	0	0	0	0	0	0	0	0	0	0	0	0	0	0	0	0	0	0	0	0	0	0	0	0	0	0	0	0	0	0	0	0	0
12	Fungi	Ascomycota	Dothideomycetes	Cladosporiales	Cladosporiaceae	Rachicladosporium	Rachicladosporium corymbiae	d:Fungi,p:Ascomycota,c:Dothideomycetes,o:Cladosporiales,f:Cladosporiaceae,g:Rachicladosporium,s:Rachicladosporium_corymbiae	0	0	0	0	0	0	0	0	0	0	0	0	0	0	0	0	0	0	0	0	0	0	0	0	0	0	0	0	0	0	0	0	0	0	0	0	0	0	0	0	0
13	Fungi	Ascomycota	Dothideomycetes	Cladosporiales	Cladosporiaceae	Toxicocladosporium		d:Fungi,p:Ascomycota,c:Dothideomycetes,o:Cladosporiales,f:Cladosporiaceae,g:Toxicocladosporium	0	0	0	0	0	0	0	0	0	0	0	0	0	0	0	0	0	0	0	0	0	0	0	0	0	1	0	0	0	0	0	0	0	40	389	1	0	0	151	0	0
14	Fungi	Ascomycota	Dothideomycetes	Dothideales	Saccotheciaceae	Aureobasidium		d:Fungi,p:Ascomycota,c:Dothideomycetes,o:Dothideales,f:Saccotheciaceae,g:Aureobasidium	0	0	0	0	0	0	0	0	0	0	0	0	0	0	0	0	0	0	0	0	0	0	0	0	0	0	0	0	0	0	0	0	0	0	0	0	0	0	0	0	0
15	Fungi	Ascomycota	Dothideomycetes	Dothideales	Saccotheciaceae	Pseudosydowia	Pseudosydowia louisecottisiae	d:Fungi,p:Ascomycota,c:Dothideomycetes,o:Dothideales,f:Saccotheciaceae,g:Pseudosydowia,s:Pseudosydowia_louisecottisiae	0	0	0	0	0	0	0	0	0	0	0	0	0	0	0	0	0	0	0	0	0	0	0	0	0	0	0	0	0	0	0	0	0	0	0	0	0	0	0	0	0
16	Fungi	Ascomycota	Dothideomycetes	Dothideales	Zalariaceae	Zalaria	Zalaria alba	d:Fungi,p:Ascomycota,c:Dothideomycetes,o:Dothideales,f:Zalariaceae,g:Zalaria,s:Zalaria_alba	0	0	0	0	0	0	0	0	0	0	0	0	0	0	0	0	0	0	0	0	0	0	0	0	0	0	0	0	0	0	0	0	0	0	0	0	0	0	0	0	13
17	Fungi	Ascomycota	Dothideomycetes	Dothideomycetes ord Incertae sedis	Dothideomycetes fam Incertae sedis	Lineolata	Lineolata rhizophorae	d:Fungi,p:Ascomycota,c:Dothideomycetes,o:Dothideomycetes_ord_Incertae_sedis,f:Dothideomycetes_fam_Incertae_sedis,g:Lineolata,s:Lineolata_rhizophorae	0	0	0	0	0	0	0	0	0	0	0	0	0	0	0	0	0	0	0	0	0	0	0	0	0	0	0	0	0	0	0	0	0	0	0	0	0	0	0	0	0
18	Fungi	Ascomycota	Dothideomycetes	Dothideomycetes ord Incertae sedis	Dothideomycetes fam Incertae sedis	Monodictys	Monodictys castaneae	d:Fungi,p:Ascomycota,c:Dothideomycetes,o:Dothideomycetes_ord_Incertae_sedis,f:Dothideomycetes_fam_Incertae_sedis,g:Monodictys,s:Monodictys_castaneae	0	0	0	0	0	0	0	0	0	0	0	0	0	0	0	0	0	0	0	0	0	0	0	0	0	0	0	0	0	0	0	0	0	0	0	0	0	0	0	0	0
19	Fungi	Ascomycota	Dothideomycetes	Dothideomycetes ord Incertae sedis	Eremomycetaceae	Arthrographis	Arthrographis kalrae	d:Fungi,p:Ascomycota,c:Dothideomycetes,o:Dothideomycetes_ord_Incertae_sedis,f:Eremomycetaceae,g:Arthrographis,s:Arthrographis_kalrae	0	0	0	0	0	0	0	0	0	0	0	0	0	0	0	0	0	0	0	0	0	0	0	0	0	0	0	0	0	0	0	0	0	0	0	0	0	0	0	0	0
20	Fungi	Ascomycota	Dothideomycetes	Hysteriales	Hysteriaceae	Gloniopsis	Gloniopsis calami	d:Fungi,p:Ascomycota,c:Dothideomycetes,o:Hysteriales,f:Hysteriaceae,g:Gloniopsis,s:Gloniopsis_calami	0	0	0	0	0	0	0	0	0	0	0	0	0	0	0	0	0	0	0	0	0	0	0	0	0	0	0	0	0	0	0	0	0	0	0	0	0	0	0	0	0
21	Fungi	Ascomycota	Dothideomycetes	Hysteriales	Hysteriaceae	Gloniopsis		d:Fungi,p:Ascomycota,c:Dothideomycetes,o:Hysteriales,f:Hysteriaceae,g:Gloniopsis	0	0	0	0	0	0	0	0	0	0	0	0	0	0	0	0	0	0	0	0	0	0	0	0	0	0	0	0	0	0	0	0	0	108	3	3	0	17	0	0	0
22	Fungi	Ascomycota	Dothideomycetes	Hysteriales	Hysteriaceae	Hysterium		d:Fungi,p:Ascomycota,c:Dothideomycetes,o:Hysteriales,f:Hysteriaceae,g:Hysterium	0	0	0	0	0	0	0	0	0	0	0	0	0	0	0	0	0	0	0	0	0	0	0	0	0	0	0	0	0	0	0	0	0	0	0	0	0	0	0	0	0
23	Fungi	Ascomycota	Dothideomycetes	Hysteriales	Hysteriaceae	Rhytidhysteron	Rhytidhysteron erioi	d:Fungi,p:Ascomycota,c:Dothideomycetes,o:Hysteriales,f:Hysteriaceae,g:Rhytidhysteron,s:Rhytidhysteron_erioi	0	0	0	0	0	0	0	0	0	0	0	0	0	0	0	0	0	0	0	0	0	0	0	0	0	0	0	0	0	0	0	0	0	0	0	0	0	0	0	0	0
24	Fungi	Ascomycota	Dothideomycetes	Hysteriales	Hysteriaceae	Rhytidhysteron	Rhytidhysteron neorufulum	d:Fungi,p:Ascomycota,c:Dothideomycetes,o:Hysteriales,f:Hysteriaceae,g:Rhytidhysteron,s:Rhytidhysteron_neorufulum	0	0	0	0	0	0	0	0	0	0	0	0	0	0	0	0	0	0	0	0	0	0	0	0	0	0	0	0	0	0	0	0	0	0	0	0	0	0	0	0	0
25	Fungi	Ascomycota	Dothideomycetes	Hysteriales	Hysteriaceae	Rhytidhysteron	Rhytidhysteron rufulum	d:Fungi,p:Ascomycota,c:Dothideomycetes,o:Hysteriales,f:Hysteriaceae,g:Rhytidhysteron,s:Rhytidhysteron_rufulum	0	0	0	0	0	0	0	0	0	0	0	0	0	0	0	0	0	0	0	0	0	0	0	0	0	0	0	0	0	0	0	0	0	0	0	0	0	0	0	0	0
26	Fungi	Ascomycota	Dothideomycetes	Hysteriales	Hysteriaceae	Rhytidhysteron		d:Fungi,p:Ascomycota,c:Dothideomycetes,o:Hysteriales,f:Hysteriaceae,g:Rhytidhysteron	0	0	0	0	0	0	0	0	0	0	0	0	0	0	0	0	0	0	0	0	0	0	0	0	0	0	0	0	0	0	0	0	0	0	0	0	0	0	0	0	0
27	Fungi	Ascomycota	Dothideomycetes	Kirschsteiniotheliales	Kirschsteiniotheliales fam Incertae sedis	Taeniolella		d:Fungi,p:Ascomycota,c:Dothideomycetes,o:Kirschsteiniotheliales,f:Kirschsteiniotheliales_fam_Incertae_sedis,g:Taeniolella	0	0	0	0	0	0	0	0	0	0	0	0	0	0	0	0	0	0	0	0	0	0	0	0	0	0	0	0	0	0	0	0	0	0	0	0	0	0	0	0	0
28	Fungi	Ascomycota	Dothideomycetes	Mycosphaerellales	Dissoconiaceae	Uwebraunia		d:Fungi,p:Ascomycota,c:Dothideomycetes,o:Mycosphaerellales,f:Dissoconiaceae,g:Uwebraunia	0	0	0	0	0	0	0	0	0	0	0	0	0	0	0	0	0	0	0	0	0	0	0	0	0	0	0	0	0	0	0	0	0	29	14	0	0	0	0	0	0
29	Fungi	Ascomycota	Dothideomycetes	Mycosphaerellales	Mycosphaerellaceae	Cercospora	Cercospora coniogrammes	d:Fungi,p:Ascomycota,c:Dothideomycetes,o:Mycosphaerellales,f:Mycosphaerellaceae,g:Cercospora,s:Cercospora_coniogrammes	0	0	0	0	0	0	0	0	0	0	1	0	0	0	0	56	0	0	50	0	0	0	0	0	0	0	0	3	0	0	0	0	0	0	0	4	0	0	0	0	0
30	Fungi	Ascomycota	Dothideomycetes	Mycosphaerellales	Mycosphaerellaceae	Cercospora		d:Fungi,p:Ascomycota,c:Dothideomycetes,o:Mycosphaerellales,f:Mycosphaerellaceae,g:Cercospora	0	0	0	0	0	0	0	0	0	0	30	0	0	0	0	0	0	0	0	0	0	0	0	0	0	0	0	0	0	0	0	0	0	0	0	0	0	0	0	0	0
31	Fungi	Ascomycota	Dothideomycetes	Mycosphaerellales	Mycosphaerellaceae	Epicoleosporium	Epicoleosporium ramularioides	d:Fungi,p:Ascomycota,c:Dothideomycetes,o:Mycosphaerellales,f:Mycosphaerellaceae,g:Epicoleosporium,s:Epicoleosporium_ramularioides	0	0	0	0	0	0	0	0	0	0	0	0	0	0	0	0	0	0	0	0	0	0	0	0	0	0	0	0	0	0	0	0	0	0	0	0	0	0	19	0	0
32	Fungi	Ascomycota	Dothideomycetes	Mycosphaerellales	Mycosphaerellaceae	Pallidocercospora		d:Fungi,p:Ascomycota,c:Dothideomycetes,o:Mycosphaerellales,f:Mycosphaerellaceae,g:Pallidocercospora	0	0	0	0	0	0	0	0	0	0	0	0	0	0	0	0	0	0	0	0	0	0	0	0	0	0	0	0	0	0	0	0	0	0	0	0	0	0	0	0	37
33	Fungi	Ascomycota	Dothideomycetes	Mycosphaerellales	Mycosphaerellaceae	Phaeophleospora	Phaeophleospora hymenocallidicola	d:Fungi,p:Ascomycota,c:Dothideomycetes,o:Mycosphaerellales,f:Mycosphaerellaceae,g:Phaeophleospora,s:Phaeophleospora_hymenocallidicola	0	0	0	0	0	0	0	0	0	0	0	0	0	0	0	0	0	0	0	0	0	0	0	0	1	0	0	1	0	0	0	0	0	0	0	0	0	119	49	13	0
34	Fungi	Ascomycota	Dothideomycetes	Mycosphaerellales	Mycosphaerellaceae	Phaeophleospora		d:Fungi,p:Ascomycota,c:Dothideomycetes,o:Mycosphaerellales,f:Mycosphaerellaceae,g:Phaeophleospora	0	0	0	0	0	0	0	0	0	0	0	0	0	0	0	0	0	0	0	0	0	0	0	0	0	10	0	0	0	0	0	0	0	0	0	0	0	0	0	0	0
35	Fungi	Ascomycota	Dothideomycetes	Mycosphaerellales	Mycosphaerellaceae	Pseudocercospora	Pseudocercospora cruenta	d:Fungi,p:Ascomycota,c:Dothideomycetes,o:Mycosphaerellales,f:Mycosphaerellaceae,g:Pseudocercospora,s:Pseudocercospora_cruenta	0	0	0	0	0	0	0	0	0	0	20	0	0	0	0	0	0	0	0	0	0	0	0	0	0	0	0	0	0	0	0	0	0	0	0	0	0	0	100	14	32
36	Fungi	Ascomycota	Dothideomycetes	Mycosphaerellales	Mycosphaerellaceae	Pseudocercospora		d:Fungi,p:Ascomycota,c:Dothideomycetes,o:Mycosphaerellales,f:Mycosphaerellaceae,g:Pseudocercospora	0	0	0	0	0	0	0	0	0	0	0	0	0	0	0	0	0	0	0	0	0	0	0	0	0	0	0	0	0	0	0	0	0	0	0	0	0	0	0	0	41
37	Fungi	Ascomycota	Dothideomycetes	Mycosphaerellales	Mycosphaerellaceae	Ramularia		d:Fungi,p:Ascomycota,c:Dothideomycetes,o:Mycosphaerellales,f:Mycosphaerellaceae,g:Ramularia	0	0	0	0	0	0	0	0	0	0	0	103	0	0	0	0	0	0	0	0	0	0	0	0	0	0	0	0	0	0	0	0	0	0	0	0	0	0	0	0	0
38	Fungi	Ascomycota	Dothideomycetes	Mycosphaerellales	Neodevriesiaceae	Neodevriesia	Neodevriesia strelitziicola	d:Fungi,p:Ascomycota,c:Dothideomycetes,o:Mycosphaerellales,f:Neodevriesiaceae,g:Neodevriesia,s:Neodevriesia_strelitziicola	0	0	0	0	0	0	0	0	0	0	0	0	0	0	0	0	0	0	0	0	0	0	0	0	0	0	0	0	0	0	0	0	0	0	0	0	0	0	0	0	0
39	Fungi	Ascomycota	Dothideomycetes	Mycosphaerellales	Neodevriesiaceae	Neodevriesia	Neodevriesia tabebuiae	d:Fungi,p:Ascomycota,c:Dothideomycetes,o:Mycosphaerellales,f:Neodevriesiaceae,g:Neodevriesia,s:Neodevriesia_tabebuiae	0	0	0	0	0	0	0	0	0	0	0	0	0	0	0	0	0	0	0	0	0	0	0	0	0	0	0	0	0	0	0	0	0	0	0	44	0	0	11	4	0
40	Fungi	Ascomycota	Dothideomycetes	Mycosphaerellales	Neodevriesiaceae	Neodevriesia		d:Fungi,p:Ascomycota,c:Dothideomycetes,o:Mycosphaerellales,f:Neodevriesiaceae,g:Neodevriesia	0	0	0	0	0	0	0	0	0	0	0	0	0	0	0	0	0	0	0	0	0	0	0	0	0	0	0	0	0	0	0	0	0	0	0	0	0	0	0	0	0
41	Fungi	Ascomycota	Dothideomycetes	Mycosphaerellales	Teratosphaeriaceae	Acrodontium	Acrodontium griseum	d:Fungi,p:Ascomycota,c:Dothideomycetes,o:Mycosphaerellales,f:Teratosphaeriaceae,g:Acrodontium,s:Acrodontium_griseum	0	0	0	0	0	0	0	0	0	0	0	0	0	0	0	0	0	0	0	0	0	0	0	0	0	0	0	0	0	0	0	0	0	0	0	0	0	0	0	0	0
42	Fungi	Ascomycota	Dothideomycetes	Mycosphaerellales	Teratosphaeriaceae	Devriesia		d:Fungi,p:Ascomycota,c:Dothideomycetes,o:Mycosphaerellales,f:Teratosphaeriaceae,g:Devriesia	0	0	0	0	0	0	0	0	0	0	0	0	0	0	0	0	0	0	0	0	0	0	0	0	0	0	0	0	0	0	0	0	0	15	0	0	0	0	0	0	0
43	Fungi	Ascomycota	Dothideomycetes	Mycosphaerellales	Teratosphaeriaceae	Fodinomyces	Fodinomyces uranophilus	d:Fungi,p:Ascomycota,c:Dothideomycetes,o:Mycosphaerellales,f:Teratosphaeriaceae,g:Fodinomyces,s:Fodinomyces_uranophilus	0	0	0	0	0	0	0	0	0	0	0	0	0	0	0	0	0	0	0	0	0	0	0	0	0	0	0	0	0	0	0	0	0	0	0	0	0	0	23	0	0
44	Fungi	Ascomycota	Dothideomycetes	Mycosphaerellales	Teratosphaeriaceae	Hortaea	Hortaea werneckii	d:Fungi,p:Ascomycota,c:Dothideomycetes,o:Mycosphaerellales,f:Teratosphaeriaceae,g:Hortaea,s:Hortaea_werneckii	0	0	0	0	0	0	0	0	0	0	0	0	0	0	0	0	0	0	0	0	0	0	0	0	0	0	0	0	0	0	0	0	0	0	0	0	0	0	0	0	0
45	Fungi	Ascomycota	Dothideomycetes	Mycosphaerellales	Teratosphaeriaceae	Teratosphaeria	Teratosphaeria destructans	d:Fungi,p:Ascomycota,c:Dothideomycetes,o:Mycosphaerellales,f:Teratosphaeriaceae,g:Teratosphaeria,s:Teratosphaeria_destructans	0	0	0	0	0	0	0	0	0	0	0	0	0	0	0	0	0	0	0	0	0	0	0	0	0	0	0	0	0	0	0	0	0	0	21	0	0	0	0	0	0
46	Fungi	Ascomycota	Dothideomycetes	Myriangiales	Elsinoaceae	Elsinoe	Elsinoe embeliae	d:Fungi,p:Ascomycota,c:Dothideomycetes,o:Myriangiales,f:Elsinoaceae,g:Elsinoe,s:Elsinoe_embeliae	0	0	0	0	0	0	0	0	0	0	0	0	0	0	0	0	0	0	0	0	0	0	0	0	0	0	0	0	0	0	0	0	0	0	0	0	0	0	0	0	0
47	Fungi	Ascomycota	Dothideomycetes	Myriangiales	Elsinoaceae	Elsinoe	Elsinoe othonnae	d:Fungi,p:Ascomycota,c:Dothideomycetes,o:Myriangiales,f:Elsinoaceae,g:Elsinoe,s:Elsinoe_othonnae	0	0	0	0	0	0	0	0	0	0	0	0	0	0	0	0	0	0	0	0	0	0	0	0	0	0	0	0	0	0	0	0	0	0	0	0	0	0	0	0	0
48	Fungi	Ascomycota	Dothideomycetes	Myriangiales	Elsinoaceae	Elsinoe		d:Fungi,p:Ascomycota,c:Dothideomycetes,o:Myriangiales,f:Elsinoaceae,g:Elsinoe	0	0	0	0	0	0	0	0	0	0	0	0	0	0	0	0	0	0	0	0	0	0	0	0	0	0	0	0	0	0	0	0	0	0	0	0	0	0	0	0	0
49	Fungi	Ascomycota	Dothideomycetes	Pleosporales	Acrocalymmaceae	Acrocalymma	Acrocalymma medicaginis	d:Fungi,p:Ascomycota,c:Dothideomycetes,o:Pleosporales,f:Acrocalymmaceae,g:Acrocalymma,s:Acrocalymma_medicaginis	0	0	0	0	0	0	0	0	0	0	0	0	0	0	0	0	0	0	0	0	0	0	0	0	0	0	0	0	0	0	0	0	0	0	0	0	0	0	0	0	0
50	Fungi	Ascomycota	Dothideomycetes	Pleosporales	Acrocalymmaceae	Acrocalymma		d:Fungi,p:Ascomycota,c:Dothideomycetes,o:Pleosporales,f:Acrocalymmaceae,g:Acrocalymma	0	0	0	0	0	0	0	0	0	0	0	0	0	0	0	0	0	0	0	0	0	0	0	0	0	0	0	0	0	0	0	0	0	0	0	0	0	0	0	0	0
51	Fungi	Ascomycota	Dothideomycetes	Pleosporales	Amorosiaceae	Amorocoelophoma		d:Fungi,p:Ascomycota,c:Dothideomycetes,o:Pleosporales,f:Amorosiaceae,g:Amorocoelophoma	0	0	0	0	0	0	0	0	0	0	0	0	0	0	0	0	0	0	0	0	0	0	0	0	0	0	0	0	0	0	0	0	0	0	0	24	0	0	0	0	0
52	Fungi	Ascomycota	Dothideomycetes	Pleosporales	Amorosiaceae	Amorosia	Amorosia littoralis	d:Fungi,p:Ascomycota,c:Dothideomycetes,o:Pleosporales,f:Amorosiaceae,g:Amorosia,s:Amorosia_littoralis	0	0	0	0	0	0	0	0	0	0	0	0	0	0	0	0	0	0	0	0	0	0	0	0	0	0	0	0	0	0	0	0	0	0	0	0	0	0	0	0	0
53	Fungi	Ascomycota	Dothideomycetes	Pleosporales	Anteagloniaceae	Anteaglonium	Anteaglonium gordoniae	d:Fungi,p:Ascomycota,c:Dothideomycetes,o:Pleosporales,f:Anteagloniaceae,g:Anteaglonium,s:Anteaglonium_gordoniae	0	0	0	0	0	0	0	0	0	0	0	0	0	0	0	0	0	0	0	0	0	0	0	0	0	0	0	0	0	0	0	0	1	0	0	0	0	50	0	0	0
54	Fungi	Ascomycota	Dothideomycetes	Pleosporales	Astrosphaeriellaceae	Pithomyces	Pithomyces graminicola	d:Fungi,p:Ascomycota,c:Dothideomycetes,o:Pleosporales,f:Astrosphaeriellaceae,g:Pithomyces,s:Pithomyces_graminicola	0	0	0	0	0	0	0	0	0	0	0	0	0	0	0	0	0	0	0	0	0	0	0	0	0	0	0	0	0	0	0	0	0	0	0	0	0	0	0	0	0
55	Fungi	Ascomycota	Dothideomycetes	Pleosporales	Cucurbitariaceae	Pyrenochaeta		d:Fungi,p:Ascomycota,c:Dothideomycetes,o:Pleosporales,f:Cucurbitariaceae,g:Pyrenochaeta	0	0	0	0	0	0	0	0	0	0	0	0	0	0	0	0	0	0	0	0	0	0	0	0	0	0	0	2	0	0	0	0	0	0	0	0	0	0	0	0	0
56	Fungi	Ascomycota	Dothideomycetes	Pleosporales	Dacampiaceae	Aaosphaeria	Aaosphaeria arxii	d:Fungi,p:Ascomycota,c:Dothideomycetes,o:Pleosporales,f:Dacampiaceae,g:Aaosphaeria,s:Aaosphaeria_arxii	0	0	0	0	0	0	0	0	0	0	0	0	0	0	0	0	0	0	0	0	0	0	0	0	0	0	1	0	0	0	0	0	0	0	0	47	0	0	0	0	15
57	Fungi	Ascomycota	Dothideomycetes	Pleosporales	Dictyosporiaceae	Pseudocoleophoma		d:Fungi,p:Ascomycota,c:Dothideomycetes,o:Pleosporales,f:Dictyosporiaceae,g:Pseudocoleophoma	0	0	0	0	0	0	0	0	0	0	0	0	0	0	0	0	0	0	0	0	0	0	0	0	0	0	0	0	0	0	0	0	0	0	0	12	0	0	0	0	0
58	Fungi	Ascomycota	Dothideomycetes	Pleosporales	Didymellaceae	Leptosphaerulina		d:Fungi,p:Ascomycota,c:Dothideomycetes,o:Pleosporales,f:Didymellaceae,g:Leptosphaerulina	0	0	0	0	0	0	0	0	0	0	0	0	0	0	0	0	0	0	0	0	0	0	0	0	0	0	0	0	3	0	0	0	0	0	0	0	0	0	0	0	0
59	Fungi	Ascomycota	Dothideomycetes	Pleosporales	Didymellaceae	Phoma		d:Fungi,p:Ascomycota,c:Dothideomycetes,o:Pleosporales,f:Didymellaceae,g:Phoma	0	0	0	0	0	0	0	0	0	0	0	0	0	0	0	0	0	0	0	0	0	0	0	0	0	0	0	0	0	0	0	0	0	0	0	0	0	0	0	0	39
60	Fungi	Ascomycota	Dothideomycetes	Pleosporales	Didymosphaeriaceae	Deniquelata	Deniquelata barringtoniae	d:Fungi,p:Ascomycota,c:Dothideomycetes,o:Pleosporales,f:Didymosphaeriaceae,g:Deniquelata,s:Deniquelata_barringtoniae	0	0	0	0	0	0	0	0	0	0	0	0	0	0	0	0	0	0	0	0	0	0	0	0	0	0	0	0	0	0	0	0	0	0	0	0	0	0	0	0	0
61	Fungi	Ascomycota	Dothideomycetes	Pleosporales	Didymosphaeriaceae	Deniquelata	Deniquelata macphersoniae	d:Fungi,p:Ascomycota,c:Dothideomycetes,o:Pleosporales,f:Didymosphaeriaceae,g:Deniquelata,s:Deniquelata_macphersoniae	0	0	0	0	0	0	0	0	0	0	0	0	0	0	0	0	0	0	0	0	0	0	0	0	0	0	0	0	0	0	0	0	0	0	0	0	0	0	0	0	0
62	Fungi	Ascomycota	Dothideomycetes	Pleosporales	Didymosphaeriaceae	Kalmusia	Kalmusia araucariae	d:Fungi,p:Ascomycota,c:Dothideomycetes,o:Pleosporales,f:Didymosphaeriaceae,g:Kalmusia,s:Kalmusia_araucariae	0	0	0	0	0	0	0	0	0	0	0	0	0	0	0	0	0	0	0	0	0	0	0	0	0	0	0	0	0	0	0	0	1	0	0	0	0	0	0	0	0
63	Fungi	Ascomycota	Dothideomycetes	Pleosporales	Didymosphaeriaceae	Montagnula	Montagnula chromolaenicola	d:Fungi,p:Ascomycota,c:Dothideomycetes,o:Pleosporales,f:Didymosphaeriaceae,g:Montagnula,s:Montagnula_chromolaenicola	0	0	0	0	0	0	0	0	0	0	0	0	0	0	0	0	0	0	0	0	0	0	0	0	0	0	0	3	0	0	0	1	0	0	0	0	0	0	0	0	0
64	Fungi	Ascomycota	Dothideomycetes	Pleosporales	Didymosphaeriaceae	Paraconiothyrium		d:Fungi,p:Ascomycota,c:Dothideomycetes,o:Pleosporales,f:Didymosphaeriaceae,g:Paraconiothyrium	0	0	0	0	0	0	0	0	0	0	0	0	0	0	0	0	0	0	0	0	0	0	0	0	0	0	0	0	0	0	0	0	0	0	0	0	0	0	0	0	0
65	Fungi	Ascomycota	Dothideomycetes	Pleosporales	Didymosphaeriaceae	Paraphaeosphaeria	Paraphaeosphaeria arecacearum	d:Fungi,p:Ascomycota,c:Dothideomycetes,o:Pleosporales,f:Didymosphaeriaceae,g:Paraphaeosphaeria,s:Paraphaeosphaeria_arecacearum	0	0	0	0	0	0	0	0	0	0	0	0	0	0	0	0	0	0	0	0	0	0	0	0	0	0	0	0	0	0	0	0	0	0	0	0	0	0	0	0	0
66	Fungi	Ascomycota	Dothideomycetes	Pleosporales	Didymosphaeriaceae	Paraphaeosphaeria		d:Fungi,p:Ascomycota,c:Dothideomycetes,o:Pleosporales,f:Didymosphaeriaceae,g:Paraphaeosphaeria	0	0	0	0	0	0	0	0	0	0	0	0	0	0	0	0	0	0	0	0	0	0	0	0	0	0	0	0	0	0	0	0	0	0	0	6	0	0	0	4	0
67	Fungi	Ascomycota	Dothideomycetes	Pleosporales	Didymosphaeriaceae	Pseudopithomyces	Pseudopithomyces chartarum	d:Fungi,p:Ascomycota,c:Dothideomycetes,o:Pleosporales,f:Didymosphaeriaceae,g:Pseudopithomyces,s:Pseudopithomyces_chartarum	0	0	0	0	0	0	0	0	0	0	30	0	0	0	0	0	0	0	0	0	0	0	0	0	0	0	0	0	0	0	0	0	0	0	0	0	0	0	0	0	0
68	Fungi	Ascomycota	Dothideomycetes	Pleosporales	Didymosphaeriaceae	Spegazzinia	Spegazzinia deightonii	d:Fungi,p:Ascomycota,c:Dothideomycetes,o:Pleosporales,f:Didymosphaeriaceae,g:Spegazzinia,s:Spegazzinia_deightonii	0	0	0	0	0	0	0	0	0	0	0	0	0	0	0	0	0	0	0	0	0	0	0	0	0	0	0	0	0	0	0	0	0	0	0	0	0	0	0	0	0
69	Fungi	Ascomycota	Dothideomycetes	Pleosporales	Lentitheciaceae	Poaceascoma		d:Fungi,p:Ascomycota,c:Dothideomycetes,o:Pleosporales,f:Lentitheciaceae,g:Poaceascoma	0	0	0	0	0	0	0	0	0	0	0	0	0	0	0	0	0	0	0	0	0	0	0	0	0	0	0	0	0	0	0	0	0	0	0	0	0	0	0	0	0
70	Fungi	Ascomycota	Dothideomycetes	Pleosporales	Leptosphaeriaceae	Leptosphaeria		d:Fungi,p:Ascomycota,c:Dothideomycetes,o:Pleosporales,f:Leptosphaeriaceae,g:Leptosphaeria	0	0	0	0	36	0	0	0	0	0	0	0	0	0	0	0	0	0	0	0	0	0	0	0	0	0	0	0	0	0	0	0	0	0	0	0	0	0	0	0	0
71	Fungi	Ascomycota	Dothideomycetes	Pleosporales	Longipedicellataceae	Pseudoxylomyces	Pseudoxylomyces aquaticus	d:Fungi,p:Ascomycota,c:Dothideomycetes,o:Pleosporales,f:Longipedicellataceae,g:Pseudoxylomyces,s:Pseudoxylomyces_aquaticus	0	0	0	0	0	0	0	0	0	0	0	0	0	0	0	0	0	0	0	0	0	0	0	0	0	0	0	0	0	0	0	0	0	0	31	0	0	0	0	0	0
72	Fungi	Ascomycota	Dothideomycetes	Pleosporales	Lophiostomataceae	Flabellascoma	Flabellascoma minimum	d:Fungi,p:Ascomycota,c:Dothideomycetes,o:Pleosporales,f:Lophiostomataceae,g:Flabellascoma,s:Flabellascoma_minimum	0	0	0	0	0	0	0	0	0	0	0	0	0	0	0	0	0	0	0	0	0	0	0	0	0	0	0	0	0	0	0	0	0	0	0	0	0	0	0	0	0
73	Fungi	Ascomycota	Dothideomycetes	Pleosporales	Lophiostomataceae	Lophiostoma	Lophiostoma cynaroidis	d:Fungi,p:Ascomycota,c:Dothideomycetes,o:Pleosporales,f:Lophiostomataceae,g:Lophiostoma,s:Lophiostoma_cynaroidis	0	0	0	0	0	0	0	0	0	0	0	0	0	0	0	0	0	0	0	0	0	0	0	0	0	0	0	0	0	0	0	0	0	22	30	14	0	175	106	2	9
74	Fungi	Ascomycota	Dothideomycetes	Pleosporales	Lophiostomataceae	Lophiostoma		d:Fungi,p:Ascomycota,c:Dothideomycetes,o:Pleosporales,f:Lophiostomataceae,g:Lophiostoma	0	0	0	0	0	0	0	0	0	0	0	0	0	0	0	0	0	0	0	0	0	0	0	0	0	0	0	0	0	0	0	0	0	43	0	4	0	25	0	0	0
75	Fungi	Ascomycota	Dothideomycetes	Pleosporales	Macrodiplodiopsidaceae	Pseudochaetosphaeronema	Pseudochaetosphaeronema pandanicola	d:Fungi,p:Ascomycota,c:Dothideomycetes,o:Pleosporales,f:Macrodiplodiopsidaceae,g:Pseudochaetosphaeronema,s:Pseudochaetosphaeronema_pandanicola	0	0	0	0	0	0	0	0	0	0	0	0	0	0	0	0	0	0	0	0	0	0	0	0	0	0	0	0	0	0	0	0	0	0	0	0	0	0	0	0	0
76	Fungi	Ascomycota	Dothideomycetes	Pleosporales	Melanommataceae	Pleotrichocladium	Pleotrichocladium opacum	d:Fungi,p:Ascomycota,c:Dothideomycetes,o:Pleosporales,f:Melanommataceae,g:Pleotrichocladium,s:Pleotrichocladium_opacum	0	0	0	0	0	0	0	0	0	0	0	0	0	0	0	0	0	0	0	0	0	0	0	2	1	0	2	0	2	2	1	3	1	1	1	3	0	3	4	3	2
77	Fungi	Ascomycota	Dothideomycetes	Pleosporales	Neomassarinaceae	Neomassarina	Neomassarina thailandica	d:Fungi,p:Ascomycota,c:Dothideomycetes,o:Pleosporales,f:Neomassarinaceae,g:Neomassarina,s:Neomassarina_thailandica	0	0	0	0	0	0	0	0	0	0	0	0	0	0	0	0	0	0	0	0	0	0	0	0	0	0	0	0	0	0	0	0	0	33	0	0	0	0	17	0	0
78	Fungi	Ascomycota	Dothideomycetes	Pleosporales	Neopyrenochaetaceae	Neopyrenochaeta		d:Fungi,p:Ascomycota,c:Dothideomycetes,o:Pleosporales,f:Neopyrenochaetaceae,g:Neopyrenochaeta	0	0	0	0	0	0	0	0	0	0	0	0	0	0	0	0	0	0	0	0	0	0	0	0	0	0	0	0	0	0	0	0	0	0	0	0	0	0	0	0	0
79	Fungi	Ascomycota	Dothideomycetes	Pleosporales	Nigrogranaceae	Nigrograna	Nigrograna jinghongensis	d:Fungi,p:Ascomycota,c:Dothideomycetes,o:Pleosporales,f:Nigrogranaceae,g:Nigrograna,s:Nigrograna_jinghongensis	0	0	0	0	0	0	0	0	0	0	0	0	0	0	0	0	0	0	0	0	0	0	0	0	0	0	0	0	0	0	0	0	0	0	0	0	0	46	0	0	0
80	Fungi	Ascomycota	Dothideomycetes	Pleosporales	Nigrogranaceae	Nigrograna		d:Fungi,p:Ascomycota,c:Dothideomycetes,o:Pleosporales,f:Nigrogranaceae,g:Nigrograna	0	0	0	0	0	0	0	0	0	0	0	0	0	0	0	0	0	0	0	0	0	0	0	0	0	0	0	0	0	0	0	0	0	0	0	0	0	92	0	0	0
81	Fungi	Ascomycota	Dothideomycetes	Pleosporales	Occultibambusaceae	Brunneofusispora		d:Fungi,p:Ascomycota,c:Dothideomycetes,o:Pleosporales,f:Occultibambusaceae,g:Brunneofusispora	0	0	0	0	0	0	0	0	0	0	0	0	0	0	0	0	0	0	0	0	0	0	0	0	0	0	0	0	0	0	0	0	0	0	0	0	0	0	0	0	0
82	Fungi	Ascomycota	Dothideomycetes	Pleosporales	Periconiaceae	Periconia	Periconia banksiae	d:Fungi,p:Ascomycota,c:Dothideomycetes,o:Pleosporales,f:Periconiaceae,g:Periconia,s:Periconia_banksiae	0	0	0	0	0	0	0	0	0	0	0	0	0	0	0	0	0	0	0	0	0	0	0	0	0	0	0	0	0	0	0	0	0	0	0	0	0	0	0	0	0
83	Fungi	Ascomycota	Dothideomycetes	Pleosporales	Periconiaceae	Periconia	Periconia celtidis	d:Fungi,p:Ascomycota,c:Dothideomycetes,o:Pleosporales,f:Periconiaceae,g:Periconia,s:Periconia_celtidis	0	0	0	0	0	0	0	0	0	0	20	0	0	0	0	0	0	0	0	0	0	0	0	0	0	0	0	0	0	0	0	0	0	0	29	29	0	0	0	0	0
84	Fungi	Ascomycota	Dothideomycetes	Pleosporales	Periconiaceae	Periconia	Periconia chimonanthi	d:Fungi,p:Ascomycota,c:Dothideomycetes,o:Pleosporales,f:Periconiaceae,g:Periconia,s:Periconia_chimonanthi	0	0	0	0	0	0	0	0	0	0	16	0	0	0	0	0	0	0	0	0	0	0	0	0	0	0	0	0	0	0	0	0	0	0	0	0	0	0	0	0	0
85	Fungi	Ascomycota	Dothideomycetes	Pleosporales	Periconiaceae	Periconia	Periconia cortaderiae	d:Fungi,p:Ascomycota,c:Dothideomycetes,o:Pleosporales,f:Periconiaceae,g:Periconia,s:Periconia_cortaderiae	0	0	0	0	0	0	0	0	0	0	0	0	0	0	0	0	0	0	0	0	0	0	0	0	0	0	0	0	0	0	0	0	0	0	0	0	0	0	0	0	0
86	Fungi	Ascomycota	Dothideomycetes	Pleosporales	Periconiaceae	Periconia	Periconia echinochloae	d:Fungi,p:Ascomycota,c:Dothideomycetes,o:Pleosporales,f:Periconiaceae,g:Periconia,s:Periconia_echinochloae	0	0	0	0	0	0	0	0	0	0	0	0	0	0	0	0	0	0	0	0	0	0	0	0	0	0	0	0	0	0	0	0	0	0	0	0	0	0	0	0	39
87	Fungi	Ascomycota	Dothideomycetes	Pleosporales	Periconiaceae	Periconia	Periconia verrucosa	d:Fungi,p:Ascomycota,c:Dothideomycetes,o:Pleosporales,f:Periconiaceae,g:Periconia,s:Periconia_verrucosa	0	0	0	0	0	0	0	0	0	0	0	0	0	0	0	0	0	0	0	0	0	0	0	0	0	0	0	0	0	0	0	0	0	0	0	0	0	0	0	0	0
88	Fungi	Ascomycota	Dothideomycetes	Pleosporales	Periconiaceae	Periconia		d:Fungi,p:Ascomycota,c:Dothideomycetes,o:Pleosporales,f:Periconiaceae,g:Periconia	0	0	0	0	0	0	0	0	0	0	0	0	0	0	0	0	0	0	0	0	0	0	0	0	0	0	0	0	0	0	0	0	0	0	0	0	0	0	0	0	0
89	Fungi	Ascomycota	Dothideomycetes	Pleosporales	Phaeosphaeriaceae	Didymocyrtis		d:Fungi,p:Ascomycota,c:Dothideomycetes,o:Pleosporales,f:Phaeosphaeriaceae,g:Didymocyrtis	0	0	0	0	0	0	0	0	0	0	0	0	0	0	0	0	0	0	0	0	0	0	0	0	0	0	0	0	0	0	0	0	0	0	0	0	0	40	10	0	0
90	Fungi	Ascomycota	Dothideomycetes	Pleosporales	Phaeosphaeriaceae	Galiicola	Galiicola pseudophaeosphaeria	d:Fungi,p:Ascomycota,c:Dothideomycetes,o:Pleosporales,f:Phaeosphaeriaceae,g:Galiicola,s:Galiicola_pseudophaeosphaeria	0	0	0	0	0	0	0	0	0	0	0	0	0	0	0	0	0	0	0	0	0	0	0	0	0	0	0	0	0	0	0	0	0	0	0	0	0	0	0	0	0
91	Fungi	Ascomycota	Dothideomycetes	Pleosporales	Phaeosphaeriaceae	Leptospora	Leptospora chromolaenae	d:Fungi,p:Ascomycota,c:Dothideomycetes,o:Pleosporales,f:Phaeosphaeriaceae,g:Leptospora,s:Leptospora_chromolaenae	0	0	0	0	0	0	0	0	0	0	0	0	0	0	0	0	0	0	0	0	0	0	0	0	0	0	0	0	0	0	0	0	0	108	0	0	0	24	0	0	6
92	Fungi	Ascomycota	Dothideomycetes	Pleosporales	Phaeosphaeriaceae	Leptospora	Leptospora macarangae	d:Fungi,p:Ascomycota,c:Dothideomycetes,o:Pleosporales,f:Phaeosphaeriaceae,g:Leptospora,s:Leptospora_macarangae	0	0	0	0	0	0	0	0	0	0	0	0	0	19	0	0	0	0	0	0	0	0	0	0	0	0	0	0	0	0	0	0	0	14	118	0	0	32	0	0	0
93	Fungi	Ascomycota	Dothideomycetes	Pleosporales	Phaeosphaeriaceae	Leptospora	Leptospora phraeana	d:Fungi,p:Ascomycota,c:Dothideomycetes,o:Pleosporales,f:Phaeosphaeriaceae,g:Leptospora,s:Leptospora_phraeana	0	0	0	0	0	0	0	0	0	0	0	0	0	0	0	0	0	0	0	0	0	0	0	0	0	0	0	0	0	0	0	0	0	0	0	0	0	0	0	0	0
94	Fungi	Ascomycota	Dothideomycetes	Pleosporales	Phaeosphaeriaceae	Ophiosphaerella		d:Fungi,p:Ascomycota,c:Dothideomycetes,o:Pleosporales,f:Phaeosphaeriaceae,g:Ophiosphaerella	0	0	0	0	0	0	0	0	0	0	0	0	0	0	0	0	0	0	0	0	0	0	0	6	0	0	0	0	0	0	0	0	0	0	0	3	0	0	0	0	0
95	Fungi	Ascomycota	Dothideomycetes	Pleosporales	Phaeosphaeriaceae	Phaeosphaeria	Phaeosphaeria musae	d:Fungi,p:Ascomycota,c:Dothideomycetes,o:Pleosporales,f:Phaeosphaeriaceae,g:Phaeosphaeria,s:Phaeosphaeria_musae	0	0	0	0	0	0	0	0	0	0	0	0	0	0	0	0	0	0	0	0	0	0	0	0	0	0	0	0	0	0	0	0	0	0	0	0	0	0	0	0	0
96	Fungi	Ascomycota	Dothideomycetes	Pleosporales	Phaeosphaeriaceae	Phaeosphaeria	Phaeosphaeria phoenicicola	d:Fungi,p:Ascomycota,c:Dothideomycetes,o:Pleosporales,f:Phaeosphaeriaceae,g:Phaeosphaeria,s:Phaeosphaeria_phoenicicola	0	0	0	0	0	0	0	0	0	0	0	0	0	0	0	0	0	0	0	0	0	0	0	0	0	0	0	0	0	0	0	0	0	0	0	8	0	0	0	1	0
97	Fungi	Ascomycota	Dothideomycetes	Pleosporales	Phaeosphaeriaceae	Phaeosphaeria		d:Fungi,p:Ascomycota,c:Dothideomycetes,o:Pleosporales,f:Phaeosphaeriaceae,g:Phaeosphaeria	0	0	0	0	0	0	0	0	0	0	0	0	0	0	0	0	0	0	0	0	0	0	0	0	0	0	0	0	0	0	0	0	0	0	0	0	0	0	0	0	14
98	Fungi	Ascomycota	Dothideomycetes	Pleosporales	Phaeosphaeriaceae	Septoriella	Septoriella oudemansii	d:Fungi,p:Ascomycota,c:Dothideomycetes,o:Pleosporales,f:Phaeosphaeriaceae,g:Septoriella,s:Septoriella_oudemansii	0	0	0	0	0	0	0	0	0	0	0	0	0	0	0	0	0	0	0	0	0	0	0	0	0	0	0	0	0	0	0	0	0	0	46	0	4	0	0	0	0
99	Fungi	Ascomycota	Dothideomycetes	Pleosporales	Phaeosphaeriaceae	Tintelnotia		d:Fungi,p:Ascomycota,c:Dothideomycetes,o:Pleosporales,f:Phaeosphaeriaceae,g:Tintelnotia	0	0	0	0	0	0	0	0	0	0	0	0	0	0	0	0	0	0	0	0	0	0	0	0	0	0	0	0	0	0	0	0	0	0	0	0	0	17	0	0	31
100	Fungi	Ascomycota	Dothideomycetes	Pleosporales	Phaeosphaeriaceae	Vittaliana	Vittaliana mangrovei	d:Fungi,p:Ascomycota,c:Dothideomycetes,o:Pleosporales,f:Phaeosphaeriaceae,g:Vittaliana,s:Vittaliana_mangrovei	0	0	0	0	0	0	0	0	0	0	0	0	0	0	0	0	0	0	0	0	0	0	0	0	0	0	0	0	0	0	0	0	0	11	0	0	0	0	71	6	7
101	Fungi	Ascomycota	Dothideomycetes	Pleosporales	Phaeosphaeriaceae	Vittaliana		d:Fungi,p:Ascomycota,c:Dothideomycetes,o:Pleosporales,f:Phaeosphaeriaceae,g:Vittaliana	0	0	0	0	0	0	0	0	0	0	0	0	0	0	0	0	0	0	0	0	0	0	0	0	0	0	0	0	0	0	0	0	0	0	0	0	0	0	0	7	0
102	Fungi	Ascomycota	Dothideomycetes	Pleosporales	Pleosporaceae	Curvularia	Curvularia lunata	d:Fungi,p:Ascomycota,c:Dothideomycetes,o:Pleosporales,f:Pleosporaceae,g:Curvularia,s:Curvularia_lunata	0	0	0	0	0	0	0	0	0	0	0	0	0	0	0	0	0	0	0	0	0	0	0	0	0	0	0	0	0	0	0	0	0	0	0	0	0	0	0	0	0
103	Fungi	Ascomycota	Dothideomycetes	Pleosporales	Pleosporaceae	Curvularia	Curvularia oryzae	d:Fungi,p:Ascomycota,c:Dothideomycetes,o:Pleosporales,f:Pleosporaceae,g:Curvularia,s:Curvularia_oryzae	0	0	0	0	0	0	0	0	0	0	0	0	0	0	0	0	0	0	0	0	0	0	0	0	0	0	0	0	0	0	0	0	0	0	0	0	0	0	0	0	0
104	Fungi	Ascomycota	Dothideomycetes	Pleosporales	Pleosporaceae	Curvularia	Curvularia pseudointermedia	d:Fungi,p:Ascomycota,c:Dothideomycetes,o:Pleosporales,f:Pleosporaceae,g:Curvularia,s:Curvularia_pseudointermedia	0	0	0	0	0	0	0	0	0	0	0	0	0	0	0	0	0	0	0	0	0	0	0	0	0	0	0	0	0	0	0	0	0	0	0	0	0	0	0	0	0
105	Fungi	Ascomycota	Dothideomycetes	Pleosporales	Pleosporaceae	Curvularia		d:Fungi,p:Ascomycota,c:Dothideomycetes,o:Pleosporales,f:Pleosporaceae,g:Curvularia	0	0	0	0	0	0	0	0	0	0	0	31	0	0	0	0	0	0	0	0	0	0	0	0	0	0	0	0	0	0	0	0	0	35	30	0	0	0	19	0	0
106	Fungi	Ascomycota	Dothideomycetes	Pleosporales	Pleosporaceae	Stemphylium	Stemphylium vesicarium	d:Fungi,p:Ascomycota,c:Dothideomycetes,o:Pleosporales,f:Pleosporaceae,g:Stemphylium,s:Stemphylium_vesicarium	0	0	0	0	0	0	0	0	0	0	0	0	0	0	0	0	0	0	0	0	0	0	0	0	0	0	0	0	0	0	0	0	0	0	0	6	0	0	30	0	0
107	Fungi	Ascomycota	Dothideomycetes	Pleosporales	Pyrenochaetopsidaceae	Pyrenochaetopsis	Pyrenochaetopsis terricola	d:Fungi,p:Ascomycota,c:Dothideomycetes,o:Pleosporales,f:Pyrenochaetopsidaceae,g:Pyrenochaetopsis,s:Pyrenochaetopsis_terricola	0	0	0	0	0	0	0	0	0	0	0	0	0	0	0	0	0	0	0	0	0	0	0	0	0	0	0	0	0	0	0	0	0	0	0	0	0	0	0	0	0
108	Fungi	Ascomycota	Dothideomycetes	Pleosporales	Roussoellaceae	Neoroussoella	Neoroussoella heveae	d:Fungi,p:Ascomycota,c:Dothideomycetes,o:Pleosporales,f:Roussoellaceae,g:Neoroussoella,s:Neoroussoella_heveae	0	0	0	0	0	0	0	0	0	0	0	0	0	0	0	0	0	0	0	0	0	0	0	0	0	0	0	0	0	0	0	0	0	0	0	0	0	37	0	0	0
109	Fungi	Ascomycota	Dothideomycetes	Pleosporales	Roussoellaceae	Neoroussoella	Neoroussoella solani	d:Fungi,p:Ascomycota,c:Dothideomycetes,o:Pleosporales,f:Roussoellaceae,g:Neoroussoella,s:Neoroussoella_solani	0	0	0	0	0	0	0	0	0	0	0	0	0	0	0	0	0	0	0	0	0	0	0	0	0	0	0	0	0	1	0	0	0	62	17	14	0	96	40	5	19
110	Fungi	Ascomycota	Dothideomycetes	Pleosporales	Roussoellaceae	Neoroussoella		d:Fungi,p:Ascomycota,c:Dothideomycetes,o:Pleosporales,f:Roussoellaceae,g:Neoroussoella	0	0	0	0	0	0	0	0	0	0	0	0	0	0	0	0	0	0	0	0	0	0	0	0	0	0	0	0	0	0	0	0	0	0	0	0	0	0	0	0	0
111	Fungi	Ascomycota	Dothideomycetes	Pleosporales	Roussoellaceae	Roussoella	Roussoella aquatica	d:Fungi,p:Ascomycota,c:Dothideomycetes,o:Pleosporales,f:Roussoellaceae,g:Roussoella,s:Roussoella_aquatica	0	0	0	0	0	0	0	0	0	0	0	0	0	0	0	0	0	0	0	0	0	0	0	0	0	0	0	0	0	0	0	0	0	0	0	0	0	0	47	0	0
112	Fungi	Ascomycota	Dothideomycetes	Pleosporales	Roussoellaceae	Roussoella	Roussoella mediterranea	d:Fungi,p:Ascomycota,c:Dothideomycetes,o:Pleosporales,f:Roussoellaceae,g:Roussoella,s:Roussoella_mediterranea	0	0	0	0	0	0	0	0	0	0	0	0	0	0	0	0	0	0	0	0	0	0	0	0	0	0	0	0	0	0	0	0	0	0	0	0	0	0	0	0	0
113	Fungi	Ascomycota	Dothideomycetes	Pleosporales	Roussoellaceae	Roussoella	Roussoella siamensis	d:Fungi,p:Ascomycota,c:Dothideomycetes,o:Pleosporales,f:Roussoellaceae,g:Roussoella,s:Roussoella_siamensis	0	0	0	0	0	0	0	0	0	0	0	0	0	0	0	0	0	0	0	0	0	0	0	0	0	0	0	0	0	0	0	0	0	0	0	7	0	0	0	0	0
114	Fungi	Ascomycota	Dothideomycetes	Pleosporales	Roussoellaceae	Roussoella		d:Fungi,p:Ascomycota,c:Dothideomycetes,o:Pleosporales,f:Roussoellaceae,g:Roussoella	0	0	0	0	0	0	0	0	0	0	0	0	0	0	0	0	0	0	0	0	0	0	0	0	0	0	0	0	11	0	0	0	0	7	0	10	1	171	47	0	0
115	Fungi	Ascomycota	Dothideomycetes	Pleosporales	Roussoellaceae	Setoarthopyrenia	Setoarthopyrenia chromolaenae	d:Fungi,p:Ascomycota,c:Dothideomycetes,o:Pleosporales,f:Roussoellaceae,g:Setoarthopyrenia,s:Setoarthopyrenia_chromolaenae	0	0	0	0	0	0	0	0	0	0	0	0	0	0	0	0	0	0	0	0	0	0	0	0	0	0	0	0	0	0	0	0	0	0	22	0	0	16	0	0	0
116	Fungi	Ascomycota	Dothideomycetes	Pleosporales	Roussoellaceae	Setoarthopyrenia		d:Fungi,p:Ascomycota,c:Dothideomycetes,o:Pleosporales,f:Roussoellaceae,g:Setoarthopyrenia	0	0	0	0	0	0	0	0	0	0	0	0	0	0	0	0	0	0	0	0	0	0	0	0	0	0	0	0	0	0	0	0	0	40	0	0	0	0	0	0	0
117	Fungi	Ascomycota	Dothideomycetes	Pleosporales	Teichosporaceae	Teichospora	Teichospora austroafricana	d:Fungi,p:Ascomycota,c:Dothideomycetes,o:Pleosporales,f:Teichosporaceae,g:Teichospora,s:Teichospora_austroafricana	0	0	0	0	0	0	0	0	0	0	0	0	0	0	0	0	0	0	0	0	0	0	0	0	0	0	0	0	0	0	0	0	0	0	0	0	0	0	0	0	0
118	Fungi	Ascomycota	Dothideomycetes	Pleosporales	Teichosporaceae	Teichospora	Teichospora grandicipis	d:Fungi,p:Ascomycota,c:Dothideomycetes,o:Pleosporales,f:Teichosporaceae,g:Teichospora,s:Teichospora_grandicipis	0	0	0	0	0	0	0	0	0	0	0	0	0	0	0	0	0	0	0	0	0	0	0	0	0	0	0	0	0	0	0	0	0	0	0	0	0	0	0	0	0
119	Fungi	Ascomycota	Dothideomycetes	Pleosporales	Teichosporaceae	Teichospora	Teichospora thailandica	d:Fungi,p:Ascomycota,c:Dothideomycetes,o:Pleosporales,f:Teichosporaceae,g:Teichospora,s:Teichospora_thailandica	0	0	0	0	0	0	0	0	0	0	0	0	0	0	0	0	0	0	0	0	0	0	0	0	0	0	0	0	0	0	0	0	0	33	0	0	0	0	0	0	0
120	Fungi	Ascomycota	Dothideomycetes	Pleosporales	Teichosporaceae	Teichospora		d:Fungi,p:Ascomycota,c:Dothideomycetes,o:Pleosporales,f:Teichosporaceae,g:Teichospora	0	0	0	0	0	0	0	0	0	0	0	0	0	0	0	0	0	0	0	0	0	0	0	0	0	1	0	0	0	0	0	0	0	0	9	0	0	0	33	0	0
121	Fungi	Ascomycota	Dothideomycetes	Pleosporales	Testudinaceae	Verruculina	Verruculina enalia	d:Fungi,p:Ascomycota,c:Dothideomycetes,o:Pleosporales,f:Testudinaceae,g:Verruculina,s:Verruculina_enalia	0	0	0	0	0	0	0	0	20	0	0	0	0	0	0	105	0	0	0	0	0	0	0	0	0	0	0	0	0	0	0	0	0	0	0	0	0	0	27	50	0
122	Fungi	Ascomycota	Dothideomycetes	Pleosporales	Thyridariaceae	Thyridaria	Thyridaria aureobrunnea	d:Fungi,p:Ascomycota,c:Dothideomycetes,o:Pleosporales,f:Thyridariaceae,g:Thyridaria,s:Thyridaria_aureobrunnea	0	0	0	0	0	0	0	0	0	0	0	0	0	0	0	0	0	0	0	0	0	0	0	0	0	0	0	0	0	0	0	0	0	0	0	0	0	0	0	0	0
123	Fungi	Ascomycota	Dothideomycetes	Pleosporales	Thyridariaceae	Thyridariella	Thyridariella mahakoshae	d:Fungi,p:Ascomycota,c:Dothideomycetes,o:Pleosporales,f:Thyridariaceae,g:Thyridariella,s:Thyridariella_mahakoshae	0	0	0	0	0	0	0	0	0	0	0	0	0	0	0	0	0	0	0	0	0	0	0	0	0	0	0	0	0	0	0	0	0	0	0	0	0	0	0	0	0
124	Fungi	Ascomycota	Dothideomycetes	Pleosporales	Trematosphaeriaceae	Trematosphaeria		d:Fungi,p:Ascomycota,c:Dothideomycetes,o:Pleosporales,f:Trematosphaeriaceae,g:Trematosphaeria	0	0	0	0	0	0	0	0	0	0	0	0	0	0	0	0	0	0	0	0	0	0	0	0	0	0	0	0	0	0	0	0	0	0	0	0	0	0	0	0	0
125	Fungi	Ascomycota	Dothideomycetes	Pleosporales	Zopfiaceae	Coronopapilla	Coronopapilla mangrovei	d:Fungi,p:Ascomycota,c:Dothideomycetes,o:Pleosporales,f:Zopfiaceae,g:Coronopapilla,s:Coronopapilla_mangrovei	0	0	0	0	0	0	0	0	0	0	0	0	0	0	0	0	0	0	0	0	0	0	0	0	0	0	0	0	0	0	0	0	0	0	0	0	0	0	0	0	0
126	Fungi	Ascomycota	Dothideomycetes	Tubeufiales	Wiesneriomycetaceae	Spissiomyces		d:Fungi,p:Ascomycota,c:Dothideomycetes,o:Tubeufiales,f:Wiesneriomycetaceae,g:Spissiomyces	0	0	0	0	0	0	0	0	0	0	0	0	0	0	0	0	0	0	0	0	0	0	0	0	0	0	0	0	0	0	0	0	0	0	0	0	0	0	0	0	0
127	Fungi	Ascomycota	Dothideomycetes	Valsariales	Valsariaceae	Valsaria	Valsaria insitiva	d:Fungi,p:Ascomycota,c:Dothideomycetes,o:Valsariales,f:Valsariaceae,g:Valsaria,s:Valsaria_insitiva	0	0	0	0	0	0	0	0	0	0	0	0	0	0	0	0	0	0	0	0	0	0	0	0	0	0	0	0	0	0	0	0	0	0	27	0	0	65	0	0	0
128	Fungi	Ascomycota	Dothideomycetes	Valsariales	Valsariaceae	Valsaria		d:Fungi,p:Ascomycota,c:Dothideomycetes,o:Valsariales,f:Valsariaceae,g:Valsaria	0	0	0	0	0	0	0	0	0	0	0	0	0	0	0	0	0	0	0	0	0	0	0	0	0	0	0	0	0	0	0	0	0	0	0	0	0	0	0	5	0
129	Fungi	Ascomycota	Dothideomycetes	Venturiales	Sympoventuriaceae	Scolecobasidium	Scolecobasidium cordanae	d:Fungi,p:Ascomycota,c:Dothideomycetes,o:Venturiales,f:Sympoventuriaceae,g:Scolecobasidium,s:Scolecobasidium_cordanae	0	0	0	0	0	0	0	0	0	0	0	0	0	0	0	0	0	0	0	0	0	0	0	0	0	0	0	0	0	0	0	0	0	0	0	0	0	0	0	0	0
130	Fungi	Ascomycota	Dothideomycetes	Venturiales	Sympoventuriaceae	Tetracoccosporium	Tetracoccosporium aerium	d:Fungi,p:Ascomycota,c:Dothideomycetes,o:Venturiales,f:Sympoventuriaceae,g:Tetracoccosporium,s:Tetracoccosporium_aerium	0	0	0	0	0	0	0	0	0	0	0	0	0	0	0	0	0	0	0	0	0	0	0	0	0	0	0	0	0	0	0	0	0	0	0	0	0	0	0	0	0
131	Fungi	Ascomycota	Eurotiomycetes	Ascosphaerales	Ascosphaeraceae	Ascosphaera		d:Fungi,p:Ascomycota,c:Eurotiomycetes,o:Ascosphaerales,f:Ascosphaeraceae,g:Ascosphaera	0	0	0	0	0	0	0	0	0	0	0	0	0	0	0	0	0	0	0	0	0	0	0	0	0	0	0	0	0	0	0	0	0	0	0	0	0	0	0	0	0
132	Fungi	Ascomycota	Eurotiomycetes	Chaetothyriales	Cyphellophoraceae	Cyphellophora	Cyphellophora fusarioides	d:Fungi,p:Ascomycota,c:Eurotiomycetes,o:Chaetothyriales,f:Cyphellophoraceae,g:Cyphellophora,s:Cyphellophora_fusarioides	0	0	0	0	0	0	0	0	0	0	0	0	0	0	0	0	0	0	0	0	0	0	0	0	0	0	0	0	0	0	0	0	0	0	0	0	0	0	0	0	0
133	Fungi	Ascomycota	Eurotiomycetes	Chaetothyriales	Cyphellophoraceae	Cyphellophora	Cyphellophora livistonae	d:Fungi,p:Ascomycota,c:Eurotiomycetes,o:Chaetothyriales,f:Cyphellophoraceae,g:Cyphellophora,s:Cyphellophora_livistonae	0	0	0	0	0	0	0	0	0	0	0	0	0	0	0	0	0	0	0	0	0	0	0	0	0	0	0	0	0	0	0	0	0	0	0	0	0	0	0	0	0
134	Fungi	Ascomycota	Eurotiomycetes	Chaetothyriales	Cyphellophoraceae	Cyphellophora		d:Fungi,p:Ascomycota,c:Eurotiomycetes,o:Chaetothyriales,f:Cyphellophoraceae,g:Cyphellophora	0	0	0	0	0	0	0	0	0	0	0	0	0	0	0	0	0	0	0	0	0	0	0	0	0	0	0	0	0	0	0	0	0	0	3	7	0	0	17	0	0
135	Fungi	Ascomycota	Eurotiomycetes	Chaetothyriales	Herpotrichiellaceae	Cladophialophora	Cladophialophora abundans	d:Fungi,p:Ascomycota,c:Eurotiomycetes,o:Chaetothyriales,f:Herpotrichiellaceae,g:Cladophialophora,s:Cladophialophora_abundans	0	0	0	0	0	0	0	0	0	0	0	0	0	0	0	0	0	0	0	0	0	0	0	0	0	0	0	0	0	0	0	0	0	0	0	0	0	0	0	0	0
136	Fungi	Ascomycota	Eurotiomycetes	Chaetothyriales	Herpotrichiellaceae	Cladophialophora	Cladophialophora minourae	d:Fungi,p:Ascomycota,c:Eurotiomycetes,o:Chaetothyriales,f:Herpotrichiellaceae,g:Cladophialophora,s:Cladophialophora_minourae	0	0	0	0	0	0	0	0	0	0	0	0	0	0	0	0	0	0	0	0	0	0	0	0	0	0	0	0	0	0	0	0	0	0	0	0	0	0	0	0	0
137	Fungi	Ascomycota	Eurotiomycetes	Chaetothyriales	Herpotrichiellaceae	Cladophialophora		d:Fungi,p:Ascomycota,c:Eurotiomycetes,o:Chaetothyriales,f:Herpotrichiellaceae,g:Cladophialophora	0	0	0	0	23	0	1	0	0	0	0	0	0	0	0	0	0	0	0	0	0	0	0	0	0	0	0	0	0	1	0	0	0	0	0	0	0	20	0	0	0
138	Fungi	Ascomycota	Eurotiomycetes	Chaetothyriales	Herpotrichiellaceae	Exophiala	Exophiala alcalophila	d:Fungi,p:Ascomycota,c:Eurotiomycetes,o:Chaetothyriales,f:Herpotrichiellaceae,g:Exophiala,s:Exophiala_alcalophila	0	0	0	0	0	0	0	0	0	0	0	0	0	0	0	0	0	0	0	0	0	0	0	0	0	0	0	0	0	0	0	0	0	139	56	0	1	0	0	0	7
139	Fungi	Ascomycota	Eurotiomycetes	Chaetothyriales	Herpotrichiellaceae	Exophiala	Exophiala angulospora	d:Fungi,p:Ascomycota,c:Eurotiomycetes,o:Chaetothyriales,f:Herpotrichiellaceae,g:Exophiala,s:Exophiala_angulospora	0	0	0	0	0	0	0	0	0	0	0	0	0	0	0	0	0	0	0	0	0	0	0	0	0	0	0	0	0	0	0	0	0	0	0	0	0	0	0	0	0
140	Fungi	Ascomycota	Eurotiomycetes	Chaetothyriales	Herpotrichiellaceae	Exophiala	Exophiala cancerae	d:Fungi,p:Ascomycota,c:Eurotiomycetes,o:Chaetothyriales,f:Herpotrichiellaceae,g:Exophiala,s:Exophiala_cancerae	0	0	0	0	0	0	0	0	0	0	0	0	0	0	0	0	0	0	0	0	0	0	0	0	0	0	0	0	0	0	0	0	0	0	0	0	0	0	0	0	0
141	Fungi	Ascomycota	Eurotiomycetes	Chaetothyriales	Herpotrichiellaceae	Exophiala	Exophiala dermatitidis	d:Fungi,p:Ascomycota,c:Eurotiomycetes,o:Chaetothyriales,f:Herpotrichiellaceae,g:Exophiala,s:Exophiala_dermatitidis	0	0	0	0	0	0	0	0	0	0	0	0	0	0	0	0	0	0	0	0	0	0	0	0	0	0	0	0	0	0	0	0	0	0	0	0	0	0	0	0	0
142	Fungi	Ascomycota	Eurotiomycetes	Chaetothyriales	Herpotrichiellaceae	Exophiala	Exophiala nishimurae	d:Fungi,p:Ascomycota,c:Eurotiomycetes,o:Chaetothyriales,f:Herpotrichiellaceae,g:Exophiala,s:Exophiala_nishimurae	0	0	0	0	0	0	0	0	0	0	0	0	0	0	0	0	0	0	0	0	0	0	0	0	0	0	0	0	0	0	0	0	0	0	0	8	0	0	33	0	0
143	Fungi	Ascomycota	Eurotiomycetes	Chaetothyriales	Herpotrichiellaceae	Exophiala		d:Fungi,p:Ascomycota,c:Eurotiomycetes,o:Chaetothyriales,f:Herpotrichiellaceae,g:Exophiala	0	0	0	0	0	0	0	0	0	0	0	0	0	0	0	0	0	0	0	0	0	0	2	3	2	6	3	2	7	4	2	2	8	151	4	3	1	82	10	7	3
144	Fungi	Ascomycota	Eurotiomycetes	Chaetothyriales	Herpotrichiellaceae	Fonsecaea	Fonsecaea minima	d:Fungi,p:Ascomycota,c:Eurotiomycetes,o:Chaetothyriales,f:Herpotrichiellaceae,g:Fonsecaea,s:Fonsecaea_minima	0	0	0	0	0	0	0	0	0	0	0	0	0	0	0	0	0	0	0	0	0	0	0	0	0	0	0	0	0	0	0	0	0	0	0	6	0	0	0	0	0
145	Fungi	Ascomycota	Eurotiomycetes	Chaetothyriales	Herpotrichiellaceae	Fonsecaea	Fonsecaea multimorphosa	d:Fungi,p:Ascomycota,c:Eurotiomycetes,o:Chaetothyriales,f:Herpotrichiellaceae,g:Fonsecaea,s:Fonsecaea_multimorphosa	0	0	0	0	0	0	0	0	0	0	0	0	0	0	0	0	0	0	0	0	0	0	0	0	0	0	0	0	0	0	0	0	0	0	0	0	0	0	0	0	0
146	Fungi	Ascomycota	Eurotiomycetes	Chaetothyriales	Herpotrichiellaceae	Fonsecaea		d:Fungi,p:Ascomycota,c:Eurotiomycetes,o:Chaetothyriales,f:Herpotrichiellaceae,g:Fonsecaea	0	0	0	0	0	0	0	0	0	0	0	0	0	0	0	0	0	0	0	0	0	0	0	0	0	0	0	0	0	0	0	0	0	0	0	0	0	0	0	0	0
147	Fungi	Ascomycota	Eurotiomycetes	Chaetothyriales	Herpotrichiellaceae	Phialophora	Phialophora avicenniae	d:Fungi,p:Ascomycota,c:Eurotiomycetes,o:Chaetothyriales,f:Herpotrichiellaceae,g:Phialophora,s:Phialophora_avicenniae	0	0	0	0	0	0	0	0	0	0	0	0	0	0	0	0	59	0	0	0	0	0	0	0	0	0	0	0	0	0	0	0	0	0	0	0	1	0	36	0	17
148	Fungi	Ascomycota	Eurotiomycetes	Chaetothyriales	Herpotrichiellaceae	Phialophora	Phialophora geniculata	d:Fungi,p:Ascomycota,c:Eurotiomycetes,o:Chaetothyriales,f:Herpotrichiellaceae,g:Phialophora,s:Phialophora_geniculata	0	0	0	0	0	0	0	0	0	0	0	0	0	0	0	0	0	0	0	0	0	0	0	0	0	0	0	0	0	0	0	0	0	0	0	0	0	0	0	0	0
149	Fungi	Ascomycota	Eurotiomycetes	Chaetothyriales	Herpotrichiellaceae	Veronaea	Veronaea japonica	d:Fungi,p:Ascomycota,c:Eurotiomycetes,o:Chaetothyriales,f:Herpotrichiellaceae,g:Veronaea,s:Veronaea_japonica	0	0	0	0	0	0	0	0	0	0	0	0	0	0	0	0	0	0	0	0	0	0	0	0	0	0	0	0	0	0	0	0	0	0	0	0	0	0	13	0	0
150	Fungi	Ascomycota	Eurotiomycetes	Chaetothyriales	Trichomeriaceae	Strelitziana	Strelitziana africana	d:Fungi,p:Ascomycota,c:Eurotiomycetes,o:Chaetothyriales,f:Trichomeriaceae,g:Strelitziana,s:Strelitziana_africana	0	0	0	0	0	0	0	0	0	0	0	0	0	0	0	0	178	0	0	0	0	0	0	0	0	0	0	0	0	0	0	0	0	0	0	0	0	0	0	0	0
151	Fungi	Ascomycota	Eurotiomycetes	Chaetothyriales	Trichomeriaceae	Trichomerium		d:Fungi,p:Ascomycota,c:Eurotiomycetes,o:Chaetothyriales,f:Trichomeriaceae,g:Trichomerium	0	0	0	0	0	0	0	0	0	0	0	0	0	0	0	0	0	0	0	0	0	0	0	0	0	0	0	0	0	0	0	0	0	0	0	0	0	0	0	0	0
152	Fungi	Ascomycota	Eurotiomycetes	Eurotiales	Aspergillaceae	Aspergillus	Aspergillus amazonicus	d:Fungi,p:Ascomycota,c:Eurotiomycetes,o:Eurotiales,f:Aspergillaceae,g:Aspergillus,s:Aspergillus_amazonicus	0	0	0	0	0	0	0	0	0	0	0	0	0	0	0	0	0	0	0	0	0	0	0	0	0	0	0	0	0	0	0	0	0	0	0	0	0	0	0	0	0
153	Fungi	Ascomycota	Eurotiomycetes	Eurotiales	Aspergillaceae	Aspergillus	Aspergillus aureoterreus	d:Fungi,p:Ascomycota,c:Eurotiomycetes,o:Eurotiales,f:Aspergillaceae,g:Aspergillus,s:Aspergillus_aureoterreus	0	0	0	0	0	0	0	0	0	0	0	0	0	0	0	0	0	0	0	0	0	0	0	0	0	0	0	0	0	0	0	0	0	0	0	0	0	0	0	0	0
154	Fungi	Ascomycota	Eurotiomycetes	Eurotiales	Aspergillaceae	Aspergillus	Aspergillus caninus	d:Fungi,p:Ascomycota,c:Eurotiomycetes,o:Eurotiales,f:Aspergillaceae,g:Aspergillus,s:Aspergillus_caninus	0	0	0	0	0	0	0	0	0	0	0	0	0	0	0	0	0	0	0	0	0	0	0	0	0	0	0	0	0	0	0	0	0	0	0	0	0	0	0	0	0
155	Fungi	Ascomycota	Eurotiomycetes	Eurotiales	Aspergillaceae	Aspergillus	Aspergillus cejpii	d:Fungi,p:Ascomycota,c:Eurotiomycetes,o:Eurotiales,f:Aspergillaceae,g:Aspergillus,s:Aspergillus_cejpii	0	0	0	0	0	0	0	0	0	0	0	0	0	0	0	0	0	0	0	0	0	0	0	0	0	0	0	0	0	0	0	0	0	0	15	0	0	28	0	0	8
156	Fungi	Ascomycota	Eurotiomycetes	Eurotiales	Aspergillaceae	Aspergillus	Aspergillus clavatophorus	d:Fungi,p:Ascomycota,c:Eurotiomycetes,o:Eurotiales,f:Aspergillaceae,g:Aspergillus,s:Aspergillus_clavatophorus	0	0	0	0	0	0	0	0	0	0	0	0	0	0	0	0	0	0	0	0	0	0	0	0	0	0	0	0	0	0	0	0	0	24	0	0	0	6	0	3	33
157	Fungi	Ascomycota	Eurotiomycetes	Eurotiales	Aspergillaceae	Aspergillus	Aspergillus clavatus	d:Fungi,p:Ascomycota,c:Eurotiomycetes,o:Eurotiales,f:Aspergillaceae,g:Aspergillus,s:Aspergillus_clavatus	0	0	0	0	0	0	0	0	0	0	0	0	0	0	0	0	0	0	0	0	0	0	0	0	0	0	0	0	0	0	0	0	0	0	0	0	0	0	0	0	0
158	Fungi	Ascomycota	Eurotiomycetes	Eurotiales	Aspergillaceae	Aspergillus	Aspergillus felis	d:Fungi,p:Ascomycota,c:Eurotiomycetes,o:Eurotiales,f:Aspergillaceae,g:Aspergillus,s:Aspergillus_felis	0	0	0	0	0	0	0	0	0	0	0	0	0	0	0	0	0	0	0	0	0	0	0	0	0	0	0	0	0	0	0	0	0	0	0	0	0	0	0	0	0
159	Fungi	Ascomycota	Eurotiomycetes	Eurotiales	Aspergillaceae	Aspergillus	Aspergillus flocculosus	d:Fungi,p:Ascomycota,c:Eurotiomycetes,o:Eurotiales,f:Aspergillaceae,g:Aspergillus,s:Aspergillus_flocculosus	0	0	0	0	0	0	0	0	0	0	0	0	0	0	0	0	0	0	0	0	0	0	0	0	0	0	0	0	0	0	0	0	0	0	0	0	0	0	0	0	0
160	Fungi	Ascomycota	Eurotiomycetes	Eurotiales	Aspergillaceae	Aspergillus	Aspergillus fumigatus	d:Fungi,p:Ascomycota,c:Eurotiomycetes,o:Eurotiales,f:Aspergillaceae,g:Aspergillus,s:Aspergillus_fumigatus	0	0	0	0	0	0	0	0	0	0	0	0	0	0	0	0	0	0	1	29	0	1	0	0	0	0	0	0	0	0	0	0	0	0	14	0	0	0	0	0	0
161	Fungi	Ascomycota	Eurotiomycetes	Eurotiales	Aspergillaceae	Aspergillus	Aspergillus gorakhpurensis	d:Fungi,p:Ascomycota,c:Eurotiomycetes,o:Eurotiales,f:Aspergillaceae,g:Aspergillus,s:Aspergillus_gorakhpurensis	0	0	0	0	0	0	0	0	0	0	0	0	0	0	0	0	0	0	0	0	0	0	0	0	0	0	0	0	0	0	0	0	0	0	0	0	0	0	0	0	0
162	Fungi	Ascomycota	Eurotiomycetes	Eurotiales	Aspergillaceae	Aspergillus	Aspergillus japonicus	d:Fungi,p:Ascomycota,c:Eurotiomycetes,o:Eurotiales,f:Aspergillaceae,g:Aspergillus,s:Aspergillus_japonicus	0	0	0	0	0	0	0	0	0	0	0	0	0	0	0	0	0	0	0	0	0	0	0	0	0	0	0	0	0	0	0	0	0	194	38	0	0	21	157	0	0
163	Fungi	Ascomycota	Eurotiomycetes	Eurotiales	Aspergillaceae	Aspergillus	Aspergillus okavangoensis	d:Fungi,p:Ascomycota,c:Eurotiomycetes,o:Eurotiales,f:Aspergillaceae,g:Aspergillus,s:Aspergillus_okavangoensis	0	0	0	0	0	0	0	0	0	0	0	0	0	0	0	0	0	0	0	0	0	0	0	0	0	0	0	0	0	0	0	0	0	0	0	0	0	0	0	0	0
164	Fungi	Ascomycota	Eurotiomycetes	Eurotiales	Aspergillaceae	Aspergillus	Aspergillus restrictus	d:Fungi,p:Ascomycota,c:Eurotiomycetes,o:Eurotiales,f:Aspergillaceae,g:Aspergillus,s:Aspergillus_restrictus	0	0	0	0	0	0	0	0	0	0	0	0	0	0	0	0	0	0	0	0	0	0	0	0	0	0	0	0	0	0	0	0	0	0	0	0	0	0	0	0	0
165	Fungi	Ascomycota	Eurotiomycetes	Eurotiales	Aspergillaceae	Aspergillus	Aspergillus terreus	d:Fungi,p:Ascomycota,c:Eurotiomycetes,o:Eurotiales,f:Aspergillaceae,g:Aspergillus,s:Aspergillus_terreus	0	0	0	0	0	0	0	0	0	0	0	0	0	0	0	0	0	0	0	0	0	0	0	0	0	0	0	0	0	0	0	0	0	0	0	0	0	0	0	0	0
166	Fungi	Ascomycota	Eurotiomycetes	Eurotiales	Aspergillaceae	Aspergillus	Aspergillus thailandensis	d:Fungi,p:Ascomycota,c:Eurotiomycetes,o:Eurotiales,f:Aspergillaceae,g:Aspergillus,s:Aspergillus_thailandensis	0	0	0	0	0	0	0	0	0	0	0	0	0	0	0	0	0	0	0	0	0	0	0	0	0	0	0	0	0	0	0	0	0	0	0	14	0	0	0	0	0
167	Fungi	Ascomycota	Eurotiomycetes	Eurotiales	Aspergillaceae	Aspergillus		d:Fungi,p:Ascomycota,c:Eurotiomycetes,o:Eurotiales,f:Aspergillaceae,g:Aspergillus	6	0	151	0	20	1	22	4	0	59	46	46	663	0	58	0	85	0	0	1	1	0	0	0	0	0	1	0	13	0	1	0	0	76	61	72	0	63	29	67	0
168	Fungi	Ascomycota	Eurotiomycetes	Eurotiales	Aspergillaceae	Monascus	Monascus sanguineus	d:Fungi,p:Ascomycota,c:Eurotiomycetes,o:Eurotiales,f:Aspergillaceae,g:Monascus,s:Monascus_sanguineus	0	0	0	0	0	0	0	0	0	0	0	66	0	0	0	0	0	0	0	0	0	0	0	0	0	0	0	0	0	0	0	0	0	0	0	0	0	0	0	0	0
169	Fungi	Ascomycota	Eurotiomycetes	Eurotiales	Aspergillaceae	Penicillium	Penicillium aquadulcis	d:Fungi,p:Ascomycota,c:Eurotiomycetes,o:Eurotiales,f:Aspergillaceae,g:Penicillium,s:Penicillium_aquadulcis	0	0	0	0	0	0	0	0	0	0	0	0	0	0	0	0	0	0	0	0	0	0	0	0	0	0	0	0	0	0	0	0	0	0	0	0	0	0	0	0	21
170	Fungi	Ascomycota	Eurotiomycetes	Eurotiales	Aspergillaceae	Penicillium	Penicillium brevicompactum	d:Fungi,p:Ascomycota,c:Eurotiomycetes,o:Eurotiales,f:Aspergillaceae,g:Penicillium,s:Penicillium_brevicompactum	0	0	0	0	0	0	0	0	0	0	0	0	0	0	0	0	0	0	0	0	0	0	0	0	0	0	0	0	0	0	0	0	0	0	0	0	0	0	0	0	0
171	Fungi	Ascomycota	Eurotiomycetes	Eurotiales	Aspergillaceae	Penicillium	Penicillium coffeae	d:Fungi,p:Ascomycota,c:Eurotiomycetes,o:Eurotiales,f:Aspergillaceae,g:Penicillium,s:Penicillium_coffeae	0	0	0	0	0	0	0	0	0	0	0	0	0	0	0	0	0	0	0	0	0	0	0	0	0	0	0	0	0	0	0	0	0	0	0	0	0	0	0	0	0
172	Fungi	Ascomycota	Eurotiomycetes	Eurotiales	Aspergillaceae	Penicillium	Penicillium georgiense	d:Fungi,p:Ascomycota,c:Eurotiomycetes,o:Eurotiales,f:Aspergillaceae,g:Penicillium,s:Penicillium_georgiense	0	0	0	0	0	0	0	0	0	0	0	0	0	0	0	0	0	0	0	0	0	0	0	0	0	0	0	0	0	0	0	0	0	0	0	0	0	0	0	0	0
173	Fungi	Ascomycota	Eurotiomycetes	Eurotiales	Aspergillaceae	Penicillium	Penicillium herquei	d:Fungi,p:Ascomycota,c:Eurotiomycetes,o:Eurotiales,f:Aspergillaceae,g:Penicillium,s:Penicillium_herquei	0	0	0	0	0	0	0	0	0	0	0	0	0	0	0	0	0	0	0	0	0	0	0	0	0	0	0	0	2	0	0	0	0	0	0	0	0	0	0	0	0
174	Fungi	Ascomycota	Eurotiomycetes	Eurotiales	Aspergillaceae	Penicillium	Penicillium madriti	d:Fungi,p:Ascomycota,c:Eurotiomycetes,o:Eurotiales,f:Aspergillaceae,g:Penicillium,s:Penicillium_madriti	0	0	0	0	0	0	0	0	0	0	0	0	0	0	0	0	0	0	0	0	0	0	0	0	0	0	0	0	0	0	0	0	0	19	0	0	0	19	0	0	0
175	Fungi	Ascomycota	Eurotiomycetes	Eurotiales	Aspergillaceae	Penicillium	Penicillium ornatum	d:Fungi,p:Ascomycota,c:Eurotiomycetes,o:Eurotiales,f:Aspergillaceae,g:Penicillium,s:Penicillium_ornatum	0	0	0	0	0	0	0	0	0	0	0	0	0	0	0	0	0	0	0	0	0	0	0	0	0	0	0	0	0	0	0	0	0	0	0	0	0	0	0	0	0
176	Fungi	Ascomycota	Eurotiomycetes	Eurotiales	Aspergillaceae	Penicillium	Penicillium oxalicum	d:Fungi,p:Ascomycota,c:Eurotiomycetes,o:Eurotiales,f:Aspergillaceae,g:Penicillium,s:Penicillium_oxalicum	0	0	0	0	0	0	0	0	0	0	0	0	0	0	0	0	0	0	0	0	0	0	0	0	0	0	0	0	29	0	3	1	0	117	0	49	1	187	298	29	16
177	Fungi	Ascomycota	Eurotiomycetes	Eurotiales	Aspergillaceae	Penicillium	Penicillium paxilli	d:Fungi,p:Ascomycota,c:Eurotiomycetes,o:Eurotiales,f:Aspergillaceae,g:Penicillium,s:Penicillium_paxilli	0	0	0	0	0	0	0	0	0	0	0	0	0	0	0	0	0	0	0	0	0	0	0	0	0	0	0	0	0	0	0	0	0	35	0	4	0	0	0	0	17
178	Fungi	Ascomycota	Eurotiomycetes	Eurotiales	Aspergillaceae	Penicillium	Penicillium raperi	d:Fungi,p:Ascomycota,c:Eurotiomycetes,o:Eurotiales,f:Aspergillaceae,g:Penicillium,s:Penicillium_raperi	0	0	0	0	0	0	0	0	0	0	0	0	0	0	0	0	0	0	0	0	0	0	0	0	0	0	0	0	0	0	0	0	0	0	0	0	0	0	0	0	0
179	Fungi	Ascomycota	Eurotiomycetes	Eurotiales	Aspergillaceae	Penicillium	Penicillium salamorum	d:Fungi,p:Ascomycota,c:Eurotiomycetes,o:Eurotiales,f:Aspergillaceae,g:Penicillium,s:Penicillium_salamorum	0	0	0	0	0	0	0	0	0	0	0	0	0	0	0	0	0	0	0	0	0	0	0	0	0	0	0	0	0	0	0	0	0	0	0	0	0	17	0	0	0
180	Fungi	Ascomycota	Eurotiomycetes	Eurotiales	Aspergillaceae	Penicillium	Penicillium sclerotiorum	d:Fungi,p:Ascomycota,c:Eurotiomycetes,o:Eurotiales,f:Aspergillaceae,g:Penicillium,s:Penicillium_sclerotiorum	0	0	0	0	0	0	0	0	0	0	0	0	0	0	0	0	0	0	0	0	0	0	0	0	0	0	0	0	0	0	0	0	0	0	0	0	0	0	0	0	0
181	Fungi	Ascomycota	Eurotiomycetes	Eurotiales	Aspergillaceae	Penicillium		d:Fungi,p:Ascomycota,c:Eurotiomycetes,o:Eurotiales,f:Aspergillaceae,g:Penicillium	1242	0	1	3	49	105	53	1	0	0	0	97	416	0	0	109	0	14	36	5	4	2	110	68	288	0	0	1	2	0	4	0	0	1484	1405	910	19	505	430	42	492
182	Fungi	Ascomycota	Eurotiomycetes	Eurotiales	Aspergillaceae	Xeromyces	Xeromyces bisporus	d:Fungi,p:Ascomycota,c:Eurotiomycetes,o:Eurotiales,f:Aspergillaceae,g:Xeromyces,s:Xeromyces_bisporus	0	0	0	0	0	0	0	0	0	0	0	0	0	0	0	0	0	0	0	0	0	0	0	0	0	4	0	0	0	0	0	0	0	0	0	0	0	0	0	0	0
183	Fungi	Ascomycota	Eurotiomycetes	Eurotiales	Thermoascaceae	Paecilomyces	Paecilomyces maximus	d:Fungi,p:Ascomycota,c:Eurotiomycetes,o:Eurotiales,f:Thermoascaceae,g:Paecilomyces,s:Paecilomyces_maximus	0	0	0	0	0	0	0	0	0	0	0	0	0	0	0	0	0	0	0	0	0	0	0	0	0	0	0	0	0	0	0	0	0	0	0	0	0	0	0	0	0
184	Fungi	Ascomycota	Eurotiomycetes	Eurotiales	Thermoascaceae	Paecilomyces	Paecilomyces variotii	d:Fungi,p:Ascomycota,c:Eurotiomycetes,o:Eurotiales,f:Thermoascaceae,g:Paecilomyces,s:Paecilomyces_variotii	0	0	0	0	0	0	0	0	0	0	0	0	0	0	0	0	0	0	0	0	0	0	0	0	0	0	0	0	0	0	0	0	0	0	0	0	0	0	0	0	0
185	Fungi	Ascomycota	Eurotiomycetes	Eurotiales	Thermoascaceae	Paecilomyces		d:Fungi,p:Ascomycota,c:Eurotiomycetes,o:Eurotiales,f:Thermoascaceae,g:Paecilomyces	0	0	0	0	0	0	0	0	0	0	0	0	0	0	0	0	0	0	0	0	0	0	0	0	0	0	0	0	0	0	0	0	0	0	0	0	0	0	0	0	0
186	Fungi	Ascomycota	Eurotiomycetes	Eurotiales	Trichocomaceae	Rasamsonia	Rasamsonia emersonii	d:Fungi,p:Ascomycota,c:Eurotiomycetes,o:Eurotiales,f:Trichocomaceae,g:Rasamsonia,s:Rasamsonia_emersonii	0	0	0	0	0	0	0	0	0	0	0	0	0	0	0	0	0	0	0	0	0	0	0	0	0	0	0	0	0	0	0	0	0	0	0	0	0	0	0	0	0
187	Fungi	Ascomycota	Eurotiomycetes	Eurotiales	Trichocomaceae	Talaromyces	Talaromyces albobiverticillius	d:Fungi,p:Ascomycota,c:Eurotiomycetes,o:Eurotiales,f:Trichocomaceae,g:Talaromyces,s:Talaromyces_albobiverticillius	0	0	0	0	0	0	0	0	0	0	0	0	0	0	0	0	0	0	0	0	0	0	0	0	0	0	0	0	0	0	0	0	0	0	0	0	0	0	0	0	0
188	Fungi	Ascomycota	Eurotiomycetes	Eurotiales	Trichocomaceae	Talaromyces	Talaromyces assiutensis	d:Fungi,p:Ascomycota,c:Eurotiomycetes,o:Eurotiales,f:Trichocomaceae,g:Talaromyces,s:Talaromyces_assiutensis	0	0	0	0	0	0	0	0	0	0	0	0	0	0	0	0	0	0	0	0	0	0	0	0	0	0	0	0	10	0	0	0	0	0	0	4	0	1	0	0	3
189	Fungi	Ascomycota	Eurotiomycetes	Eurotiales	Trichocomaceae	Talaromyces	Talaromyces calidominioluteus	d:Fungi,p:Ascomycota,c:Eurotiomycetes,o:Eurotiales,f:Trichocomaceae,g:Talaromyces,s:Talaromyces_calidominioluteus	0	0	0	0	0	0	0	0	0	0	0	0	0	0	0	0	0	0	0	0	0	0	0	0	0	0	0	0	0	0	0	0	0	0	0	0	0	33	12	0	0
190	Fungi	Ascomycota	Eurotiomycetes	Eurotiales	Trichocomaceae	Talaromyces	Talaromyces chlamydosporus	d:Fungi,p:Ascomycota,c:Eurotiomycetes,o:Eurotiales,f:Trichocomaceae,g:Talaromyces,s:Talaromyces_chlamydosporus	0	0	125	0	51	0	0	0	0	0	0	0	4	12	0	0	0	0	0	0	2	0	0	0	0	0	0	0	0	0	0	0	0	0	0	0	0	0	0	0	0
191	Fungi	Ascomycota	Eurotiomycetes	Eurotiales	Trichocomaceae	Talaromyces	Talaromyces diversiformis	d:Fungi,p:Ascomycota,c:Eurotiomycetes,o:Eurotiales,f:Trichocomaceae,g:Talaromyces,s:Talaromyces_diversiformis	0	0	0	0	0	0	0	0	0	0	0	0	0	0	0	0	0	0	0	0	0	0	0	0	0	0	0	0	0	0	0	0	0	90	22	0	0	0	0	0	0
192	Fungi	Ascomycota	Eurotiomycetes	Eurotiales	Trichocomaceae	Talaromyces	Talaromyces phialosporus	d:Fungi,p:Ascomycota,c:Eurotiomycetes,o:Eurotiales,f:Trichocomaceae,g:Talaromyces,s:Talaromyces_phialosporus	0	0	0	0	0	0	0	0	0	0	0	0	0	0	0	0	0	0	0	0	0	0	0	0	0	0	0	0	0	0	0	0	0	0	0	0	0	37	0	0	0
193	Fungi	Ascomycota	Eurotiomycetes	Eurotiales	Trichocomaceae	Talaromyces	Talaromyces rapidus	d:Fungi,p:Ascomycota,c:Eurotiomycetes,o:Eurotiales,f:Trichocomaceae,g:Talaromyces,s:Talaromyces_rapidus	0	0	0	0	0	0	0	0	0	0	0	0	0	0	0	0	0	0	0	0	0	0	0	0	0	0	0	0	0	0	0	0	0	0	0	0	0	0	0	0	0
194	Fungi	Ascomycota	Eurotiomycetes	Eurotiales	Trichocomaceae	Talaromyces	Talaromyces siglerae	d:Fungi,p:Ascomycota,c:Eurotiomycetes,o:Eurotiales,f:Trichocomaceae,g:Talaromyces,s:Talaromyces_siglerae	0	0	0	0	0	0	0	0	0	0	0	0	0	0	0	0	0	0	0	0	0	0	0	0	0	0	0	0	0	0	0	0	0	0	0	0	0	41	0	0	0
195	Fungi	Ascomycota	Eurotiomycetes	Eurotiales	Trichocomaceae	Talaromyces		d:Fungi,p:Ascomycota,c:Eurotiomycetes,o:Eurotiales,f:Trichocomaceae,g:Talaromyces	0	0	0	0	0	0	0	0	0	0	0	0	0	0	0	0	0	0	0	0	0	0	0	0	0	0	0	0	0	0	0	0	0	37	0	17	0	54	36	7	0
196	Fungi	Ascomycota	Eurotiomycetes	Eurotiales	Trichocomaceae	Thermomyces	Thermomyces dupontii	d:Fungi,p:Ascomycota,c:Eurotiomycetes,o:Eurotiales,f:Trichocomaceae,g:Thermomyces,s:Thermomyces_dupontii	0	0	0	0	0	0	96	0	0	0	0	0	0	0	0	0	0	0	0	0	0	0	0	0	0	0	0	0	0	0	0	0	0	0	0	0	0	0	0	0	0
197	Fungi	Ascomycota	Eurotiomycetes	Eurotiales	Trichocomaceae	Thermomyces	Thermomyces lanuginosus	d:Fungi,p:Ascomycota,c:Eurotiomycetes,o:Eurotiales,f:Trichocomaceae,g:Thermomyces,s:Thermomyces_lanuginosus	0	0	0	0	0	0	0	0	0	0	0	0	0	0	0	0	0	0	0	0	0	0	0	0	0	0	0	0	0	2	0	0	0	53	1	0	0	3	1	0	0
198	Fungi	Ascomycota	Eurotiomycetes	Onygenales	Arthrodermataceae	Nannizzia		d:Fungi,p:Ascomycota,c:Eurotiomycetes,o:Onygenales,f:Arthrodermataceae,g:Nannizzia	0	0	0	0	0	0	0	0	0	0	0	0	0	0	0	0	0	0	0	0	0	0	0	0	0	0	0	0	0	0	0	0	0	0	0	0	0	0	0	0	0
199	Fungi	Ascomycota	Eurotiomycetes	Onygenales	Gymnoascaceae	Gymnoascus		d:Fungi,p:Ascomycota,c:Eurotiomycetes,o:Onygenales,f:Gymnoascaceae,g:Gymnoascus	0	0	0	0	0	0	0	0	0	0	0	0	0	0	0	0	0	0	0	0	0	0	0	0	0	0	0	0	0	0	0	0	0	0	0	0	0	0	0	0	0
200	Fungi	Ascomycota	Eurotiomycetes	Onygenales	Nannizziopsidaceae	Nannizziopsis	Nannizziopsis arthrosporioides	d:Fungi,p:Ascomycota,c:Eurotiomycetes,o:Onygenales,f:Nannizziopsidaceae,g:Nannizziopsis,s:Nannizziopsis_arthrosporioides	0	0	0	0	0	0	0	0	0	0	0	0	0	0	0	0	0	0	0	0	0	0	0	0	0	0	0	0	0	0	0	0	0	0	0	0	0	0	0	0	0
201	Fungi	Ascomycota	Eurotiomycetes	Onygenales	Onygenaceae	Amauroascus		d:Fungi,p:Ascomycota,c:Eurotiomycetes,o:Onygenales,f:Onygenaceae,g:Amauroascus	0	0	0	0	0	0	0	0	0	0	0	0	0	0	0	0	0	0	0	0	0	0	0	0	0	0	0	0	0	0	0	0	0	0	0	0	0	0	0	0	0
202	Fungi	Ascomycota	Eurotiomycetes	Onygenales	Onygenaceae	Chrysosporium		d:Fungi,p:Ascomycota,c:Eurotiomycetes,o:Onygenales,f:Onygenaceae,g:Chrysosporium	0	0	0	0	0	0	0	0	0	0	0	0	0	0	0	0	0	0	0	0	0	0	0	0	0	0	0	0	0	0	0	0	0	0	0	0	0	0	0	0	0
203	Fungi	Ascomycota	Eurotiomycetes	Onygenales	Onygenaceae	Malbranchea	Malbranchea umbrina	d:Fungi,p:Ascomycota,c:Eurotiomycetes,o:Onygenales,f:Onygenaceae,g:Malbranchea,s:Malbranchea_umbrina	0	0	0	0	0	0	0	0	0	0	0	0	0	0	0	0	0	0	0	0	0	0	0	0	0	0	0	0	0	0	0	0	0	0	0	0	0	0	0	0	0
204	Fungi	Ascomycota	Eurotiomycetes	Onygenales	Spiromastigaceae	Spiromastigoides	Spiromastigoides asexualis	d:Fungi,p:Ascomycota,c:Eurotiomycetes,o:Onygenales,f:Spiromastigaceae,g:Spiromastigoides,s:Spiromastigoides_asexualis	0	0	0	0	0	0	0	0	0	0	0	0	0	0	0	0	0	0	0	0	0	0	0	0	0	0	0	0	0	0	0	0	0	0	0	0	0	0	0	0	0
205	Fungi	Ascomycota	Eurotiomycetes	Pyrenulales	Pyrenulaceae	Pyrenula	Pyrenula aurantiacoretis	d:Fungi,p:Ascomycota,c:Eurotiomycetes,o:Pyrenulales,f:Pyrenulaceae,g:Pyrenula,s:Pyrenula_aurantiacoretis	0	0	0	0	0	0	0	0	0	0	0	0	0	0	0	0	0	0	0	0	0	0	0	0	0	0	0	0	0	0	0	0	0	0	0	0	0	0	0	0	0
206	Fungi	Ascomycota	Eurotiomycetes	Sclerococcales	Dactylosporaceae	Dactylospora		d:Fungi,p:Ascomycota,c:Eurotiomycetes,o:Sclerococcales,f:Dactylosporaceae,g:Dactylospora	0	0	0	0	0	0	0	0	0	0	0	0	0	0	0	0	0	0	0	0	0	0	0	0	0	0	0	0	0	0	0	0	0	0	0	0	0	0	0	0	0
207	Fungi	Ascomycota	Laboulbeniomycetes	Pyxidiophorales	Pyxidiophoraceae	Pyxidiophora	Pyxidiophora arvernensis	d:Fungi,p:Ascomycota,c:Laboulbeniomycetes,o:Pyxidiophorales,f:Pyxidiophoraceae,g:Pyxidiophora,s:Pyxidiophora_arvernensis	0	0	0	14	0	0	0	0	0	0	0	0	0	0	0	0	0	0	0	0	0	0	0	0	0	0	0	0	0	0	0	0	0	0	0	0	0	0	0	0	0
208	Fungi	Ascomycota	Lecanoromycetes	Lecanorales	Scoliciosporaceae	Scoliciosporum	Scoliciosporum fabisporum	d:Fungi,p:Ascomycota,c:Lecanoromycetes,o:Lecanorales,f:Scoliciosporaceae,g:Scoliciosporum,s:Scoliciosporum_fabisporum	0	0	0	0	0	0	0	0	0	0	0	0	0	0	0	0	0	0	0	0	0	0	0	0	0	0	0	0	0	0	0	0	0	0	0	0	0	0	0	0	0
209	Fungi	Ascomycota	Leotiomycetes	Helotiales	Erysiphaceae	Erysiphe		d:Fungi,p:Ascomycota,c:Leotiomycetes,o:Helotiales,f:Erysiphaceae,g:Erysiphe	0	0	0	0	0	0	0	0	0	0	0	0	0	0	0	0	0	0	0	0	0	0	0	0	0	0	0	0	0	0	0	0	0	0	0	0	0	0	12	0	0
210	Fungi	Ascomycota	Leotiomycetes	Helotiales	Erysiphaceae	Golovinomyces		d:Fungi,p:Ascomycota,c:Leotiomycetes,o:Helotiales,f:Erysiphaceae,g:Golovinomyces	0	0	0	0	0	0	0	0	0	0	0	0	0	0	0	0	0	0	0	0	0	0	0	0	0	0	0	0	0	0	0	0	0	0	0	0	0	0	0	0	0
211	Fungi	Ascomycota	Leotiomycetes	Helotiales	Erysiphaceae	Leveillula		d:Fungi,p:Ascomycota,c:Leotiomycetes,o:Helotiales,f:Erysiphaceae,g:Leveillula	0	0	0	0	0	0	0	0	0	0	0	0	0	0	0	0	0	0	0	0	0	0	0	0	0	0	0	0	0	0	0	0	0	0	0	0	0	0	0	0	0
212	Fungi	Ascomycota	Leotiomycetes	Helotiales	Erysiphaceae	Podosphaera	Podosphaera xanthii	d:Fungi,p:Ascomycota,c:Leotiomycetes,o:Helotiales,f:Erysiphaceae,g:Podosphaera,s:Podosphaera_xanthii	0	0	0	0	0	0	0	0	0	0	0	0	0	0	0	0	0	0	0	0	0	0	0	0	4	0	0	0	0	0	0	0	0	22	0	0	0	0	0	0	0
213	Fungi	Ascomycota	Leotiomycetes	Helotiales	Helotiaceae	Scytalidium	Scytalidium philadelphianum	d:Fungi,p:Ascomycota,c:Leotiomycetes,o:Helotiales,f:Helotiaceae,g:Scytalidium,s:Scytalidium_philadelphianum	0	0	0	0	0	0	0	0	0	0	0	0	0	0	0	0	0	0	0	0	0	0	0	0	0	0	0	0	0	0	0	0	0	0	0	0	0	0	0	0	0
214	Fungi	Ascomycota	Leotiomycetes	Helotiales	Helotiales fam Incertae sedis	Mycoarthris	Mycoarthris corallina	d:Fungi,p:Ascomycota,c:Leotiomycetes,o:Helotiales,f:Helotiales_fam_Incertae_sedis,g:Mycoarthris,s:Mycoarthris_corallina	0	0	0	0	0	0	0	0	0	0	0	0	0	0	167	0	0	0	1	0	0	0	0	0	0	0	0	0	0	0	0	0	0	0	0	0	0	0	0	0	0
215	Fungi	Ascomycota	Leotiomycetes	Helotiales	Mollisiaceae	Phialocephala		d:Fungi,p:Ascomycota,c:Leotiomycetes,o:Helotiales,f:Mollisiaceae,g:Phialocephala	0	0	0	0	0	0	0	0	0	0	0	0	0	0	0	0	0	0	0	0	0	0	0	0	0	0	0	0	0	0	0	0	0	0	0	0	0	0	0	0	0
216	Fungi	Ascomycota	Leotiomycetes	Helotiales	Pezizellaceae	Scleropezicula		d:Fungi,p:Ascomycota,c:Leotiomycetes,o:Helotiales,f:Pezizellaceae,g:Scleropezicula	0	0	0	0	0	0	0	0	0	0	32	0	0	0	0	0	0	0	0	0	0	0	0	0	0	0	0	0	0	0	0	0	0	0	0	0	0	0	0	0	0
217	Fungi	Ascomycota	Pezizomycetes	Pezizales	Ascodesmidaceae	Cephaliophora	Cephaliophora tropica	d:Fungi,p:Ascomycota,c:Pezizomycetes,o:Pezizales,f:Ascodesmidaceae,g:Cephaliophora,s:Cephaliophora_tropica	0	0	0	0	0	0	0	0	0	0	0	0	0	0	0	0	0	0	0	0	0	0	0	0	0	0	0	0	0	0	0	0	0	0	0	0	0	0	0	0	0
218	Fungi	Ascomycota	Pezizomycetes	Pezizales	Pezizaceae	Iodophanus	Iodophanus carneus	d:Fungi,p:Ascomycota,c:Pezizomycetes,o:Pezizales,f:Pezizaceae,g:Iodophanus,s:Iodophanus_carneus	0	0	0	0	0	0	0	0	0	0	0	0	0	0	0	0	0	0	0	0	0	0	0	0	0	0	0	0	0	0	0	0	0	0	0	0	0	0	0	0	67
219	Fungi	Ascomycota	Pezizomycetes	Pezizales	Pezizaceae	Iodophanus		d:Fungi,p:Ascomycota,c:Pezizomycetes,o:Pezizales,f:Pezizaceae,g:Iodophanus	0	0	0	0	0	0	0	0	0	0	0	0	0	0	0	0	0	0	0	0	0	0	0	0	0	0	0	0	0	0	0	0	0	0	0	0	0	0	0	0	0
220	Fungi	Ascomycota	Pezizomycetes	Pezizales	Pezizaceae	Peziza	Peziza ostracoderma	d:Fungi,p:Ascomycota,c:Pezizomycetes,o:Pezizales,f:Pezizaceae,g:Peziza,s:Peziza_ostracoderma	0	0	0	0	0	0	0	0	0	0	0	0	0	0	0	0	0	0	0	0	0	0	0	0	0	0	0	0	0	0	0	0	0	0	0	0	0	0	0	0	10
221	Fungi	Ascomycota	Pezizomycetes	Pezizales	Pezizaceae	Peziza		d:Fungi,p:Ascomycota,c:Pezizomycetes,o:Pezizales,f:Pezizaceae,g:Peziza	0	0	0	0	0	0	0	0	0	0	0	39	0	0	0	0	0	0	0	0	0	0	0	0	0	0	0	0	0	0	0	0	0	0	0	0	0	0	0	0	0
222	Fungi	Ascomycota	Pezizomycetes	Pezizales	Pseudombrophilaceae	Lasiobolidium	Lasiobolidium orbiculoides	d:Fungi,p:Ascomycota,c:Pezizomycetes,o:Pezizales,f:Pseudombrophilaceae,g:Lasiobolidium,s:Lasiobolidium_orbiculoides	5	3	0	0	42	0	0	0	0	0	4	17	0	0	0	0	92	0	0	0	0	0	0	0	0	0	0	0	0	0	0	0	0	0	0	0	0	0	0	0	0
223	Fungi	Ascomycota	Pezizomycetes	Pezizales	Tuberaceae	Tuber	Tuber indicum	d:Fungi,p:Ascomycota,c:Pezizomycetes,o:Pezizales,f:Tuberaceae,g:Tuber,s:Tuber_indicum	0	0	0	0	0	0	0	0	0	0	0	0	0	0	0	0	0	0	0	0	0	0	0	0	0	0	0	0	0	0	0	0	0	0	0	0	0	0	0	0	0
224	Fungi	Ascomycota	Saccharomycetes	Saccharomycetales	Debaryomycetaceae	Debaryomyces	Debaryomyces prosopidis	d:Fungi,p:Ascomycota,c:Saccharomycetes,o:Saccharomycetales,f:Debaryomycetaceae,g:Debaryomyces,s:Debaryomyces_prosopidis	0	0	0	0	0	0	0	0	0	0	0	0	0	0	0	0	0	0	0	0	0	0	0	0	0	1	0	0	0	0	0	0	0	44	58	0	0	4	27	1	15
225	Fungi	Ascomycota	Saccharomycetes	Saccharomycetales	Debaryomycetaceae	Lodderomyces	Lodderomyces elongisporus	d:Fungi,p:Ascomycota,c:Saccharomycetes,o:Saccharomycetales,f:Debaryomycetaceae,g:Lodderomyces,s:Lodderomyces_elongisporus	0	0	0	0	0	0	0	0	0	0	0	0	0	0	0	0	0	0	0	0	0	0	0	0	0	0	0	0	0	0	0	0	0	0	0	0	0	0	0	0	0
226	Fungi	Ascomycota	Saccharomycetes	Saccharomycetales	Debaryomycetaceae	Meyerozyma	Meyerozyma guilliermondii	d:Fungi,p:Ascomycota,c:Saccharomycetes,o:Saccharomycetales,f:Debaryomycetaceae,g:Meyerozyma,s:Meyerozyma_guilliermondii	0	0	0	0	0	0	0	0	0	0	0	0	0	0	0	0	0	0	0	0	0	0	0	0	0	0	0	0	0	0	0	0	0	9	0	0	0	0	0	0	0
227	Fungi	Ascomycota	Saccharomycetes	Saccharomycetales	Debaryomycetaceae	Scheffersomyces	Scheffersomyces spartinae	d:Fungi,p:Ascomycota,c:Saccharomycetes,o:Saccharomycetales,f:Debaryomycetaceae,g:Scheffersomyces,s:Scheffersomyces_spartinae	15	0	0	0	0	0	0	0	0	0	0	0	0	0	0	0	0	0	0	0	0	0	0	0	0	0	0	0	0	0	0	0	0	0	0	0	0	0	0	0	0
228	Fungi	Ascomycota	Saccharomycetes	Saccharomycetales	Debaryomycetaceae	Yamadazyma	Yamadazyma olivae	d:Fungi,p:Ascomycota,c:Saccharomycetes,o:Saccharomycetales,f:Debaryomycetaceae,g:Yamadazyma,s:Yamadazyma_olivae	0	0	0	0	0	0	0	0	0	0	0	0	0	0	0	0	0	0	0	0	0	0	0	0	0	0	0	0	0	0	0	0	0	0	0	0	0	0	0	0	0
229	Fungi	Ascomycota	Saccharomycetes	Saccharomycetales	Dipodascaceae	Geotrichum		d:Fungi,p:Ascomycota,c:Saccharomycetes,o:Saccharomycetales,f:Dipodascaceae,g:Geotrichum	0	0	0	0	0	0	0	0	0	0	0	0	0	0	0	0	0	0	0	0	0	0	0	0	0	0	0	0	0	0	0	0	0	0	0	0	0	0	0	0	0
230	Fungi	Ascomycota	Saccharomycetes	Saccharomycetales	Metschnikowiaceae	Metschnikowia		d:Fungi,p:Ascomycota,c:Saccharomycetes,o:Saccharomycetales,f:Metschnikowiaceae,g:Metschnikowia	0	0	0	0	0	0	0	0	0	0	0	0	0	0	0	0	0	0	0	0	0	0	0	0	0	0	0	0	0	0	0	0	0	0	0	0	0	0	0	0	0
231	Fungi	Ascomycota	Saccharomycetes	Saccharomycetales	Phaffomycetaceae	Cyberlindnera	Cyberlindnera fabianii	d:Fungi,p:Ascomycota,c:Saccharomycetes,o:Saccharomycetales,f:Phaffomycetaceae,g:Cyberlindnera,s:Cyberlindnera_fabianii	0	0	0	0	0	0	0	0	0	0	0	0	0	0	0	0	0	0	0	0	0	0	0	0	0	0	0	0	0	0	0	0	0	0	0	0	0	0	0	0	0
232	Fungi	Ascomycota	Saccharomycetes	Saccharomycetales	Phaffomycetaceae	Cyberlindnera		d:Fungi,p:Ascomycota,c:Saccharomycetes,o:Saccharomycetales,f:Phaffomycetaceae,g:Cyberlindnera	0	0	0	0	0	0	0	0	0	0	3	0	0	0	0	0	0	0	0	37	0	0	0	0	0	0	0	0	0	0	0	0	0	0	0	0	0	0	0	0	0
233	Fungi	Ascomycota	Saccharomycetes	Saccharomycetales	Phaffomycetaceae	Wickerhamomyces	Wickerhamomyces xylosicus	d:Fungi,p:Ascomycota,c:Saccharomycetes,o:Saccharomycetales,f:Phaffomycetaceae,g:Wickerhamomyces,s:Wickerhamomyces_xylosicus	0	0	0	0	0	0	0	0	0	0	0	0	0	0	0	0	0	0	0	0	0	0	0	0	0	0	0	0	0	0	0	0	0	0	0	0	0	0	0	0	0
234	Fungi	Ascomycota	Saccharomycetes	Saccharomycetales	Pichiaceae	Saturnispora	Saturnispora silvae	d:Fungi,p:Ascomycota,c:Saccharomycetes,o:Saccharomycetales,f:Pichiaceae,g:Saturnispora,s:Saturnispora_silvae	0	0	0	0	0	0	0	0	0	0	0	0	0	0	0	0	0	0	0	0	0	0	0	0	0	0	0	0	0	0	0	0	0	0	0	0	0	0	0	0	0
235	Fungi	Ascomycota	Saccharomycetes	Saccharomycetales	Saccharomycetaceae	Kazachstania	Kazachstania exigua	d:Fungi,p:Ascomycota,c:Saccharomycetes,o:Saccharomycetales,f:Saccharomycetaceae,g:Kazachstania,s:Kazachstania_exigua	0	0	0	0	0	0	0	0	0	0	0	0	0	0	0	1	0	0	0	16	0	0	0	0	0	0	0	0	0	0	0	0	0	0	0	0	0	0	0	0	0
236	Fungi	Ascomycota	Saccharomycetes	Saccharomycetales	Saccharomycetaceae	Kazachstania		d:Fungi,p:Ascomycota,c:Saccharomycetes,o:Saccharomycetales,f:Saccharomycetaceae,g:Kazachstania	0	0	0	0	0	0	0	0	0	0	0	0	0	0	0	0	0	0	0	0	0	0	1	0	0	0	0	0	0	0	1	0	1	0	0	0	0	1	0	0	0
237	Fungi	Ascomycota	Saccharomycetes	Saccharomycetales	Saccharomycetaceae	Kluyveromyces	Kluyveromyces aestuarii	d:Fungi,p:Ascomycota,c:Saccharomycetes,o:Saccharomycetales,f:Saccharomycetaceae,g:Kluyveromyces,s:Kluyveromyces_aestuarii	0	0	0	0	0	0	0	0	0	0	0	0	0	0	0	0	0	0	0	0	0	0	0	0	0	0	0	0	0	0	0	0	0	0	0	0	0	0	0	0	0
238	Fungi	Ascomycota	Saccharomycetes	Saccharomycetales	Saccharomycetaceae	Saccharomyces	Saccharomyces cerevisiae	d:Fungi,p:Ascomycota,c:Saccharomycetes,o:Saccharomycetales,f:Saccharomycetaceae,g:Saccharomyces,s:Saccharomyces_cerevisiae	62	3	1	3	15	5	22	0	0	0	0	0	0	0	0	0	0	0	0	0	0	0	0	0	0	0	0	0	0	0	0	0	0	0	0	0	0	0	0	0	0
239	Fungi	Ascomycota	Saccharomycetes	Saccharomycetales	Saccharomycetaceae	Torulaspora	Torulaspora maleeae	d:Fungi,p:Ascomycota,c:Saccharomycetes,o:Saccharomycetales,f:Saccharomycetaceae,g:Torulaspora,s:Torulaspora_maleeae	0	0	0	0	0	0	0	0	0	0	0	0	0	0	0	0	0	0	0	0	0	0	0	0	0	0	0	0	0	0	0	0	0	0	0	0	0	0	0	0	0
240	Fungi	Ascomycota	Saccharomycetes	Saccharomycetales	Saccharomycetaceae	Zygosaccharomyces		d:Fungi,p:Ascomycota,c:Saccharomycetes,o:Saccharomycetales,f:Saccharomycetaceae,g:Zygosaccharomyces	0	0	0	0	33	0	0	0	0	0	0	0	0	0	0	0	0	0	0	0	0	0	0	0	0	0	0	0	0	0	0	0	0	0	0	0	0	0	0	0	0
241	Fungi	Ascomycota	Saccharomycetes	Saccharomycetales	Saccharomycetales fam Incertae sedis	Candida	Candida maltosa	d:Fungi,p:Ascomycota,c:Saccharomycetes,o:Saccharomycetales,f:Saccharomycetales_fam_Incertae_sedis,g:Candida,s:Candida_maltosa	0	0	0	0	0	0	0	0	0	0	0	0	0	0	0	0	0	0	0	0	0	0	0	0	0	0	0	0	11	0	0	0	0	0	0	0	0	0	0	0	0
242	Fungi	Ascomycota	Saccharomycetes	Saccharomycetales	Saccharomycetales fam Incertae sedis	Candida	Candida parapsilosis	d:Fungi,p:Ascomycota,c:Saccharomycetes,o:Saccharomycetales,f:Saccharomycetales_fam_Incertae_sedis,g:Candida,s:Candida_parapsilosis	0	0	0	0	0	0	0	0	0	0	0	0	0	0	0	0	0	0	0	0	0	67	0	1	0	0	0	0	0	0	0	0	0	0	11	0	0	27	0	0	0
243	Fungi	Ascomycota	Saccharomycetes	Saccharomycetales	Saccharomycetales fam Incertae sedis	Candida	Candida tropicalis	d:Fungi,p:Ascomycota,c:Saccharomycetes,o:Saccharomycetales,f:Saccharomycetales_fam_Incertae_sedis,g:Candida,s:Candida_tropicalis	0	0	0	0	0	0	0	0	0	57	0	0	4	0	149	8	0	0	0	0	0	0	0	0	0	0	0	0	1	1	0	0	0	301	154	223	1	484	54	0	332
244	Fungi	Ascomycota	Saccharomycetes	Saccharomycetales	Saccharomycopsidaceae	Saccharomycopsis	Saccharomycopsis fibuligera	d:Fungi,p:Ascomycota,c:Saccharomycetes,o:Saccharomycetales,f:Saccharomycopsidaceae,g:Saccharomycopsis,s:Saccharomycopsis_fibuligera	77	16	56	8	13	19	101	8	0	0	0	0	0	0	0	0	0	0	0	0	0	0	0	0	0	0	0	0	0	0	0	0	0	0	0	0	0	0	0	0	0
245	Fungi	Ascomycota	Sordariomycetes	Amphisphaeriales	Apiosporaceae	Apiospora		d:Fungi,p:Ascomycota,c:Sordariomycetes,o:Amphisphaeriales,f:Apiosporaceae,g:Apiospora	0	0	0	0	0	0	0	0	0	0	0	0	0	0	0	0	0	0	0	0	0	0	0	0	0	0	0	2	0	0	0	0	0	46	0	0	0	58	0	0	18
246	Fungi	Ascomycota	Sordariomycetes	Amphisphaeriales	Apiosporaceae	Arthrinium		d:Fungi,p:Ascomycota,c:Sordariomycetes,o:Amphisphaeriales,f:Apiosporaceae,g:Arthrinium	0	0	0	0	0	0	0	0	0	0	0	0	0	0	0	0	0	0	0	0	0	0	0	0	0	0	0	0	0	0	0	0	0	0	0	0	0	0	0	0	0
247	Fungi	Ascomycota	Sordariomycetes	Amphisphaeriales	Castanediellaceae	Castanediella	Castanediella monoseptata	d:Fungi,p:Ascomycota,c:Sordariomycetes,o:Amphisphaeriales,f:Castanediellaceae,g:Castanediella,s:Castanediella_monoseptata	0	0	0	0	0	0	0	0	0	0	0	0	0	0	0	0	0	0	0	0	0	0	0	0	0	0	0	0	0	0	0	0	0	0	0	0	0	0	0	0	0
248	Fungi	Ascomycota	Sordariomycetes	Amphisphaeriales	Sporocadaceae	Pestalotiopsis		d:Fungi,p:Ascomycota,c:Sordariomycetes,o:Amphisphaeriales,f:Sporocadaceae,g:Pestalotiopsis	0	0	0	0	0	0	0	0	0	0	0	0	0	0	0	0	0	0	0	0	0	0	0	52	3	540	0	0	0	0	0	0	0	0	0	0	0	0	15	0	0
249	Fungi	Ascomycota	Sordariomycetes	Amphisphaeriales	Sporocadaceae	Robillarda		d:Fungi,p:Ascomycota,c:Sordariomycetes,o:Amphisphaeriales,f:Sporocadaceae,g:Robillarda	0	0	0	0	0	0	0	0	0	0	0	0	0	0	0	0	0	0	0	0	0	0	0	0	0	0	0	0	0	0	0	0	0	0	0	0	0	0	0	0	0
250	Fungi	Ascomycota	Sordariomycetes	Atractosporales	Conlariaceae	Conlarium	Conlarium indicum	d:Fungi,p:Ascomycota,c:Sordariomycetes,o:Atractosporales,f:Conlariaceae,g:Conlarium,s:Conlarium_indicum	0	0	0	0	0	0	0	0	0	0	0	0	0	0	0	0	0	0	0	0	0	0	0	0	0	0	0	0	0	0	0	0	0	0	0	0	0	29	0	0	0
251	Fungi	Ascomycota	Sordariomycetes	Atractosporales	Conlariaceae	Conlarium	Conlarium sacchari	d:Fungi,p:Ascomycota,c:Sordariomycetes,o:Atractosporales,f:Conlariaceae,g:Conlarium,s:Conlarium_sacchari	0	0	0	0	0	0	0	0	0	0	0	0	0	0	0	0	0	0	0	0	0	0	0	0	0	0	0	0	0	0	0	0	0	0	0	0	0	0	0	0	0
252	Fungi	Ascomycota	Sordariomycetes	Boliniales	Boliniaceae	Camarops		d:Fungi,p:Ascomycota,c:Sordariomycetes,o:Boliniales,f:Boliniaceae,g:Camarops	0	0	0	0	0	0	0	0	0	0	0	0	0	0	0	0	0	0	0	0	0	0	0	0	0	0	0	0	0	0	0	0	0	0	0	0	0	0	0	0	0
253	Fungi	Ascomycota	Sordariomycetes	Calosphaeriales	Pleurostomataceae	Pleurostoma	Pleurostoma richardsiae	d:Fungi,p:Ascomycota,c:Sordariomycetes,o:Calosphaeriales,f:Pleurostomataceae,g:Pleurostoma,s:Pleurostoma_richardsiae	0	0	0	0	0	0	0	0	0	0	0	0	0	0	0	0	0	0	0	0	0	0	0	0	0	0	0	0	0	0	0	0	0	2	0	0	0	0	0	0	1
254	Fungi	Ascomycota	Sordariomycetes	Chaetosphaeriales	Chaetosphaeriaceae	Codinaea		d:Fungi,p:Ascomycota,c:Sordariomycetes,o:Chaetosphaeriales,f:Chaetosphaeriaceae,g:Codinaea	0	0	0	0	0	0	0	0	0	0	0	0	0	0	0	0	0	0	0	0	0	0	0	0	0	0	0	0	0	0	0	0	0	0	0	0	0	0	0	0	0
255	Fungi	Ascomycota	Sordariomycetes	Chaetosphaeriales	Chaetosphaeriaceae	Dinemasporium	Dinemasporium spinificis	d:Fungi,p:Ascomycota,c:Sordariomycetes,o:Chaetosphaeriales,f:Chaetosphaeriaceae,g:Dinemasporium,s:Dinemasporium_spinificis	0	0	0	0	0	0	0	0	0	0	0	0	0	0	0	0	0	0	0	0	0	0	0	0	0	0	0	0	0	0	0	0	0	0	0	0	0	0	0	0	0
256	Fungi	Ascomycota	Sordariomycetes	Chaetosphaeriales	Chaetosphaeriaceae	Dinemasporium		d:Fungi,p:Ascomycota,c:Sordariomycetes,o:Chaetosphaeriales,f:Chaetosphaeriaceae,g:Dinemasporium	0	0	0	0	0	0	0	0	0	0	0	0	0	0	0	0	0	0	0	0	0	0	0	0	0	0	0	0	0	0	0	0	0	0	0	0	0	17	0	0	0
257	Fungi	Ascomycota	Sordariomycetes	Diaporthales	Cryphonectriaceae	Celoporthe		d:Fungi,p:Ascomycota,c:Sordariomycetes,o:Diaporthales,f:Cryphonectriaceae,g:Celoporthe	0	0	0	0	0	0	0	0	0	0	0	0	0	0	0	0	0	0	0	0	0	0	0	0	0	0	0	0	0	0	0	0	0	7	0	1	0	0	0	0	0
258	Fungi	Ascomycota	Sordariomycetes	Diaporthales	Cytosporaceae	Cytospora	Cytospora brevispora	d:Fungi,p:Ascomycota,c:Sordariomycetes,o:Diaporthales,f:Cytosporaceae,g:Cytospora,s:Cytospora_brevispora	0	0	0	0	0	0	0	0	0	0	0	0	0	0	0	0	0	0	0	0	0	0	0	0	0	0	0	0	0	0	0	0	0	12	0	0	0	0	0	0	0
259	Fungi	Ascomycota	Sordariomycetes	Diaporthales	Cytosporaceae	Cytospora		d:Fungi,p:Ascomycota,c:Sordariomycetes,o:Diaporthales,f:Cytosporaceae,g:Cytospora	0	0	0	0	0	0	0	0	0	0	0	0	0	0	0	0	0	0	0	0	0	0	0	1	0	0	3	0	0	0	1	1	1	22	3	13	0	35	8	1	38
260	Fungi	Ascomycota	Sordariomycetes	Diaporthales	Diaporthaceae	Diaporthe		d:Fungi,p:Ascomycota,c:Sordariomycetes,o:Diaporthales,f:Diaporthaceae,g:Diaporthe	0	0	0	0	0	0	0	0	0	0	0	0	0	0	0	0	0	0	0	0	0	0	0	0	0	0	0	0	0	0	0	0	0	28	0	0	0	0	0	0	0
261	Fungi	Ascomycota	Sordariomycetes	Diaporthales	Schizoparmaceae	Coniella		d:Fungi,p:Ascomycota,c:Sordariomycetes,o:Diaporthales,f:Schizoparmaceae,g:Coniella	0	0	0	0	0	0	0	0	0	0	0	0	0	0	0	0	0	0	0	0	0	0	0	0	0	0	0	0	0	0	0	0	0	31	0	0	0	0	0	0	3
262	Fungi	Ascomycota	Sordariomycetes	Diaporthomycetidae ord Incertae sedis	Thyridiaceae	Thyridium		d:Fungi,p:Ascomycota,c:Sordariomycetes,o:Diaporthomycetidae_ord_Incertae_sedis,f:Thyridiaceae,g:Thyridium	0	0	0	0	0	0	0	0	0	0	0	0	0	0	0	0	0	0	0	0	0	0	0	0	0	1	0	0	0	0	0	0	0	0	0	0	0	0	0	0	20
263	Fungi	Ascomycota	Sordariomycetes	Distoseptisporales	Distoseptisporaceae	Distoseptispora		d:Fungi,p:Ascomycota,c:Sordariomycetes,o:Distoseptisporales,f:Distoseptisporaceae,g:Distoseptispora	0	0	0	0	0	0	0	0	0	0	0	0	0	0	0	0	0	0	0	0	0	0	0	0	0	0	0	0	0	0	0	0	0	0	0	0	0	0	0	0	0
264	Fungi	Ascomycota	Sordariomycetes	Glomerellales	Glomerellaceae	Colletotrichum	Colletotrichum acutatum	d:Fungi,p:Ascomycota,c:Sordariomycetes,o:Glomerellales,f:Glomerellaceae,g:Colletotrichum,s:Colletotrichum_acutatum	0	0	0	0	0	0	0	0	0	0	0	0	0	0	0	0	0	0	0	0	0	0	0	0	0	0	0	0	0	0	0	0	0	0	0	0	0	0	0	0	0
265	Fungi	Ascomycota	Sordariomycetes	Glomerellales	Glomerellaceae	Colletotrichum	Colletotrichum gigasporum	d:Fungi,p:Ascomycota,c:Sordariomycetes,o:Glomerellales,f:Glomerellaceae,g:Colletotrichum,s:Colletotrichum_gigasporum	0	0	0	0	0	0	0	0	0	0	0	0	0	0	0	0	0	0	0	0	0	0	0	0	0	0	0	0	0	0	0	0	0	0	0	0	0	0	0	0	35
266	Fungi	Ascomycota	Sordariomycetes	Glomerellales	Glomerellaceae	Colletotrichum	Colletotrichum truncatum	d:Fungi,p:Ascomycota,c:Sordariomycetes,o:Glomerellales,f:Glomerellaceae,g:Colletotrichum,s:Colletotrichum_truncatum	0	0	0	0	0	0	0	0	0	0	0	0	0	0	0	0	0	0	0	0	0	0	0	0	0	0	0	0	0	0	0	0	0	0	1233	32	1	0	0	0	22
267	Fungi	Ascomycota	Sordariomycetes	Glomerellales	Glomerellaceae	Colletotrichum		d:Fungi,p:Ascomycota,c:Sordariomycetes,o:Glomerellales,f:Glomerellaceae,g:Colletotrichum	0	0	0	0	0	0	0	0	0	0	0	0	0	0	0	0	0	0	0	45	0	107	0	0	0	0	0	0	0	0	8	0	0	0	0	0	0	0	0	0	0
268	Fungi	Ascomycota	Sordariomycetes	Glomerellales	Plectosphaerellaceae	Furcasterigmium	Furcasterigmium furcatum	d:Fungi,p:Ascomycota,c:Sordariomycetes,o:Glomerellales,f:Plectosphaerellaceae,g:Furcasterigmium,s:Furcasterigmium_furcatum	0	0	0	0	0	0	0	0	0	0	0	0	0	0	0	0	0	0	0	0	0	0	0	0	0	0	0	0	0	0	0	0	0	0	0	0	0	0	0	6	0
269	Fungi	Ascomycota	Sordariomycetes	Glomerellales	Plectosphaerellaceae	Longitudinalis		d:Fungi,p:Ascomycota,c:Sordariomycetes,o:Glomerellales,f:Plectosphaerellaceae,g:Longitudinalis	0	0	0	0	0	0	0	0	0	0	0	0	0	0	0	0	0	0	0	0	0	0	0	0	0	0	0	0	0	0	0	0	0	0	0	0	0	0	0	17	0
270	Fungi	Ascomycota	Sordariomycetes	Glomerellales	Plectosphaerellaceae	Verticillium		d:Fungi,p:Ascomycota,c:Sordariomycetes,o:Glomerellales,f:Plectosphaerellaceae,g:Verticillium	0	0	0	0	0	0	0	0	0	0	1	0	0	0	0	0	0	0	0	248	0	0	0	0	0	0	0	0	0	0	0	0	0	0	0	0	0	0	0	0	0
271	Fungi	Ascomycota	Sordariomycetes	Hypocreales	Bionectriaceae	Acremonium	Acremonium acutatum	d:Fungi,p:Ascomycota,c:Sordariomycetes,o:Hypocreales,f:Bionectriaceae,g:Acremonium,s:Acremonium_acutatum	0	0	0	0	0	0	0	0	0	0	0	0	0	0	0	0	0	0	0	0	0	0	0	0	0	0	0	0	0	0	0	0	0	0	0	4	0	44	22	0	91
272	Fungi	Ascomycota	Sordariomycetes	Hypocreales	Bionectriaceae	Acremonium	Acremonium masseei	d:Fungi,p:Ascomycota,c:Sordariomycetes,o:Hypocreales,f:Bionectriaceae,g:Acremonium,s:Acremonium_masseei	0	0	0	0	0	0	0	0	0	0	0	0	0	0	0	0	0	0	0	0	0	0	0	0	0	0	0	0	0	0	0	0	0	35	0	0	0	0	0	0	0
273	Fungi	Ascomycota	Sordariomycetes	Hypocreales	Bionectriaceae	Acremonium	Acremonium polychromum	d:Fungi,p:Ascomycota,c:Sordariomycetes,o:Hypocreales,f:Bionectriaceae,g:Acremonium,s:Acremonium_polychromum	0	0	0	0	0	0	0	0	0	0	0	0	0	0	0	0	0	0	0	0	0	0	0	0	0	0	0	0	0	0	0	0	0	0	0	0	0	0	0	0	51
274	Fungi	Ascomycota	Sordariomycetes	Hypocreales	Bionectriaceae	Acremonium		d:Fungi,p:Ascomycota,c:Sordariomycetes,o:Hypocreales,f:Bionectriaceae,g:Acremonium	0	0	0	0	0	0	0	0	0	0	0	0	0	0	0	0	0	0	0	0	0	0	1	2	1	1	7	0	2	2	2	1	0	45	1	6	0	55	56	2	119
275	Fungi	Ascomycota	Sordariomycetes	Hypocreales	Bionectriaceae	Clonostachys		d:Fungi,p:Ascomycota,c:Sordariomycetes,o:Hypocreales,f:Bionectriaceae,g:Clonostachys	0	0	0	0	0	0	0	0	0	0	0	0	0	0	0	0	0	0	0	0	0	0	0	0	0	0	0	0	0	0	0	0	0	0	0	0	0	0	0	0	0
276	Fungi	Ascomycota	Sordariomycetes	Hypocreales	Bionectriaceae	Geosmithia		d:Fungi,p:Ascomycota,c:Sordariomycetes,o:Hypocreales,f:Bionectriaceae,g:Geosmithia	0	0	0	0	0	0	0	0	0	0	0	0	0	0	0	0	0	0	0	0	0	0	0	2	0	24	0	0	0	0	0	0	0	0	0	0	0	0	0	0	0
277	Fungi	Ascomycota	Sordariomycetes	Hypocreales	Bionectriaceae	Gliomastix		d:Fungi,p:Ascomycota,c:Sordariomycetes,o:Hypocreales,f:Bionectriaceae,g:Gliomastix	0	0	0	0	0	0	0	0	0	0	0	0	0	0	0	0	0	0	0	0	0	0	0	0	0	0	0	0	0	0	0	0	0	0	0	0	0	0	0	0	0
278	Fungi	Ascomycota	Sordariomycetes	Hypocreales	Bionectriaceae	Lasionectria	Lasionectria antillana	d:Fungi,p:Ascomycota,c:Sordariomycetes,o:Hypocreales,f:Bionectriaceae,g:Lasionectria,s:Lasionectria_antillana	0	0	0	0	0	0	0	0	0	0	0	0	0	0	0	0	0	0	0	0	0	0	0	0	0	0	0	0	0	0	0	0	0	0	0	0	0	0	0	0	0
279	Fungi	Ascomycota	Sordariomycetes	Hypocreales	Clavicipitaceae	Metacordyceps		d:Fungi,p:Ascomycota,c:Sordariomycetes,o:Hypocreales,f:Clavicipitaceae,g:Metacordyceps	0	0	0	0	0	0	0	0	0	0	0	0	0	0	0	0	0	0	0	0	0	0	0	0	0	0	0	0	0	0	0	0	0	0	0	0	0	0	0	0	0
280	Fungi	Ascomycota	Sordariomycetes	Hypocreales	Clavicipitaceae	Metarhizium	Metarhizium flavoviride	d:Fungi,p:Ascomycota,c:Sordariomycetes,o:Hypocreales,f:Clavicipitaceae,g:Metarhizium,s:Metarhizium_flavoviride	0	0	0	0	0	0	0	0	0	0	0	0	0	0	0	0	0	0	0	0	0	0	0	0	0	0	0	0	0	0	0	0	0	0	0	0	0	0	0	0	13
281	Fungi	Ascomycota	Sordariomycetes	Hypocreales	Clavicipitaceae	Metarhizium	Metarhizium rileyi	d:Fungi,p:Ascomycota,c:Sordariomycetes,o:Hypocreales,f:Clavicipitaceae,g:Metarhizium,s:Metarhizium_rileyi	0	0	0	0	0	0	0	0	0	0	0	0	0	0	0	0	0	0	0	0	0	0	0	0	0	0	0	0	0	0	0	0	0	86	0	0	0	0	0	0	0
282	Fungi	Ascomycota	Sordariomycetes	Hypocreales	Clavicipitaceae	Ustilaginoidea	Ustilaginoidea virens	d:Fungi,p:Ascomycota,c:Sordariomycetes,o:Hypocreales,f:Clavicipitaceae,g:Ustilaginoidea,s:Ustilaginoidea_virens	0	0	0	0	0	0	0	0	0	0	0	0	0	0	0	0	0	0	0	0	0	0	0	0	0	0	0	0	0	0	0	0	0	0	0	0	0	0	0	0	19
283	Fungi	Ascomycota	Sordariomycetes	Hypocreales	Hypocreaceae	Hypomyces		d:Fungi,p:Ascomycota,c:Sordariomycetes,o:Hypocreales,f:Hypocreaceae,g:Hypomyces	0	0	0	0	0	0	0	0	0	0	0	0	0	0	0	0	0	0	0	0	0	0	0	0	0	0	0	0	0	0	0	0	0	54	0	0	0	0	0	0	0
284	Fungi	Ascomycota	Sordariomycetes	Hypocreales	Hypocreaceae	Trichoderma	Trichoderma afroharzianum	d:Fungi,p:Ascomycota,c:Sordariomycetes,o:Hypocreales,f:Hypocreaceae,g:Trichoderma,s:Trichoderma_afroharzianum	0	0	0	0	0	0	0	0	0	0	0	0	0	0	0	0	0	0	0	0	0	0	0	0	0	0	0	0	0	0	0	0	0	0	0	0	0	0	0	0	0
285	Fungi	Ascomycota	Sordariomycetes	Hypocreales	Hypocreaceae	Trichoderma	Trichoderma citrinoviride	d:Fungi,p:Ascomycota,c:Sordariomycetes,o:Hypocreales,f:Hypocreaceae,g:Trichoderma,s:Trichoderma_citrinoviride	0	0	0	0	0	0	0	0	0	0	0	0	0	0	0	0	0	0	0	0	0	0	0	0	0	0	0	0	6	0	0	0	0	18	0	3	0	13	0	0	16
286	Fungi	Ascomycota	Sordariomycetes	Hypocreales	Hypocreaceae	Trichoderma		d:Fungi,p:Ascomycota,c:Sordariomycetes,o:Hypocreales,f:Hypocreaceae,g:Trichoderma	0	0	0	0	0	0	0	0	0	0	0	0	0	0	0	0	0	0	0	0	0	0	0	0	0	0	0	0	0	0	1	0	0	36	29	6	0	73	47	0	55
287	Fungi	Ascomycota	Sordariomycetes	Hypocreales	Hypocreales fam Incertae sedis	Acremoniopsis		d:Fungi,p:Ascomycota,c:Sordariomycetes,o:Hypocreales,f:Hypocreales_fam_Incertae_sedis,g:Acremoniopsis	0	0	0	0	0	0	0	0	0	0	0	0	0	0	0	0	0	0	0	0	0	0	0	0	0	0	0	0	0	0	0	0	0	0	0	0	0	0	0	0	0
288	Fungi	Ascomycota	Sordariomycetes	Hypocreales	Myrotheciomycetaceae	Trichothecium		d:Fungi,p:Ascomycota,c:Sordariomycetes,o:Hypocreales,f:Myrotheciomycetaceae,g:Trichothecium	0	0	0	0	0	0	0	0	0	0	0	0	0	0	0	0	0	0	0	0	0	0	0	0	0	0	0	0	0	0	0	0	0	0	0	0	0	0	0	0	0
289	Fungi	Ascomycota	Sordariomycetes	Hypocreales	Nectriaceae	Atractium	Atractium crassum	d:Fungi,p:Ascomycota,c:Sordariomycetes,o:Hypocreales,f:Nectriaceae,g:Atractium,s:Atractium_crassum	0	0	0	0	0	0	0	0	0	0	0	0	0	0	0	0	0	0	0	0	0	0	0	0	0	0	0	0	0	0	0	0	0	0	0	0	0	0	0	0	0
290	Fungi	Ascomycota	Sordariomycetes	Hypocreales	Nectriaceae	Fusarium		d:Fungi,p:Ascomycota,c:Sordariomycetes,o:Hypocreales,f:Nectriaceae,g:Fusarium	0	0	0	0	0	0	0	0	0	0	0	0	0	0	0	0	0	0	0	0	0	0	0	0	0	0	0	0	0	0	0	0	0	0	0	0	0	0	0	0	0
291	Fungi	Ascomycota	Sordariomycetes	Hypocreales	Nectriaceae	Gliocephalotrichum	Gliocephalotrichum cylindrosporum	d:Fungi,p:Ascomycota,c:Sordariomycetes,o:Hypocreales,f:Nectriaceae,g:Gliocephalotrichum,s:Gliocephalotrichum_cylindrosporum	0	0	0	0	0	0	0	0	0	0	0	0	0	0	0	0	244	0	0	0	0	0	0	0	0	0	0	0	0	0	0	0	0	0	0	0	0	0	0	0	0
292	Fungi	Ascomycota	Sordariomycetes	Hypocreales	Nectriaceae	Ilyonectria	Ilyonectria robusta	d:Fungi,p:Ascomycota,c:Sordariomycetes,o:Hypocreales,f:Nectriaceae,g:Ilyonectria,s:Ilyonectria_robusta	0	0	0	0	0	0	0	0	0	0	3	0	0	0	0	1	1	0	0	31	0	0	0	0	0	0	0	0	0	0	0	0	0	0	0	0	0	0	0	0	0
293	Fungi	Ascomycota	Sordariomycetes	Hypocreales	Nectriaceae	Ilyonectria		d:Fungi,p:Ascomycota,c:Sordariomycetes,o:Hypocreales,f:Nectriaceae,g:Ilyonectria	0	0	0	0	0	0	0	0	0	0	1	0	0	0	0	0	2	0	0	21	0	0	0	0	0	0	0	0	0	0	0	0	0	0	0	0	0	0	0	0	0
294	Fungi	Ascomycota	Sordariomycetes	Hypocreales	Nectriaceae	Mariannaea	Mariannaea camelliae	d:Fungi,p:Ascomycota,c:Sordariomycetes,o:Hypocreales,f:Nectriaceae,g:Mariannaea,s:Mariannaea_camelliae	0	0	0	0	0	0	0	0	0	0	0	0	0	0	0	0	0	0	0	0	0	0	0	0	0	0	0	0	0	0	0	0	0	0	0	0	0	0	0	0	0
295	Fungi	Ascomycota	Sordariomycetes	Hypocreales	Nectriaceae	Mariannaea		d:Fungi,p:Ascomycota,c:Sordariomycetes,o:Hypocreales,f:Nectriaceae,g:Mariannaea	0	0	0	0	0	0	0	0	0	0	0	0	0	0	0	0	0	0	0	0	0	0	0	0	0	0	0	0	0	0	0	0	0	0	0	0	0	0	0	0	0
296	Fungi	Ascomycota	Sordariomycetes	Hypocreales	Nectriaceae	Murinectria		d:Fungi,p:Ascomycota,c:Sordariomycetes,o:Hypocreales,f:Nectriaceae,g:Murinectria	0	0	0	0	0	0	0	0	0	0	0	0	0	0	0	0	0	0	0	0	0	0	0	0	0	0	0	0	0	0	0	0	0	0	0	0	0	8	0	0	0
297	Fungi	Ascomycota	Sordariomycetes	Hypocreales	Nectriaceae	Paracremonium	Paracremonium binnewijzendii	d:Fungi,p:Ascomycota,c:Sordariomycetes,o:Hypocreales,f:Nectriaceae,g:Paracremonium,s:Paracremonium_binnewijzendii	0	0	0	0	0	0	0	0	0	0	0	0	0	0	0	0	0	0	0	0	0	0	0	0	0	0	0	0	0	0	0	0	0	0	0	0	0	0	0	0	0
298	Fungi	Ascomycota	Sordariomycetes	Hypocreales	Nectriaceae	Pseudocosmospora		d:Fungi,p:Ascomycota,c:Sordariomycetes,o:Hypocreales,f:Nectriaceae,g:Pseudocosmospora	0	0	0	0	0	0	0	0	0	0	0	0	0	0	0	0	0	0	0	0	0	0	0	0	0	0	0	0	0	0	0	0	0	0	0	0	0	0	0	0	0
299	Fungi	Ascomycota	Sordariomycetes	Hypocreales	Nectriaceae	Rectifusarium	Rectifusarium ventricosum	d:Fungi,p:Ascomycota,c:Sordariomycetes,o:Hypocreales,f:Nectriaceae,g:Rectifusarium,s:Rectifusarium_ventricosum	0	0	0	0	0	0	0	0	0	0	0	0	0	0	0	0	0	0	0	0	0	0	0	0	0	0	0	0	0	0	0	0	0	0	0	0	0	14	0	0	0
300	Fungi	Ascomycota	Sordariomycetes	Hypocreales	Nectriaceae	Xenoacremonium	Xenoacremonium brunneosporum	d:Fungi,p:Ascomycota,c:Sordariomycetes,o:Hypocreales,f:Nectriaceae,g:Xenoacremonium,s:Xenoacremonium_brunneosporum	0	0	0	0	0	0	0	0	0	0	0	0	0	0	0	0	0	0	0	0	0	0	0	0	0	0	0	0	0	0	1	0	0	0	0	0	0	0	0	0	0
301	Fungi	Ascomycota	Sordariomycetes	Hypocreales	Nectriaceae	Xenoacremonium	Xenoacremonium falcatum	d:Fungi,p:Ascomycota,c:Sordariomycetes,o:Hypocreales,f:Nectriaceae,g:Xenoacremonium,s:Xenoacremonium_falcatum	0	0	0	0	0	0	0	0	0	0	0	0	0	0	0	0	0	0	0	0	0	0	0	0	0	0	0	0	0	0	0	0	0	0	0	0	0	0	0	0	0
302	Fungi	Ascomycota	Sordariomycetes	Hypocreales	Ophiocordycipitaceae	Albophoma		d:Fungi,p:Ascomycota,c:Sordariomycetes,o:Hypocreales,f:Ophiocordycipitaceae,g:Albophoma	0	0	0	0	0	0	0	0	0	0	0	0	0	0	0	0	0	0	0	0	0	0	0	0	0	0	0	0	0	0	0	0	0	0	0	0	0	0	0	0	0
303	Fungi	Ascomycota	Sordariomycetes	Hypocreales	Ophiocordycipitaceae	Ophiocordyceps		d:Fungi,p:Ascomycota,c:Sordariomycetes,o:Hypocreales,f:Ophiocordycipitaceae,g:Ophiocordyceps	0	0	0	0	0	0	0	0	0	0	0	0	0	0	0	0	0	0	0	0	0	0	0	0	0	0	0	0	0	0	0	0	0	0	0	0	0	0	0	0	0
304	Fungi	Ascomycota	Sordariomycetes	Hypocreales	Sarocladiaceae	Sarocladium	Sarocladium bifurcatum	d:Fungi,p:Ascomycota,c:Sordariomycetes,o:Hypocreales,f:Sarocladiaceae,g:Sarocladium,s:Sarocladium_bifurcatum	0	0	0	0	0	0	0	0	0	0	0	0	0	0	0	0	0	0	0	0	0	0	0	0	0	0	0	0	0	0	0	0	0	0	0	0	0	0	0	0	60
305	Fungi	Ascomycota	Sordariomycetes	Hypocreales	Stachybotryaceae	Achroiostachys		d:Fungi,p:Ascomycota,c:Sordariomycetes,o:Hypocreales,f:Stachybotryaceae,g:Achroiostachys	0	0	0	0	0	0	0	0	0	0	0	0	0	0	0	0	0	0	0	0	0	0	0	0	0	0	0	0	0	0	0	0	0	0	0	0	0	0	0	0	0
306	Fungi	Ascomycota	Sordariomycetes	Hypocreales	Stachybotryaceae	Alfaria	Alfaria caricicola	d:Fungi,p:Ascomycota,c:Sordariomycetes,o:Hypocreales,f:Stachybotryaceae,g:Alfaria,s:Alfaria_caricicola	0	0	0	0	0	0	0	0	0	0	0	0	0	0	0	0	0	0	0	0	0	0	0	0	0	0	0	0	0	0	0	0	0	0	0	0	0	0	0	0	0
307	Fungi	Ascomycota	Sordariomycetes	Hypocreales	Stachybotryaceae	Alfaria		d:Fungi,p:Ascomycota,c:Sordariomycetes,o:Hypocreales,f:Stachybotryaceae,g:Alfaria	0	0	0	0	0	0	0	0	0	0	0	0	0	0	0	0	0	0	0	0	0	0	0	0	0	0	0	0	0	0	0	0	0	0	0	0	0	0	0	0	0
308	Fungi	Ascomycota	Sordariomycetes	Hypocreales	Stachybotryaceae	Cymostachys	Cymostachys coffeicola	d:Fungi,p:Ascomycota,c:Sordariomycetes,o:Hypocreales,f:Stachybotryaceae,g:Cymostachys,s:Cymostachys_coffeicola	0	0	0	0	0	0	0	0	0	0	0	0	0	0	0	0	0	0	0	0	0	0	0	0	0	0	0	0	0	0	0	0	0	0	0	0	1	0	0	0	0
309	Fungi	Ascomycota	Sordariomycetes	Hypocreales	Stachybotryaceae	Paramyrothecium		d:Fungi,p:Ascomycota,c:Sordariomycetes,o:Hypocreales,f:Stachybotryaceae,g:Paramyrothecium	0	0	0	0	0	0	0	0	0	0	0	0	0	0	0	0	0	0	0	0	0	0	0	0	0	0	0	0	0	0	0	0	0	0	0	0	0	0	0	0	0
310	Fungi	Ascomycota	Sordariomycetes	Hypocreales	Stachybotryaceae	Stachybotrys	Stachybotrys microsporus	d:Fungi,p:Ascomycota,c:Sordariomycetes,o:Hypocreales,f:Stachybotryaceae,g:Stachybotrys,s:Stachybotrys_microsporus	0	0	0	0	0	0	0	0	0	0	0	0	0	0	0	0	0	0	0	0	0	0	0	0	0	0	0	0	0	0	0	0	0	0	0	0	0	0	0	0	0
311	Fungi	Ascomycota	Sordariomycetes	Hypocreales	Stachybotryaceae	Stachybotrys	Stachybotrys subcylindrosporus	d:Fungi,p:Ascomycota,c:Sordariomycetes,o:Hypocreales,f:Stachybotryaceae,g:Stachybotrys,s:Stachybotrys_subcylindrosporus	0	0	0	0	0	0	0	0	0	0	0	0	0	0	0	0	0	0	0	0	0	0	0	0	0	0	0	0	0	0	0	0	0	0	0	0	0	0	0	0	0
312	Fungi	Ascomycota	Sordariomycetes	Hypocreales	Stachybotryaceae	Xenomyrothecium		d:Fungi,p:Ascomycota,c:Sordariomycetes,o:Hypocreales,f:Stachybotryaceae,g:Xenomyrothecium	0	0	0	0	0	0	0	0	0	0	0	0	0	0	0	0	0	0	0	0	0	0	0	0	0	0	0	0	0	0	0	0	0	0	0	0	0	0	0	0	0
313	Fungi	Ascomycota	Sordariomycetes	Lulworthiales	Lulworthiaceae	Lulworthia		d:Fungi,p:Ascomycota,c:Sordariomycetes,o:Lulworthiales,f:Lulworthiaceae,g:Lulworthia	0	0	0	0	0	0	0	0	0	0	0	0	0	0	0	0	0	0	0	0	32	0	6	37	6	193	0	3	0	3	7	1	0	0	0	0	0	0	5	0	13
314	Fungi	Ascomycota	Sordariomycetes	Lulworthiales	Lulworthiaceae	Moleospora		d:Fungi,p:Ascomycota,c:Sordariomycetes,o:Lulworthiales,f:Lulworthiaceae,g:Moleospora	0	0	0	0	0	0	0	0	0	0	0	0	0	0	0	0	0	0	0	0	0	0	0	0	0	0	0	0	0	0	0	0	0	0	0	0	0	0	0	0	0
315	Fungi	Ascomycota	Sordariomycetes	Magnaporthales	Magnaporthaceae	Neogaeumannomyces		d:Fungi,p:Ascomycota,c:Sordariomycetes,o:Magnaporthales,f:Magnaporthaceae,g:Neogaeumannomyces	0	0	0	0	0	0	0	0	0	0	0	0	0	0	0	0	0	0	0	0	0	0	0	0	0	0	0	0	0	0	0	0	0	0	0	8	0	0	0	0	0
316	Fungi	Ascomycota	Sordariomycetes	Microascales	Graphiaceae	Graphium	Graphium jumulu	d:Fungi,p:Ascomycota,c:Sordariomycetes,o:Microascales,f:Graphiaceae,g:Graphium,s:Graphium_jumulu	0	0	0	0	0	0	0	0	0	0	0	0	0	0	0	0	0	0	0	0	0	0	1	0	0	0	0	0	0	3	0	0	0	0	0	0	0	0	0	0	0
317	Fungi	Ascomycota	Sordariomycetes	Microascales	Halosphaeriaceae	Corollospora	Corollospora cinnamomea	d:Fungi,p:Ascomycota,c:Sordariomycetes,o:Microascales,f:Halosphaeriaceae,g:Corollospora,s:Corollospora_cinnamomea	0	0	0	0	0	0	0	0	0	0	0	0	0	0	0	0	0	0	0	0	0	0	0	0	0	0	0	0	0	0	0	0	0	0	0	0	0	0	0	0	0
318	Fungi	Ascomycota	Sordariomycetes	Microascales	Halosphaeriaceae	Corollospora	Corollospora fusca	d:Fungi,p:Ascomycota,c:Sordariomycetes,o:Microascales,f:Halosphaeriaceae,g:Corollospora,s:Corollospora_fusca	0	0	0	0	0	0	0	0	0	0	0	0	0	0	0	0	0	0	0	0	0	0	0	0	0	0	0	0	0	0	0	0	0	0	0	0	0	0	0	0	0
319	Fungi	Ascomycota	Sordariomycetes	Microascales	Halosphaeriaceae	Corollospora	Corollospora pulchella	d:Fungi,p:Ascomycota,c:Sordariomycetes,o:Microascales,f:Halosphaeriaceae,g:Corollospora,s:Corollospora_pulchella	0	0	0	0	0	0	0	0	0	0	0	0	0	0	0	0	0	0	0	0	0	0	0	0	0	0	0	0	0	0	0	0	0	0	0	0	0	0	1	0	0
320	Fungi	Ascomycota	Sordariomycetes	Microascales	Halosphaeriaceae	Corollospora		d:Fungi,p:Ascomycota,c:Sordariomycetes,o:Microascales,f:Halosphaeriaceae,g:Corollospora	0	0	0	0	0	0	0	0	0	0	0	0	0	0	0	0	0	0	0	0	0	0	0	0	0	0	0	0	0	0	0	0	0	1	0	0	0	0	0	0	0
321	Fungi	Ascomycota	Sordariomycetes	Microascales	Halosphaeriaceae	Halosarpheia		d:Fungi,p:Ascomycota,c:Sordariomycetes,o:Microascales,f:Halosphaeriaceae,g:Halosarpheia	0	0	0	0	0	0	0	0	0	0	0	0	0	0	0	0	0	0	0	0	0	0	6	91	404	581	0	0	0	0	0	0	0	1	1	0	0	0	63	0	1
322	Fungi	Ascomycota	Sordariomycetes	Microascales	Halosphaeriaceae	Lignincola	Lignincola laevis	d:Fungi,p:Ascomycota,c:Sordariomycetes,o:Microascales,f:Halosphaeriaceae,g:Lignincola,s:Lignincola_laevis	0	0	0	0	0	0	0	0	0	0	0	0	0	0	0	0	0	0	0	0	0	0	0	2	0	0	0	0	0	0	1	1	0	0	0	0	0	1	0	0	0
323	Fungi	Ascomycota	Sordariomycetes	Microascales	Halosphaeriaceae	Okeanomyces	Okeanomyces marinus	d:Fungi,p:Ascomycota,c:Sordariomycetes,o:Microascales,f:Halosphaeriaceae,g:Okeanomyces,s:Okeanomyces_marinus	0	0	0	0	0	0	0	0	0	0	0	0	0	0	0	0	0	0	0	0	0	0	0	1	0	6	0	0	0	0	0	0	0	0	0	0	0	0	29	0	3
324	Fungi	Ascomycota	Sordariomycetes	Microascales	Microascaceae	Acaulium	Acaulium caviariforme	d:Fungi,p:Ascomycota,c:Sordariomycetes,o:Microascales,f:Microascaceae,g:Acaulium,s:Acaulium_caviariforme	0	0	0	0	0	0	0	0	0	0	0	0	0	0	0	0	0	0	0	0	0	0	0	0	0	0	0	0	1	0	0	0	0	102	521	0	0	0	0	0	0
325	Fungi	Ascomycota	Sordariomycetes	Microascales	Microascaceae	Microascus	Microascus atrogriseus	d:Fungi,p:Ascomycota,c:Sordariomycetes,o:Microascales,f:Microascaceae,g:Microascus,s:Microascus_atrogriseus	0	0	0	0	0	0	0	0	0	0	0	0	0	0	0	0	0	0	0	0	0	0	0	0	0	0	0	0	0	0	0	0	0	0	0	0	0	0	0	0	0
326	Fungi	Ascomycota	Sordariomycetes	Microascales	Microascaceae	Microascus	Microascus croci	d:Fungi,p:Ascomycota,c:Sordariomycetes,o:Microascales,f:Microascaceae,g:Microascus,s:Microascus_croci	0	0	0	0	0	0	0	0	0	0	0	0	0	0	0	0	0	0	0	0	0	0	0	0	0	0	0	0	0	0	0	0	0	0	0	3	0	0	0	0	0
327	Fungi	Ascomycota	Sordariomycetes	Microascales	Microascaceae	Microascus	Microascus longirostris	d:Fungi,p:Ascomycota,c:Sordariomycetes,o:Microascales,f:Microascaceae,g:Microascus,s:Microascus_longirostris	0	0	0	0	0	0	0	0	0	0	0	0	0	0	0	0	0	0	0	0	0	0	0	0	0	0	0	0	0	0	0	0	0	0	0	0	0	40	22	0	0
328	Fungi	Ascomycota	Sordariomycetes	Microascales	Microascaceae	Microascus	Microascus verrucosus	d:Fungi,p:Ascomycota,c:Sordariomycetes,o:Microascales,f:Microascaceae,g:Microascus,s:Microascus_verrucosus	0	0	0	0	0	0	0	0	0	0	0	0	0	0	0	0	0	0	0	0	0	0	0	0	0	0	0	0	0	0	0	0	0	0	0	0	0	0	0	0	0
329	Fungi	Ascomycota	Sordariomycetes	Microascales	Microascaceae	Microascus		d:Fungi,p:Ascomycota,c:Sordariomycetes,o:Microascales,f:Microascaceae,g:Microascus	0	0	0	0	0	0	0	0	0	0	0	0	0	0	0	0	0	0	0	0	0	0	0	0	0	0	0	0	0	0	0	1	0	0	0	0	0	2	0	0	1
330	Fungi	Ascomycota	Sordariomycetes	Microascales	Microascaceae	Parascedosporium		d:Fungi,p:Ascomycota,c:Sordariomycetes,o:Microascales,f:Microascaceae,g:Parascedosporium	0	0	0	0	0	0	0	0	0	0	0	0	0	0	0	0	0	0	0	0	0	0	0	0	0	0	0	0	0	0	0	0	0	0	0	0	0	0	0	0	0
331	Fungi	Ascomycota	Sordariomycetes	Microascales	Microascaceae	Petriella	Petriella musispora	d:Fungi,p:Ascomycota,c:Sordariomycetes,o:Microascales,f:Microascaceae,g:Petriella,s:Petriella_musispora	0	0	0	0	0	0	0	0	0	0	0	0	0	0	0	0	0	0	0	0	0	0	0	0	0	0	0	0	0	0	0	0	0	0	0	0	0	0	0	0	0
332	Fungi	Ascomycota	Sordariomycetes	Microascales	Microascaceae	Pseudallescheria		d:Fungi,p:Ascomycota,c:Sordariomycetes,o:Microascales,f:Microascaceae,g:Pseudallescheria	0	0	0	0	0	0	0	0	0	0	0	0	0	0	0	0	0	0	0	0	0	0	0	0	0	9	0	0	0	0	0	0	0	38	120	50	0	110	78	0	236
333	Fungi	Ascomycota	Sordariomycetes	Microascales	Microascaceae	Scedosporium	Scedosporium aurantiacum	d:Fungi,p:Ascomycota,c:Sordariomycetes,o:Microascales,f:Microascaceae,g:Scedosporium,s:Scedosporium_aurantiacum	0	0	0	0	0	0	0	0	0	0	0	0	0	0	0	0	0	0	0	0	0	0	0	0	0	0	0	0	0	0	0	0	0	0	0	0	0	98	0	0	0
334	Fungi	Ascomycota	Sordariomycetes	Microascales	Microascaceae	Scedosporium		d:Fungi,p:Ascomycota,c:Sordariomycetes,o:Microascales,f:Microascaceae,g:Scedosporium	0	0	0	0	0	0	0	0	0	0	0	0	0	0	0	0	0	0	0	0	0	0	0	0	0	0	0	0	0	0	0	0	0	0	0	0	0	0	0	0	0
335	Fungi	Ascomycota	Sordariomycetes	Microascales	Microascaceae	Wardomycopsis	Wardomycopsis litoralis	d:Fungi,p:Ascomycota,c:Sordariomycetes,o:Microascales,f:Microascaceae,g:Wardomycopsis,s:Wardomycopsis_litoralis	0	0	0	0	0	0	0	0	0	0	0	0	0	0	0	0	0	0	0	0	0	0	0	0	0	0	0	0	0	0	0	0	0	0	0	0	0	0	0	0	0
336	Fungi	Ascomycota	Sordariomycetes	Microascales	Microascaceae	Yunnania	Yunnania carbonaria	d:Fungi,p:Ascomycota,c:Sordariomycetes,o:Microascales,f:Microascaceae,g:Yunnania,s:Yunnania_carbonaria	0	0	0	0	0	0	0	0	0	0	0	0	0	0	0	0	0	0	0	0	0	0	0	0	0	0	0	0	0	0	0	0	0	0	0	0	0	0	0	0	0
337	Fungi	Ascomycota	Sordariomycetes	Microascales	Microascaceae	Yunnania		d:Fungi,p:Ascomycota,c:Sordariomycetes,o:Microascales,f:Microascaceae,g:Yunnania	0	0	0	0	0	0	0	0	0	0	0	0	0	0	0	0	0	0	0	0	0	0	0	0	0	0	0	0	0	0	0	0	0	0	0	0	0	20	0	0	35
338	Fungi	Ascomycota	Sordariomycetes	Microascales	Triadelphiaceae	Triadelphia	Triadelphia loudetiae	d:Fungi,p:Ascomycota,c:Sordariomycetes,o:Microascales,f:Triadelphiaceae,g:Triadelphia,s:Triadelphia_loudetiae	0	0	0	0	0	0	0	0	0	0	0	0	0	0	0	0	0	0	0	0	0	0	0	0	0	0	0	0	0	0	0	0	0	0	0	0	0	0	0	0	0
339	Fungi	Ascomycota	Sordariomycetes	Myrmecridiales	Myrmecridiaceae	Myrmecridium	Myrmecridium thailandicum	d:Fungi,p:Ascomycota,c:Sordariomycetes,o:Myrmecridiales,f:Myrmecridiaceae,g:Myrmecridium,s:Myrmecridium_thailandicum	0	0	0	0	0	0	0	0	0	0	0	0	0	0	0	64	0	0	0	0	0	0	0	0	0	0	0	0	0	0	0	0	0	0	0	0	0	0	0	0	0
340	Fungi	Ascomycota	Sordariomycetes	Ophiostomatales	Ophiostomataceae	Sporothrix	Sporothrix ranii	d:Fungi,p:Ascomycota,c:Sordariomycetes,o:Ophiostomatales,f:Ophiostomataceae,g:Sporothrix,s:Sporothrix_ranii	0	0	0	0	0	0	0	0	0	0	0	0	0	0	0	0	0	0	0	0	0	0	0	0	0	0	0	0	0	0	0	0	0	0	0	0	0	0	0	0	0
341	Fungi	Ascomycota	Sordariomycetes	Ophiostomatales	Ophiostomataceae	Sporothrix		d:Fungi,p:Ascomycota,c:Sordariomycetes,o:Ophiostomatales,f:Ophiostomataceae,g:Sporothrix	0	0	0	0	0	0	0	0	0	0	0	0	0	0	0	0	0	0	0	0	0	0	0	0	0	0	0	0	0	0	0	0	0	0	0	0	0	0	0	0	0
342	Fungi	Ascomycota	Sordariomycetes	Ophiostomatales	Ophiostomataceae	Subbaromyces	Subbaromyces splendens	d:Fungi,p:Ascomycota,c:Sordariomycetes,o:Ophiostomatales,f:Ophiostomataceae,g:Subbaromyces,s:Subbaromyces_splendens	0	0	0	0	0	0	0	0	0	0	0	0	0	0	0	0	0	0	0	0	0	0	0	0	0	0	0	0	0	0	0	0	0	0	0	0	0	0	0	0	0
343	Fungi	Ascomycota	Sordariomycetes	Pleurotheciales	Pleurotheciaceae	Phaeoisaria	Phaeoisaria synnematica	d:Fungi,p:Ascomycota,c:Sordariomycetes,o:Pleurotheciales,f:Pleurotheciaceae,g:Phaeoisaria,s:Phaeoisaria_synnematica	0	0	0	0	0	0	0	0	0	0	0	0	0	0	0	0	0	0	0	0	0	0	0	0	0	0	0	0	0	0	0	0	0	0	0	0	0	0	0	10	0
344	Fungi	Ascomycota	Sordariomycetes	Savoryellales	Savoryellaceae	Ascotaiwania		d:Fungi,p:Ascomycota,c:Sordariomycetes,o:Savoryellales,f:Savoryellaceae,g:Ascotaiwania	0	0	0	0	0	0	0	0	0	0	0	0	0	0	0	0	0	0	0	0	0	0	0	0	0	0	0	0	0	0	0	0	0	0	0	0	0	0	0	0	0
345	Fungi	Ascomycota	Sordariomycetes	Savoryellales	Savoryellaceae	Savoryella	Savoryella paucispora	d:Fungi,p:Ascomycota,c:Sordariomycetes,o:Savoryellales,f:Savoryellaceae,g:Savoryella,s:Savoryella_paucispora	0	0	0	0	0	0	0	0	0	0	0	0	0	0	0	0	0	0	0	0	0	0	0	0	0	0	0	0	0	0	0	0	0	0	0	0	0	0	0	0	0
346	Fungi	Ascomycota	Sordariomycetes	Sordariales	Bombardiaceae	Ramophialophora	Ramophialophora humicola	d:Fungi,p:Ascomycota,c:Sordariomycetes,o:Sordariales,f:Bombardiaceae,g:Ramophialophora,s:Ramophialophora_humicola	0	0	0	0	0	0	0	0	0	0	0	0	0	0	0	0	0	0	0	0	0	0	1	1	0	0	0	0	1	0	0	1	0	0	0	0	0	3	0	0	1
347	Fungi	Ascomycota	Sordariomycetes	Sordariales	Chaetomiaceae	Chaetomium	Chaetomium strumarium	d:Fungi,p:Ascomycota,c:Sordariomycetes,o:Sordariales,f:Chaetomiaceae,g:Chaetomium,s:Chaetomium_strumarium	0	0	0	0	0	0	0	0	0	0	0	0	0	0	0	0	0	0	0	0	0	0	0	0	0	0	0	0	0	0	0	0	0	0	0	0	0	0	0	0	0
348	Fungi	Ascomycota	Sordariomycetes	Sordariales	Chaetomiaceae	Chaetomium	Chaetomium uniapiculatum	d:Fungi,p:Ascomycota,c:Sordariomycetes,o:Sordariales,f:Chaetomiaceae,g:Chaetomium,s:Chaetomium_uniapiculatum	0	0	0	0	0	0	0	0	0	0	0	0	0	0	0	0	0	0	0	0	0	0	0	0	0	0	0	0	0	0	0	0	0	0	0	0	0	0	0	0	0
349	Fungi	Ascomycota	Sordariomycetes	Sordariales	Chaetomiaceae	Chaetomium		d:Fungi,p:Ascomycota,c:Sordariomycetes,o:Sordariales,f:Chaetomiaceae,g:Chaetomium	0	0	0	0	0	0	0	0	0	0	0	0	0	0	0	0	0	0	0	0	0	0	1	2	0	1	0	0	1	0	1	0	0	0	0	0	0	0	1	0	2
350	Fungi	Ascomycota	Sordariomycetes	Sordariales	Chaetomiaceae	Humicola	Humicola fuscoatra	d:Fungi,p:Ascomycota,c:Sordariomycetes,o:Sordariales,f:Chaetomiaceae,g:Humicola,s:Humicola_fuscoatra	0	0	0	0	0	0	0	0	0	0	0	0	0	0	0	0	0	0	0	0	0	0	0	0	0	0	0	0	0	0	0	0	0	0	0	0	0	0	0	0	0
351	Fungi	Ascomycota	Sordariomycetes	Sordariales	Chaetomiaceae	Humicola	Humicola phialophoroides	d:Fungi,p:Ascomycota,c:Sordariomycetes,o:Sordariales,f:Chaetomiaceae,g:Humicola,s:Humicola_phialophoroides	0	0	0	0	0	0	0	0	0	0	0	0	0	0	0	0	0	0	0	0	0	0	0	0	0	0	0	0	0	0	0	0	0	0	0	0	0	0	0	0	0
352	Fungi	Ascomycota	Sordariomycetes	Sordariales	Chaetomiaceae	Humicola		d:Fungi,p:Ascomycota,c:Sordariomycetes,o:Sordariales,f:Chaetomiaceae,g:Humicola	0	0	0	0	0	0	0	0	0	0	0	0	0	0	0	0	0	0	0	0	0	0	0	0	1	0	1	0	1	2	1	0	1	1	1	0	1	0	2	3	3
353	Fungi	Ascomycota	Sordariomycetes	Sordariales	Chaetomiaceae	Staphylotrichum	Staphylotrichum coccosporum	d:Fungi,p:Ascomycota,c:Sordariomycetes,o:Sordariales,f:Chaetomiaceae,g:Staphylotrichum,s:Staphylotrichum_coccosporum	0	0	0	0	0	0	0	0	0	0	0	0	0	0	0	0	0	0	0	0	0	0	0	0	0	0	0	0	0	0	0	0	0	0	0	0	0	0	0	0	0
354	Fungi	Ascomycota	Sordariomycetes	Sordariales	Chaetomiaceae	Staphylotrichum		d:Fungi,p:Ascomycota,c:Sordariomycetes,o:Sordariales,f:Chaetomiaceae,g:Staphylotrichum	0	0	0	0	0	0	0	0	0	0	0	0	0	0	0	0	0	0	0	0	0	0	0	0	0	0	0	0	0	0	0	0	0	0	0	0	0	0	0	0	0
355	Fungi	Ascomycota	Sordariomycetes	Sordariales	Chaetomiaceae	Thermothelomyces	Thermothelomyces thermophilus	d:Fungi,p:Ascomycota,c:Sordariomycetes,o:Sordariales,f:Chaetomiaceae,g:Thermothelomyces,s:Thermothelomyces_thermophilus	0	0	0	0	0	0	0	0	0	0	0	0	0	0	0	0	0	0	0	0	0	0	0	0	0	0	0	0	0	0	0	0	0	0	0	0	0	0	0	0	0
356	Fungi	Ascomycota	Sordariomycetes	Sordariales	Neoschizotheciaceae	Apodus	Apodus deciduus	d:Fungi,p:Ascomycota,c:Sordariomycetes,o:Sordariales,f:Neoschizotheciaceae,g:Apodus,s:Apodus_deciduus	0	0	0	0	0	0	0	0	0	0	0	0	0	0	0	0	0	0	0	0	0	0	0	0	0	1	0	0	1	1	2	0	1	2	0	1	1	0	1	0	1
357	Fungi	Ascomycota	Sordariomycetes	Sordariales	Podosporaceae	Podospora	Podospora jamaicensis	d:Fungi,p:Ascomycota,c:Sordariomycetes,o:Sordariales,f:Podosporaceae,g:Podospora,s:Podospora_jamaicensis	0	0	0	0	0	0	0	0	0	0	0	0	0	0	0	0	0	0	0	0	0	0	0	0	0	0	0	0	0	0	0	0	0	0	0	0	0	0	0	0	0
358	Fungi	Ascomycota	Sordariomycetes	Sordariales	Sordariaceae	Neurospora		d:Fungi,p:Ascomycota,c:Sordariomycetes,o:Sordariales,f:Sordariaceae,g:Neurospora	0	0	0	0	0	0	0	0	0	0	0	0	0	0	0	0	0	0	0	0	0	0	0	0	0	0	0	0	0	0	0	0	0	0	0	0	0	0	0	0	0
359	Fungi	Ascomycota	Sordariomycetes	Sordariales	Sordariaceae	Sordaria		d:Fungi,p:Ascomycota,c:Sordariomycetes,o:Sordariales,f:Sordariaceae,g:Sordaria	0	0	0	0	0	0	0	0	0	0	0	0	0	0	0	0	0	0	0	0	0	0	0	0	0	0	0	0	0	0	0	0	0	0	0	0	0	0	0	0	0
360	Fungi	Ascomycota	Sordariomycetes	Togniniales	Togniniaceae	Phaeoacremonium	Phaeoacremonium venezuelense	d:Fungi,p:Ascomycota,c:Sordariomycetes,o:Togniniales,f:Togniniaceae,g:Phaeoacremonium,s:Phaeoacremonium_venezuelense	0	0	0	0	0	0	0	0	0	0	0	0	0	0	0	0	0	0	0	0	0	0	0	0	0	0	0	0	0	0	0	0	0	0	0	0	0	0	0	0	0
361	Fungi	Ascomycota	Sordariomycetes	Togniniales	Togniniaceae	Phaeoacremonium		d:Fungi,p:Ascomycota,c:Sordariomycetes,o:Togniniales,f:Togniniaceae,g:Phaeoacremonium	0	0	0	0	0	0	0	0	0	0	0	0	0	0	0	0	0	0	0	0	0	0	0	0	0	0	0	0	0	0	0	0	0	1	0	0	0	0	0	0	0
362	Fungi	Ascomycota	Sordariomycetes	Xylariales	Diatrypaceae	Allocryptovalsa		d:Fungi,p:Ascomycota,c:Sordariomycetes,o:Xylariales,f:Diatrypaceae,g:Allocryptovalsa	0	0	0	0	0	0	0	0	0	0	0	0	0	0	0	0	0	0	0	0	0	0	0	0	0	0	0	0	0	0	0	0	0	0	0	0	0	0	18	0	0
363	Fungi	Ascomycota	Sordariomycetes	Xylariales	Diatrypaceae	Eutypella		d:Fungi,p:Ascomycota,c:Sordariomycetes,o:Xylariales,f:Diatrypaceae,g:Eutypella	0	0	0	0	0	0	0	0	0	0	0	0	0	0	0	0	0	0	0	0	0	0	0	0	1	0	0	0	0	0	0	0	0	48	0	12	0	0	0	0	0
364	Fungi	Ascomycota	Sordariomycetes	Xylariales	Diatrypaceae	Monosporascus		d:Fungi,p:Ascomycota,c:Sordariomycetes,o:Xylariales,f:Diatrypaceae,g:Monosporascus	0	0	0	0	0	0	0	0	0	0	0	0	0	0	0	0	0	0	0	0	0	0	0	0	0	0	0	0	0	0	0	0	0	0	0	0	0	0	0	0	0
365	Fungi	Ascomycota	Sordariomycetes	Xylariales	Diatrypaceae	Peroneutypa	Peroneutypa leucaenae	d:Fungi,p:Ascomycota,c:Sordariomycetes,o:Xylariales,f:Diatrypaceae,g:Peroneutypa,s:Peroneutypa_leucaenae	0	0	0	0	0	0	0	0	0	0	0	0	0	0	0	0	0	0	0	0	0	0	0	0	0	0	0	0	0	0	0	0	0	0	0	5	0	0	0	0	0
366	Fungi	Ascomycota	Sordariomycetes	Xylariales	Diatrypaceae	Peroneutypa	Peroneutypa rubiformis	d:Fungi,p:Ascomycota,c:Sordariomycetes,o:Xylariales,f:Diatrypaceae,g:Peroneutypa,s:Peroneutypa_rubiformis	0	0	0	0	0	0	0	0	0	0	0	0	0	0	0	0	0	0	0	0	0	0	0	0	0	0	0	0	0	0	0	0	0	0	0	0	0	0	0	0	0
367	Fungi	Ascomycota	Sordariomycetes	Xylariales	Diatrypaceae	Peroneutypa	Peroneutypa scoparia	d:Fungi,p:Ascomycota,c:Sordariomycetes,o:Xylariales,f:Diatrypaceae,g:Peroneutypa,s:Peroneutypa_scoparia	0	0	0	0	0	0	0	0	0	0	0	0	0	0	0	0	0	0	0	0	0	0	0	0	0	0	0	0	0	0	0	0	0	0	0	0	0	0	0	0	0
368	Fungi	Ascomycota	Sordariomycetes	Xylariales	Diatrypaceae	Peroneutypa		d:Fungi,p:Ascomycota,c:Sordariomycetes,o:Xylariales,f:Diatrypaceae,g:Peroneutypa	0	0	0	0	0	0	0	0	0	0	0	0	0	0	0	0	0	0	0	0	0	0	0	0	0	0	0	0	0	0	0	0	0	0	0	0	0	0	0	0	0
369	Fungi	Ascomycota	Sordariomycetes	Xylariales	Graphostromataceae	Biscogniauxia		d:Fungi,p:Ascomycota,c:Sordariomycetes,o:Xylariales,f:Graphostromataceae,g:Biscogniauxia	0	0	0	0	0	0	0	0	0	0	0	0	0	0	0	0	0	0	0	0	0	0	0	0	0	0	0	0	0	0	0	0	0	0	0	0	0	0	0	0	0
370	Fungi	Ascomycota	Sordariomycetes	Xylariales	Hansfordiaceae	Hansfordia	Hansfordia pruni	d:Fungi,p:Ascomycota,c:Sordariomycetes,o:Xylariales,f:Hansfordiaceae,g:Hansfordia,s:Hansfordia_pruni	0	0	0	0	0	0	0	0	0	0	0	0	0	0	0	0	0	0	0	0	0	0	0	0	0	0	0	0	0	0	0	0	0	0	0	0	0	0	0	0	0
371	Fungi	Ascomycota	Sordariomycetes	Xylariales	Hansfordiaceae	Hansfordia		d:Fungi,p:Ascomycota,c:Sordariomycetes,o:Xylariales,f:Hansfordiaceae,g:Hansfordia	0	0	0	0	0	0	0	0	0	0	0	0	0	0	0	0	0	0	0	0	0	0	0	0	0	0	0	0	0	0	0	0	0	0	0	0	0	0	0	0	0
372	Fungi	Ascomycota	Sordariomycetes	Xylariales	Hypoxylaceae	Annulohypoxylon	Annulohypoxylon nitens	d:Fungi,p:Ascomycota,c:Sordariomycetes,o:Xylariales,f:Hypoxylaceae,g:Annulohypoxylon,s:Annulohypoxylon_nitens	0	0	0	0	0	0	0	0	0	0	0	0	0	0	0	0	0	0	0	0	0	0	0	0	0	0	0	0	0	0	0	0	0	0	0	0	0	0	0	0	0
373	Fungi	Ascomycota	Sordariomycetes	Xylariales	Hypoxylaceae	Daldinia		d:Fungi,p:Ascomycota,c:Sordariomycetes,o:Xylariales,f:Hypoxylaceae,g:Daldinia	0	0	0	0	0	0	0	0	0	0	0	0	0	0	0	0	0	0	0	0	0	0	0	0	0	0	0	0	0	0	0	0	0	45	59	0	0	30	0	0	71
374	Fungi	Ascomycota	Sordariomycetes	Xylariales	Hypoxylaceae	Hypomontagnella	Hypomontagnella spongiphila	d:Fungi,p:Ascomycota,c:Sordariomycetes,o:Xylariales,f:Hypoxylaceae,g:Hypomontagnella,s:Hypomontagnella_spongiphila	0	0	0	0	0	0	0	0	0	0	0	0	0	0	0	0	0	0	0	0	0	0	0	0	0	0	0	0	0	0	0	0	0	0	18	0	0	0	18	0	0
375	Fungi	Ascomycota	Sordariomycetes	Xylariales	Hypoxylaceae	Hypomontagnella		d:Fungi,p:Ascomycota,c:Sordariomycetes,o:Xylariales,f:Hypoxylaceae,g:Hypomontagnella	0	0	0	0	0	0	0	0	0	0	0	0	0	0	0	0	0	0	0	0	0	0	0	0	0	0	0	0	0	0	0	0	0	0	0	0	0	0	0	0	0
376	Fungi	Ascomycota	Sordariomycetes	Xylariales	Hypoxylaceae	Hypoxylon	Hypoxylon investiens	d:Fungi,p:Ascomycota,c:Sordariomycetes,o:Xylariales,f:Hypoxylaceae,g:Hypoxylon,s:Hypoxylon_investiens	0	0	0	0	0	0	0	0	0	0	0	0	0	0	0	0	0	0	0	0	0	0	0	0	0	0	0	0	0	0	0	0	0	0	0	0	0	0	0	0	0
377	Fungi	Ascomycota	Sordariomycetes	Xylariales	Hypoxylaceae	Hypoxylon	Hypoxylon ochraceum	d:Fungi,p:Ascomycota,c:Sordariomycetes,o:Xylariales,f:Hypoxylaceae,g:Hypoxylon,s:Hypoxylon_ochraceum	0	0	0	0	0	0	0	0	0	0	0	0	0	0	0	0	0	0	0	0	0	0	0	0	0	0	0	0	0	0	0	0	0	0	0	0	0	0	0	0	0
378	Fungi	Ascomycota	Sordariomycetes	Xylariales	Hypoxylaceae	Hypoxylon	Hypoxylon polyporus	d:Fungi,p:Ascomycota,c:Sordariomycetes,o:Xylariales,f:Hypoxylaceae,g:Hypoxylon,s:Hypoxylon_polyporus	0	0	0	0	0	0	0	0	0	0	0	0	0	0	0	0	0	0	0	0	0	0	0	0	0	0	0	0	0	0	0	0	0	0	0	0	0	0	0	0	0
379	Fungi	Ascomycota	Sordariomycetes	Xylariales	Hypoxylaceae	Hypoxylon		d:Fungi,p:Ascomycota,c:Sordariomycetes,o:Xylariales,f:Hypoxylaceae,g:Hypoxylon	0	0	0	0	0	0	0	0	0	0	0	0	0	0	0	0	0	0	0	0	0	0	0	0	0	0	0	0	0	0	0	0	0	0	0	0	0	0	30	0	0
380	Fungi	Ascomycota	Sordariomycetes	Xylariales	Lopadostomataceae	Whalleya	Whalleya microplaca	d:Fungi,p:Ascomycota,c:Sordariomycetes,o:Xylariales,f:Lopadostomataceae,g:Whalleya,s:Whalleya_microplaca	0	0	0	0	0	0	0	0	0	0	0	0	0	0	0	0	0	0	0	0	0	0	0	0	0	0	0	0	0	0	0	0	0	0	0	0	0	0	0	0	0
381	Fungi	Ascomycota	Sordariomycetes	Xylariales	Microdochiaceae	Microdochium		d:Fungi,p:Ascomycota,c:Sordariomycetes,o:Xylariales,f:Microdochiaceae,g:Microdochium	0	0	0	0	0	0	0	0	0	0	0	0	0	0	0	0	0	0	0	0	0	0	0	0	0	0	0	0	0	0	0	0	0	0	0	0	0	0	0	0	0
382	Fungi	Ascomycota	Sordariomycetes	Xylariales	Xylariaceae	Anthostomella	Anthostomella lamiacearum	d:Fungi,p:Ascomycota,c:Sordariomycetes,o:Xylariales,f:Xylariaceae,g:Anthostomella,s:Anthostomella_lamiacearum	0	0	0	0	0	0	0	0	0	0	0	0	0	0	0	0	0	0	0	0	0	0	0	0	0	0	0	0	0	0	0	0	0	0	0	0	0	0	16	0	0
383	Fungi	Ascomycota	Sordariomycetes	Xylariales	Xylariaceae	Anthostomella		d:Fungi,p:Ascomycota,c:Sordariomycetes,o:Xylariales,f:Xylariaceae,g:Anthostomella	0	0	0	0	0	0	0	0	0	0	0	0	0	0	0	0	0	0	0	0	0	0	0	0	0	0	0	0	0	0	0	0	0	0	0	0	0	0	0	0	0
384	Fungi	Ascomycota	Sordariomycetes	Xylariales	Xylariaceae	Ascotricha	Ascotricha guamensis	d:Fungi,p:Ascomycota,c:Sordariomycetes,o:Xylariales,f:Xylariaceae,g:Ascotricha,s:Ascotricha_guamensis	0	0	0	0	0	0	0	0	0	0	0	0	0	0	0	0	0	0	0	0	0	0	0	0	0	0	0	0	0	0	0	0	0	0	0	0	0	0	0	0	0
385	Fungi	Ascomycota	Sordariomycetes	Xylariales	Xylariaceae	Camporesia	Camporesia sambuci	d:Fungi,p:Ascomycota,c:Sordariomycetes,o:Xylariales,f:Xylariaceae,g:Camporesia,s:Camporesia_sambuci	0	0	0	0	0	0	0	0	0	0	0	0	0	0	0	0	0	0	0	0	0	0	0	0	0	0	0	0	0	0	0	0	0	0	0	0	0	0	0	0	0
386	Fungi	Ascomycota	Sordariomycetes	Xylariales	Xylariaceae	Halorosellinia	Halorosellinia krabiensis	d:Fungi,p:Ascomycota,c:Sordariomycetes,o:Xylariales,f:Xylariaceae,g:Halorosellinia,s:Halorosellinia_krabiensis	0	0	0	0	0	0	0	0	0	0	12	0	0	0	0	0	0	0	0	0	0	0	1	0	0	0	0	0	6	0	0	0	0	39	19	7	0	16	24	29	15
387	Fungi	Ascomycota	Sordariomycetes	Xylariales	Xylariaceae	Rosellinia		d:Fungi,p:Ascomycota,c:Sordariomycetes,o:Xylariales,f:Xylariaceae,g:Rosellinia	0	0	0	0	0	0	0	0	0	0	0	0	0	0	0	0	0	0	0	0	0	0	0	0	0	0	0	0	0	0	0	0	0	0	0	8	0	0	0	0	0
388	Fungi	Ascomycota	Sordariomycetes	Xylariales	Xylariaceae	Virgaria		d:Fungi,p:Ascomycota,c:Sordariomycetes,o:Xylariales,f:Xylariaceae,g:Virgaria	0	0	0	0	0	0	0	0	0	0	0	0	0	0	0	0	0	0	0	0	0	0	0	0	0	0	0	0	0	0	0	0	0	0	0	0	0	0	0	0	0
389	Fungi	Ascomycota	Sordariomycetes	Xylariales	Xylariaceae	Xylaria		d:Fungi,p:Ascomycota,c:Sordariomycetes,o:Xylariales,f:Xylariaceae,g:Xylaria	0	0	0	0	0	0	0	0	0	0	0	0	0	0	0	0	0	0	0	0	0	0	0	0	0	0	0	0	0	0	0	0	0	35	18	0	0	229	0	0	0
390	Fungi	Ascomycota	Taphrinomycetes	Taphrinales	Taphrinaceae	Taphrina		d:Fungi,p:Ascomycota,c:Taphrinomycetes,o:Taphrinales,f:Taphrinaceae,g:Taphrina	0	0	0	0	0	0	0	0	0	0	0	0	0	0	0	0	0	0	0	0	0	0	0	0	0	0	0	0	0	0	0	0	0	0	0	0	0	0	0	0	0
391	Fungi	Basidiobolomycota	Basidiobolomycetes	Basidiobolales	Basidiobolaceae	Basidiobolus		d:Fungi,p:Basidiobolomycota,c:Basidiobolomycetes,o:Basidiobolales,f:Basidiobolaceae,g:Basidiobolus	0	0	0	0	0	0	0	0	0	0	0	0	0	0	0	0	0	0	0	0	0	0	0	0	0	0	0	0	0	0	0	0	0	0	0	0	0	0	0	0	0
392	Fungi	Basidiomycota	Agaricomycetes	Agaricales	Agaricaceae	Agaricus	Agaricus bresadolanus	d:Fungi,p:Basidiomycota,c:Agaricomycetes,o:Agaricales,f:Agaricaceae,g:Agaricus,s:Agaricus_bresadolanus	0	0	0	0	0	0	0	0	0	0	0	0	0	0	0	0	0	0	0	0	0	0	0	0	0	0	0	0	0	0	0	0	0	0	0	0	0	0	0	0	0
393	Fungi	Basidiomycota	Agaricomycetes	Agaricales	Agaricaceae	Agaricus	Agaricus pakistanicus	d:Fungi,p:Basidiomycota,c:Agaricomycetes,o:Agaricales,f:Agaricaceae,g:Agaricus,s:Agaricus_pakistanicus	0	0	0	0	0	0	0	0	0	0	0	0	0	0	0	0	0	0	0	0	0	0	0	0	0	0	0	0	0	0	0	0	0	0	0	0	0	0	0	0	0
394	Fungi	Basidiomycota	Agaricomycetes	Agaricales	Agaricaceae	Agaricus	Agaricus purpureosquamulosus	d:Fungi,p:Basidiomycota,c:Agaricomycetes,o:Agaricales,f:Agaricaceae,g:Agaricus,s:Agaricus_purpureosquamulosus	0	0	0	0	0	0	0	0	0	0	0	0	0	0	0	0	0	0	0	0	0	0	0	0	0	0	0	0	0	0	0	0	0	0	0	0	0	0	0	0	0
395	Fungi	Basidiomycota	Agaricomycetes	Agaricales	Agaricaceae	Agaricus		d:Fungi,p:Basidiomycota,c:Agaricomycetes,o:Agaricales,f:Agaricaceae,g:Agaricus	0	0	0	0	0	0	0	0	0	0	0	0	0	0	0	0	0	0	0	0	0	0	0	0	0	0	0	0	0	0	0	0	0	0	0	0	0	0	0	0	0
396	Fungi	Basidiomycota	Agaricomycetes	Agaricales	Agaricaceae	Chlorophyllum		d:Fungi,p:Basidiomycota,c:Agaricomycetes,o:Agaricales,f:Agaricaceae,g:Chlorophyllum	0	0	0	0	0	0	0	0	0	0	0	0	0	0	0	0	0	0	0	0	0	0	0	0	0	0	0	0	0	0	0	0	0	0	0	0	0	0	0	0	0
397	Fungi	Basidiomycota	Agaricomycetes	Agaricales	Agaricaceae	Leucoagaricus		d:Fungi,p:Basidiomycota,c:Agaricomycetes,o:Agaricales,f:Agaricaceae,g:Leucoagaricus	0	0	0	0	0	0	0	0	0	0	0	0	0	0	0	0	0	0	0	0	0	0	0	0	0	0	0	0	0	0	0	0	0	0	0	0	0	0	0	0	0
398	Fungi	Basidiomycota	Agaricomycetes	Agaricales	Agaricaceae	Leucocoprinus		d:Fungi,p:Basidiomycota,c:Agaricomycetes,o:Agaricales,f:Agaricaceae,g:Leucocoprinus	0	0	0	0	0	0	0	0	0	0	0	0	0	0	0	0	0	0	0	0	0	0	0	0	0	0	0	0	0	0	0	0	0	0	0	0	0	0	0	0	0
399	Fungi	Basidiomycota	Agaricomycetes	Agaricales	Agaricaceae	Micropsalliota	Micropsalliota albofelina	d:Fungi,p:Basidiomycota,c:Agaricomycetes,o:Agaricales,f:Agaricaceae,g:Micropsalliota,s:Micropsalliota_albofelina	0	0	0	0	0	0	0	0	0	0	0	0	0	0	0	0	0	0	0	0	0	0	0	0	0	0	0	0	0	0	0	0	0	0	13	0	0	0	0	0	0
400	Fungi	Basidiomycota	Agaricomycetes	Agaricales	Agaricaceae	Micropsalliota	Micropsalliota globocystis	d:Fungi,p:Basidiomycota,c:Agaricomycetes,o:Agaricales,f:Agaricaceae,g:Micropsalliota,s:Micropsalliota_globocystis	0	0	0	0	0	0	0	0	0	0	0	0	0	0	0	0	0	0	0	0	0	0	0	0	0	0	0	0	0	0	0	0	0	0	8	0	0	36	0	0	0
401	Fungi	Basidiomycota	Agaricomycetes	Agaricales	Agaricaceae	Tulostoma		d:Fungi,p:Basidiomycota,c:Agaricomycetes,o:Agaricales,f:Agaricaceae,g:Tulostoma	0	0	0	0	0	0	0	0	0	0	0	0	0	0	0	0	0	0	0	0	0	0	0	0	0	0	0	0	0	0	0	0	0	0	0	0	0	0	0	0	0
402	Fungi	Basidiomycota	Agaricomycetes	Agaricales	Entolomataceae	Clitopilus	Clitopilus hobsonii	d:Fungi,p:Basidiomycota,c:Agaricomycetes,o:Agaricales,f:Entolomataceae,g:Clitopilus,s:Clitopilus_hobsonii	0	0	0	0	0	0	0	0	0	0	0	0	0	0	0	0	0	0	0	0	0	0	0	0	0	0	0	0	0	0	0	0	0	0	0	0	0	0	0	0	0
403	Fungi	Basidiomycota	Agaricomycetes	Agaricales	Entolomataceae	Clitopilus		d:Fungi,p:Basidiomycota,c:Agaricomycetes,o:Agaricales,f:Entolomataceae,g:Clitopilus	0	0	0	0	0	0	0	0	0	0	0	0	0	0	0	0	0	0	0	0	0	0	0	0	0	0	0	0	0	0	0	0	0	0	0	0	0	0	0	0	0
404	Fungi	Basidiomycota	Agaricomycetes	Agaricales	Hymenogastraceae	Gymnopilus	Gymnopilus ochraceus	d:Fungi,p:Basidiomycota,c:Agaricomycetes,o:Agaricales,f:Hymenogastraceae,g:Gymnopilus,s:Gymnopilus_ochraceus	0	0	0	0	0	0	0	0	0	0	0	0	0	0	0	0	0	0	0	0	0	0	0	0	0	0	0	0	0	0	0	0	0	0	9	0	0	0	0	0	0
405	Fungi	Basidiomycota	Agaricomycetes	Agaricales	Inocybaceae	Inocybe		d:Fungi,p:Basidiomycota,c:Agaricomycetes,o:Agaricales,f:Inocybaceae,g:Inocybe	0	0	0	0	0	0	0	0	0	0	0	0	0	0	0	0	0	0	0	0	0	0	0	0	0	0	0	0	0	1	1	0	0	1	0	0	0	2	0	3	1
406	Fungi	Basidiomycota	Agaricomycetes	Agaricales	Lyophyllaceae	Termitomyces		d:Fungi,p:Basidiomycota,c:Agaricomycetes,o:Agaricales,f:Lyophyllaceae,g:Termitomyces	0	0	0	0	0	0	0	0	0	0	0	0	0	0	0	0	0	0	0	0	0	0	0	0	0	0	0	0	0	0	0	0	0	0	0	0	0	0	0	0	0
407	Fungi	Basidiomycota	Agaricomycetes	Agaricales	Marasmiaceae	Chaetocalathus		d:Fungi,p:Basidiomycota,c:Agaricomycetes,o:Agaricales,f:Marasmiaceae,g:Chaetocalathus	0	0	0	0	0	0	0	0	0	0	0	0	0	0	0	0	0	0	0	0	0	0	0	0	0	0	0	0	0	0	0	0	0	0	0	0	0	0	0	0	0
408	Fungi	Basidiomycota	Agaricomycetes	Agaricales	Marasmiaceae	Marasmius	Marasmius suthepensis	d:Fungi,p:Basidiomycota,c:Agaricomycetes,o:Agaricales,f:Marasmiaceae,g:Marasmius,s:Marasmius_suthepensis	0	0	0	0	0	0	0	0	0	0	0	0	0	0	0	0	0	0	0	0	0	0	0	0	0	0	0	0	0	0	0	0	0	0	0	0	0	0	0	0	0
409	Fungi	Basidiomycota	Agaricomycetes	Agaricales	Physalacriaceae	Flammulina	Flammulina filiformis	d:Fungi,p:Basidiomycota,c:Agaricomycetes,o:Agaricales,f:Physalacriaceae,g:Flammulina,s:Flammulina_filiformis	0	0	0	0	0	0	0	0	0	0	0	0	0	0	0	0	0	0	0	0	0	0	0	0	0	0	0	0	0	0	0	0	0	0	0	0	0	0	6	0	0
410	Fungi	Basidiomycota	Agaricomycetes	Agaricales	Pleurotaceae	Pleurotus		d:Fungi,p:Basidiomycota,c:Agaricomycetes,o:Agaricales,f:Pleurotaceae,g:Pleurotus	0	0	0	0	0	0	0	0	0	0	0	0	0	0	0	0	0	0	0	0	0	0	0	0	0	0	0	0	0	0	0	0	0	0	0	0	0	0	0	0	17
411	Fungi	Basidiomycota	Agaricomycetes	Agaricales	Pluteaceae	Pluteus	Pluteus longistriatus	d:Fungi,p:Basidiomycota,c:Agaricomycetes,o:Agaricales,f:Pluteaceae,g:Pluteus,s:Pluteus_longistriatus	0	0	0	0	0	0	0	0	0	0	0	0	0	0	0	0	0	0	0	0	0	0	0	0	0	0	0	0	0	0	0	0	0	0	0	0	0	0	0	0	0
412	Fungi	Basidiomycota	Agaricomycetes	Agaricales	Pluteaceae	Pluteus		d:Fungi,p:Basidiomycota,c:Agaricomycetes,o:Agaricales,f:Pluteaceae,g:Pluteus	0	0	0	0	0	0	0	0	0	0	0	0	0	0	0	0	0	0	0	0	0	0	0	0	0	0	0	0	0	0	0	0	0	0	0	0	0	0	0	0	0
413	Fungi	Basidiomycota	Agaricomycetes	Agaricales	Pluteaceae	Volvariella	Volvariella volvacea	d:Fungi,p:Basidiomycota,c:Agaricomycetes,o:Agaricales,f:Pluteaceae,g:Volvariella,s:Volvariella_volvacea	0	0	0	0	0	0	0	0	0	0	0	0	0	0	0	0	0	0	0	0	0	0	0	0	0	0	0	0	0	0	0	0	0	0	0	0	0	0	0	0	0
414	Fungi	Basidiomycota	Agaricomycetes	Agaricales	Psathyrellaceae	Coprinellus	Coprinellus alkalinus	d:Fungi,p:Basidiomycota,c:Agaricomycetes,o:Agaricales,f:Psathyrellaceae,g:Coprinellus,s:Coprinellus_alkalinus	0	0	0	0	0	0	0	0	0	0	0	0	0	0	0	0	0	0	0	0	0	0	0	0	0	0	0	0	0	0	0	0	0	10	0	0	0	0	0	0	0
415	Fungi	Basidiomycota	Agaricomycetes	Agaricales	Psathyrellaceae	Coprinellus	Coprinellus radians	d:Fungi,p:Basidiomycota,c:Agaricomycetes,o:Agaricales,f:Psathyrellaceae,g:Coprinellus,s:Coprinellus_radians	0	0	0	0	0	0	0	0	0	0	0	0	0	0	0	0	0	0	0	0	0	0	0	0	0	0	0	0	0	0	0	0	0	0	0	0	0	0	0	0	0
416	Fungi	Basidiomycota	Agaricomycetes	Agaricales	Psathyrellaceae	Coprinellus		d:Fungi,p:Basidiomycota,c:Agaricomycetes,o:Agaricales,f:Psathyrellaceae,g:Coprinellus	0	0	0	0	0	0	0	0	0	0	0	0	0	0	0	18	0	0	0	0	0	73	0	0	0	0	0	0	0	0	0	0	0	0	0	0	0	0	3	0	0
417	Fungi	Basidiomycota	Agaricomycetes	Agaricales	Psathyrellaceae	Coprinopsis	Coprinopsis afrocinerea	d:Fungi,p:Basidiomycota,c:Agaricomycetes,o:Agaricales,f:Psathyrellaceae,g:Coprinopsis,s:Coprinopsis_afrocinerea	0	0	0	0	0	0	0	0	0	0	0	0	0	0	0	0	0	0	0	0	0	0	0	0	0	0	0	0	0	0	0	0	0	0	0	0	0	65	0	0	0
418	Fungi	Basidiomycota	Agaricomycetes	Agaricales	Psathyrellaceae	Coprinopsis	Coprinopsis cinerea	d:Fungi,p:Basidiomycota,c:Agaricomycetes,o:Agaricales,f:Psathyrellaceae,g:Coprinopsis,s:Coprinopsis_cinerea	0	0	0	0	0	0	0	0	0	0	0	0	0	0	0	0	0	0	0	0	0	0	0	0	0	0	0	0	0	0	0	0	0	0	0	0	0	0	0	0	0
419	Fungi	Basidiomycota	Agaricomycetes	Agaricales	Psathyrellaceae	Coprinopsis		d:Fungi,p:Basidiomycota,c:Agaricomycetes,o:Agaricales,f:Psathyrellaceae,g:Coprinopsis	0	0	0	0	0	0	0	0	0	0	0	0	0	0	0	0	0	0	0	0	0	0	0	0	0	0	0	0	0	0	0	0	0	0	0	6	0	22	0	0	0
420	Fungi	Basidiomycota	Agaricomycetes	Agaricales	Psathyrellaceae	Parasola	Parasola auricoma	d:Fungi,p:Basidiomycota,c:Agaricomycetes,o:Agaricales,f:Psathyrellaceae,g:Parasola,s:Parasola_auricoma	0	0	0	0	0	0	0	0	0	0	0	0	0	0	0	0	0	0	0	0	0	0	0	0	0	0	0	0	0	0	0	0	0	0	0	0	0	0	0	0	0
421	Fungi	Basidiomycota	Agaricomycetes	Agaricales	Psathyrellaceae	Psathyrella		d:Fungi,p:Basidiomycota,c:Agaricomycetes,o:Agaricales,f:Psathyrellaceae,g:Psathyrella	0	0	0	0	12	0	0	0	0	0	0	0	0	0	0	0	0	0	0	0	0	0	1358	40	2	88	388	2743	4	4878	434	1287	14	94	42	67	1	142	334	101	11
422	Fungi	Basidiomycota	Agaricomycetes	Agaricales	Schizophyllaceae	Schizophyllum	Schizophyllum commune	d:Fungi,p:Basidiomycota,c:Agaricomycetes,o:Agaricales,f:Schizophyllaceae,g:Schizophyllum,s:Schizophyllum_commune	0	0	0	0	0	0	0	0	10	0	0	0	0	0	0	23	0	0	0	0	0	0	0	0	0	0	0	0	0	0	0	0	0	0	0	0	0	0	0	0	0
423	Fungi	Basidiomycota	Agaricomycetes	Agaricales	Schizophyllaceae	Schizophyllum		d:Fungi,p:Basidiomycota,c:Agaricomycetes,o:Agaricales,f:Schizophyllaceae,g:Schizophyllum	0	0	0	0	0	0	0	0	0	0	0	0	0	0	0	0	0	0	0	0	0	0	2	5	0	0	16	0	7	0	0	0	0	219	33	31	1	42	54	5	17
424	Fungi	Basidiomycota	Agaricomycetes	Agaricales	Strophariaceae	Deconica		d:Fungi,p:Basidiomycota,c:Agaricomycetes,o:Agaricales,f:Strophariaceae,g:Deconica	0	0	0	0	0	0	0	0	0	0	0	0	0	0	0	0	0	0	0	0	0	0	0	0	0	0	0	0	0	0	0	0	0	0	0	0	0	0	10	0	0
425	Fungi	Basidiomycota	Agaricomycetes	Agaricales	Strophariaceae	Hypholoma	Hypholoma subericaeum	d:Fungi,p:Basidiomycota,c:Agaricomycetes,o:Agaricales,f:Strophariaceae,g:Hypholoma,s:Hypholoma_subericaeum	0	0	0	0	0	0	0	0	0	0	0	0	0	0	0	0	0	0	0	0	0	0	0	0	0	0	0	0	0	0	0	0	0	0	0	0	0	0	0	0	0
426	Fungi	Basidiomycota	Agaricomycetes	Auriculariales	Auriculariaceae	Auricularia		d:Fungi,p:Basidiomycota,c:Agaricomycetes,o:Auriculariales,f:Auriculariaceae,g:Auricularia	0	0	0	0	0	0	0	0	0	0	0	0	0	0	0	0	0	0	0	0	0	0	0	0	0	0	0	0	0	0	0	0	0	79	0	0	0	0	0	0	46
427	Fungi	Basidiomycota	Agaricomycetes	Auriculariales	Auriculariaceae	Eichleriella		d:Fungi,p:Basidiomycota,c:Agaricomycetes,o:Auriculariales,f:Auriculariaceae,g:Eichleriella	0	0	0	0	0	0	0	0	0	0	0	0	0	0	0	0	0	0	0	0	0	0	0	0	0	0	0	0	19	0	0	0	0	0	8	7	2	0	19	0	20
428	Fungi	Basidiomycota	Agaricomycetes	Auriculariales	Auriculariales fam Incertae sedis	Adustochaete	Adustochaete rava	d:Fungi,p:Basidiomycota,c:Agaricomycetes,o:Auriculariales,f:Auriculariales_fam_Incertae_sedis,g:Adustochaete,s:Adustochaete_rava	0	0	0	0	0	0	0	0	0	0	0	0	0	0	0	0	0	0	0	0	0	0	0	0	0	0	0	0	0	0	0	0	0	0	0	0	0	103	0	0	0
429	Fungi	Basidiomycota	Agaricomycetes	Boletales	Boletales fam Incertae sedis	Buchwaldoboletus	Buchwaldoboletus xylophilus	d:Fungi,p:Basidiomycota,c:Agaricomycetes,o:Boletales,f:Boletales_fam_Incertae_sedis,g:Buchwaldoboletus,s:Buchwaldoboletus_xylophilus	0	0	0	0	0	0	0	0	0	0	0	0	0	0	0	0	0	0	0	0	0	0	0	0	0	0	0	0	0	0	0	0	0	0	0	0	0	0	0	0	0
430	Fungi	Basidiomycota	Agaricomycetes	Boletales	Coniophoraceae	Coniophora	Coniophora prasinoides	d:Fungi,p:Basidiomycota,c:Agaricomycetes,o:Boletales,f:Coniophoraceae,g:Coniophora,s:Coniophora_prasinoides	0	0	0	0	0	0	0	0	0	0	0	0	0	0	0	0	0	0	0	0	0	0	0	0	0	0	0	0	0	0	0	0	0	0	0	0	0	0	0	0	0
431	Fungi	Basidiomycota	Agaricomycetes	Boletales	Sclerodermataceae	Pisolithus		d:Fungi,p:Basidiomycota,c:Agaricomycetes,o:Boletales,f:Sclerodermataceae,g:Pisolithus	0	0	0	0	0	0	0	0	0	0	0	0	0	0	0	0	0	0	0	0	0	0	0	0	0	0	0	0	0	0	0	0	0	10	0	0	0	0	0	0	0
432	Fungi	Basidiomycota	Agaricomycetes	Boletales	Sclerodermataceae	Scleroderma	Scleroderma yunnanense	d:Fungi,p:Basidiomycota,c:Agaricomycetes,o:Boletales,f:Sclerodermataceae,g:Scleroderma,s:Scleroderma_yunnanense	0	0	0	0	0	0	0	0	0	0	0	0	0	0	0	0	0	0	0	0	0	0	0	0	0	0	0	0	0	0	0	0	0	0	0	0	0	0	0	0	0
433	Fungi	Basidiomycota	Agaricomycetes	Boletales	Sclerodermataceae	Scleroderma		d:Fungi,p:Basidiomycota,c:Agaricomycetes,o:Boletales,f:Sclerodermataceae,g:Scleroderma	0	0	0	0	0	0	0	0	0	0	0	0	0	0	0	0	0	0	0	0	0	0	0	0	0	0	0	0	0	0	0	0	0	0	0	0	0	0	0	0	0
434	Fungi	Basidiomycota	Agaricomycetes	Boletales	Serpulaceae	Serpula		d:Fungi,p:Basidiomycota,c:Agaricomycetes,o:Boletales,f:Serpulaceae,g:Serpula	0	0	0	0	0	0	0	0	0	0	0	0	0	0	0	0	0	0	0	0	0	0	0	0	0	0	0	0	0	0	0	0	0	1	14	0	0	0	7	0	0
435	Fungi	Basidiomycota	Agaricomycetes	Boletales	Suillaceae	Suillus	Suillus granulatus	d:Fungi,p:Basidiomycota,c:Agaricomycetes,o:Boletales,f:Suillaceae,g:Suillus,s:Suillus_granulatus	0	0	0	0	0	0	0	0	0	0	0	0	0	0	0	0	0	0	0	0	0	0	0	0	0	0	0	0	0	0	0	0	0	0	0	0	0	19	0	0	0
436	Fungi	Basidiomycota	Agaricomycetes	Corticiales	Corticiaceae	Limonomyces		d:Fungi,p:Basidiomycota,c:Agaricomycetes,o:Corticiales,f:Corticiaceae,g:Limonomyces	0	0	0	0	0	0	0	0	0	0	0	0	0	0	0	0	0	0	0	0	0	0	0	0	0	0	0	0	0	0	0	0	0	0	0	0	0	0	0	0	21
437	Fungi	Basidiomycota	Agaricomycetes	Gloeophyllales	Gloeophyllaceae	Gloeophyllum	Gloeophyllum trabeum	d:Fungi,p:Basidiomycota,c:Agaricomycetes,o:Gloeophyllales,f:Gloeophyllaceae,g:Gloeophyllum,s:Gloeophyllum_trabeum	0	0	0	0	0	0	0	0	0	0	0	0	0	0	0	0	0	0	0	0	0	0	0	0	0	0	0	0	0	0	0	0	0	38	0	0	0	0	0	0	0
438	Fungi	Basidiomycota	Agaricomycetes	Hymenochaetales	Hymenochaetaceae	Fulvifomes	Fulvifomes halophilus	d:Fungi,p:Basidiomycota,c:Agaricomycetes,o:Hymenochaetales,f:Hymenochaetaceae,g:Fulvifomes,s:Fulvifomes_halophilus	0	0	0	0	0	0	0	0	0	0	0	0	0	0	0	0	0	0	0	0	0	0	0	0	0	0	0	0	0	0	0	0	0	0	0	0	0	0	0	0	0
439	Fungi	Basidiomycota	Agaricomycetes	Hymenochaetales	Hymenochaetaceae	Hymenochaete		d:Fungi,p:Basidiomycota,c:Agaricomycetes,o:Hymenochaetales,f:Hymenochaetaceae,g:Hymenochaete	0	0	0	0	0	0	0	0	0	0	0	0	0	0	0	0	0	0	0	0	0	0	0	0	0	0	0	0	0	0	0	0	0	11	0	0	0	0	0	0	0
440	Fungi	Basidiomycota	Agaricomycetes	Hymenochaetales	Hymenochaetaceae	Phylloporia		d:Fungi,p:Basidiomycota,c:Agaricomycetes,o:Hymenochaetales,f:Hymenochaetaceae,g:Phylloporia	0	0	0	0	0	0	0	0	0	0	0	0	0	0	0	0	0	0	0	0	0	0	0	0	0	0	0	0	0	0	0	0	0	0	0	0	0	0	0	0	0
441	Fungi	Basidiomycota	Agaricomycetes	Hymenochaetales	Hymenochaetales fam Incertae sedis	Trichaptum	Trichaptum byssogenum	d:Fungi,p:Basidiomycota,c:Agaricomycetes,o:Hymenochaetales,f:Hymenochaetales_fam_Incertae_sedis,g:Trichaptum,s:Trichaptum_byssogenum	0	0	0	0	0	0	0	0	0	0	0	0	0	0	0	0	0	0	0	0	0	0	0	0	0	0	0	0	0	0	0	0	0	0	0	0	0	0	0	0	0
442	Fungi	Basidiomycota	Agaricomycetes	Hymenochaetales	Hymenochaetales fam Incertae sedis	Trichaptum		d:Fungi,p:Basidiomycota,c:Agaricomycetes,o:Hymenochaetales,f:Hymenochaetales_fam_Incertae_sedis,g:Trichaptum	0	0	0	0	0	0	0	0	0	0	0	0	0	0	0	0	0	0	0	0	0	0	0	0	0	0	0	0	0	0	0	0	0	0	0	0	0	0	0	0	0
443	Fungi	Basidiomycota	Agaricomycetes	Hymenochaetales	Schizoporaceae	Lyomyces	Lyomyces microfasciculatus	d:Fungi,p:Basidiomycota,c:Agaricomycetes,o:Hymenochaetales,f:Schizoporaceae,g:Lyomyces,s:Lyomyces_microfasciculatus	0	0	0	0	0	0	0	0	0	0	0	0	0	0	0	0	0	0	0	0	0	0	0	0	0	0	0	0	0	0	0	0	0	0	0	0	0	0	3	0	0
444	Fungi	Basidiomycota	Agaricomycetes	Hymenochaetales	Schizoporaceae	Lyomyces		d:Fungi,p:Basidiomycota,c:Agaricomycetes,o:Hymenochaetales,f:Schizoporaceae,g:Lyomyces	0	0	0	0	0	0	0	0	0	0	0	0	0	0	0	0	0	0	0	0	0	0	0	0	0	0	0	0	0	0	0	0	0	0	0	0	0	0	0	0	0
445	Fungi	Basidiomycota	Agaricomycetes	Phallales	Phallaceae	Phallus	Phallus chiangmaiensis	d:Fungi,p:Basidiomycota,c:Agaricomycetes,o:Phallales,f:Phallaceae,g:Phallus,s:Phallus_chiangmaiensis	0	0	0	0	0	0	0	0	0	0	0	0	0	0	0	0	0	0	0	0	0	0	0	0	0	0	0	0	0	0	0	0	0	0	0	1	1	14	0	0	0
446	Fungi	Basidiomycota	Agaricomycetes	Polyporales	Cerrenaceae	Pseudolagarobasidium		d:Fungi,p:Basidiomycota,c:Agaricomycetes,o:Polyporales,f:Cerrenaceae,g:Pseudolagarobasidium	0	0	0	0	0	0	0	0	0	0	0	0	0	0	0	0	0	0	0	0	0	0	0	0	0	0	0	0	0	0	0	0	0	0	0	0	0	0	38	0	0
447	Fungi	Basidiomycota	Agaricomycetes	Polyporales	Ganodermataceae	Ganoderma	Ganoderma enigmaticum	d:Fungi,p:Basidiomycota,c:Agaricomycetes,o:Polyporales,f:Ganodermataceae,g:Ganoderma,s:Ganoderma_enigmaticum	0	0	0	0	0	0	0	0	0	0	0	0	0	0	0	0	0	0	0	0	0	0	0	0	0	0	0	0	0	0	0	0	0	0	0	0	0	0	0	0	0
448	Fungi	Basidiomycota	Agaricomycetes	Polyporales	Ganodermataceae	Ganoderma	Ganoderma mbrekobenum	d:Fungi,p:Basidiomycota,c:Agaricomycetes,o:Polyporales,f:Ganodermataceae,g:Ganoderma,s:Ganoderma_mbrekobenum	0	0	0	0	0	0	0	0	0	0	0	0	0	0	0	0	0	0	0	0	0	0	0	0	0	0	0	0	0	0	0	0	0	0	0	0	0	0	0	0	0
449	Fungi	Basidiomycota	Agaricomycetes	Polyporales	Ganodermataceae	Ganoderma	Ganoderma ryvardenii	d:Fungi,p:Basidiomycota,c:Agaricomycetes,o:Polyporales,f:Ganodermataceae,g:Ganoderma,s:Ganoderma_ryvardenii	0	0	0	0	0	0	0	0	0	0	0	0	0	0	0	0	0	0	0	0	0	0	0	0	0	0	0	0	0	0	0	0	0	0	0	0	0	0	0	0	0
450	Fungi	Basidiomycota	Agaricomycetes	Polyporales	Ganodermataceae	Ganoderma		d:Fungi,p:Basidiomycota,c:Agaricomycetes,o:Polyporales,f:Ganodermataceae,g:Ganoderma	0	0	0	0	0	0	21	0	0	20	0	0	0	0	0	0	0	0	0	0	57	0	0	0	1	0	0	0	0	0	0	0	0	15	0	18	0	0	16	0	0
451	Fungi	Basidiomycota	Agaricomycetes	Polyporales	Hyphodermataceae	Hyphoderma	Hyphoderma weishanense	d:Fungi,p:Basidiomycota,c:Agaricomycetes,o:Polyporales,f:Hyphodermataceae,g:Hyphoderma,s:Hyphoderma_weishanense	0	0	0	0	0	0	0	0	0	0	0	0	0	0	0	0	0	0	0	0	0	0	0	0	0	0	0	0	0	0	0	0	0	0	0	0	0	0	0	0	0
452	Fungi	Basidiomycota	Agaricomycetes	Polyporales	Hyphodermataceae	Hyphoderma		d:Fungi,p:Basidiomycota,c:Agaricomycetes,o:Polyporales,f:Hyphodermataceae,g:Hyphoderma	0	0	0	0	0	0	0	0	0	0	0	0	0	0	0	0	0	0	0	0	0	0	0	0	0	0	0	0	0	0	0	0	0	8	0	0	0	0	0	0	17
453	Fungi	Basidiomycota	Agaricomycetes	Polyporales	Irpicaceae	Ceriporia	Ceriporia viridans	d:Fungi,p:Basidiomycota,c:Agaricomycetes,o:Polyporales,f:Irpicaceae,g:Ceriporia,s:Ceriporia_viridans	0	0	0	0	0	0	0	0	0	0	0	0	0	0	0	0	0	0	0	0	0	0	0	0	0	0	0	0	0	0	0	0	0	28	0	0	0	0	0	1	0
454	Fungi	Basidiomycota	Agaricomycetes	Polyporales	Irpicaceae	Efibula	Efibula matsuensis	d:Fungi,p:Basidiomycota,c:Agaricomycetes,o:Polyporales,f:Irpicaceae,g:Efibula,s:Efibula_matsuensis	0	0	0	0	0	0	0	0	0	0	0	0	0	0	0	0	0	0	0	0	0	0	0	0	0	0	0	0	0	0	0	0	0	0	0	4	0	0	18	0	0
455	Fungi	Basidiomycota	Agaricomycetes	Polyporales	Irpicaceae	Irpex	Irpex laceratus	d:Fungi,p:Basidiomycota,c:Agaricomycetes,o:Polyporales,f:Irpicaceae,g:Irpex,s:Irpex_laceratus	0	0	0	0	0	0	0	0	0	0	0	0	0	0	0	0	0	0	0	0	0	0	0	0	0	0	0	0	0	0	0	0	0	0	0	0	0	0	11	0	0
456	Fungi	Basidiomycota	Agaricomycetes	Polyporales	Irpicaceae	Irpex		d:Fungi,p:Basidiomycota,c:Agaricomycetes,o:Polyporales,f:Irpicaceae,g:Irpex	0	0	0	0	0	0	0	0	0	0	0	0	0	0	0	0	0	0	0	0	0	0	0	0	0	0	1	0	0	1	0	0	0	0	8	17	0	20	3	0	10
457	Fungi	Basidiomycota	Agaricomycetes	Polyporales	Meruliaceae	Mycoaciella		d:Fungi,p:Basidiomycota,c:Agaricomycetes,o:Polyporales,f:Meruliaceae,g:Mycoaciella	0	0	0	0	0	0	0	0	0	0	0	0	0	0	0	0	0	0	0	0	0	0	0	0	0	0	0	0	0	0	0	0	0	0	0	0	0	0	0	0	0
458	Fungi	Basidiomycota	Agaricomycetes	Polyporales	Meruliaceae	Phlebia	Phlebia subochracea	d:Fungi,p:Basidiomycota,c:Agaricomycetes,o:Polyporales,f:Meruliaceae,g:Phlebia,s:Phlebia_subochracea	0	0	0	0	0	0	0	0	0	0	0	0	0	0	0	0	0	0	0	0	0	0	0	0	0	0	0	0	0	0	0	0	0	0	0	0	0	0	0	0	0
459	Fungi	Basidiomycota	Agaricomycetes	Polyporales	Meruliaceae	Phlebia	Phlebia subserialis	d:Fungi,p:Basidiomycota,c:Agaricomycetes,o:Polyporales,f:Meruliaceae,g:Phlebia,s:Phlebia_subserialis	0	0	0	0	0	0	0	0	0	0	0	0	0	0	0	0	0	0	0	0	0	0	0	0	0	0	0	0	0	0	0	0	0	0	0	0	0	0	0	0	0
460	Fungi	Basidiomycota	Agaricomycetes	Polyporales	Meruliaceae	Phlebia		d:Fungi,p:Basidiomycota,c:Agaricomycetes,o:Polyporales,f:Meruliaceae,g:Phlebia	0	0	0	0	0	0	0	0	0	0	0	0	0	0	0	0	0	0	0	0	0	0	0	0	0	0	0	1	0	0	0	0	0	0	20	0	0	0	16	0	22
461	Fungi	Basidiomycota	Agaricomycetes	Polyporales	Meruliaceae	Scopuloides		d:Fungi,p:Basidiomycota,c:Agaricomycetes,o:Polyporales,f:Meruliaceae,g:Scopuloides	0	0	0	0	0	0	0	0	0	0	0	0	0	0	0	0	0	0	0	0	0	0	0	0	0	0	0	0	0	0	0	0	0	0	0	0	0	0	0	0	0
462	Fungi	Basidiomycota	Agaricomycetes	Polyporales	Panaceae	Cymatoderma		d:Fungi,p:Basidiomycota,c:Agaricomycetes,o:Polyporales,f:Panaceae,g:Cymatoderma	0	0	0	0	0	0	0	0	0	0	0	0	0	0	0	0	0	0	0	0	0	0	0	0	0	0	0	0	0	0	0	0	0	0	0	0	0	51	0	0	0
463	Fungi	Basidiomycota	Agaricomycetes	Polyporales	Phanerochaetaceae	Bjerkandera		d:Fungi,p:Basidiomycota,c:Agaricomycetes,o:Polyporales,f:Phanerochaetaceae,g:Bjerkandera	0	0	0	0	0	0	0	0	0	0	0	0	0	0	0	0	0	0	0	0	0	0	0	0	0	0	0	0	0	0	0	0	0	0	0	0	0	0	0	0	0
464	Fungi	Basidiomycota	Agaricomycetes	Polyporales	Phanerochaetaceae	Odontoefibula		d:Fungi,p:Basidiomycota,c:Agaricomycetes,o:Polyporales,f:Phanerochaetaceae,g:Odontoefibula	0	0	0	0	0	0	0	0	0	0	0	0	0	0	0	0	0	0	0	0	0	0	0	0	0	0	0	0	0	0	0	0	0	0	21	21	0	0	27	0	0
465	Fungi	Basidiomycota	Agaricomycetes	Polyporales	Phanerochaetaceae	Phanerochaete	Phanerochaete livescens	d:Fungi,p:Basidiomycota,c:Agaricomycetes,o:Polyporales,f:Phanerochaetaceae,g:Phanerochaete,s:Phanerochaete_livescens	0	0	0	0	0	0	0	0	0	0	0	0	0	0	0	0	0	0	0	70	0	0	0	0	0	0	0	0	0	0	0	0	0	0	0	0	0	0	0	0	0
466	Fungi	Basidiomycota	Agaricomycetes	Polyporales	Phanerochaetaceae	Phanerochaete		d:Fungi,p:Basidiomycota,c:Agaricomycetes,o:Polyporales,f:Phanerochaetaceae,g:Phanerochaete	0	0	0	0	0	0	0	0	0	0	0	0	0	0	0	0	0	0	0	0	0	0	0	0	0	0	0	0	0	0	0	0	0	0	0	0	0	0	0	4	0
467	Fungi	Basidiomycota	Agaricomycetes	Polyporales	Phanerochaetaceae	Phlebiopsis		d:Fungi,p:Basidiomycota,c:Agaricomycetes,o:Polyporales,f:Phanerochaetaceae,g:Phlebiopsis	0	0	0	0	0	0	0	0	0	0	0	0	0	0	0	0	0	0	0	0	0	0	0	0	0	0	0	0	0	0	0	0	0	0	0	0	0	0	0	0	0
468	Fungi	Basidiomycota	Agaricomycetes	Polyporales	Podoscyphaceae	Hypochnicium		d:Fungi,p:Basidiomycota,c:Agaricomycetes,o:Polyporales,f:Podoscyphaceae,g:Hypochnicium	0	0	0	0	0	0	0	0	0	0	0	0	0	0	0	0	0	0	0	0	0	0	0	0	0	0	0	0	0	0	0	0	0	0	0	7	0	11	0	0	0
469	Fungi	Basidiomycota	Agaricomycetes	Polyporales	Polyporaceae	Coriolopsis		d:Fungi,p:Basidiomycota,c:Agaricomycetes,o:Polyporales,f:Polyporaceae,g:Coriolopsis	0	0	0	0	0	0	0	0	0	0	0	0	0	0	0	0	0	0	0	0	0	0	0	0	0	0	0	0	0	0	0	0	0	0	18	0	0	0	0	0	69
470	Fungi	Basidiomycota	Agaricomycetes	Polyporales	Polyporaceae	Earliella	Earliella scabrosa	d:Fungi,p:Basidiomycota,c:Agaricomycetes,o:Polyporales,f:Polyporaceae,g:Earliella,s:Earliella_scabrosa	0	0	0	0	0	0	0	0	0	0	0	0	0	0	0	0	0	0	0	0	0	0	0	0	0	0	19	0	0	0	0	0	0	0	0	0	0	0	12	0	84
471	Fungi	Basidiomycota	Agaricomycetes	Polyporales	Polyporaceae	Grammothele		d:Fungi,p:Basidiomycota,c:Agaricomycetes,o:Polyporales,f:Polyporaceae,g:Grammothele	0	0	0	0	0	0	0	0	0	0	0	0	0	0	0	0	0	0	0	0	0	0	0	0	0	0	0	0	0	0	0	0	0	0	0	0	0	77	0	0	0
472	Fungi	Basidiomycota	Agaricomycetes	Polyporales	Polyporaceae	Hexagonia	Hexagonia tenuis	d:Fungi,p:Basidiomycota,c:Agaricomycetes,o:Polyporales,f:Polyporaceae,g:Hexagonia,s:Hexagonia_tenuis	0	0	0	0	0	0	0	0	0	0	0	0	0	0	0	0	0	0	0	0	0	0	0	0	0	0	0	0	0	0	0	0	0	0	0	0	0	0	0	0	0
473	Fungi	Basidiomycota	Agaricomycetes	Polyporales	Polyporaceae	Lentinus		d:Fungi,p:Basidiomycota,c:Agaricomycetes,o:Polyporales,f:Polyporaceae,g:Lentinus	0	0	0	0	0	0	0	0	0	0	0	0	0	0	0	0	0	0	0	0	0	0	0	0	0	0	0	0	0	0	0	0	0	0	0	0	0	0	0	0	12
474	Fungi	Basidiomycota	Agaricomycetes	Polyporales	Polyporaceae	Lopharia	Lopharia ayresii	d:Fungi,p:Basidiomycota,c:Agaricomycetes,o:Polyporales,f:Polyporaceae,g:Lopharia,s:Lopharia_ayresii	0	0	0	0	0	0	0	0	0	0	0	0	0	0	0	0	0	0	0	0	0	0	0	0	0	0	0	0	0	0	0	0	0	0	0	0	0	24	0	0	0
475	Fungi	Basidiomycota	Agaricomycetes	Polyporales	Polyporaceae	Trametes	Trametes cubensis	d:Fungi,p:Basidiomycota,c:Agaricomycetes,o:Polyporales,f:Polyporaceae,g:Trametes,s:Trametes_cubensis	0	0	0	0	0	0	0	0	0	0	0	0	0	0	0	0	0	0	0	0	0	0	0	0	0	0	0	0	0	0	0	0	0	28	4	0	0	31	0	2	11
476	Fungi	Basidiomycota	Agaricomycetes	Polyporales	Polyporaceae	Trametes	Trametes trogii	d:Fungi,p:Basidiomycota,c:Agaricomycetes,o:Polyporales,f:Polyporaceae,g:Trametes,s:Trametes_trogii	0	0	0	0	0	0	0	0	0	15	0	0	0	0	0	31	0	0	0	0	0	0	0	0	0	0	0	0	0	0	0	0	0	0	0	0	0	0	0	0	0
477	Fungi	Basidiomycota	Agaricomycetes	Polyporales	Polyporaceae	Trametes		d:Fungi,p:Basidiomycota,c:Agaricomycetes,o:Polyporales,f:Polyporaceae,g:Trametes	0	0	0	0	0	0	0	0	0	0	0	0	0	0	0	0	0	0	0	0	0	0	0	0	0	0	0	0	0	0	0	0	0	0	0	0	0	0	0	0	0
478	Fungi	Basidiomycota	Agaricomycetes	Polyporales	Polyporaceae	Truncospora	Truncospora macrospora	d:Fungi,p:Basidiomycota,c:Agaricomycetes,o:Polyporales,f:Polyporaceae,g:Truncospora,s:Truncospora_macrospora	0	0	0	0	0	0	0	0	0	0	0	0	0	0	0	0	0	0	0	0	0	0	0	0	0	0	0	0	0	0	0	0	0	0	0	0	0	0	0	0	18
479	Fungi	Basidiomycota	Agaricomycetes	Polyporales	Polyporales fam Incertae sedis	Auriporia	Auriporia aurulenta	d:Fungi,p:Basidiomycota,c:Agaricomycetes,o:Polyporales,f:Polyporales_fam_Incertae_sedis,g:Auriporia,s:Auriporia_aurulenta	0	0	0	0	0	0	0	0	0	0	0	0	0	0	0	0	0	0	0	0	0	0	0	0	0	0	0	0	0	0	0	0	0	0	0	0	0	0	0	0	12
480	Fungi	Basidiomycota	Agaricomycetes	Polyporales	Steccherinaceae	Steccherinum		d:Fungi,p:Basidiomycota,c:Agaricomycetes,o:Polyporales,f:Steccherinaceae,g:Steccherinum	0	0	0	0	0	0	0	0	0	0	0	0	0	0	0	0	0	0	0	0	0	0	0	0	0	0	0	0	0	0	0	0	0	0	0	0	0	0	0	0	0
481	Fungi	Basidiomycota	Agaricomycetes	Russulales	Peniophoraceae	Duportella	Duportella kuehneroides	d:Fungi,p:Basidiomycota,c:Agaricomycetes,o:Russulales,f:Peniophoraceae,g:Duportella,s:Duportella_kuehneroides	0	0	0	0	0	0	0	0	0	0	0	0	0	0	0	0	0	0	0	0	0	0	0	0	0	0	0	0	0	0	0	0	0	0	0	0	0	0	0	0	0
482	Fungi	Basidiomycota	Agaricomycetes	Russulales	Peniophoraceae	Peniophora	Peniophora malaiensis	d:Fungi,p:Basidiomycota,c:Agaricomycetes,o:Russulales,f:Peniophoraceae,g:Peniophora,s:Peniophora_malaiensis	0	0	0	0	0	0	0	0	0	0	0	0	0	0	0	0	0	0	0	0	0	0	0	0	0	0	0	0	0	0	0	1	0	37	24	0	0	0	16	0	0
483	Fungi	Basidiomycota	Agaricomycetes	Russulales	Peniophoraceae	Peniophora	Peniophora molesta	d:Fungi,p:Basidiomycota,c:Agaricomycetes,o:Russulales,f:Peniophoraceae,g:Peniophora,s:Peniophora_molesta	0	0	0	0	0	0	0	0	0	0	0	0	0	0	0	0	0	0	0	0	0	0	0	0	0	0	0	0	0	0	0	0	0	0	0	0	0	0	0	0	0
484	Fungi	Basidiomycota	Agaricomycetes	Russulales	Russulaceae	Lactarius		d:Fungi,p:Basidiomycota,c:Agaricomycetes,o:Russulales,f:Russulaceae,g:Lactarius	0	0	0	0	0	0	10	0	0	0	0	0	0	0	0	0	0	0	0	0	0	0	0	0	0	0	0	0	0	0	0	0	0	0	0	0	0	0	0	0	0
485	Fungi	Basidiomycota	Agaricomycetes	Sebacinales	Sebacinaceae	Sebacina		d:Fungi,p:Basidiomycota,c:Agaricomycetes,o:Sebacinales,f:Sebacinaceae,g:Sebacina	0	0	0	0	0	0	0	0	0	0	0	0	0	0	0	0	0	0	0	0	0	0	0	0	0	0	0	0	0	0	0	0	0	34	0	0	0	0	0	0	0
486	Fungi	Basidiomycota	Agaricomycetes	Thelephorales	Thelephoraceae	Tomentella	Tomentella radiosa	d:Fungi,p:Basidiomycota,c:Agaricomycetes,o:Thelephorales,f:Thelephoraceae,g:Tomentella,s:Tomentella_radiosa	0	0	0	0	0	0	0	0	0	0	0	0	0	0	0	0	0	0	0	0	0	0	0	0	0	0	0	0	0	0	0	0	0	0	0	0	0	0	0	0	0
487	Fungi	Basidiomycota	Agaricomycetes	Trechisporales	Hydnodontaceae	Subulicystidium		d:Fungi,p:Basidiomycota,c:Agaricomycetes,o:Trechisporales,f:Hydnodontaceae,g:Subulicystidium	0	0	0	0	0	0	0	0	0	0	0	0	0	0	0	0	0	0	0	0	0	0	0	0	0	0	0	0	0	0	0	0	0	0	0	0	0	0	0	0	0
488	Fungi	Basidiomycota	Agaricomycetes	Trechisporales	Hydnodontaceae	Trechispora	Trechispora bispora	d:Fungi,p:Basidiomycota,c:Agaricomycetes,o:Trechisporales,f:Hydnodontaceae,g:Trechispora,s:Trechispora_bispora	0	0	0	0	0	0	0	0	0	0	0	0	0	0	0	0	0	0	0	0	0	0	0	0	0	0	0	0	0	0	0	0	0	0	0	0	0	44	0	0	0
489	Fungi	Basidiomycota	Agaricomycetes	Trechisporales	Hydnodontaceae	Trechispora	Trechispora nivea	d:Fungi,p:Basidiomycota,c:Agaricomycetes,o:Trechisporales,f:Hydnodontaceae,g:Trechispora,s:Trechispora_nivea	0	0	0	0	0	0	0	0	0	0	0	0	0	0	0	0	0	0	0	0	0	0	0	0	0	0	0	0	0	0	0	0	0	0	0	0	0	0	0	0	0
490	Fungi	Basidiomycota	Agaricomycetes	Trechisporales	Hydnodontaceae	Trechispora		d:Fungi,p:Basidiomycota,c:Agaricomycetes,o:Trechisporales,f:Hydnodontaceae,g:Trechispora	0	0	0	0	0	0	0	0	0	0	0	0	0	0	0	0	0	0	0	0	0	0	0	0	0	0	0	0	0	0	0	0	0	0	0	0	0	0	0	0	0
491	Fungi	Basidiomycota	Agaricostilbomycetes	Agaricostilbales	Agaricostilbaceae	Sterigmatomyces	Sterigmatomyces halophilus	d:Fungi,p:Basidiomycota,c:Agaricostilbomycetes,o:Agaricostilbales,f:Agaricostilbaceae,g:Sterigmatomyces,s:Sterigmatomyces_halophilus	0	0	0	0	0	0	0	0	7	0	4	0	0	0	1	0	0	0	0	0	0	0	0	0	0	5	0	0	0	0	0	0	0	0	33	0	0	0	22	0	0
492	Fungi	Basidiomycota	Agaricostilbomycetes	Agaricostilbales	Kondoaceae	Kondoa	Kondoa thailandica	d:Fungi,p:Basidiomycota,c:Agaricostilbomycetes,o:Agaricostilbales,f:Kondoaceae,g:Kondoa,s:Kondoa_thailandica	0	0	0	0	0	0	0	0	46	0	0	0	0	0	0	0	0	0	0	0	0	0	0	0	0	0	0	0	0	0	0	0	0	0	0	0	0	0	0	0	0
493	Fungi	Basidiomycota	Atractiellomycetes	Atractiellales	Hoehnelomycetaceae	Atractiella		d:Fungi,p:Basidiomycota,c:Atractiellomycetes,o:Atractiellales,f:Hoehnelomycetaceae,g:Atractiella	0	0	0	0	0	0	0	0	0	0	0	0	0	0	0	0	0	0	0	0	0	0	0	0	0	0	0	0	0	0	0	0	0	0	0	0	0	0	0	0	0
494	Fungi	Basidiomycota	Cystobasidiomycetes	Cystobasidiales	Cystobasidiaceae	Cystobasidium		d:Fungi,p:Basidiomycota,c:Cystobasidiomycetes,o:Cystobasidiales,f:Cystobasidiaceae,g:Cystobasidium	0	0	0	0	0	0	0	0	0	0	0	0	0	0	0	0	0	0	0	0	0	0	0	0	0	0	0	0	0	0	0	0	1	86	32	0	0	100	35	0	29
495	Fungi	Basidiomycota	Cystobasidiomycetes	Cystobasidiomycetes ord Incertae sedis	Symmetrosporaceae	Symmetrospora	Symmetrospora clarorosea	d:Fungi,p:Basidiomycota,c:Cystobasidiomycetes,o:Cystobasidiomycetes_ord_Incertae_sedis,f:Symmetrosporaceae,g:Symmetrospora,s:Symmetrospora_clarorosea	0	0	0	0	0	0	0	0	0	0	0	0	0	0	0	0	0	0	0	0	0	0	0	0	0	0	0	0	0	0	0	0	0	0	0	0	0	0	0	0	0
496	Fungi	Basidiomycota	Cystobasidiomycetes	Cystobasidiomycetes ord Incertae sedis	Symmetrosporaceae	Symmetrospora	Symmetrospora rhododendri	d:Fungi,p:Basidiomycota,c:Cystobasidiomycetes,o:Cystobasidiomycetes_ord_Incertae_sedis,f:Symmetrosporaceae,g:Symmetrospora,s:Symmetrospora_rhododendri	0	0	0	0	0	0	0	0	0	0	0	0	0	0	0	0	0	0	0	0	0	0	0	0	0	0	0	0	0	0	0	0	0	0	0	9	0	0	0	0	24
497	Fungi	Basidiomycota	Cystobasidiomycetes	Cystobasidiomycetes ord Incertae sedis	Symmetrosporaceae	Symmetrospora	Symmetrospora suhii	d:Fungi,p:Basidiomycota,c:Cystobasidiomycetes,o:Cystobasidiomycetes_ord_Incertae_sedis,f:Symmetrosporaceae,g:Symmetrospora,s:Symmetrospora_suhii	0	0	0	0	0	0	0	0	0	0	0	0	0	0	0	0	0	0	0	0	0	0	0	0	0	0	0	0	0	0	0	0	0	24	45	0	0	0	0	0	0
498	Fungi	Basidiomycota	Cystobasidiomycetes	Cystobasidiomycetes ord Incertae sedis	Symmetrosporaceae	Symmetrospora		d:Fungi,p:Basidiomycota,c:Cystobasidiomycetes,o:Cystobasidiomycetes_ord_Incertae_sedis,f:Symmetrosporaceae,g:Symmetrospora	0	0	0	0	0	0	0	0	0	0	0	0	0	0	0	0	0	0	0	0	0	0	0	0	0	0	0	0	0	0	0	0	0	0	0	0	0	0	0	0	0
499	Fungi	Basidiomycota	Cystobasidiomycetes	Erythrobasidiales	Erythrobasidiaceae	Erythrobasidium		d:Fungi,p:Basidiomycota,c:Cystobasidiomycetes,o:Erythrobasidiales,f:Erythrobasidiaceae,g:Erythrobasidium	0	0	0	0	0	0	0	0	0	0	0	0	0	0	0	0	0	0	0	0	0	0	0	0	0	0	0	2	0	0	0	0	1	24	22	7	0	36	20	0	0
500	Fungi	Basidiomycota	Cystobasidiomycetes	Sakaguchiales	Sakaguchiaceae	Sakaguchia	Sakaguchia oryzae	d:Fungi,p:Basidiomycota,c:Cystobasidiomycetes,o:Sakaguchiales,f:Sakaguchiaceae,g:Sakaguchia,s:Sakaguchia_oryzae	0	0	0	0	0	0	0	0	0	0	0	0	0	0	0	0	0	0	0	0	0	0	0	0	0	0	0	0	0	0	0	0	0	35	7	0	0	0	0	0	0
501	Fungi	Basidiomycota	Cystobasidiomycetes	Sakaguchiales	Sakaguchiaceae	Sakaguchia		d:Fungi,p:Basidiomycota,c:Cystobasidiomycetes,o:Sakaguchiales,f:Sakaguchiaceae,g:Sakaguchia	0	0	0	0	0	0	0	0	0	0	0	0	0	0	0	0	0	0	0	0	0	0	0	0	0	0	0	0	0	0	0	0	0	0	0	0	0	0	0	0	0
502	Fungi	Basidiomycota	Exobasidiomycetes	Exobasidiales	Exobasidiaceae	Exobasidium		d:Fungi,p:Basidiomycota,c:Exobasidiomycetes,o:Exobasidiales,f:Exobasidiaceae,g:Exobasidium	0	0	0	0	0	0	0	0	0	0	0	0	0	0	0	0	0	0	0	0	0	0	0	0	0	0	0	0	2	0	0	0	0	0	9	0	0	0	0	0	9
503	Fungi	Basidiomycota	Geminibasidiomycetes	Geminibasidiales	Geminibasidiaceae	Basidioascus		d:Fungi,p:Basidiomycota,c:Geminibasidiomycetes,o:Geminibasidiales,f:Geminibasidiaceae,g:Basidioascus	0	0	0	0	0	0	0	0	0	0	0	0	0	0	0	0	0	0	0	0	0	0	0	0	0	0	0	0	0	0	0	0	0	0	0	0	0	0	0	0	0
504	Fungi	Basidiomycota	Geminibasidiomycetes	Geminibasidiales	Geminibasidiaceae	Geminibasidium		d:Fungi,p:Basidiomycota,c:Geminibasidiomycetes,o:Geminibasidiales,f:Geminibasidiaceae,g:Geminibasidium	0	0	0	0	0	0	0	0	0	0	0	0	0	0	0	0	0	0	0	0	0	0	0	0	0	0	0	0	2	0	0	0	0	0	1	0	0	0	0	0	0
505	Fungi	Basidiomycota	Malasseziomycetes	Malasseziales	Malasseziaceae	Malassezia	Malassezia arunalokei	d:Fungi,p:Basidiomycota,c:Malasseziomycetes,o:Malasseziales,f:Malasseziaceae,g:Malassezia,s:Malassezia_arunalokei	0	0	0	0	0	0	0	0	0	0	0	0	0	0	0	0	0	0	0	0	0	0	0	0	0	0	0	0	0	0	0	0	0	0	0	0	0	0	0	0	0
506	Fungi	Basidiomycota	Malasseziomycetes	Malasseziales	Malasseziaceae	Malassezia	Malassezia furfur	d:Fungi,p:Basidiomycota,c:Malasseziomycetes,o:Malasseziales,f:Malasseziaceae,g:Malassezia,s:Malassezia_furfur	0	0	0	0	0	0	0	0	0	0	0	0	0	0	0	0	0	0	0	0	0	0	0	0	0	0	0	0	0	0	0	0	0	8	0	0	0	0	0	0	2
507	Fungi	Basidiomycota	Malasseziomycetes	Malasseziales	Malasseziaceae	Malassezia	Malassezia globosa	d:Fungi,p:Basidiomycota,c:Malasseziomycetes,o:Malasseziales,f:Malasseziaceae,g:Malassezia,s:Malassezia_globosa	0	0	0	0	0	0	0	0	0	0	0	0	0	0	0	0	0	0	0	0	0	0	0	0	0	0	0	0	0	0	0	0	0	0	0	0	0	0	0	0	0
508	Fungi	Basidiomycota	Malasseziomycetes	Malasseziales	Malasseziaceae	Malassezia	Malassezia restricta	d:Fungi,p:Basidiomycota,c:Malasseziomycetes,o:Malasseziales,f:Malasseziaceae,g:Malassezia,s:Malassezia_restricta	0	0	0	0	0	0	0	0	0	0	0	0	0	0	0	0	0	0	0	0	0	0	0	0	0	0	0	0	0	0	0	0	0	0	0	0	0	0	0	0	0
509	Fungi	Basidiomycota	Malasseziomycetes	Malasseziales	Malasseziaceae	Malassezia	Malassezia slooffiae	d:Fungi,p:Basidiomycota,c:Malasseziomycetes,o:Malasseziales,f:Malasseziaceae,g:Malassezia,s:Malassezia_slooffiae	0	0	0	0	0	0	0	0	0	0	0	0	0	0	0	0	0	0	0	0	0	0	0	0	0	0	0	0	0	0	0	0	0	0	0	0	0	0	0	0	0
510	Fungi	Basidiomycota	Malasseziomycetes	Malasseziales	Malasseziaceae	Malassezia		d:Fungi,p:Basidiomycota,c:Malasseziomycetes,o:Malasseziales,f:Malasseziaceae,g:Malassezia	0	0	0	0	0	0	0	0	0	0	0	0	0	0	0	0	0	0	0	0	0	0	0	0	0	0	0	3	3	0	0	0	0	97	73	2	0	9	72	0	15
511	Fungi	Basidiomycota	Microbotryomycetes	Leucosporidiales	Leucosporidiaceae	Leucosporidium	Leucosporidium creatinivorum	d:Fungi,p:Basidiomycota,c:Microbotryomycetes,o:Leucosporidiales,f:Leucosporidiaceae,g:Leucosporidium,s:Leucosporidium_creatinivorum	0	0	0	0	0	0	0	0	0	0	0	0	0	0	0	0	0	0	0	0	0	0	0	0	0	0	0	1	0	0	0	0	0	118	89	4	0	6	49	0	32
512	Fungi	Basidiomycota	Microbotryomycetes	Microbotryomycetes ord Incertae sedis	Colacogloeaceae	Colacogloea		d:Fungi,p:Basidiomycota,c:Microbotryomycetes,o:Microbotryomycetes_ord_Incertae_sedis,f:Colacogloeaceae,g:Colacogloea	0	0	0	0	0	0	0	0	0	0	0	0	379	0	0	0	0	0	0	0	0	0	0	0	0	0	0	0	0	0	0	0	0	0	0	0	0	0	0	0	0
513	Fungi	Basidiomycota	Microbotryomycetes	Microbotryomycetes ord Incertae sedis	Microbotryomycetes fam Incertae sedis	Sampaiozyma		d:Fungi,p:Basidiomycota,c:Microbotryomycetes,o:Microbotryomycetes_ord_Incertae_sedis,f:Microbotryomycetes_fam_Incertae_sedis,g:Sampaiozyma	0	0	0	0	0	0	0	0	0	0	0	0	0	0	0	0	0	0	0	0	0	0	1	0	0	0	0	0	0	0	0	0	0	0	0	0	0	0	0	0	0
514	Fungi	Basidiomycota	Microbotryomycetes	Sporidiobolales	Sporidiobolaceae	Rhodosporidiobolus		d:Fungi,p:Basidiomycota,c:Microbotryomycetes,o:Sporidiobolales,f:Sporidiobolaceae,g:Rhodosporidiobolus	0	0	0	0	0	0	0	0	0	0	0	0	59	0	0	0	0	0	0	0	0	0	0	0	0	0	0	0	0	0	0	0	0	163	7	24	0	92	62	0	10
515	Fungi	Basidiomycota	Microbotryomycetes	Sporidiobolales	Sporidiobolaceae	Rhodotorula		d:Fungi,p:Basidiomycota,c:Microbotryomycetes,o:Sporidiobolales,f:Sporidiobolaceae,g:Rhodotorula	0	0	0	0	0	0	0	0	0	0	0	0	385	0	0	0	0	0	19	0	24	0	0	0	0	0	0	0	0	0	0	0	0	0	0	0	0	0	0	0	0
516	Fungi	Basidiomycota	Microbotryomycetes	Sporidiobolales	Sporidiobolaceae	Sporobolomyces		d:Fungi,p:Basidiomycota,c:Microbotryomycetes,o:Sporidiobolales,f:Sporidiobolaceae,g:Sporobolomyces	0	0	0	0	0	0	0	0	0	0	0	0	0	0	0	0	0	0	0	0	45	0	0	0	0	0	0	0	0	0	0	0	0	0	0	0	0	0	13	0	0
517	Fungi	Basidiomycota	Tremellomycetes	Cystofilobasidiales	Cystofilobasidiaceae	Cystofilobasidium	Cystofilobasidium bisporidii	d:Fungi,p:Basidiomycota,c:Tremellomycetes,o:Cystofilobasidiales,f:Cystofilobasidiaceae,g:Cystofilobasidium,s:Cystofilobasidium_bisporidii	0	0	0	0	0	0	0	0	0	0	0	0	0	0	0	52	0	0	0	0	0	0	0	0	0	0	8	0	0	0	0	0	0	0	23	0	1	87	0	1	0
518	Fungi	Basidiomycota	Tremellomycetes	Cystofilobasidiales	Cystofilobasidiaceae	Cystofilobasidium	Cystofilobasidium infirmominiatum	d:Fungi,p:Basidiomycota,c:Tremellomycetes,o:Cystofilobasidiales,f:Cystofilobasidiaceae,g:Cystofilobasidium,s:Cystofilobasidium_infirmominiatum	0	0	0	0	0	0	0	0	0	0	0	0	0	0	0	0	0	0	0	0	0	0	0	0	0	0	0	0	0	0	3	0	0	162	12	0	0	54	0	0	24
519	Fungi	Basidiomycota	Tremellomycetes	Cystofilobasidiales	Cystofilobasidiaceae	Cystofilobasidium	Cystofilobasidium macerans	d:Fungi,p:Basidiomycota,c:Tremellomycetes,o:Cystofilobasidiales,f:Cystofilobasidiaceae,g:Cystofilobasidium,s:Cystofilobasidium_macerans	0	0	0	0	0	0	0	0	0	0	0	0	0	0	0	0	0	0	0	0	0	0	0	0	0	0	0	0	0	0	0	0	0	0	0	0	0	0	0	0	0
520	Fungi	Basidiomycota	Tremellomycetes	Cystofilobasidiales	Mrakiaceae	Itersonilia	Itersonilia perplexans	d:Fungi,p:Basidiomycota,c:Tremellomycetes,o:Cystofilobasidiales,f:Mrakiaceae,g:Itersonilia,s:Itersonilia_perplexans	0	0	0	0	0	0	0	0	0	0	0	0	0	0	0	0	0	0	0	0	0	0	0	0	0	0	0	0	0	0	0	0	0	0	8	0	0	18	0	0	0
521	Fungi	Basidiomycota	Tremellomycetes	Cystofilobasidiales	Mrakiaceae	Itersonilia		d:Fungi,p:Basidiomycota,c:Tremellomycetes,o:Cystofilobasidiales,f:Mrakiaceae,g:Itersonilia	0	0	0	0	0	0	0	0	0	0	0	0	0	0	0	0	0	0	0	0	0	0	0	0	0	0	0	0	0	0	0	0	0	0	0	0	0	0	0	0	0
522	Fungi	Basidiomycota	Tremellomycetes	Cystofilobasidiales	Mrakiaceae	Tausonia	Tausonia pullulans	d:Fungi,p:Basidiomycota,c:Tremellomycetes,o:Cystofilobasidiales,f:Mrakiaceae,g:Tausonia,s:Tausonia_pullulans	0	0	0	0	0	0	0	0	0	0	0	0	0	0	0	0	0	0	0	0	0	0	0	0	2	1	0	0	0	0	3	0	0	0	0	18	0	1	4	0	0
523	Fungi	Basidiomycota	Tremellomycetes	Cystofilobasidiales	Mrakiaceae	Tausonia		d:Fungi,p:Basidiomycota,c:Tremellomycetes,o:Cystofilobasidiales,f:Mrakiaceae,g:Tausonia	0	0	0	0	0	0	0	0	0	0	0	0	0	0	0	0	0	0	0	0	0	0	0	0	0	0	0	0	0	0	0	0	0	0	0	0	0	0	0	0	0
524	Fungi	Basidiomycota	Tremellomycetes	Filobasidiales	Piskurozymaceae	Solicoccozyma	Solicoccozyma terricola	d:Fungi,p:Basidiomycota,c:Tremellomycetes,o:Filobasidiales,f:Piskurozymaceae,g:Solicoccozyma,s:Solicoccozyma_terricola	0	0	0	0	0	0	0	0	0	0	0	0	0	0	0	0	0	0	0	0	0	0	0	2	1	0	0	0	1	0	0	2	1	1	1	1	0	0	1	0	1
525	Fungi	Basidiomycota	Tremellomycetes	Tremellales	Bulleribasidiaceae	Dioszegia	Dioszegia kandeliae	d:Fungi,p:Basidiomycota,c:Tremellomycetes,o:Tremellales,f:Bulleribasidiaceae,g:Dioszegia,s:Dioszegia_kandeliae	0	0	0	0	0	0	0	0	0	0	0	0	0	0	0	0	0	0	0	0	0	0	0	0	0	0	0	0	0	0	0	0	0	0	0	0	0	0	0	4	0
526	Fungi	Basidiomycota	Tremellomycetes	Tremellales	Bulleribasidiaceae	Vishniacozyma	Vishniacozyma insularis	d:Fungi,p:Basidiomycota,c:Tremellomycetes,o:Tremellales,f:Bulleribasidiaceae,g:Vishniacozyma,s:Vishniacozyma_insularis	0	0	0	0	0	0	0	0	0	0	0	0	0	0	0	0	0	0	0	0	0	0	0	0	0	0	0	0	0	0	0	0	0	0	0	0	0	0	0	0	0
527	Fungi	Basidiomycota	Tremellomycetes	Tremellales	Bulleribasidiaceae	Vishniacozyma		d:Fungi,p:Basidiomycota,c:Tremellomycetes,o:Tremellales,f:Bulleribasidiaceae,g:Vishniacozyma	0	0	0	0	0	0	0	0	0	0	0	0	0	0	153	0	0	0	0	0	0	0	9	0	0	0	0	0	0	2	0	2	2	729	512	104	4	459	223	0	70
528	Fungi	Basidiomycota	Tremellomycetes	Tremellales	Cryptococcaceae	Cryptococcus	Cryptococcus uniguttulatus	d:Fungi,p:Basidiomycota,c:Tremellomycetes,o:Tremellales,f:Cryptococcaceae,g:Cryptococcus,s:Cryptococcus_uniguttulatus	0	0	0	0	0	0	0	0	0	0	0	0	0	0	0	0	0	0	0	0	0	0	0	0	0	0	0	0	0	0	0	0	0	0	16	0	0	5	14	0	0
529	Fungi	Basidiomycota	Tremellomycetes	Tremellales	Cuniculitremaceae	Fellomyces	Fellomyces borneensis	d:Fungi,p:Basidiomycota,c:Tremellomycetes,o:Tremellales,f:Cuniculitremaceae,g:Fellomyces,s:Fellomyces_borneensis	0	0	0	0	0	0	0	0	0	0	0	0	0	0	0	0	0	0	0	0	0	0	0	0	0	0	0	0	0	0	0	0	0	0	0	0	0	0	0	0	0
530	Fungi	Basidiomycota	Tremellomycetes	Tremellales	Cuniculitremaceae	Kockovaella	Kockovaella prillingeri	d:Fungi,p:Basidiomycota,c:Tremellomycetes,o:Tremellales,f:Cuniculitremaceae,g:Kockovaella,s:Kockovaella_prillingeri	0	0	0	0	0	0	0	0	0	0	0	0	0	0	0	0	0	0	0	0	0	0	0	0	0	0	0	0	0	0	0	0	0	0	0	0	0	0	0	0	0
531	Fungi	Basidiomycota	Tremellomycetes	Trichosporonales	Tetragoniomycetaceae	Bandonia	Bandonia marina	d:Fungi,p:Basidiomycota,c:Tremellomycetes,o:Trichosporonales,f:Tetragoniomycetaceae,g:Bandonia,s:Bandonia_marina	0	0	0	0	0	0	0	0	0	0	0	0	0	0	0	0	0	0	0	0	0	0	0	0	0	0	0	0	0	0	0	0	0	0	0	0	0	0	0	0	0
532	Fungi	Basidiomycota	Tremellomycetes	Trichosporonales	Trichosporonaceae	Apiotrichum	Apiotrichum chiropterorum	d:Fungi,p:Basidiomycota,c:Tremellomycetes,o:Trichosporonales,f:Trichosporonaceae,g:Apiotrichum,s:Apiotrichum_chiropterorum	0	0	0	0	0	0	0	0	0	0	0	0	0	0	0	0	0	0	0	0	0	0	0	0	0	0	0	0	0	0	0	0	0	0	18	0	0	0	0	0	0
533	Fungi	Basidiomycota	Ustilaginomycetes	Ustilaginales	Anthracoideaceae	Pilocintractia	Pilocintractia fimbristylidicola	d:Fungi,p:Basidiomycota,c:Ustilaginomycetes,o:Ustilaginales,f:Anthracoideaceae,g:Pilocintractia,s:Pilocintractia_fimbristylidicola	0	0	0	0	0	0	0	0	0	0	0	0	0	0	0	0	0	0	0	0	0	0	0	0	0	0	0	0	0	0	0	0	0	0	0	0	0	0	0	0	0
534	Fungi	Basidiomycota	Ustilaginomycetes	Ustilaginales	Ustilaginaceae	Moesziomyces	Moesziomyces antarcticus	d:Fungi,p:Basidiomycota,c:Ustilaginomycetes,o:Ustilaginales,f:Ustilaginaceae,g:Moesziomyces,s:Moesziomyces_antarcticus	0	0	0	0	0	0	0	0	0	0	0	0	0	0	0	0	0	0	0	0	0	0	0	0	0	0	0	0	0	0	0	0	0	0	0	0	0	0	0	0	0
535	Fungi	Basidiomycota	Wallemiomycetes	Wallemiales	Wallemiaceae	Wallemia	Wallemia sebi	d:Fungi,p:Basidiomycota,c:Wallemiomycetes,o:Wallemiales,f:Wallemiaceae,g:Wallemia,s:Wallemia_sebi	0	0	0	0	0	0	0	0	0	0	0	0	0	0	0	0	0	0	0	0	0	0	0	0	0	6	0	0	0	0	0	0	0	0	5	0	0	10	7	2	0
536	Fungi	Blastocladiomycota	Blastocladiomycetes	Blastocladiales	Blastocladiaceae	Allomyces	Allomyces moniliformis	d:Fungi,p:Blastocladiomycota,c:Blastocladiomycetes,o:Blastocladiales,f:Blastocladiaceae,g:Allomyces,s:Allomyces_moniliformis	0	0	0	0	0	0	0	0	0	0	0	0	0	0	0	0	0	0	0	0	0	0	0	0	0	0	0	0	0	0	0	0	0	0	0	0	0	0	0	0	0
537	Fungi	Chytridiomycota	Lobulomycetes	Lobulomycetales	Lobulomycetaceae	Lobulomyces		d:Fungi,p:Chytridiomycota,c:Lobulomycetes,o:Lobulomycetales,f:Lobulomycetaceae,g:Lobulomyces	0	0	0	0	0	0	0	0	0	0	0	0	0	0	0	0	0	0	0	0	0	0	0	0	0	0	0	0	0	0	0	0	0	0	0	0	0	0	0	1	0
538	Fungi	Chytridiomycota	Rhizophydiomycetes	Rhizophydiales	Halomycetaceae	Halomyces	Halomyces littoreus	d:Fungi,p:Chytridiomycota,c:Rhizophydiomycetes,o:Rhizophydiales,f:Halomycetaceae,g:Halomyces,s:Halomyces_littoreus	0	0	0	0	0	0	0	0	0	0	0	0	0	0	0	0	0	0	0	0	0	0	0	0	0	0	0	0	0	0	0	0	0	0	0	0	0	0	0	0	0
539	Fungi	Chytridiomycota	Rhizophydiomycetes	Rhizophydiales	Terramycetaceae	Terramyces		d:Fungi,p:Chytridiomycota,c:Rhizophydiomycetes,o:Rhizophydiales,f:Terramycetaceae,g:Terramyces	0	0	0	0	0	0	0	0	0	0	0	0	0	0	0	0	0	0	0	0	0	0	0	0	1	1	0	1	0	1	0	0	1	1	0	0	0	0	0	1	3
540	Fungi	Kickxellomycota	Ramicandelaberomycetes	Ramicandelaberales	Ramicandelaberaceae	Ramicandelaber		d:Fungi,p:Kickxellomycota,c:Ramicandelaberomycetes,o:Ramicandelaberales,f:Ramicandelaberaceae,g:Ramicandelaber	0	0	0	0	0	0	0	0	0	0	0	0	0	0	0	0	0	0	0	0	0	0	0	0	0	0	0	0	0	0	0	0	0	0	0	0	0	0	0	0	0
541	Fungi	Mortierellomycota	Mortierellomycetes	Mortierellales	Mortierellaceae	Mortierella		d:Fungi,p:Mortierellomycota,c:Mortierellomycetes,o:Mortierellales,f:Mortierellaceae,g:Mortierella	0	0	0	0	0	0	0	0	0	0	0	0	0	0	0	0	0	0	0	0	0	0	2	5	4	3	6	0	15	2	0	3	3	2	6	2	5	10	3	13	7
542	Fungi	Mucoromycota	Mucoromycetes	Mucorales	Lichtheimiaceae	Lichtheimia	Lichtheimia corymbifera	d:Fungi,p:Mucoromycota,c:Mucoromycetes,o:Mucorales,f:Lichtheimiaceae,g:Lichtheimia,s:Lichtheimia_corymbifera	66	1	0	3	0	24	15	3	0	0	0	0	0	0	0	0	0	0	0	0	0	0	0	0	0	0	0	0	0	0	0	0	0	0	0	0	0	0	0	0	0
543	Fungi	Mucoromycota	Mucoromycetes	Mucorales	Lichtheimiaceae	Lichtheimia	Lichtheimia hyalospora	d:Fungi,p:Mucoromycota,c:Mucoromycetes,o:Mucorales,f:Lichtheimiaceae,g:Lichtheimia,s:Lichtheimia_hyalospora	13	8	4	11	14	0	20	9	0	0	0	0	0	0	0	0	0	0	0	0	0	0	0	0	0	0	0	0	0	0	0	0	0	0	0	0	0	0	0	0	0
544	Fungi	Mucoromycota	Mucoromycetes	Mucorales	Lichtheimiaceae	Lichtheimia	Lichtheimia ramosa	d:Fungi,p:Mucoromycota,c:Mucoromycetes,o:Mucorales,f:Lichtheimiaceae,g:Lichtheimia,s:Lichtheimia_ramosa	6	1	0	1	1	8	8	2	0	0	0	0	0	0	0	0	0	0	0	0	0	0	0	0	0	0	0	0	0	0	0	0	0	0	0	0	0	0	0	0	0
545	Fungi	Mucoromycota	Mucoromycetes	Mucorales	Lichtheimiaceae	Rhizomucor	Rhizomucor pusillus	d:Fungi,p:Mucoromycota,c:Mucoromycetes,o:Mucorales,f:Lichtheimiaceae,g:Rhizomucor,s:Rhizomucor_pusillus	32	6	5	4	0	24	26	3	0	0	0	0	41	0	0	0	0	0	0	0	0	0	0	0	0	0	0	0	0	0	0	0	0	0	0	0	0	0	0	0	0
546	Fungi	Mucoromycota	Mucoromycetes	Mucorales	Mucoraceae	Mucor	Mucor abundans	d:Fungi,p:Mucoromycota,c:Mucoromycetes,o:Mucorales,f:Mucoraceae,g:Mucor,s:Mucor_abundans	0	0	0	0	0	0	0	0	0	0	9	0	0	0	0	1	0	0	0	75	0	0	0	0	0	0	0	0	0	0	0	0	0	0	0	0	0	0	0	0	0
547	Fungi	Mucoromycota	Mucoromycetes	Mucorales	Rhizopodaceae	Rhizopus	Rhizopus arrhizus	d:Fungi,p:Mucoromycota,c:Mucoromycetes,o:Mucorales,f:Rhizopodaceae,g:Rhizopus,s:Rhizopus_arrhizus	4	1	6	4	0	0	3	0	0	0	0	0	13	0	19	0	0	0	0	0	0	0	0	0	1	2	0	0	0	3	1	0	2	0	2	0	0	8	1	2	0
548	Fungi	Mucoromycota	Mucoromycetes	Mucorales	Rhizopodaceae	Rhizopus	Rhizopus microsporus	d:Fungi,p:Mucoromycota,c:Mucoromycetes,o:Mucorales,f:Rhizopodaceae,g:Rhizopus,s:Rhizopus_microsporus	140	16	14	2	7	28	134	14	0	0	0	0	0	0	0	0	0	0	0	0	0	0	0	0	0	0	0	0	0	0	0	0	0	0	0	0	0	0	0	0	0
549	Fungi	Zoopagomycota	Zoopagomycetes	Zoopagales	Piptocephalidaceae	Syncephalis	Syncephalis parvula	d:Fungi,p:Zoopagomycota,c:Zoopagomycetes,o:Zoopagales,f:Piptocephalidaceae,g:Syncephalis,s:Syncephalis_parvula	0	0	0	0	0	0	0	0	0	0	0	0	0	0	0	0	0	0	0	0	0	0	0	0	0	0	1	0	3	0	0	0	0	0	0	0	0	0	1	0	1
[truncated: 221 more columns]

## Sheet: Unclassified
								Article	3	3	3	3	3	3	3	3	3	3	3	3	3	3	3	3	3	3	3	3	3	3	64	64	64	64	64	64	64	64	64	64	64	64	64	64	64	64	64	64	64
								Reference	Yu et al. (2023)	Yu et al. (2023)	Yu et al. (2023)	Yu et al. (2023)	Yu et al. (2023)	Yu et al. (2023)	Yu et al. (2023)	Yu et al. (2023)	Yu et al. (2023)	Yu et al. (2023)	Yu et al. (2023)	Yu et al. (2023)	Yu et al. (2023)	Yu et al. (2023)	Yu et al. (2023)	Yu et al. (2023)	Yu et al. (2023)	Yu et al. (2023)	Yu et al. (2023)	Yu et al. (2023)	Yu et al. (2023)	Yu et al. (2023)	Zhou et al. (2021)	Zhou et al. (2021)	Zhou et al. (2021)	Zhou et al. (2021)	Zhou et al. (2021)	Zhou et al. (2021)	Zhou et al. (2021)	Zhou et al. (2021)	Zhou et al. (2021)	Zhou et al. (2021)	Zhou et al. (2021)	Zhou et al. (2021)	Zhou et al. (2021)	Zhou et al. (2021)	Zhou et al. (2021)	Zhou et al. (2021)	Zhou et al. (2021)	Zhou et al. (2021)	Zhou et al. (2021)
								Geographic Region	EAs	EAs	EAs	EAs	EAs	EAs	EAs	EAs	EAs	EAs	EAs	EAs	EAs	EAs	EAs	EAs	EAs	EAs	EAs	EAs	EAs	EAs	EAs	EAs	EAs	EAs	EAs	EAs	EAs	EAs	EAs	EAs	EAs	EAs	EAs	EAs	EAs	EAs	EAs	EAs	EAs
								Country	China	China	China	China	China	China	China	China	China	China	China	China	China	China	China	China	China	China	China	China	China	China	China	China	China	China	China	China	China	China	China	China	China	China	China	China	China	China	China	China	China
								Sample Type	SMP_B	SMP_A	SMP_B	SMP_B	SMP_A	SMP_B	SMP_B	SMP_B	SMP_A	SMP_A	SMP_A	SMP_A	SMP_B	SMP_B	SMP_B	SMP_A	SMP_A	SMP_B	SMP_B	SMP_B	SMP_A	SMP_A	SMP_E	SMP_E	SMP_E	SMP_E	SMP_E	SMP_E	SMP_C	SMP_E	SMP_E	SMP_E	SMP_E	SMP_E	SMP_E	SMP_E	SMP_E	SMP_E	SMP_E	SMP_C	SMP_E
								Mangrove site	Zhanjiang Mangrove National Nature Reserve	Hainan mangrove	Hainan mangrove	Hainan mangrove	Zhanjiang Mangrove National Nature Reserve	Zhanjiang Mangrove National Nature Reserve	Zhanjiang Mangrove National Nature Reserve	Hainan mangrove	Zhanjiang Mangrove National Nature Reserve	Zhanjiang Mangrove National Nature Reserve	Zhanjiang Mangrove National Nature Reserve	Hainan mangrove	Hainan mangrove	Hainan mangrove	Hainan mangrove	Hainan mangrove	Zhanjiang Mangrove National Nature Reserve	Zhanjiang Mangrove National Nature Reserve	Zhanjiang Mangrove National Nature Reserve	Zhanjiang Mangrove National Nature Reserve	Hainan mangrove	Hainan mangrove		Shuidong Bay	Shuidong Bay	Shuidong Bay	Shuidong Bay	Shuidong Bay	Shuidong Bay	Shuidong Bay	Shuidong Bay	Shuidong Bay	Shuidong Bay	Shuidong Bay	Shuidong Bay	Shuidong Bay	Shuidong Bay	Shuidong Bay	Shuidong Bay	Shuidong Bay	Shuidong Bay
								Access code	SRR22964905	SRR22964906	SRR22964907	SRR22964908	SRR22964909	SRR22964910	SRR22964911	SRR22964912	SRR23021236	SRR23021237	SRR23021238	SRR23021239	SRR23021240	SRR23021241	SRR23021242	SRR23021243	SRR23021244	SRR23021245	SRR23021246	SRR23021247	SRR23021248	SRR23021249	SRR13255669	SRR13255670	SRR13255671	SRR13255672	SRR13255673	SRR13255674	SRR13255675	SRR13255676	SRR13255677	SRR13255678	SRR13255679	SRR13255680	SRR13255681	SRR13255682	SRR13255683	SRR13255684	SRR13255685	SRR13255686	SRR13255687
OTUs	Kingdom	Phylum_x	Class_x	Order_x	Family_x	Genus	Species	#NAME	S001	S002	S003	S004	S005	S006	S007	S008	S009	S010	S011	S012	S013	S014	S015	S016	S017	S018	S019	S020	S021	S022	S023	S024	S025	S026	S027	S028	S029	S030	S031	S032	S033	S034	S035	S036	S037	S038	S039	S040	S041
1	Fungi	Aphelidiomycota	Aphelidiomycetes	GS16		nan		d:Fungi,p:Aphelidiomycota,c:Aphelidiomycetes,o:GS16	0	0	0	0	0	0	0	0	0	0	0	0	0	0	0	0	0	0	0	0	0	0	0	0	0	0	0	0	0	0	0	0	0	0	0	0	0	0	0	1	0
2	Fungi	Aphelidiomycota				nan		d:Fungi,p:Aphelidiomycota	0	0	0	0	0	0	0	0	0	0	0	0	0	0	0	0	0	0	0	0	0	0	0	0	0	0	0	0	0	0	0	0	0	0	0	0	0	0	0	0	0
3	Fungi	Ascomycota	Archaeorhizomycetes			nan		d:Fungi,p:Ascomycota,c:Archaeorhizomycetes	0	0	0	0	0	0	0	0	0	0	0	0	0	0	0	0	0	96	0	0	0	0	0	0	0	0	0	0	0	0	0	0	0	0	0	0	0	0	0	0	0
4	Fungi	Ascomycota	Dothideomycetes	Botryosphaeriales	Botryosphaeriaceae	nan		d:Fungi,p:Ascomycota,c:Dothideomycetes,o:Botryosphaeriales,f:Botryosphaeriaceae	0	0	0	0	0	0	0	0	0	0	0	0	0	0	0	0	0	0	0	0	0	0	0	0	0	9	0	0	0	0	0	0	0	0	0	0	0	0	0	0	1
5	Fungi	Ascomycota	Dothideomycetes	Botryosphaeriales	Phyllostictaceae	nan		d:Fungi,p:Ascomycota,c:Dothideomycetes,o:Botryosphaeriales,f:Phyllostictaceae	0	0	0	0	0	0	0	0	0	0	0	0	0	0	0	0	0	0	0	0	0	0	0	0	0	0	0	0	0	0	0	0	0	0	0	0	0	0	0	0	0
6	Fungi	Ascomycota	Dothideomycetes	Capnodiales		nan		d:Fungi,p:Ascomycota,c:Dothideomycetes,o:Capnodiales	0	0	0	0	0	0	0	0	0	0	0	0	0	0	0	0	0	0	0	0	0	0	0	0	0	0	0	0	0	0	0	0	0	0	0	0	0	0	0	0	0
7	Fungi	Ascomycota	Dothideomycetes	Cladosporiales	Cladosporiaceae	nan		d:Fungi,p:Ascomycota,c:Dothideomycetes,o:Cladosporiales,f:Cladosporiaceae	0	0	0	0	0	0	0	0	0	0	0	0	0	0	0	0	0	0	0	0	0	0	0	0	0	0	0	0	0	0	0	0	0	0	0	0	0	0	0	0	0
8	Fungi	Ascomycota	Dothideomycetes	Cladosporiales		nan		d:Fungi,p:Ascomycota,c:Dothideomycetes,o:Cladosporiales	0	0	0	0	0	0	0	0	0	0	0	0	0	0	0	0	0	0	0	0	0	0	0	5	0	0	0	5	2	1	0	0	2	317	219	182	1	336	458	5	1022
9	Fungi	Ascomycota	Dothideomycetes	Dothideales		nan		d:Fungi,p:Ascomycota,c:Dothideomycetes,o:Dothideales	0	0	0	0	0	0	0	0	0	0	0	0	0	0	0	0	0	0	0	0	0	0	0	0	0	0	0	0	0	0	0	0	0	0	0	0	0	0	0	0	0
10	Fungi	Ascomycota	Dothideomycetes	Dothideomycetes ord Incertae sedis	Dothideomycetes fam Incertae sedis	nan		d:Fungi,p:Ascomycota,c:Dothideomycetes,o:Dothideomycetes_ord_Incertae_sedis,f:Dothideomycetes_fam_Incertae_sedis	0	0	0	0	0	0	0	0	0	0	0	0	0	0	0	0	0	0	0	0	0	0	0	0	0	0	0	0	0	0	0	0	0	0	0	0	0	0	0	0	0
11	Fungi	Ascomycota	Dothideomycetes	Dothideomycetes ord Incertae sedis		nan		d:Fungi,p:Ascomycota,c:Dothideomycetes,o:Dothideomycetes_ord_Incertae_sedis	0	0	0	0	0	0	0	0	0	0	0	0	0	0	0	0	0	0	0	0	0	0	0	0	0	0	0	0	0	0	0	0	0	0	0	0	0	0	0	0	0
12	Fungi	Ascomycota	Dothideomycetes	Hysteriales	Hysteriaceae	nan		d:Fungi,p:Ascomycota,c:Dothideomycetes,o:Hysteriales,f:Hysteriaceae	0	0	0	0	0	0	0	0	0	0	0	0	0	0	0	0	0	0	0	0	0	0	0	0	0	0	0	0	0	0	0	0	0	0	0	0	0	0	0	0	0
13	Fungi	Ascomycota	Dothideomycetes	Microthyriales	Microthyriaceae	Keqinzhangia	Keqinzhangia aquatica	d:Fungi,p:Ascomycota,c:Dothideomycetes,o:Microthyriales,f:Microthyriaceae,g:Keqinzhangia,s:Keqinzhangia_aquatica	0	0	0	0	0	0	0	0	0	0	0	0	0	0	0	0	0	0	0	0	0	0	0	0	0	0	0	0	0	0	0	0	0	0	0	0	0	0	0	0	0
14	Fungi	Ascomycota	Dothideomycetes	Mycosphaerellales	Extremaceae	Extremopsis	Extremopsis radicicola	d:Fungi,p:Ascomycota,c:Dothideomycetes,o:Mycosphaerellales,f:Extremaceae,g:Extremopsis,s:Extremopsis_radicicola	0	0	0	0	0	0	0	0	0	0	0	0	0	0	0	0	0	0	0	0	0	0	0	2	0	0	0	0	3	0	1	0	4	0	0	1	1	2	2	6	1
15	Fungi	Ascomycota	Dothideomycetes	Mycosphaerellales	Extremaceae	Extremopsis		d:Fungi,p:Ascomycota,c:Dothideomycetes,o:Mycosphaerellales,f:Extremaceae,g:Extremopsis	0	0	0	0	0	0	0	0	0	0	0	0	0	0	0	0	0	0	0	0	0	0	0	0	0	0	0	0	0	0	0	0	0	0	0	0	0	0	0	0	0
16	Fungi	Ascomycota	Dothideomycetes	Mycosphaerellales	Mycosphaerellaceae	nan		d:Fungi,p:Ascomycota,c:Dothideomycetes,o:Mycosphaerellales,f:Mycosphaerellaceae	0	0	0	0	0	0	0	0	0	0	0	0	0	0	0	0	0	0	0	0	0	0	0	0	0	0	0	0	0	0	0	0	0	0	39	0	0	0	60	8	0
17	Fungi	Ascomycota	Dothideomycetes	Mycosphaerellales	Neodevriesiaceae	nan		d:Fungi,p:Ascomycota,c:Dothideomycetes,o:Mycosphaerellales,f:Neodevriesiaceae	0	0	0	0	0	0	0	0	0	0	0	0	0	0	0	0	0	0	0	0	0	0	0	0	0	0	0	0	0	0	0	0	0	0	0	0	0	0	0	0	0
18	Fungi	Ascomycota	Dothideomycetes	Mycosphaerellales	Teratosphaeriaceae	nan		d:Fungi,p:Ascomycota,c:Dothideomycetes,o:Mycosphaerellales,f:Teratosphaeriaceae	0	0	0	0	0	0	0	0	0	0	0	0	0	0	0	0	0	0	0	0	0	0	0	0	0	0	0	0	0	0	0	0	0	0	0	0	1	0	0	0	0
19	Fungi	Ascomycota	Dothideomycetes	Mycosphaerellales		nan		d:Fungi,p:Ascomycota,c:Dothideomycetes,o:Mycosphaerellales	0	0	0	0	0	0	0	0	0	0	0	0	0	0	0	0	0	0	0	0	0	0	0	0	0	0	0	0	0	0	0	0	0	0	0	0	0	36	0	0	0
20	Fungi	Ascomycota	Dothideomycetes	Myriangiales	Elsinoaceae	nan		d:Fungi,p:Ascomycota,c:Dothideomycetes,o:Myriangiales,f:Elsinoaceae	0	0	0	0	0	0	0	0	0	0	0	0	0	0	0	0	0	0	0	0	0	0	0	0	0	0	0	0	0	0	0	0	0	0	0	0	0	0	0	0	0
21	Fungi	Ascomycota	Dothideomycetes	Pleosporales	Arthopyreniaceae	nan		d:Fungi,p:Ascomycota,c:Dothideomycetes,o:Pleosporales,f:Arthopyreniaceae	0	0	0	0	0	0	0	0	0	0	0	0	0	0	0	0	0	0	0	0	0	0	0	0	0	0	0	0	0	0	0	0	0	0	12	0	0	0	0	0	0
22	Fungi	Ascomycota	Dothideomycetes	Pleosporales	Bambusicolaceae	nan		d:Fungi,p:Ascomycota,c:Dothideomycetes,o:Pleosporales,f:Bambusicolaceae	0	0	0	0	0	0	0	0	0	0	0	0	0	0	0	51	0	0	0	0	0	0	0	0	0	0	0	0	0	0	0	0	1	0	13	0	0	0	0	0	43
23	Fungi	Ascomycota	Dothideomycetes	Pleosporales	Didymellaceae	nan		d:Fungi,p:Ascomycota,c:Dothideomycetes,o:Pleosporales,f:Didymellaceae	0	0	0	0	0	0	0	0	0	0	0	0	0	0	0	0	0	0	0	0	0	0	0	0	0	0	0	0	0	0	0	0	0	0	0	0	0	0	0	0	0
24	Fungi	Ascomycota	Dothideomycetes	Pleosporales	Didymosphaeriaceae	nan		d:Fungi,p:Ascomycota,c:Dothideomycetes,o:Pleosporales,f:Didymosphaeriaceae	0	0	0	0	14	0	0	0	0	0	0	0	0	0	0	0	0	0	0	0	25	0	0	0	0	0	7	0	11	0	0	0	0	48	84	20	0	147	21	27	24
25	Fungi	Ascomycota	Dothideomycetes	Pleosporales	Macrodiplodiopsidaceae	nan		d:Fungi,p:Ascomycota,c:Dothideomycetes,o:Pleosporales,f:Macrodiplodiopsidaceae	0	0	0	0	0	0	0	0	0	0	0	0	0	0	0	0	0	0	0	0	0	0	0	0	0	0	0	0	0	0	0	0	0	0	0	0	0	0	0	0	0
26	Fungi	Ascomycota	Dothideomycetes	Pleosporales	Neohendersoniaceae	nan		d:Fungi,p:Ascomycota,c:Dothideomycetes,o:Pleosporales,f:Neohendersoniaceae	0	0	0	0	0	0	0	0	0	0	0	0	0	0	0	0	0	0	0	0	0	0	0	0	0	0	0	0	0	0	0	0	0	0	0	0	0	0	0	0	0
27	Fungi	Ascomycota	Dothideomycetes	Pleosporales	Nigrogranaceae	nan		d:Fungi,p:Ascomycota,c:Dothideomycetes,o:Pleosporales,f:Nigrogranaceae	0	0	0	0	0	0	0	0	0	0	0	0	0	0	0	0	0	0	0	0	0	0	0	0	0	0	0	0	0	0	0	0	0	0	0	0	0	0	0	0	0
28	Fungi	Ascomycota	Dothideomycetes	Pleosporales	Periconiaceae	nan		d:Fungi,p:Ascomycota,c:Dothideomycetes,o:Pleosporales,f:Periconiaceae	0	0	0	0	0	0	0	0	0	0	0	0	0	0	0	0	0	0	0	0	0	0	0	0	0	0	0	0	0	0	0	0	0	0	0	0	0	0	0	0	64
29	Fungi	Ascomycota	Dothideomycetes	Pleosporales	Phaeosphaeriaceae	nan		d:Fungi,p:Ascomycota,c:Dothideomycetes,o:Pleosporales,f:Phaeosphaeriaceae	0	0	0	0	0	0	0	0	7	0	0	0	0	74	0	0	0	0	0	0	0	0	0	0	0	0	0	0	0	0	0	0	0	0	0	0	0	20	11	0	0
30	Fungi	Ascomycota	Dothideomycetes	Pleosporales	Pleosporaceae	nan		d:Fungi,p:Ascomycota,c:Dothideomycetes,o:Pleosporales,f:Pleosporaceae	0	0	0	0	0	0	0	0	0	0	0	62	0	0	0	0	0	0	0	0	0	0	0	0	0	0	0	0	0	0	0	0	0	0	0	0	0	0	0	0	0
31	Fungi	Ascomycota	Dothideomycetes	Pleosporales	Pyrenochaetopsidaceae	nan		d:Fungi,p:Ascomycota,c:Dothideomycetes,o:Pleosporales,f:Pyrenochaetopsidaceae	0	0	0	0	0	0	0	0	0	0	0	0	0	0	0	0	0	0	0	0	0	0	0	0	0	0	0	0	0	0	0	0	0	0	0	0	0	0	0	0	0
32	Fungi	Ascomycota	Dothideomycetes	Pleosporales	Roussoellaceae	nan		d:Fungi,p:Ascomycota,c:Dothideomycetes,o:Pleosporales,f:Roussoellaceae	0	0	0	0	0	0	0	0	0	0	0	0	0	0	0	0	0	0	0	0	0	0	0	0	0	0	0	0	0	0	0	0	0	0	0	0	0	0	0	0	0
33	Fungi	Ascomycota	Dothideomycetes	Pleosporales	Shiraiaceae	nan		d:Fungi,p:Ascomycota,c:Dothideomycetes,o:Pleosporales,f:Shiraiaceae	0	0	0	0	0	0	0	0	0	0	0	0	0	0	0	0	0	0	0	0	0	0	0	0	0	0	0	0	0	0	0	0	0	0	0	0	0	16	0	0	0
34	Fungi	Ascomycota	Dothideomycetes	Pleosporales	Sporormiaceae	nan		d:Fungi,p:Ascomycota,c:Dothideomycetes,o:Pleosporales,f:Sporormiaceae	0	0	0	0	0	0	0	0	0	0	0	0	0	0	0	0	0	0	0	0	0	0	0	0	0	0	0	0	0	0	0	0	0	0	0	0	0	0	0	0	0
35	Fungi	Ascomycota	Dothideomycetes	Pleosporales	Teichosporaceae	nan		d:Fungi,p:Ascomycota,c:Dothideomycetes,o:Pleosporales,f:Teichosporaceae	0	0	0	0	0	0	0	0	0	0	0	0	0	0	0	34	0	0	0	0	0	0	0	0	0	0	0	0	0	0	0	0	0	0	0	0	0	0	0	0	0
36	Fungi	Ascomycota	Dothideomycetes	Pleosporales	Thyridariaceae	nan		d:Fungi,p:Ascomycota,c:Dothideomycetes,o:Pleosporales,f:Thyridariaceae	0	0	0	0	0	0	0	0	0	0	0	0	0	0	0	0	0	0	0	0	0	0	0	0	0	0	0	0	0	0	0	0	0	0	0	0	0	0	0	0	0
37	Fungi	Ascomycota	Dothideomycetes	Pleosporales	Trematosphaeriaceae	nan		d:Fungi,p:Ascomycota,c:Dothideomycetes,o:Pleosporales,f:Trematosphaeriaceae	0	0	0	0	0	0	0	0	0	0	0	0	0	0	0	0	0	0	0	0	0	0	0	0	0	0	0	0	0	0	0	0	0	0	0	0	0	0	1	5	0
38	Fungi	Ascomycota	Dothideomycetes	Pleosporales		nan		d:Fungi,p:Ascomycota,c:Dothideomycetes,o:Pleosporales	0	0	0	0	0	0	0	0	0	22	0	0	130	0	0	24	128	0	0	0	359	0	3	40	10	261	1	1	0	0	2	2	0	601	330	139	2	636	351	112	161
39	Fungi	Ascomycota	Dothideomycetes	Tubeufiales		nan		d:Fungi,p:Ascomycota,c:Dothideomycetes,o:Tubeufiales	0	0	0	0	0	0	0	0	0	0	0	0	0	0	0	0	0	0	0	0	0	0	0	0	0	0	0	0	0	0	0	0	0	0	0	0	0	0	0	0	0
40	Fungi	Ascomycota	Dothideomycetes	Venturiales	Sympoventuriaceae	nan		d:Fungi,p:Ascomycota,c:Dothideomycetes,o:Venturiales,f:Sympoventuriaceae	0	0	0	0	0	0	0	0	0	0	0	0	0	0	0	0	130	0	0	0	0	0	0	0	0	0	0	0	0	0	0	0	0	0	0	6	0	0	17	0	0
41	Fungi	Ascomycota	Dothideomycetes	Venturiales		nan		d:Fungi,p:Ascomycota,c:Dothideomycetes,o:Venturiales	0	0	0	0	0	0	0	0	0	0	0	0	0	0	0	0	0	0	0	0	0	0	0	0	0	0	0	0	1	0	0	0	0	0	0	0	0	0	0	0	0
42	Fungi	Ascomycota	Dothideomycetes			nan		d:Fungi,p:Ascomycota,c:Dothideomycetes	0	0	0	0	0	0	0	0	40	29	46	39	1360	49	164	0	15	60	44	297	68	2	2	1	2	5	0	0	9	2	2	2	5	130	188	20	3	101	525	10	16
43	Fungi	Ascomycota	Eurotiomycetes	Chaetothyriales	Cyphellophoraceae	nan		d:Fungi,p:Ascomycota,c:Eurotiomycetes,o:Chaetothyriales,f:Cyphellophoraceae	0	0	0	0	0	0	0	0	0	0	0	0	0	0	0	0	0	0	0	0	0	0	0	0	0	0	0	0	0	0	0	0	0	44	0	0	0	0	0	0	0
44	Fungi	Ascomycota	Eurotiomycetes	Chaetothyriales	Herpotrichiellaceae	nan		d:Fungi,p:Ascomycota,c:Eurotiomycetes,o:Chaetothyriales,f:Herpotrichiellaceae	22	0	9	10	0	36	0	16	0	0	0	0	0	0	95	0	0	0	0	0	0	0	0	0	0	7	0	1	0	0	0	0	0	190	62	42	0	70	21	0	0
45	Fungi	Ascomycota	Eurotiomycetes	Chaetothyriales	Trichomeriaceae	nan		d:Fungi,p:Ascomycota,c:Eurotiomycetes,o:Chaetothyriales,f:Trichomeriaceae	0	0	0	0	0	0	0	0	0	0	0	0	0	0	0	0	0	0	0	0	0	0	0	0	0	0	0	0	0	0	0	0	0	0	0	0	0	0	0	0	0
46	Fungi	Ascomycota	Eurotiomycetes	Chaetothyriales		nan		d:Fungi,p:Ascomycota,c:Eurotiomycetes,o:Chaetothyriales	26	30	0	363	109	0	153	923	0	0	0	0	0	169	569	0	309	0	9	2	0	0	0	0	0	0	0	0	0	0	0	0	0	34	23	57	1	36	0	3	0
47	Fungi	Ascomycota	Eurotiomycetes	Eurotiales	Aspergillaceae	nan		d:Fungi,p:Ascomycota,c:Eurotiomycetes,o:Eurotiales,f:Aspergillaceae	6	23	11	10	84	0	4	3	5	24	7	1	210	31	18	120	133	516	683	929	62	235	0	3	1	0	8	4	9	0	7	1	1	822	607	492	9	192	472	63	1730
48	Fungi	Ascomycota	Eurotiomycetes	Eurotiales	Thermoascaceae	nan		d:Fungi,p:Ascomycota,c:Eurotiomycetes,o:Eurotiales,f:Thermoascaceae	0	0	0	0	0	0	0	0	0	0	0	0	0	0	0	0	0	0	0	0	0	0	0	0	0	0	0	0	0	0	0	0	0	0	0	0	0	0	26	0	0
49	Fungi	Ascomycota	Eurotiomycetes	Eurotiales	Trichocomaceae	nan		d:Fungi,p:Ascomycota,c:Eurotiomycetes,o:Eurotiales,f:Trichocomaceae	0	0	0	0	0	0	0	0	0	0	0	0	0	0	0	0	0	0	0	0	0	0	0	0	0	0	0	0	0	0	0	0	0	0	0	0	0	0	13	0	0
50	Fungi	Ascomycota	Eurotiomycetes	Eurotiales		nan		d:Fungi,p:Ascomycota,c:Eurotiomycetes,o:Eurotiales	0	0	0	0	1727	92	68	540	249	117	71	166	0	0	2201	81	9438	20	563	446	0	0	6	15	121	0	0	0	83	0	0	0	1	110	159	130	3	47	34	49	142
51	Fungi	Ascomycota	Eurotiomycetes	Onygenales	Onygenaceae	Keratinophyton	Keratinophyton fluviale	d:Fungi,p:Ascomycota,c:Eurotiomycetes,o:Onygenales,f:Onygenaceae,g:Keratinophyton,s:Keratinophyton_fluviale	0	0	0	0	0	0	0	0	0	0	0	0	0	0	0	0	0	0	0	0	0	0	0	0	0	0	0	0	0	0	0	0	0	0	0	0	0	0	0	0	0
52	Fungi	Ascomycota	Eurotiomycetes	Onygenales	Onygenaceae	nan		d:Fungi,p:Ascomycota,c:Eurotiomycetes,o:Onygenales,f:Onygenaceae	0	0	0	0	0	0	0	0	0	0	0	0	0	0	0	0	0	0	0	0	0	0	0	0	0	0	0	0	0	0	0	0	0	0	0	0	0	0	0	0	0
53	Fungi	Ascomycota	Eurotiomycetes	Onygenales	Spiromastigaceae	nan		d:Fungi,p:Ascomycota,c:Eurotiomycetes,o:Onygenales,f:Spiromastigaceae	0	0	0	0	0	0	0	0	0	0	0	0	0	0	0	0	0	0	0	0	0	0	0	0	0	0	0	0	0	0	0	0	0	0	0	0	0	0	0	9	0
54	Fungi	Ascomycota	Eurotiomycetes	Onygenales		nan		d:Fungi,p:Ascomycota,c:Eurotiomycetes,o:Onygenales	0	0	0	0	0	0	0	0	0	0	0	0	0	0	0	0	0	0	0	0	0	0	0	0	0	0	0	0	0	0	0	0	0	151	0	0	0	12	0	0	0
55	Fungi	Ascomycota	Eurotiomycetes	Phaeomoniellales	Celotheliaceae	nan		d:Fungi,p:Ascomycota,c:Eurotiomycetes,o:Phaeomoniellales,f:Celotheliaceae	0	0	0	0	0	0	0	0	0	0	0	0	0	0	0	0	0	0	0	0	0	0	0	0	0	0	0	0	0	0	0	0	0	0	0	0	0	0	0	0	0
56	Fungi	Ascomycota	Eurotiomycetes	Phaeomoniellales		nan		d:Fungi,p:Ascomycota,c:Eurotiomycetes,o:Phaeomoniellales	0	0	0	0	0	0	0	0	0	0	0	0	0	0	0	0	0	0	0	0	0	0	0	0	0	0	0	0	0	0	0	0	0	0	0	0	0	0	0	0	0
57	Fungi	Ascomycota	Eurotiomycetes			nan		d:Fungi,p:Ascomycota,c:Eurotiomycetes	43	7	0	0	121	92	30	0	43	4	108	0	0	0	0	65	224	37	85	681	0	0	0	0	0	2	15	67	8	0	1	4	2	571	597	282	6	275	212	0	407
58	Fungi	Ascomycota	Laboulbeniomycetes			nan		d:Fungi,p:Ascomycota,c:Laboulbeniomycetes	0	0	0	0	0	0	0	0	0	0	0	0	0	0	0	0	0	0	0	0	0	0	0	0	0	0	0	0	0	0	0	0	0	0	0	0	0	0	0	0	0
59	Fungi	Ascomycota	Lecanoromycetes	Lecanorales	Parmeliaceae	nan		d:Fungi,p:Ascomycota,c:Lecanoromycetes,o:Lecanorales,f:Parmeliaceae	0	0	0	0	0	0	0	0	0	0	0	0	0	0	0	0	0	0	0	0	0	0	0	0	0	0	0	0	0	0	0	0	0	0	0	0	0	0	0	0	0
60	Fungi	Ascomycota	Lecanoromycetes	Ostropales	Stictidaceae	nan		d:Fungi,p:Ascomycota,c:Lecanoromycetes,o:Ostropales,f:Stictidaceae	0	0	0	0	0	0	0	0	0	0	0	0	0	0	0	0	0	0	0	0	0	0	0	0	0	0	0	0	0	0	0	0	0	0	0	0	0	0	0	0	0
61	Fungi	Ascomycota	Lecanoromycetes	Ostropales		nan		d:Fungi,p:Ascomycota,c:Lecanoromycetes,o:Ostropales	0	0	0	0	0	0	0	0	0	0	0	0	0	0	0	0	0	0	0	0	0	0	0	0	0	0	0	0	0	0	0	0	0	0	0	0	0	0	0	0	0
62	Fungi	Ascomycota	Lecanoromycetes			nan		d:Fungi,p:Ascomycota,c:Lecanoromycetes	0	0	51	0	0	0	2	0	0	0	0	0	0	0	36	0	0	0	0	0	0	0	0	0	0	0	0	0	0	0	0	0	0	0	0	0	0	0	0	0	24
63	Fungi	Ascomycota	Leotiomycetes	Helotiales	Helotiales fam Incertae sedis	nan		d:Fungi,p:Ascomycota,c:Leotiomycetes,o:Helotiales,f:Helotiales_fam_Incertae_sedis	0	0	0	0	0	0	0	0	0	0	0	0	0	0	0	36	0	0	0	0	0	0	0	0	0	0	0	0	0	0	0	0	0	0	0	0	0	0	0	0	0
64	Fungi	Ascomycota	Leotiomycetes	Helotiales	Mollisiaceae	nan		d:Fungi,p:Ascomycota,c:Leotiomycetes,o:Helotiales,f:Mollisiaceae	0	0	0	0	0	0	0	0	0	0	0	0	0	0	0	0	0	0	0	0	0	0	0	0	0	0	0	0	0	0	0	0	0	0	0	0	0	0	0	0	0
65	Fungi	Ascomycota	Leotiomycetes	Helotiales	Pleuroascaceae	nan		d:Fungi,p:Ascomycota,c:Leotiomycetes,o:Helotiales,f:Pleuroascaceae	0	0	0	0	0	0	0	0	0	0	0	0	0	0	0	0	0	0	0	0	0	0	0	0	0	0	0	0	0	0	0	0	0	0	0	0	0	0	0	0	0
66	Fungi	Ascomycota	Leotiomycetes	Helotiales		nan		d:Fungi,p:Ascomycota,c:Leotiomycetes,o:Helotiales	14	0	2	5	0	0	37	0	0	2	81	60	0	0	152	38	0	1	0	0	1	0	0	0	0	0	0	0	0	0	0	0	0	24	0	1	0	40	0	0	28
67	Fungi	Ascomycota	Leotiomycetes	Leotiales	Leotiaceae	nan		d:Fungi,p:Ascomycota,c:Leotiomycetes,o:Leotiales,f:Leotiaceae	0	0	0	0	0	0	0	0	0	0	0	0	0	0	0	0	0	0	0	0	0	0	0	0	0	0	0	0	0	0	0	0	0	0	32	0	0	0	0	0	0
68	Fungi	Ascomycota	Leotiomycetes	Rhytismatales	Rhytismataceae	nan		d:Fungi,p:Ascomycota,c:Leotiomycetes,o:Rhytismatales,f:Rhytismataceae	0	0	0	0	0	0	0	0	0	0	0	0	0	0	0	0	0	0	0	0	0	0	0	0	0	0	0	0	0	0	0	0	0	0	0	0	0	0	0	23	0
69	Fungi	Ascomycota	Leotiomycetes	Rhytismatales		nan		d:Fungi,p:Ascomycota,c:Leotiomycetes,o:Rhytismatales	0	0	0	0	0	0	0	0	0	0	0	0	0	0	0	0	0	0	0	0	0	0	0	0	0	0	0	0	0	0	0	0	0	0	0	0	0	0	0	0	0
70	Fungi	Ascomycota	Leotiomycetes	Thelebolales	Thelebolaceae	nan		d:Fungi,p:Ascomycota,c:Leotiomycetes,o:Thelebolales,f:Thelebolaceae	0	0	0	0	0	0	0	0	0	0	0	0	0	0	0	0	0	0	0	0	0	0	0	0	0	0	0	0	0	0	0	0	0	84	27	0	0	0	0	0	0
71	Fungi	Ascomycota	Leotiomycetes			nan		d:Fungi,p:Ascomycota,c:Leotiomycetes	0	0	0	0	0	0	0	0	0	0	0	0	0	0	0	0	0	0	0	0	0	0	0	0	0	0	0	0	0	0	0	0	0	0	43	0	0	0	0	0	18
72	Fungi	Ascomycota	Orbiliomycetes	Orbiliales		nan		d:Fungi,p:Ascomycota,c:Orbiliomycetes,o:Orbiliales	0	0	0	0	0	0	0	0	0	0	0	0	0	0	82	0	0	0	0	0	0	0	0	0	0	0	0	0	0	0	0	0	0	0	0	0	0	0	0	0	0
73	Fungi	Ascomycota	Orbiliomycetes			nan		d:Fungi,p:Ascomycota,c:Orbiliomycetes	0	0	0	0	0	0	0	0	0	0	0	0	0	0	0	0	0	0	0	0	0	0	0	0	0	0	0	0	0	0	0	0	0	0	0	0	0	0	0	0	0
74	Fungi	Ascomycota	Pezizomycetes	Pezizales	Pyronemataceae	nan		d:Fungi,p:Ascomycota,c:Pezizomycetes,o:Pezizales,f:Pyronemataceae	0	0	0	0	0	0	0	0	0	0	0	0	0	0	0	0	129	0	0	0	0	0	0	0	0	0	0	0	0	0	0	0	0	0	0	0	0	0	0	0	0
75	Fungi	Ascomycota	Pezizomycetes	Pezizales		nan		d:Fungi,p:Ascomycota,c:Pezizomycetes,o:Pezizales	0	0	0	0	0	0	0	0	0	0	0	0	0	0	0	0	0	0	0	0	0	0	0	0	0	0	0	0	0	0	0	0	0	0	0	0	0	0	0	0	0
76	Fungi	Ascomycota	Pezizomycetes			nan		d:Fungi,p:Ascomycota,c:Pezizomycetes	0	0	0	0	0	0	0	0	0	0	0	0	0	0	0	0	0	0	0	0	0	0	0	0	0	0	0	0	0	0	0	0	0	0	0	0	0	0	0	0	0
77	Fungi	Ascomycota	Pezizomycotina cls Incertae sedis	Pezizomycotina ord Incertae sedis	Pezizomycotina fam Incertae sedis	Irpicomyces	Irpicomyces cornicola	d:Fungi,p:Ascomycota,c:Pezizomycotina_cls_Incertae_sedis,o:Pezizomycotina_ord_Incertae_sedis,f:Pezizomycotina_fam_Incertae_sedis,g:Irpicomyces,s:Irpicomyces_cornicola	0	0	0	0	0	0	0	0	0	0	0	0	0	0	0	0	0	0	0	0	0	0	0	0	0	0	0	0	0	0	0	0	0	0	0	0	0	0	0	0	0
78	Fungi	Ascomycota	Pezizomycotina cls Incertae sedis			nan		d:Fungi,p:Ascomycota,c:Pezizomycotina_cls_Incertae_sedis	0	0	0	0	0	0	0	0	0	0	0	0	0	0	0	0	0	0	0	0	0	0	0	0	0	0	0	0	0	0	0	0	0	0	0	0	0	0	0	0	0
79	Fungi	Ascomycota	Saccharomycetes	Saccharomycetales	Debaryomycetaceae	nan		d:Fungi,p:Ascomycota,c:Saccharomycetes,o:Saccharomycetales,f:Debaryomycetaceae	0	0	0	0	0	0	0	0	0	0	0	0	0	0	0	0	0	0	0	0	0	0	0	0	0	0	0	0	0	0	0	0	0	0	7	0	0	12	0	0	0
80	Fungi	Ascomycota	Saccharomycetes	Saccharomycetales	Dipodascaceae	nan		d:Fungi,p:Ascomycota,c:Saccharomycetes,o:Saccharomycetales,f:Dipodascaceae	0	0	0	0	0	0	0	0	0	0	0	0	0	0	0	0	0	0	0	0	0	0	0	0	0	0	0	0	0	0	0	0	0	0	0	0	0	0	0	0	0
81	Fungi	Ascomycota	Saccharomycetes	Saccharomycetales	Phaffomycetaceae	nan		d:Fungi,p:Ascomycota,c:Saccharomycetes,o:Saccharomycetales,f:Phaffomycetaceae	32	14	32	16	140	19	7	7	0	0	0	0	0	0	0	0	0	0	0	0	0	0	0	0	0	0	0	0	0	0	0	0	0	0	0	0	0	0	0	0	0
82	Fungi	Ascomycota	Saccharomycetes	Saccharomycetales	Pichiaceae	nan		d:Fungi,p:Ascomycota,c:Saccharomycetes,o:Saccharomycetales,f:Pichiaceae	0	0	0	0	0	0	0	0	0	0	0	0	0	0	0	0	0	0	0	0	0	0	0	0	0	0	0	0	0	0	0	0	0	0	0	0	0	0	0	0	0
83	Fungi	Ascomycota	Saccharomycetes	Saccharomycetales	Saccharomycetales fam Incertae sedis	Limtongozyma	Limtongozyma cylindracea	d:Fungi,p:Ascomycota,c:Saccharomycetes,o:Saccharomycetales,f:Saccharomycetales_fam_Incertae_sedis,g:Limtongozyma,s:Limtongozyma_cylindracea	0	0	0	0	0	0	0	0	0	0	0	0	0	0	0	0	0	0	0	0	0	0	0	0	0	0	0	0	0	0	0	0	0	0	0	0	0	0	0	0	0
84	Fungi	Ascomycota	Saccharomycetes	Saccharomycetales	Saccharomycetales fam Incertae sedis	nan		d:Fungi,p:Ascomycota,c:Saccharomycetes,o:Saccharomycetales,f:Saccharomycetales_fam_Incertae_sedis	0	0	0	0	0	0	0	0	0	0	0	0	0	0	0	0	0	0	0	0	0	0	0	0	0	0	0	0	0	0	0	0	0	0	0	0	0	0	0	0	0
85	Fungi	Ascomycota	Saccharomycetes	Saccharomycetales	Saccharomycodaceae	nan		d:Fungi,p:Ascomycota,c:Saccharomycetes,o:Saccharomycetales,f:Saccharomycodaceae	0	0	0	0	0	0	0	0	0	0	0	0	0	0	0	0	0	0	0	0	0	0	0	0	0	0	0	0	20	0	0	0	0	59	19	0	0	99	8	0	18
86	Fungi	Ascomycota	Saccharomycetes	Saccharomycetales	Trichomonascaceae	nan		d:Fungi,p:Ascomycota,c:Saccharomycetes,o:Saccharomycetales,f:Trichomonascaceae	0	0	0	0	0	0	0	0	0	0	0	0	0	0	0	0	0	0	0	0	0	0	0	0	0	0	0	0	0	0	0	0	0	0	0	6	0	23	0	0	0
87	Fungi	Ascomycota	Saccharomycetes	Saccharomycetales		nan		d:Fungi,p:Ascomycota,c:Saccharomycetes,o:Saccharomycetales	0	0	10	13	0	0	111	0	0	0	0	0	0	0	0	0	0	0	0	0	0	224	0	0	0	0	0	0	0	0	0	0	0	7	8	0	0	0	12	0	0
88	Fungi	Ascomycota	Saccharomycetes			nan		d:Fungi,p:Ascomycota,c:Saccharomycetes	0	0	0	0	0	0	0	0	0	0	0	68	8	0	0	0	0	0	0	0	0	0	0	0	0	0	0	0	0	0	0	0	0	93	0	7	0	28	67	4	101
89	Fungi	Ascomycota	Schizosaccharomycetes	Schizosaccharomycetales	Schizosaccharomycetaceae	Hasegawaea		d:Fungi,p:Ascomycota,c:Schizosaccharomycetes,o:Schizosaccharomycetales,f:Schizosaccharomycetaceae,g:Hasegawaea	0	0	0	0	0	0	0	0	0	0	0	0	0	0	0	0	0	0	0	0	0	0	0	0	0	0	0	0	0	0	0	0	0	0	0	0	0	0	0	0	0
90	Fungi	Ascomycota	Sordariomycetes	Amphisphaeriales	Apiosporaceae	nan		d:Fungi,p:Ascomycota,c:Sordariomycetes,o:Amphisphaeriales,f:Apiosporaceae	0	0	0	0	0	0	0	0	0	0	0	0	0	0	0	0	0	0	0	0	0	0	0	0	0	0	0	0	0	0	0	0	0	0	0	0	0	0	0	0	0
91	Fungi	Ascomycota	Sordariomycetes	Amphisphaeriales	Sporocadaceae	nan		d:Fungi,p:Ascomycota,c:Sordariomycetes,o:Amphisphaeriales,f:Sporocadaceae	0	0	0	0	0	0	0	0	0	0	0	0	0	0	0	0	0	0	0	0	0	0	0	0	0	0	0	0	0	0	0	0	0	0	0	0	0	0	21	0	29
92	Fungi	Ascomycota	Sordariomycetes	Amphisphaeriales		nan		d:Fungi,p:Ascomycota,c:Sordariomycetes,o:Amphisphaeriales	0	0	0	0	0	0	0	0	0	0	0	0	0	0	0	0	0	0	0	0	0	0	0	0	0	0	0	0	0	0	0	0	0	0	0	0	0	0	0	0	0
93	Fungi	Ascomycota	Sordariomycetes	Annulatascales		nan		d:Fungi,p:Ascomycota,c:Sordariomycetes,o:Annulatascales	0	0	0	0	0	0	0	0	0	0	0	0	0	0	0	0	0	0	0	0	0	0	0	0	0	0	0	0	0	0	0	0	0	0	0	0	0	0	0	0	0
94	Fungi	Ascomycota	Sordariomycetes	Branch06		nan		d:Fungi,p:Ascomycota,c:Sordariomycetes,o:Branch06	0	0	0	0	0	0	0	0	0	0	0	0	0	0	0	0	0	0	0	0	0	0	0	0	0	0	0	0	0	0	0	0	0	0	0	0	0	0	0	0	0
95	Fungi	Ascomycota	Sordariomycetes	Chaetosphaeriales	Chaetosphaeriaceae	Pseudophialocephala	Pseudophialocephala humicola	d:Fungi,p:Ascomycota,c:Sordariomycetes,o:Chaetosphaeriales,f:Chaetosphaeriaceae,g:Pseudophialocephala,s:Pseudophialocephala_humicola	0	0	0	0	0	0	0	0	0	0	0	0	0	0	0	0	0	0	0	0	0	0	0	0	0	0	0	0	0	0	0	0	0	0	0	0	0	18	0	0	0
96	Fungi	Ascomycota	Sordariomycetes	Chaetosphaeriales	Chaetosphaeriaceae	nan		d:Fungi,p:Ascomycota,c:Sordariomycetes,o:Chaetosphaeriales,f:Chaetosphaeriaceae	0	0	0	0	0	0	0	0	0	0	0	0	0	0	0	0	0	0	0	0	0	0	0	0	0	0	0	0	0	0	0	0	0	0	0	0	0	0	0	0	44
97	Fungi	Ascomycota	Sordariomycetes	Conioscyphales		nan		d:Fungi,p:Ascomycota,c:Sordariomycetes,o:Conioscyphales	0	0	0	0	0	0	0	0	0	0	0	0	0	0	0	0	0	0	0	0	0	0	0	0	0	0	0	0	0	0	0	0	0	0	0	0	0	0	0	0	0
98	Fungi	Ascomycota	Sordariomycetes	Diaporthales	Cytosporaceae	nan		d:Fungi,p:Ascomycota,c:Sordariomycetes,o:Diaporthales,f:Cytosporaceae	0	0	0	0	0	0	0	0	0	0	0	0	0	0	0	0	0	0	0	0	0	0	0	0	0	0	0	0	0	0	0	0	0	0	0	0	0	0	0	0	0
99	Fungi	Ascomycota	Sordariomycetes	Diaporthales	Diaporthaceae	nan		d:Fungi,p:Ascomycota,c:Sordariomycetes,o:Diaporthales,f:Diaporthaceae	0	0	0	0	0	0	0	0	0	0	0	0	0	0	0	0	0	0	0	0	0	0	0	0	0	0	0	0	0	0	0	0	0	0	0	0	0	4	5	6	0
100	Fungi	Ascomycota	Sordariomycetes	Diaporthales	Valsaceae	nan		d:Fungi,p:Ascomycota,c:Sordariomycetes,o:Diaporthales,f:Valsaceae	0	0	0	0	0	0	0	0	21	0	0	0	0	0	0	0	0	0	0	0	0	0	0	0	0	0	0	0	0	0	0	0	0	0	0	0	0	0	0	0	0
101	Fungi	Ascomycota	Sordariomycetes	Diaporthales		nan		d:Fungi,p:Ascomycota,c:Sordariomycetes,o:Diaporthales	0	0	0	0	0	0	0	0	0	0	0	0	0	0	0	0	0	0	0	0	0	0	0	0	0	0	0	0	14	0	0	0	0	13	0	22	0	381	0	40	0
102	Fungi	Ascomycota	Sordariomycetes	Diaporthomycetidae ord Incertae sedis	Barbatosphaeriaceae	nan		d:Fungi,p:Ascomycota,c:Sordariomycetes,o:Diaporthomycetidae_ord_Incertae_sedis,f:Barbatosphaeriaceae	0	0	0	0	0	0	0	0	0	0	0	0	0	0	0	0	0	0	0	0	0	0	0	0	0	0	0	0	0	0	0	0	0	0	11	0	0	0	0	0	0
103	Fungi	Ascomycota	Sordariomycetes	Diaporthomycetidae ord Incertae sedis		nan		d:Fungi,p:Ascomycota,c:Sordariomycetes,o:Diaporthomycetidae_ord_Incertae_sedis	0	0	0	0	0	0	0	0	0	0	0	0	0	0	0	0	0	0	0	0	0	0	0	0	0	0	0	0	0	0	0	0	0	0	0	0	0	0	0	0	0
104	Fungi	Ascomycota	Sordariomycetes	Glomerellales	Plectosphaerellaceae	Xenoplectosphaerella	Xenoplectosphaerella clematidis	d:Fungi,p:Ascomycota,c:Sordariomycetes,o:Glomerellales,f:Plectosphaerellaceae,g:Xenoplectosphaerella,s:Xenoplectosphaerella_clematidis	0	0	0	0	0	0	0	0	0	0	0	0	0	0	0	0	0	0	0	0	0	0	0	0	0	0	0	0	0	0	0	0	0	0	0	0	0	0	0	0	0
105	Fungi	Ascomycota	Sordariomycetes	Glomerellales		nan		d:Fungi,p:Ascomycota,c:Sordariomycetes,o:Glomerellales	0	0	0	0	0	0	0	0	0	0	0	0	0	0	0	0	0	0	0	0	0	0	0	0	0	0	0	0	0	0	0	0	0	0	0	0	0	21	0	0	0
106	Fungi	Ascomycota	Sordariomycetes	Hypocreales	Bionectriaceae	Caespitomonium	Caespitomonium euphorbiae	d:Fungi,p:Ascomycota,c:Sordariomycetes,o:Hypocreales,f:Bionectriaceae,g:Caespitomonium,s:Caespitomonium_euphorbiae	0	0	0	0	0	0	0	0	0	0	0	0	0	0	0	0	0	0	0	0	0	0	0	0	0	0	0	0	0	0	0	0	0	0	0	0	0	93	57	0	0
107	Fungi	Ascomycota	Sordariomycetes	Hypocreales	Bionectriaceae	nan		d:Fungi,p:Ascomycota,c:Sordariomycetes,o:Hypocreales,f:Bionectriaceae	0	0	0	0	0	0	0	0	0	0	0	0	87	0	0	0	0	0	0	0	0	0	0	0	0	0	0	0	0	0	0	0	1	1	42	28	0	0	34	0	24
108	Fungi	Ascomycota	Sordariomycetes	Hypocreales	Clavicipitaceae	nan		d:Fungi,p:Ascomycota,c:Sordariomycetes,o:Hypocreales,f:Clavicipitaceae	0	0	0	0	0	0	0	0	0	0	0	0	0	0	0	0	0	0	0	0	0	0	0	0	0	0	0	0	0	0	0	0	0	0	0	0	0	0	0	0	0
109	Fungi	Ascomycota	Sordariomycetes	Hypocreales	Cordycipitaceae	nan		d:Fungi,p:Ascomycota,c:Sordariomycetes,o:Hypocreales,f:Cordycipitaceae	0	0	0	0	0	0	0	0	0	0	0	0	0	0	0	0	0	0	0	0	0	0	0	0	0	0	0	0	0	0	0	0	0	0	0	0	0	0	0	17	16
110	Fungi	Ascomycota	Sordariomycetes	Hypocreales	Hypocreaceae	nan		d:Fungi,p:Ascomycota,c:Sordariomycetes,o:Hypocreales,f:Hypocreaceae	0	0	0	0	0	0	0	0	0	0	0	0	0	0	0	0	0	0	0	0	0	0	0	0	0	0	0	0	0	0	0	0	0	0	0	0	0	0	0	0	0
111	Fungi	Ascomycota	Sordariomycetes	Hypocreales	Hypocreales fam Incertae sedis	nan		d:Fungi,p:Ascomycota,c:Sordariomycetes,o:Hypocreales,f:Hypocreales_fam_Incertae_sedis	0	0	0	0	0	0	0	0	0	0	0	0	0	0	0	0	0	0	0	0	0	0	0	0	0	0	0	0	0	0	0	0	0	0	0	0	0	0	0	0	0
112	Fungi	Ascomycota	Sordariomycetes	Hypocreales	Nectriaceae	nan		d:Fungi,p:Ascomycota,c:Sordariomycetes,o:Hypocreales,f:Nectriaceae	0	0	0	0	0	0	0	0	0	0	8	0	0	0	0	1	3	0	0	101	0	0	0	45	1	1	0	1	14	2	0	2	0	124	17	25	1	42	20	5	496
113	Fungi	Ascomycota	Sordariomycetes	Hypocreales	Niessliaceae	nan		d:Fungi,p:Ascomycota,c:Sordariomycetes,o:Hypocreales,f:Niessliaceae	0	0	0	0	0	0	0	0	0	0	0	0	0	0	0	0	0	0	0	0	0	0	0	0	0	0	0	0	0	0	0	0	0	31	0	0	0	0	0	0	0
114	Fungi	Ascomycota	Sordariomycetes	Hypocreales	Ophiocordycipitaceae	nan		d:Fungi,p:Ascomycota,c:Sordariomycetes,o:Hypocreales,f:Ophiocordycipitaceae	0	0	0	0	0	0	0	0	0	0	0	0	0	0	0	18	0	0	0	0	0	0	0	0	0	0	0	0	0	0	0	0	0	0	0	0	0	0	0	0	0
115	Fungi	Ascomycota	Sordariomycetes	Hypocreales	Sarocladiaceae	nan		d:Fungi,p:Ascomycota,c:Sordariomycetes,o:Hypocreales,f:Sarocladiaceae	0	0	0	0	0	0	0	0	0	0	0	0	0	0	106	0	0	0	0	0	0	0	0	0	0	0	0	0	0	0	0	0	0	0	0	0	0	0	0	0	0
116	Fungi	Ascomycota	Sordariomycetes	Hypocreales	Stachybotryaceae	nan		d:Fungi,p:Ascomycota,c:Sordariomycetes,o:Hypocreales,f:Stachybotryaceae	0	0	0	0	0	0	0	0	0	0	0	0	0	0	0	0	0	0	0	0	0	0	0	0	0	0	0	0	0	0	0	0	0	0	26	20	1	17	8	0	501
117	Fungi	Ascomycota	Sordariomycetes	Hypocreales		nan		d:Fungi,p:Ascomycota,c:Sordariomycetes,o:Hypocreales	0	3	33	28	0	0	0	121	0	8	0	358	0	11226	12516	0	0	5613	0	0	0	1411	0	65	8	218	0	1	2	0	5	0	0	410	352	230	2	405	292	257	419
118	Fungi	Ascomycota	Sordariomycetes	Lulworthiales	Lulworthiaceae	nan		d:Fungi,p:Ascomycota,c:Sordariomycetes,o:Lulworthiales,f:Lulworthiaceae	0	0	0	0	0	0	0	0	0	0	0	0	0	0	0	0	0	0	0	0	0	0	12	29	79	133	7	3	0	0	63	0	1	82	82	100	1	0	0	5	1
119	Fungi	Ascomycota	Sordariomycetes	Lulworthiales		nan		d:Fungi,p:Ascomycota,c:Sordariomycetes,o:Lulworthiales	0	32	73	2	0	0	0	63	0	0	0	1781	493	30	154	923	1	0	0	0	648	482	0	2	3	12	0	0	13	1	1	0	2	0	0	0	0	0	0	0	0
120	Fungi	Ascomycota	Sordariomycetes	Microascales	Halosphaeriaceae	nan		d:Fungi,p:Ascomycota,c:Sordariomycetes,o:Microascales,f:Halosphaeriaceae	0	0	0	0	0	0	0	0	0	0	0	0	0	0	0	0	0	0	0	0	0	0	0	28	5	171	0	0	0	0	4	2	0	5	0	0	0	52	558	1	0
121	Fungi	Ascomycota	Sordariomycetes	Microascales	Microascaceae	nan		d:Fungi,p:Ascomycota,c:Sordariomycetes,o:Microascales,f:Microascaceae	0	0	0	0	0	0	0	0	0	0	0	0	0	0	0	0	0	0	0	0	0	0	0	0	0	0	0	0	0	0	0	0	0	1	0	15	0	0	57	5	48
122	Fungi	Ascomycota	Sordariomycetes	Microascales		nan		d:Fungi,p:Ascomycota,c:Sordariomycetes,o:Microascales	0	176	0	0	0	0	0	0	0	0	0	2636	0	0	0	0	0	0	0	0	0	0	81	48	178	45	87	509	0	776	58	23	30	24	14	19	2	15	5	14	59
123	Fungi	Ascomycota	Sordariomycetes	Myrmecridiales	Myrmecridiaceae	nan		d:Fungi,p:Ascomycota,c:Sordariomycetes,o:Myrmecridiales,f:Myrmecridiaceae	0	0	0	0	0	0	0	0	0	0	0	0	0	0	0	0	0	0	0	0	0	0	0	0	0	0	0	0	0	0	0	0	0	0	0	0	0	0	0	0	0
124	Fungi	Ascomycota	Sordariomycetes	Myrmecridiales		nan		d:Fungi,p:Ascomycota,c:Sordariomycetes,o:Myrmecridiales	0	0	0	0	0	0	0	0	0	0	0	0	0	0	0	0	0	0	0	0	0	0	0	0	0	0	0	0	0	0	0	0	0	0	0	2	0	0	0	11	0
125	Fungi	Ascomycota	Sordariomycetes	Ophiostomatales	Ophiostomataceae	nan		d:Fungi,p:Ascomycota,c:Sordariomycetes,o:Ophiostomatales,f:Ophiostomataceae	0	0	0	0	0	0	0	0	0	0	0	0	0	0	0	0	0	0	0	0	0	0	0	0	0	0	0	0	0	0	0	0	0	0	0	0	0	0	0	0	0
126	Fungi	Ascomycota	Sordariomycetes	Savoryellales	Savoryellaceae	nan		d:Fungi,p:Ascomycota,c:Sordariomycetes,o:Savoryellales,f:Savoryellaceae	0	0	0	0	0	0	0	0	0	0	0	0	0	0	0	0	0	0	0	0	0	0	0	0	0	0	0	0	0	0	0	0	0	0	0	0	0	0	0	0	0
127	Fungi	Ascomycota	Sordariomycetes	Savoryellales		nan		d:Fungi,p:Ascomycota,c:Sordariomycetes,o:Savoryellales	0	0	0	0	0	0	0	0	0	0	0	0	0	0	0	0	0	0	0	0	0	0	0	0	0	0	0	0	0	0	0	0	0	0	0	0	0	0	0	0	0
128	Fungi	Ascomycota	Sordariomycetes	Sordariales	Chaetomiaceae	nan		d:Fungi,p:Ascomycota,c:Sordariomycetes,o:Sordariales,f:Chaetomiaceae	0	0	0	0	0	0	0	0	0	0	0	0	0	0	0	0	0	0	0	0	0	0	0	0	0	0	2	0	3	0	0	1	2	66	1	5	0	1	0	0	38
129	Fungi	Ascomycota	Sordariomycetes	Sordariales	Lasiosphaeriaceae	nan		d:Fungi,p:Ascomycota,c:Sordariomycetes,o:Sordariales,f:Lasiosphaeriaceae	0	0	0	0	0	0	0	0	0	0	0	0	0	0	0	0	0	0	0	0	0	0	0	0	0	0	0	0	0	0	0	0	0	0	0	0	0	0	0	0	0
130	Fungi	Ascomycota	Sordariomycetes	Sordariales	Sordariaceae	nan		d:Fungi,p:Ascomycota,c:Sordariomycetes,o:Sordariales,f:Sordariaceae	0	0	0	0	0	0	0	0	0	0	0	0	0	0	0	0	0	0	0	0	0	0	0	0	0	0	0	0	0	0	0	0	0	0	41	3	0	0	0	0	0
131	Fungi	Ascomycota	Sordariomycetes	Sordariales		nan		d:Fungi,p:Ascomycota,c:Sordariomycetes,o:Sordariales	0	0	0	0	0	0	0	0	0	0	0	0	1	0	385	0	0	0	0	0	1157	0	15	609	519	210	81	28	36174	63	3	2	16	2129	1699	9982	15	1428	135	10798	5
132	Fungi	Ascomycota	Sordariomycetes	Xylariales	Diatrypaceae	nan		d:Fungi,p:Ascomycota,c:Sordariomycetes,o:Xylariales,f:Diatrypaceae	0	0	0	0	0	0	0	0	0	0	0	0	0	0	0	0	0	0	0	0	0	0	0	0	0	0	0	0	0	0	0	0	0	58	0	0	0	21	0	3	0
133	Fungi	Ascomycota	Sordariomycetes	Xylariales	Hypoxylaceae	nan		d:Fungi,p:Ascomycota,c:Sordariomycetes,o:Xylariales,f:Hypoxylaceae	0	0	0	0	0	0	0	0	0	0	0	0	0	0	0	0	0	0	0	0	0	0	0	0	0	0	0	0	0	0	0	0	0	49	1	8	0	0	0	0	0
134	Fungi	Ascomycota	Sordariomycetes	Xylariales	Lopadostomataceae	nan		d:Fungi,p:Ascomycota,c:Sordariomycetes,o:Xylariales,f:Lopadostomataceae	0	0	0	0	0	0	0	0	0	0	0	0	0	0	0	0	0	0	0	0	0	0	0	0	0	0	0	0	0	0	0	0	0	0	0	0	0	0	13	0	0
135	Fungi	Ascomycota	Sordariomycetes	Xylariales	Xylariaceae	nan		d:Fungi,p:Ascomycota,c:Sordariomycetes,o:Xylariales,f:Xylariaceae	0	0	0	0	0	0	0	0	0	0	0	0	0	0	0	0	0	0	0	0	0	0	0	0	0	0	0	0	13	0	0	1	0	27	0	48	0	174	76	0	0
136	Fungi	Ascomycota	Sordariomycetes	Xylariales		nan		d:Fungi,p:Ascomycota,c:Sordariomycetes,o:Xylariales	0	0	0	0	16	0	0	0	0	0	0	0	0	0	0	0	0	0	0	0	0	0	0	0	0	1	0	0	10	4	0	0	0	830	76	0	0	53	115	32	13
137	Fungi	Ascomycota	Sordariomycetes			nan		d:Fungi,p:Ascomycota,c:Sordariomycetes	0	182	181	64	0	0	3	118	0	0	0	3852	813	947	1094	5640	4	0	127	3	12675	7441	12	31	40	37	42	265	32	449	122	50	7	294	298	131	2	279	368	184	296
138	Fungi	Ascomycota				nan		d:Fungi,p:Ascomycota	620	18	2269	484	445	93	319	571	33	48	184	2094	4600	230	1861	2243	1291	33	165	205	2613	461	45372	32633	28051	18868	19721	19909	2499	16458	27282	23559	18649	7773	8956	8039	71712	20117	29092	5307	3614
139	Fungi	Basidiobolomycota	Basidiobolomycetes	Basidiobolales		nan		d:Fungi,p:Basidiobolomycota,c:Basidiobolomycetes,o:Basidiobolales	0	0	0	0	0	0	0	0	0	0	0	10956	4430	311	258	4507	1	0	0	0	7667	10403	0	0	0	0	0	0	0	0	0	0	0	0	0	0	0	0	0	0	0
140	Fungi	Basidiomycota	Agaricomycetes	Agaricales	Agaricaceae	nan		d:Fungi,p:Basidiomycota,c:Agaricomycetes,o:Agaricales,f:Agaricaceae	0	0	0	0	0	0	0	0	0	0	0	0	0	0	0	0	0	0	0	0	0	0	0	0	0	0	0	0	0	0	0	0	0	0	0	0	0	0	0	0	0
141	Fungi	Basidiomycota	Agaricomycetes	Agaricales	Clavariaceae	nan		d:Fungi,p:Basidiomycota,c:Agaricomycetes,o:Agaricales,f:Clavariaceae	0	0	0	0	0	0	0	0	0	0	0	74	251	0	0	53	0	0	0	0	0	0	0	0	0	0	0	0	0	0	0	0	0	0	0	0	0	0	0	0	0
142	Fungi	Basidiomycota	Agaricomycetes	Agaricales	Crepidotaceae	nan		d:Fungi,p:Basidiomycota,c:Agaricomycetes,o:Agaricales,f:Crepidotaceae	0	0	0	0	0	0	0	0	0	0	0	0	0	0	0	0	0	0	0	0	0	0	0	0	0	0	0	0	0	0	0	0	0	0	0	0	0	0	0	0	0
143	Fungi	Basidiomycota	Agaricomycetes	Agaricales	Cyphellaceae	nan		d:Fungi,p:Basidiomycota,c:Agaricomycetes,o:Agaricales,f:Cyphellaceae	0	0	0	0	0	0	0	0	0	0	0	0	0	0	0	0	0	0	0	0	0	0	0	0	0	0	0	0	0	0	0	0	0	0	0	0	0	0	0	0	0
144	Fungi	Basidiomycota	Agaricomycetes	Agaricales	Inocybaceae	Inosperma		d:Fungi,p:Basidiomycota,c:Agaricomycetes,o:Agaricales,f:Inocybaceae,g:Inosperma	0	0	0	0	0	0	0	0	0	0	0	0	0	0	0	0	0	0	0	0	0	0	0	0	0	0	0	0	0	0	0	0	0	0	0	0	0	0	0	0	0
145	Fungi	Basidiomycota	Agaricomycetes	Agaricales	Lycoperdaceae	nan		d:Fungi,p:Basidiomycota,c:Agaricomycetes,o:Agaricales,f:Lycoperdaceae	0	0	0	0	0	0	0	0	0	0	0	0	0	0	0	0	0	0	0	0	0	0	0	0	0	0	0	0	0	0	0	0	0	0	0	0	0	0	0	0	0
146	Fungi	Basidiomycota	Agaricomycetes	Agaricales	Marasmiaceae	nan		d:Fungi,p:Basidiomycota,c:Agaricomycetes,o:Agaricales,f:Marasmiaceae	0	0	0	0	0	0	0	0	0	0	0	0	0	0	0	0	0	0	0	0	0	0	0	0	0	0	0	0	0	0	0	0	0	25	0	0	0	0	0	0	0
147	Fungi	Basidiomycota	Agaricomycetes	Agaricales	Omphalotaceae	nan		d:Fungi,p:Basidiomycota,c:Agaricomycetes,o:Agaricales,f:Omphalotaceae	0	0	0	0	0	0	0	0	0	0	0	0	44	0	0	0	0	0	0	0	0	0	0	0	0	0	0	0	0	0	0	0	0	0	0	0	1	0	0	0	0
148	Fungi	Basidiomycota	Agaricomycetes	Agaricales	Pleurotaceae	nan		d:Fungi,p:Basidiomycota,c:Agaricomycetes,o:Agaricales,f:Pleurotaceae	0	0	0	0	0	0	0	0	0	0	0	0	0	0	0	0	0	0	0	0	0	0	0	0	0	0	0	0	0	0	0	0	0	0	0	0	0	0	18	0	0
149	Fungi	Basidiomycota	Agaricomycetes	Agaricales	Psathyrellaceae	Candolleomyces		d:Fungi,p:Basidiomycota,c:Agaricomycetes,o:Agaricales,f:Psathyrellaceae,g:Candolleomyces	0	0	0	0	0	0	0	0	0	0	0	0	0	0	0	0	0	0	0	0	0	0	0	0	0	0	0	0	0	0	0	0	0	0	11	0	0	0	0	0	0
[truncated: 66 more rows]
[truncated: 221 more columns]

## Sheet: Abundance OTus or genera 17 tra
Functional Trait	Number of OTUs	Percentage of OTUs (%)	Number of Genera	Percentage of genera identified (%)
[truncated: 17 more rows]

## Sheet: primary_lifestyle
		Sample Type	SMP_B	SMP_A	SMP_B	SMP_B	SMP_A	SMP_B	SMP_B	SMP_B	SMP_A	SMP_A	SMP_A	SMP_A	SMP_B	SMP_B	SMP_B	SMP_A	SMP_A	SMP_B	SMP_B	SMP_B	SMP_A	SMP_A	SMP_E	SMP_E	SMP_E	SMP_E	SMP_E	SMP_E	SMP_C	SMP_E	SMP_E	SMP_E	SMP_E	SMP_E	SMP_E	SMP_E	SMP_E	SMP_E	SMP_E	SMP_C	SMP_E	SMP_E	SMP_E	SMP_E	SMP_E	SMP_E	SMP_D
[truncated: 550 more rows]
[truncated: 193 more columns]

[truncated: 11 more sheets: Relative_abundance_Primary_life, Growth form, Relative_abundance_Growth form, Aquatic habitat, Relative_abundance_ Aquatic_hab, Decay substrate, Relative_abundance_ Decay_subst, Fruitbody type, Relative_abundance_ Sporome (Fr, Hymenium type, Relative_abundance_ Hymenium ty]
